# Supplementary material for: Leveraging epigenomes and three-dimensional genome organization for interpreting regulatory variation
Source: PLoS Comput Biol. 2023 Jul 10;19(7):e1011286. doi: 10.1371/journal.pcbi.1011286 (PMC10358954; doi:10.1371/journal.pcbi.1011286)
Supplement: S1 Data — A total of 1449-1821genes were recovered across the cell types. (TXT) [file pcbi.1011286.s018.txt]

imr90_fetal_lung_fibroblasts_cell_line	A2M	ABCA1	ABCC10	ABCC9	ABHD2	ABO	ACAD11	ACAN	ACBD3	ACKR4	ACSS2	ACTR2	ACTR5	ACVR1C	ACVR2A	ACVR2B	ACVRL1	ACYP1	ADNP	ADORA2A	ADORA2A-AS1	ADRM1	AGO1	AGO3	AGO4	AGPAT4	AHCY	AHCYL1	AHCYL2	AHSG	AIMP2	AKAP12	AKIRIN1	AKT1	AKT2	ALB	ALKBH3	AMICA1	AMPD3	ANAPC16	ANAPC2	ANGPT1	ANGPT4	ANGPTL3	ANGPTL4	ANK2	ANK3	ANKLE2	ANKRD33B	ANKRD53	ANKS1A	ANP32B	APOA1	APOA1-AS	APOA2	APOA4	APOA5	APOB	APOBR	APOC1P1	APOC3	APOE	APOF	APOH	APOL1	APOPT1	APP	AQR	AR	ARCN1	AREL1	ARF1	ARFIP2	ARHGAP35	ARHGAP45	ARHGDIA	ARHGDIB	ARHGDIG	ARHGEF11	ARHGEF12	ARIH2	ARIH2OS	ARL4C	ARNT	ARNT::HIF1A	ARNTL	ARRB1	ASCC1	ASCC2	ASCC3	ASCL1	ASPN	ATF4	ATF6	ATF7	ATP5L	ATP5SL	ATPAF2	ATRIP	AXL	B2M	B3GNT8	B4GALT5	B9D2	BACE1	BACH2	BAG5	BAK1	BANF1	BARX1	BATF3	BATF::JUN	BCAM	BCAR1	BCAS2	BCKDHA	BCL3	BDNF	BEND6	BEX1	BGLAP	BGN	BHLHE22	BHLHE40	BHLHE41	BHMT	BHMT2	BICD1	BLOC1S3	BMPR1B	BMPR2	BRPF3	BSX	BTBD10	BTNL8	BUD13	BUD31	C10orf54	C11orf57	C15orf62	C19orf52	C19orf80	C1orf122	C1orf194	C2orf68	C3orf84	C4BPA	C4BPB	C6orf1	C6orf106	C6orf222	C6orf223	C6orf89	C6orf99	C9orf156	CABIN1	CABP7	CALM1	CALM2	CALM3	CAMP	CAPN11	CAPNS1	CARF	CARM1	CAV1	CBFA2T2	CBL	CBLC	CBS	CCDC12	CCDC151	CCDC157	CCDC159	CCDC51	CCDC97	CCL19	CCL25	CCNA1	CCNA2	CCNB1	CCND1	CCND2	CCND3	CCNE1	CCNE2	CCNL1	CCNT1	CCR3	CCR5	CCRL2	CD2	CD247	CD274	CD28	CD36	CD3D	CD3E	CD3G	CD4	CD47	CD8A	CD8B	CDC123	CDC25A	CDC27	CDC40	CDC42	CDC5L	CDC6	CDC73	CDCA8	CDH13	CDH17	CDH23	CDH23-AS1	CDK1	CDK12	CDK2	CDK4	CDK6	CDK7	CDK9	CDKN1A	CDKN1B	CDKN2B	CDKN2C	CDKN2D	CDX1	CEACAM16	CEACAM19	CEBPA	CEBPB	CEBPD	CEBPE	CEBPG	CELSR3	CELSR3-AS1	CENPB	CEP68	CEP95	CETP	CFAP43	CGN	CH25H	CHAC1	CHD1	CHD1L	CHD3	CHERP	CHMP2A	CHMP4B	CHMP4C	CHMP6	CHN2	CHP1	CHST12	CHST3	CIRBP	CITED1	CLASRP	CLEC3B	CLOCK	CLPTM1	CLU	CMA1	CMAS	CNTROB	COL17A1	COL1A1	COL1A2	COL23A1	COL3A1	COL5A2	COL6A2	COL6A3	COL7A1	COMT	CORO2A	COX6A1P2	CPB2	CPNE2	CPNE5	CRAT	CREB1	CREB3	CREB3L1	CREB3L3	CREBBP	CRNKL1	CRY1	CRY2	CSDE1	CSF3R	CSK	CSNK1D	CSNK2A1	CSNK2A2	CSNK2B	CSPG5	CTCF	CTCFL	CTDP1	CTH	CTIF	CTLA4	CTNNA1	CTNNB1	CTNND1	CTR9	CTSG	CTTN	CUBN	CUL1	CWC22	CXCR4	CYB5D1	CYCSP2	CYP39A1	CYP46A1	CYP7A1	DAB2	DAGLB	DAPP1	DARS	DARS-AS1	DBH	DBH-AS1	DBP	DCN	DDC	DDX20	DDX23	DDX42	DDX46	DDX5	DDX58	DENND2C	DHFR	DHFR2	DHX15	DHX16	DHX30	DHX35	DHX38	DICER1	DLK2	DLL4	DLST	DLX6	DMGDH	DMRT3	DNAJC13	DNAJC17	DOCK3	DOCK6	DOK1	DOK2	DPP4	DPPA5P4	DPYS	DST	DUSP1	DUX4	DYM	DYNC2LI1	E2F1	E2F4	E2F5	E2F6	E2F7	E2F8	EBF1	ECSIT	EDEM2	EDIL3	EDN2	EDN3	EDNRA	EFTUD2	EGF	EGFR	EGLN3	EGR1	EGR2	EGR3	EGR4	EHF	EIF1P2	EIF2B1	EIF2B2	EIF2B3	EIF2B4	EIF2B5	EIF2S1	EIF2S2	EIF2S3	EIF2S3B	EIF3B	EIF4G2	EIF5	EIF6	ELAVL3	ELF1	ELF3	ELF4	ELF5	ELK1	ELK3	ELK4	ELOA	ELOF1	ELOVL1	ELP6	EML1	EML4	EMX1	EMX2	EN1	EN2	EOMES	EP300	EPAS1	EPHA10	EPHB1	EPO	EPOR	ERBB2	ERF	ERG	ERGIC1	ERN1	ESCO1	ESCO2	ESR1	ESR2	ESRRA	ESRRB	ESX1	ETS1	ETV1	ETV2	ETV3	ETV4	ETV5	ETV6	ETV7	EVX1	EVX2	EXD1	EXOSC5	EZR	EZR-AS1	F10	F11	F2	F2R	F2RL1	F2RL2	F2RL3	F3	F5	F7	F8	F9	FABP1	FABP4	FADD	FAM220A	FAM65C	FAM92A1P1	FBXL3	FBXO41	FBXW12	FCF1	FCF1P2	FDX1	FEV	FGA	FGB	FGD2	FGF2	FGG	FHL3	FKBPL	FLI1	FLT1	FLT4	FMOD	FN1	FNDC1	FNDC1-IT1	FOS	FOS::JUN	FOS::JUN(var2)	FOS::JUNB	FOS::JUND	FOSB	FOSB::JUN	FOSB::JUNB	FOSB::JUNB(var2)	FOSL1	FOSL1::JUN	FOSL1::JUN(var2)	FOSL1::JUNB	FOSL1::JUND	FOSL1::JUND(var2)	FOSL2	FOSL2::JUN	FOSL2::JUN(var2)	FOSL2::JUNB	FOSL2::JUNB(var2)	FOSL2::JUND	FOSL2::JUND(var2)	FOXA1	FOXB1	FOXC1	FOXC2	FOXD1	FOXD2	FOXF2	FOXG1	FOXH1	FOXI1	FOXK1	FOXK2	FOXL1	FOXO1	FOXO3	FOXO4	FOXO6	FOXP1	FOXP2	FOXP3	FPGS	FTCD	FTSJ2	FURIN	FYB1	FYN	GAB2	GABPA	GAS6	GATA1	GATA1::TAL1	GATA2	GATA3	GATA5	GATA6	GATSL3	GBA	GBGT1	GBX1	GBX2	GC	GCC1	GCG	GCGR	GCH1	GCHFR	GCLC	GCLM	GCM1	GCM2	GDPD5	GEM	GEMIN7	GGCT	GGCX	GGNBP1	GGT1	GGT7	GID4	GIP	GIPR	GLI2	GLIS2	GLIS3	GLP1R	GLTSCR1	GMDS	GMDS-AS1	GMEB2	GNB2L1	GNE	GNPNAT1	GOSR1	GOSR2	GP6	GPAA1	GPBP1	GPC1	GPR119	GPR137	GPR146	GPX4	GRAP2	GRB2	GRB7	GRHL1	GRHL2	GRM4	GSC	GSC2	GSS	GSTO1	GSX1	GTF2F1	GTF2F2	GTPBP2	GUCD1	HDAC2	HERPUD1	HES7	HESX1	HEY1	HEY2	HGF	HGFAC	HIF1A	HIF1AP1	HIF3A	HINFP	HIST3H2BA	HIST3H2BB	HLA-A	HLA-B	HLA-C	HLA-DQB1	HLA-G	HLF	HMBOX1	HMGA1	HMGB1P8	HNF1A	HNF1B	HNF4A	HNF4G	HNRNPA1	HNRNPA2B1	HNRNPA3	HNRNPD	HNRNPM	HNRNPR	HNRNPU	HNRNPUL1	HOXA10	HOXA13	HOXA2	HOXA5	HOXB-AS4	HOXB13	HOXB2	HOXB3	HOXB9	HOXC10	HOXC11	HOXC12	HOXC13	HOXD11	HOXD12	HOXD13	HPR	HRG	HSD17B12	HSF1	HSF2	HSF4	HSP90AA1	HSP90AB1	HSPE1P18	HSPG2	IAPP	IBA57	IBA57-AS1	ID4	IFIH1	IFNG	IFT46	IGF1	IGF1R	IGF2	IGF2BP1	IL17A	IL1A	IL1F10	IL1R2	IL1RL2	IL1RN	IL2	IL2RA	IL2RB	IL36A	IL36B	IL6ST	ING1	INHBA	INHBB	INO80	INO80C	INO80E	INPP5A	INPP5B	INSM1	IP6K2	IP6K3	IRF1	IRF3	IRF4	IRF9	IRGM	ISCA1P4	ISL2	ISX	ITGA2	ITGAV	ITGB4	ITGB6	ITK	ITPKA	ITPR3	IVNS1ABP	JAK1	JAK2	JDP2	JDP2(var2)	JUN	JUN(var2)	JUN::JUNB	JUN::JUNB(var2)	JUNB	JUNB(var2)	JUND	JUND(var2)	JUP	KANK2	KCNAB1	KCNAB3	KCNB1	KCNH1-IT1	KCNIP2-AS1	KCNJ11	KCNK16	KCNK17	KCNK5	KCNQ3	KCTD20	KDELR2	KDM6B	KDR	KIAA0196	KIAA0586	KIF5C	KIF9	KIF9-AS1	KIT	KITLG	KLC1	KLF13	KLF14	KLF16	KLF4	KLF5	KLF9	KLHL18	KLHL35	KMT2A	KNG1	KRT18P34	KRT18P47	KRT8P28	LAP3P2	LAT	LBX1	LBX2	LCAT	LCK	LCP2	LDLR	LDLRAP1	LEF1	LEFTY1	LEMD2	LEO1	LHX2	LHX6	LHX9	LIF	LIFR	LIN37	LIN54	LIN9	LINC00336	LINC00607	LINC00847	LINC00881	LINC01016	LINC01220	LINC01270	LINC01271	LINC01272	LINC01465	LINGO1	LIPC	LMF1	LPA	LPL	LRP1	LRP2	LRP8	LRPAP1	LRRC2	LRRC48	LRRC73	LSM2	LSM3	LSM4	LSM5	LSM6	LSM8	LTBP1	LTBP4	LTF	LTK	LUM	LYN	MACC1	MAD1L1	MAD2L1BP	MAF::NFE2	MAFF	MAFG	MAFK	MAG	MAGEH1	MANBAL	MAP2K5	MAP3K1	MAP4	MAP4K4	MAP6	MAPK1	MAPK3	MAPK8	MAPKBP1	MARK3	MAT2A	MAT2B	MAVS	MAX	MAX::MYC	MBD5	MBTPS2	MCM2	MCM7	MEF2A	MEF2D	MEIS1	MEIS2	MEIS3	MEOX1	MEOX2	MERTK	MET	MFAP1	MFGE8	MGA	MGAT1	MGEA5	MGLL	MIR1226	MIR1275	MIR196A1	MIR2115	MIR326	MIR548G	MIR554	MIR645	MIRLET7I	MITF	MLH3	MLLT1	MLN	MLNR	MLPH	MLX	MLXIPL	MMP1	MMP14	MMP2	MMP24	MMP3	MMP7	MMP9	MNT	MOB2	MORF4L1	MPHOSPH10	MPZL2	MPZL3	MREG	MRPL14	MRPL55	MRPS18A	MRPS18AP1	MRVI1	MRVI1-AS1	MSC	MSX1	MSX2	MTCH1	MTF1	MTFP1	MTHFD1L	MTHFD2L	MTMR3	MTR	MTREX	MTTP	MXI1	MYB	MYBL1	MYBL2	MYC	MYCBP	MYCN	MYF6	MYH7	MYL3	MYOCD	MZF1	MZF1(var2)	NAA38	NAGK	NANS	NAV2	NBEAL2	NCBP1	NCBP2	NCEH1	NCOA6	NDN	NDUFA12	NDUFAF1	NDUFB1P1	NEK6	NEK9	NELFA	NELFB	NELFCD	NEURL1	NEURL1B	NEUROD1	NEUROD2	NEUROG2	NF2	NFASC	NFATC2	NFATC3	NFE2	NFE2L2	NFIA	NFIC	NFIC::TLX1	NFIL3	NFIX	NFKB1	NFKB2	NFKBIE	NFKBIZ	NFRKB	NFX1	NFYA	NFYB	NGF	NGFR	NHLH1	NID2	NIPBL	NKX2-3	NKX2-8	NKX3-1	NKX3-2	NLRC5	NME6	NOA1	NODAL	NOTCH1	NOTO	NPAS2	NPAT	NPHP3	NPHP3-AS1	NR1A4	NR1A4::RXRA	NR1D1	NR1H3	NR1H4	NR2F1	NR2F2	NR3C1	NR3C2	NR4A1	NR4A2	NR4A2::RXRA	NRAS	NREP	NRF1	NRL	NRP2	NSF	NSMCE2	NTF3	NTRK1	NTRK2	NUDT1	NUDT5	NUSAP1	OBFC1	OIP5	OIP5-AS1	OLIG1	OMG	ORC4	ORM1	ORM2	OSM	OSMR	OTX1	OTX2	PACSIN1	PAF1	PAFAH1B2	PAG1	PARD3	PARD6A	PARD6B	PARD6G	PARG	PARP1	PAWR	PAX1	PAX4	PAX5	PAX8-AS1	PAX9	PBX1	PBX2	PBX3	PBXIP1	PCNA	PCSK9	PDGFB	PDGFD	PDGFRB	PDS5A	PDS5B	PDX1	PEMT	PER2	PER3	PEX10	PF4	PFKFB4	PGF	PGM3	PHF5A	PHLDB1	PI16	PIGK	PIGS	PIGT	PIGU	PIH1D2	PIK3CA	PIK3CB	PIM1	PIP4K2A	PIP5K1B	PITX3	PKNOX1	PKNOX2	PLAG1	PLAT	PLAUR	PLCG1	PLG	PLGRKT	PLRG1	PLXNB1	PLXNB2	PMS2	PNMT	PNPLA1	PNPLA2	POC5	POGZ	POLG	POLG2	POLH	POLR1C	POLR2B	POLR2C	POLR2D	POLR2E	POLR2F	POLR2G	POLR2I	POLR2J	POMP	POU1F1	POU2F1	POU2F2	POU3F1	POU3F2	POU3F3	POU3F4	POU4F1	POU4F2	POU4F3	POU5F1	POU5F1B	POU6F2	PPARA	PPARA::RXRA	PPARG	PPFIA1	PPIE	PPIL1	PPIL4	PPIP5K1	PPP1R13B	PPP1R14D	PPP1R37	PPP2CA	PPP2R2A	PRDM1	PRKAR2A	PRKAR2A-AS1	PRKAR2B	PRKCSH	PRKCZ	PRKG1	PROC	PROS1	PROX1	PRPF19	PRPF3	PRPF31	PRPF4	PRPF40A	PRPF6	PRPF8	PRRX1	PSAP	PSMA1	PSMA2	PSMA3	PSMA4	PSMA5	PSMA6	PSMA7	PSMA8	PSMB1	PSMB10	PSMB11	PSMB2	PSMB4	PSMB5	PSMB6	PSMB7	PSMB8	PSMB9	PSMC1	PSMC2	PSMC3	PSMC4	PSMC5	PSMC6	PSMD1	PSMD11	PSMD12	PSMD13	PSMD14	PSMD2	PSMD3	PSMD4	PSMD5	PSMD6	PSMD7	PSMD8	PSME2	PSME3	PSME4	PSRC1	PSTK	PTGIS	PTGS1	PTGS2	PTH	PTH1R	PTHLH	PTK2	PTPN1	PTPN11	PTPN2	PTPN22	PTPN23	PTPN6	PTPRA	PTS	PVR	PVRL2	PXN	PXT1	Pax6	RAB17	RAB20	RAB33B	RAB3D	RAB44	RAC1	RAC2	RAD21	RAD51	RALGDS	RARA	RARA(var2)	RARA::RXRA	RARA::RXRG	RASA1	RASD1	RAX	RAX2	RB1	RBBP4	RBL1	RBL2	RBM22	RBMX2	RBPJ	RDH11	RDH5	RDX	REL	RELA	RELB	RELN	REPS1	RER1	REST	RFX2	RFX3	RFX4	RFX5	RHBDL2	RHOA	RHOV	RIC1	RLBP1	RMDN3	RN7SL251P	RN7SL329P	RN7SL34P	RN7SL497P	RN7SL502P	RN7SL672P	RN7SL748P	RN7SL870P	RND1	RNF181	RNF187	RNF215	RNF8	RNU4-68P	RNU4ATAC14P	RNU6-1113P	RNU6-1169P	RNU6-147P	RNU6-293P	RNU6-331P	RNU6-510P	RNU6-605P	RNU6-919P	RNU6ATAC3P	RNU7-128P	RNU7-160P	RNU7-195P	RNU7-38P	RNU7-3P	RNY4P25	RORA	RORA(var2)	RORB	RORC	RPAP1	RPE65	RPEP4	RPL12P2	RPL17P26	RPL29P2	RPL31P57	RPL35P2	RPL5P30	RPL7P25	RPRD1A	RPS10	RPS3	RPS6KL1	RRAGC	RRAS	RSPH3	RSPH9	RTF1	RTN4R	RTP3	RUNX1	RUNX2	RUNX3	RXRA	RXRA::VDR	RXRB	RXRG	S1PR1	SARDH	SARS	SART1	SCAP	SCARB2	SCN10A	SCN11A	SCN1A	SCN1B	SCN2A	SCN2B	SCN3A	SCN3B	SCN4A	SCN4B	SCN5A	SCN8A	SCN9A	SCRT1	SCRT2	SCT	SDC1	SEC61A2	SELENBP1	SEM1	SEMA4D	SERBP1	SERPINA1	SERPINA5	SERPINC1	SERPIND1	SERPINE1	SERPINH1	SETD2	SF1	SF3A1	SF3A2	SF3A3	SF3B1	SF3B2	SF3B3	SF3B4	SF3B5	SF3B6	SFR1	SFTPB	SH2D1A	SH2D6	SH3BP4	SH3PXD2A	SHC1	SHH	SHMT1	SHMT2	SHOX	SIDT2	SIK3	SIX1	SIX2	SKI	SKIL	SKIV2L	SKP1	SKP2	SLAMF1	SLC12A3	SLC25A20	SLC26A6	SLC29A1	SLC35B2	SLC9A1	SLC9A8	SLU7	SMAD1	SMAD2	SMAD2::SMAD3::SMAD4	SMAD3	SMAD4	SMAD5	SMAD6	SMAD7	SMAD9	SMARCA4	SMARCC1	SMC1A	SMC3	SMURF2	SNAI1	SNAI2	SNF8	SNIP1	SNORD104	SNORD15A	SNORD15B	SNRNP200	SNRNP40	SNRNP70	SNRPA	SNRPA1	SNRPB	SNRPB2	SNRPC	SNRPD1	SNRPD2	SNRPD3	SNRPE	SNRPF	SNRPFP1	SNRPG	SNRPN	SNU13	SNW1	SNX27	SNX8	SOCS2	SOCS2-AS1	SORT1	SOS1	SOX10	SOX13	SOX15	SOX21	SOX4	SOX9	SP1	SP2	SP3	SP4	SP8	SPAG9	SPARC	SPATA2	SPC24	SPDEF	SPECC1L	SPECC1L-ADORA2A	SPG20-AS1	SPI1	SPIB	SPIC	SPINK8	SPINT1	SPOCK2	SPRED2	SQSTM1	SRC	SREBF1	SREBF2	SREBF2(var2)	SRF	SRGN	SRRM2	SRSF1	SRSF3	SRSF4	SRSF5	SRSF6	SRSF9	SRY	SSRP1	ST14	STAG1	STAG2	STAT1	STAT1::STAT2	STAT3	STAT5A	STAT5B	STK38	STRN	STX11	STX1B	SUPT16H	SUPT4H1	SUPT5H	SUPT6H	SWSAP1	SYCE2	SYCP1	SYF2	SYK	SYNCRIP	TAB2	TAF11	TAGLN	TAL1	TAL1::TCF3	TAS2R1	TBC1D10A	TBC1D2	TBC1D22B	TBR1	TBX1	TBX15	TBX2	TBX20	TBX21	TBX4	TBX5	TBXAS1	TCEA1	TCEA2	TCF3	TCF4	TCF7L1	TCF7L2	TDGF1	TEAD1	TEAD2	TEAD3	TEAD4	TEF	TEK	TEX12	TF	TFAP2A	TFAP2A(var2)	TFAP2A(var3)	TFAP2B	TFAP2B(var2)	TFAP2B(var3)	TFAP2C	TFAP2C(var2)	TFAP2C(var3)	TFAP4	TFCP2	TFDP1	TFDP2	TFE3	TFEB	TFEC	TFIP11	TFPI	TGFB1	TGFB2	TGFB3	TGFBR1	TGFBR2	TGFBR3	TGFBRAP1	TGIF1	TGIF2	TGOLN2	THADA	THAP1	THBD	THBS1	THEM4	TIAM1	TIMM9	TIMP1	TIMP2	TIMP3	TJAP1	TMA7	TMED10	TMED3	TMED7	TMED9	TMEM150A	TMEM189	TMEM189-UBE2V1	TMEM205	TMEM217	TMEM25	TMEM63B	TMEM87B	TMEM88	TMEM91	TMSB4X	TOM1L2	TOMM40	TP53	TP53INP2	TP63	TP73	TPRA1	TRAPPC1	TRAPPC6A	TRAT1	TRERNA1	TRIB1	TRIM33	TRIM41	TRIM52	TRIM52-AS1	TRIM7	TRMT6	TRMT61A	TRMT61B	TTC36	TTC37	TUFT1	TWIST1	TXNL4A	TYRO3	U2AF1	U2AF2	UBA3	UBA5	UBA52	UBB	UBE2A	UBE2F	UBE2M	UBE2V1	UBE2Z	UBE4A	UCHL5	UFL1	UFM1	UHRF1BP1	UNC119B	UNCX	UPB1	UQCC1	UQCC2	UQCR10	UQCRC1	USF1	USF2	USH1C	USP14	USP39	USP42	USP48	UST	UTP11L	VAMP5	VAMP8	VAV1	VCAN	VDR	VEGFA	VEGFB	VEGFD	VENTX	VHL	VIP	VIPR1	VLDLR	VPS16	VPS18	VPS25	VPS26BP1	VPS28	VPS33A	VPS36	VPS39	VPS41	VSX1	VTRNA2-2P	VWF	WAPL	WBP4	WDR12	WDR61	WNT9B	XAB2	XBP1	XPO5	XRCC3	YIPF2	YIPF3	YIPF5	YIPF6	YLPM1	YWHAB	YY1	ZAP70	ZBED1	ZBTB18	ZBTB33	ZBTB7A	ZBTB7B	ZBTB7C	ZBTB8OS	ZC2HC1C	ZC3H12C	ZC3H12D	ZEB1	ZFP36L1	ZFP62	ZFYVE19	ZFYVE21	ZIC1	ZIC3	ZIC4	ZMAT5	ZNF143	ZNF24	ZNF263	ZNF282	ZNF341-AS1	ZNF354C	ZNF384	ZNF410	ZNF589	ZNF627	ZNF653	ZNF740	ZNF833P	ZPR1	ZSCAN4
cd14_primary_cells	A2M	AARS2	ABCA1	ABCC10	ABCC9	ABHD2	ACAN	ACBD3	ACKR4	ACP5	ACSS2	ACTR2	ACTR5	ACVR1C	ACVR2A	ACVR2B	ACVRL1	ACYP1	ADNP	ADORA2A	ADORA2A-AS1	ADRM1	AGO1	AGO3	AGO4	AGPAT4	AHCY	AHCYL1	AHCYL2	AHSG	AIMP2	AKAP12	AKIRIN1	AKT1	AKT2	ALB	ALKBH3	ALOX15B	AMICA1	AMPD3	ANAPC16	ANAPC2	ANGPT1	ANGPT4	ANGPTL3	ANGPTL4	ANK2	ANK3	ANKLE2	ANKRD33B	ANKRD53	ANKS1A	ANP32B	APOA1	APOA2	APOA4	APOA5	APOB	APOBR	APOC3	APOE	APOF	APOH	APOL1	APP	AQR	AR	ARCN1	AREL1	ARF1	ARFIP2	ARHGAP35	ARHGAP45	ARHGDIA	ARHGDIB	ARHGDIG	ARHGEF11	ARHGEF12	ARIH2	ARIH2OS	ARNT	ARNT::HIF1A	ARNTL	ARRB1	ASCC1	ASCC2	ASCC3	ASCL1	ASPN	ATF4	ATF6	ATF7	ATOH8	ATP5L	ATPAF2	ATRIP	AXL	B2M	B4GALT5	B9D2	BACE1	BACH2	BAG5	BAK1	BANF1	BARX1	BATF3	BATF::JUN	BCAR1	BCAS2	BCKDHA	BCL3	BDNF	BEX1	BGLAP	BGN	BHLHE22	BHLHE40	BHLHE41	BHMT	BHMT2	BICD1	BLOC1S3	BMPR1B	BMPR2	BRPF3	BSX	BTNL10	BUD13	BUD31	C10orf105	C10orf54	C11orf57	C15orf62	C19orf52	C1orf122	C1orf194	C3orf84	C4BPA	C4BPB	C6orf1	C6orf106	C6orf222	C6orf223	C6orf89	C6orf99	C9orf156	CABIN1	CABP7	CALM1	CALM2	CALM3	CAMP	CAPG	CAPN11	CAPNS1	CARM1	CAV1	CBFA2T2	CBL	CBLC	CBS	CCDC12	CCDC151	CCDC157	CCDC159	CCDC51	CCDC97	CCL19	CCL25	CCNA1	CCNA2	CCNB1	CCND1	CCND2	CCND3	CCNE1	CCNE2	CCNL1	CCNT1	CCR3	CCR5	CCRL2	CD2	CD247	CD274	CD28	CD36	CD3D	CD3E	CD3G	CD4	CD47	CD8A	CD8B	CDC123	CDC25A	CDC27	CDC40	CDC42	CDC5L	CDC6	CDC73	CDCA8	CDH13	CDH17	CDH23	CDH23-AS1	CDK1	CDK12	CDK2	CDK4	CDK6	CDK7	CDK9	CDKN1A	CDKN1B	CDKN2B	CDKN2C	CDKN2D	CDX1	CEACAM16	CEBPA	CEBPB	CEBPD	CEBPE	CEBPG	CELSR3	CELSR3-AS1	CENPB	CEP68	CEP95	CETP	CFAP43	CGN	CH25H	CHAC1	CHD1	CHD1L	CHD3	CHERP	CHMP2A	CHMP4B	CHMP4C	CHMP6	CHN2	CHP1	CHST12	CHST3	CIRBP	CITED1	CKB	CKM	CLEC3B	CLOCK	CLPTM1	CLU	CMA1	CMAS	CNTROB	COL17A1	COL1A1	COL1A2	COL23A1	COL3A1	COL5A2	COL6A2	COL6A3	COL7A1	COMT	CORO2A	COX6A1P2	COX6CP2	CPB2	CPNE2	CPNE5	CRAT	CREB1	CREB3	CREB3L1	CREB3L3	CREBBP	CRNKL1	CRY1	CRY2	CSDE1	CSF3R	CSK	CSNK1D	CSNK2A1	CSNK2A2	CSNK2B	CSPG5	CTCF	CTCFL	CTDP1	CTH	CTLA4	CTNNA1	CTNNB1	CTNND1	CTR9	CTSG	CTTN	CUBN	CUL1	CWC22	CXCR4	CYB5D1	CYCSP2	CYP39A1	CYP46A1	CYP7A1	DAB2	DAGLB	DAPP1	DARS	DARS-AS1	DBH	DBP	DCN	DDC	DDX20	DDX23	DDX42	DDX46	DDX5	DDX58	DHFR	DHFR2	DHX15	DHX16	DHX30	DHX35	DHX38	DICER1	DLK2	DLL4	DLST	DLX6	DMGDH	DMRT3	DNAJC13	DNAJC17	DOCK3	DOK1	DOK2	DPP4	DPPA5P4	DPYS	DST	DUSP1	DUX4	DYM	DYNC2LI1	E2F1	E2F4	E2F5	E2F6	E2F7	E2F8	EBF1	ECSIT	EDEM2	EDIL3	EDN2	EDN3	EDNRA	EFTUD2	EGF	EGFR	EGLN3	EGR1	EGR2	EGR3	EGR4	EHF	EIF2B1	EIF2B2	EIF2B3	EIF2B4	EIF2B5	EIF2S1	EIF2S2	EIF2S3	EIF2S3B	EIF3B	EIF4G2	EIF5	EIF6	ELF1	ELF3	ELF4	ELF5	ELK1	ELK3	ELK4	ELOA	ELOF1	ELP6	EML4	EMX1	EMX2	EN2	EOMES	EP300	EPAS1	EPHA10	EPHB1	EPO	EPOR	ERBB2	ERF	ERG	ERGIC1	ERN1	ESCO1	ESCO2	ESR1	ESR2	ESRRA	ESRRB	ESX1	ETS1	ETV1	ETV2	ETV3	ETV4	ETV5	ETV6	ETV7	EVX1	EVX2	EXD1	EXOSC5	EZR	EZR-AS1	F10	F11	F2	F2R	F2RL1	F2RL2	F2RL3	F3	F5	F7	F8	F9	FABP1	FABP4	FADD	FAM220A	FAM65C	FAM92A1P1	FBXL3	FBXO41	FBXW12	FCF1	FCF1P2	FDX1	FEV	FGA	FGB	FGD2	FGF2	FGG	FHL3	FKBPL	FLI1	FLT1	FLT4	FMOD	FN1	FNDC1	FNDC1-IT1	FOS	FOS::JUN	FOS::JUN(var2)	FOS::JUNB	FOS::JUND	FOSB	FOSB::JUN	FOSB::JUNB	FOSB::JUNB(var2)	FOSL1	FOSL1::JUN	FOSL1::JUN(var2)	FOSL1::JUNB	FOSL1::JUND	FOSL1::JUND(var2)	FOSL2	FOSL2::JUN	FOSL2::JUN(var2)	FOSL2::JUNB	FOSL2::JUNB(var2)	FOSL2::JUND	FOSL2::JUND(var2)	FOXA1	FOXB1	FOXC1	FOXC2	FOXD1	FOXD2	FOXF2	FOXG1	FOXH1	FOXI1	FOXK1	FOXK2	FOXL1	FOXO1	FOXO3	FOXO4	FOXO6	FOXP1	FOXP2	FOXP3	FPGS	FTCD	FTSJ2	FURIN	FYB1	FYN	GAB2	GABBR1	GABPA	GAS6	GATA1	GATA1::TAL1	GATA2	GATA3	GATA5	GATA6	GATSL3	GBA	GBX1	GBX2	GC	GCC1	GCG	GCGR	GCH1	GCHFR	GCLC	GCLM	GCM1	GCM2	GEMIN7	GGCT	GGCX	GGT1	GGT7	GID4	GIP	GIPR	GLI2	GLIS2	GLIS3	GLP1R	GMDS	GMDS-AS1	GMEB2	GNE	GNPNAT1	GOSR1	GOSR2	GP6	GPAA1	GPBP1	GPC1	GPR119	GPR137	GPX4	GRAP2	GRB2	GRB7	GRHL1	GRHL2	GRM4	GSC	GSC2	GSS	GSTO1	GSX1	GTF2F1	GTF2F2	GTPBP2	GUCD1	HDAC2	HERPUD1	HES7	HESX1	HEY1	HEY2	HGF	HGFAC	HIF1A	HIF3A	HINFP	HIST3H2BB	HLA-A	HLA-B	HLA-C	HLA-DQB1	HLA-G	HLF	HMBOX1	HMGA1	HMGB1P8	HMGB3P1	HMGN2P23	HNF1A	HNF1B	HNF4A	HNF4G	HNRNPA1	HNRNPA2B1	HNRNPA3	HNRNPD	HNRNPKP2	HNRNPM	HNRNPR	HNRNPU	HNRNPUL1	HOXA10	HOXA13	HOXA2	HOXA5	HOXB13	HOXB2	HOXB3	HOXB9	HOXC10	HOXC11	HOXC12	HOXC13	HOXD11	HOXD12	HOXD13	HPR	HRG	HSF1	HSF2	HSF4	HSP90AA1	HSP90AB1	HSPE1P11	HSPE1P18	HSPG2	IAPP	IBA57	IBA57-AS1	ID4	IFIH1	IFNG	IFT46	IGF1	IGF1R	IGF2	IGF2BP1	IL17A	IL1A	IL1F10	IL1R2	IL1RL2	IL1RN	IL2	IL2RA	IL2RB	IL36A	IL36B	IL36G	IL6ST	ING1	INHBA	INHBB	INO80	INO80C	INO80E	INPP5A	INPP5B	INSM1	IP6K2	IP6K3	IRF1	IRF3	IRF4	IRF9	ISCA1P4	ISL2	ISX	ITGA2	ITGAV	ITGB4	ITGB6	ITK	ITPKA	ITPR3	IVNS1ABP	JAK1	JAK2	JDP2	JDP2(var2)	JUN	JUN(var2)	JUN::JUNB	JUN::JUNB(var2)	JUNB	JUNB(var2)	JUND	JUND(var2)	JUP	KANK2	KCNAB1	KCNAB3	KCNB1	KCNH1-IT1	KCNIP2-AS1	KCNJ11	KCNK16	KCNK17	KCNK5	KCNQ3	KCTD20	KDELR2	KDM6B	KDR	KIAA0196	KIAA0586	KIAA1324	KIF9	KIF9-AS1	KIT	KITLG	KLC1	KLF13	KLF14	KLF16	KLF4	KLF5	KLF9	KLHL18	KLHL35	KMT2A	KNG1	KRT18P4	KRT8P28	LAP3P2	LAT	LBX1	LBX2	LCAT	LCK	LCP2	LDLR	LDLRAP1	LEF1	LEFTY1	LEMD2	LEO1	LHX2	LHX6	LHX9	LIF	LIFR	LIN37	LIN54	LIN9	LINC00881	LINC01016	LINC01220	LINC01270	LINC01271	LINC01272	LINC01465	LINGO1	LINGO4	LIPC	LMF1	LMX1A	LMX1B	LPA	LPL	LRP1	LRP2	LRP8	LRPAP1	LRRC48	LRRC73	LSM2	LSM3	LSM4	LSM5	LSM6	LSM8	LTBP1	LTBP4	LTF	LTK	LUM	LYN	MACC1	MAD1L1	MAD2L1BP	MAF::NFE2	MAFF	MAFG	MAFK	MAG	MAGEH1	MANBAL	MAP2K5	MAP3K1	MAP4	MAP4K4	MAPK1	MAPK3	MAPK8	MAPKBP1	MARK3	MAT2A	MAT2B	MAVS	MAX	MAX::MYC	MBD5	MBNL3	MBTPS2	MCM2	MCM7	MEF2A	MEF2D	MEIS1	MEIS2	MEIS3	MEOX1	MEOX2	MERTK	MET	MFAP1	MFGE8	MGA	MGAT1	MGEA5	MGLL	MIR1226	MIR1275	MIR326	MIR626	MIR645	MIRLET7I	MITF	MIXL1	MLH3	MLLT1	MLN	MLNR	MLPH	MLX	MLXIPL	MMP1	MMP14	MMP2	MMP24	MMP3	MMP7	MMP9	MNT	MOB2	MORF4L1	MPHOSPH10	MPZL2	MPZL3	MRPL14	MRPL55	MRPS18A	MRPS18AP1	MRVI1	MRVI1-AS1	MSC	MSX1	MSX2	MTCH1	MTF1	MTFP1	MTHFD1L	MTHFD2L	MTMR3	MTR	MTREX	MTTP	MXI1	MYB	MYBL1	MYBL2	MYBPHL	MYC	MYCBP	MYCN	MYF6	MYH7	MYL3	MYOCD	MZF1	MZF1(var2)	NAA38	NAGK	NANS	NBEAL2	NCBP1	NCBP2	NCEH1	NCOA6	NDN	NDUFA12	NDUFAF1	NDUFB1P1	NEK6	NEK9	NELFA	NELFB	NELFCD	NEURL1	NEURL1B	NEUROD1	NEUROD2	NEUROG2	NF2	NFASC	NFATC2	NFATC3	NFE2	NFE2L2	NFIA	NFIC	NFIC::TLX1	NFIL3	NFIX	NFKB1	NFKB2	NFKBIE	NFKBIZ	NFRKB	NFX1	NFYA	NFYB	NGF	NGFR	NHLH1	NID2	NIPBL	NKX2-3	NKX2-8	NKX3-1	NKX3-2	NLRC5	NME6	NOA1	NODAL	NOTCH1	NOTO	NPAS2	NPAT	NPHP3	NPHP3-AS1	NR1A4	NR1A4::RXRA	NR1D1	NR1H3	NR1H4	NR2F1	NR2F2	NR3C1	NR3C2	NR4A1	NR4A2	NR4A2::RXRA	NRAS	NREP	NRF1	NRL	NRP2	NSF	NSMCE2	NTF3	NTRK1	NTRK2	NUDT1	NUDT5	NUSAP1	OBFC1	OIP5	OIP5-AS1	OLIG1	OMG	ORC4	ORM1	ORM2	OSM	OSMR	OSTCP1	OTX1	OTX2	PACSIN1	PAF1	PAFAH1B2	PAG1	PARD3	PARD6A	PARD6B	PARD6G	PARG	PARP1	PAWR	PAX1	PAX5	PAX8	PAX8-AS1	PAX9	PBX1	PBX2	PBX3	PBXIP1	PCNA	PCSK7	PCSK9	PDGFB	PDGFD	PDGFRB	PDS5A	PDS5B	PDX1	PEMT	PER2	PER3	PEX10	PF4	PFKFB4	PGF	PGM3	PHF5A	PHLDB1	PI16	PIGK	PIGS	PIGT	PIGU	PIH1D2	PIK3CA	PIK3CB	PIM1	PIP4K2A	PIP5K1B	PITX3	PKNOX1	PKNOX2	PLAG1	PLAT	PLAUR	PLCG1	PLG	PLGRKT	PLRG1	PLXNB1	PLXNB2	PMS2	PNMT	PNPLA1	PNPLA2	POC5	POGZ	POLG	POLG2	POLH	POLR1C	POLR2B	POLR2C	POLR2D	POLR2E	POLR2F	POLR2G	POLR2I	POLR2J	POMP	POU1F1	POU2F1	POU2F2	POU3F1	POU3F2	POU3F3	POU3F4	POU4F1	POU4F2	POU4F3	POU5F1	POU5F1B	POU6F2	PPARA	PPARA::RXRA	PPARG	PPIE	PPIL1	PPIP5K1	PPP1R13B	PPP1R14D	PPP1R37	PPP2CA	PPP2R2A	PRDM1	PRKAR2A	PRKAR2A-AS1	PRKAR2B	PRKCSH	PRKCZ	PRKG1	PROC	PROS1	PROX1	PROX2	PRPF19	PRPF3	PRPF31	PRPF4	PRPF40A	PRPF6	PRPF8	PRRX1	PSAP	PSD4	PSMA1	PSMA2	PSMA3	PSMA4	PSMA5	PSMA6	PSMA7	PSMA8	PSMB1	PSMB10	PSMB11	PSMB2	PSMB4	PSMB5	PSMB6	PSMB7	PSMB8	PSMB9	PSMC1	PSMC2	PSMC3	PSMC4	PSMC5	PSMC6	PSMD1	PSMD11	PSMD12	PSMD13	PSMD14	PSMD2	PSMD3	PSMD4	PSMD5	PSMD6	PSMD7	PSMD8	PSME2	PSME3	PSME4	PSTK	PTGIS	PTGS1	PTGS2	PTH	PTH1R	PTHLH	PTK2	PTPN1	PTPN11	PTPN2	PTPN22	PTPN23	PTPN6	PTPRA	PTS	PVR	PVRL2	PXN	PXT1	Pax6	RAB17	RAB20	RAB33B	RAB44	RAC1	RAC2	RAD21	RAD51	RALGDS	RARA	RARA(var2)	RARA::RXRA	RARA::RXRG	RASA1	RAX	RAX2	RB1	RBBP4	RBL1	RBL2	RBM22	RBMX2	RBPJ	RDH11	RDH5	RDX	REL	RELA	RELB	RELN	REPS1	RER1	REST	RFX2	RFX3	RFX4	RFX5	RHOA	RHOV	RIC1	RLBP1	RMDN3	RN7SKP66	RN7SL234P	RN7SL329P	RN7SL34P	RN7SL497P	RN7SL502P	RN7SL636P	RN7SL672P	RN7SL748P	RN7SL870P	RND1	RNF181	RNF187	RNF8	RNU1-88P	RNU4ATAC14P	RNU6-1113P	RNU6-1157P	RNU6-1169P	RNU6-147P	RNU6-293P	RNU6-331P	RNU6-510P	RNU6-689P	RNU6-919P	RNU7-128P	RNU7-195P	RNU7-38P	RORA	RORA(var2)	RORB	RORC	RPAP1	RPE65	RPEP4	RPL12P2	RPL29P2	RPL31P57	RPL35P2	RPL5P30	RPRD1A	RPS10	RPS3	RPS6KL1	RRAGC	RRAS	RSPH3	RSPH9	RTF1	RTN4R	RUNX1	RUNX2	RUNX3	RXRA	RXRA::VDR	RXRB	RXRG	S1PR1	SARDH	SARS	SART1	SCAP	SCARB2	SCARNA21	SCN10A	SCN11A	SCN1A	SCN1B	SCN2A	SCN2B	SCN3A	SCN3B	SCN4A	SCN4B	SCN5A	SCN8A	SCN9A	SCRT1	SCRT2	SCT	SDC1	SEC61A2	SEM1	SEMA4D	SERPINA1	SERPINA2	SERPINA5	SERPINC1	SERPIND1	SERPINE1	SETD2	SF1	SF3A1	SF3A2	SF3A3	SF3B1	SF3B2	SF3B3	SF3B4	SF3B5	SF3B6	SFR1	SFTPB	SH2D1A	SH2D6	SH3BP4	SH3PXD2A	SHC1	SHH	SHMT1	SHMT2	SHOX	SIDT2	SIK3	SIX1	SIX2	SKI	SKIL	SKIV2L	SKP1	SKP2	SLAMF1	SLC12A3	SLC25A20	SLC26A6	SLC29A1	SLC35B2	SLC9A1	SLC9A8	SLK	SLU7	SMAD1	SMAD2	SMAD2::SMAD3::SMAD4	SMAD3	SMAD4	SMAD5	SMAD6	SMAD7	SMAD9	SMARCA4	SMARCC1	SMC1A	SMC3	SMURF2	SNAI1	SNAI2	SNF8	SNIP1	SNORD104	SNORD15A	SNORD15B	SNRNP200	SNRNP40	SNRNP70	SNRPA	SNRPA1	SNRPB	SNRPB2	SNRPC	SNRPD1	SNRPD2	SNRPD3	SNRPE	SNRPF	SNRPFP1	SNRPFP4	SNRPG	SNRPN	SNU13	SNW1	SNX27	SOCS2	SOCS2-AS1	SORT1	SOS1	SOX10	SOX13	SOX15	SOX21	SOX4	SOX9	SP1	SP2	SP3	SP4	SP8	SPAG9	SPARC	SPATA2	SPC24	SPDEF	SPECC1L	SPECC1L-ADORA2A	SPG20-AS1	SPI1	SPIB	SPIC	SPINT1	SPOCK2	SPRED2	SQSTM1	SRC	SREBF1	SREBF2	SREBF2(var2)	SRF	SRGN	SRRM2	SRSF1	SRSF3	SRSF4	SRSF5	SRSF6	SRSF9	SRY	SSRP1	ST14	STAG1	STAG2	STAT1	STAT1::STAT2	STAT3	STAT5A	STAT5B	STK38	STRN	STX11	STX1B	SUPT16H	SUPT4H1	SUPT5H	SUPT6H	SWSAP1	SYCE2	SYCP1	SYF2	SYK	SYNCRIP	TAB2	TAF11	TAGAP	TAGLN	TAL1	TAL1::TCF3	TAS2R1	TBC1D10A	TBC1D2	TBC1D22B	TBR1	TBX1	TBX15	TBX2	TBX20	TBX21	TBX4	TBX5	TBXAS1	TCEA1	TCEA2	TCF3	TCF4	TCF7L1	TCF7L2	TCP11	TDGF1	TEAD1	TEAD2	TEAD3	TEAD4	TEF	TEK	TEX12	TF	TFAP2A	TFAP2A(var2)	TFAP2A(var3)	TFAP2B	TFAP2B(var2)	TFAP2B(var3)	TFAP2C	TFAP2C(var2)	TFAP2C(var3)	TFAP4	TFCP2	TFDP1	TFDP2	TFE3	TFEB	TFEC	TFIP11	TFPI	TGFB1	TGFB2	TGFB3	TGFBR1	TGFBR2	TGFBR3	TGFBRAP1	TGIF1	TGIF2	TGOLN2	THADA	THAP1	THBD	THBS1	THEM4	THEM5	TIAM1	TIMM9	TIMP1	TIMP2	TIMP3	TJAP1	TMA7	TMCC3	TMED10	TMED3	TMED7	TMED9	TMEM150A	TMEM189	TMEM189-UBE2V1	TMEM205	TMEM217	TMEM25	TMEM63B	TMEM87B	TMEM88	TMEM91	TMIE	TMPRSS4	TMPRSS4-AS1	TMSB4X	TOM1L2	TOMM40	TP53	TP53INP2	TP63	TP73	TPRA1	TRAPPC1	TRAPPC6A	TRAT1	TRERNA1	TRIB1	TRIM14	TRIM33	TRIM41	TRIM7	TRMT6	TRMT61A	TRMT61B	TSPAN16	TTC36	TTC37	TWIST1	TXNL4A	TYRO3	U2AF1	U2AF2	UBA3	UBA5	UBA52	UBB	UBBP1	UBE2A	UBE2F	UBE2M	UBE2V1	UBE2Z	UBE4A	UCHL5	UFL1	UFM1	UHRF1BP1	UNC119B	UNCX	UPB1	UQCC2	UQCR10	UQCRC1	USF1	USF2	USH1C	USP14	USP39	USP42	USP48	UST	UTP11L	VAMP5	VAMP8	VAV1	VCAN	VDR	VEGFA	VEGFB	VEGFD	VENTX	VHL	VIP	VIPR1	VLDLR	VPS16	VPS18	VPS25	VPS26BP1	VPS28	VPS33A	VPS36	VPS39	VPS41	VSX1	VWF	WAPL	WBP4	WDR12	WDR61	WNT9B	XAB2	XBP1	XPO5	XRCC3	YIPF2	YIPF3	YIPF5	YIPF6	YLPM1	YWHAB	YY1	ZAP70	ZBED1	ZBTB18	ZBTB33	ZBTB7A	ZBTB7B	ZBTB7C	ZBTB8OS	ZC2HC1C	ZC3H12C	ZC3H12D	ZEB1	ZFP36L1	ZFYVE19	ZFYVE21	ZIC1	ZIC3	ZIC4	ZMAT5	ZNF143	ZNF24	ZNF263	ZNF282	ZNF341-AS1	ZNF354C	ZNF384	ZNF410	ZNF589	ZNF627	ZNF653	ZNF740	ZPR1	ZSCAN4
cd19	A2M	AARS2	ABCA1	ABCC10	ABCC9	ABHD2	ACAD11	ACAN	ACBD3	ACKR4	ACP5	ACSS2	ACTR2	ACTR5	ACVR1C	ACVR2A	ACVR2B	ACVRL1	ACYP1	ADNP	ADORA2A	ADRM1	AGO1	AGO3	AGO4	AGPAT4	AHCY	AHCYL1	AHCYL2	AHSG	AIMP2	AKAP12	AKIRIN1	AKT1	AKT2	ALB	ALKBH3	ALOX15B	ALS2CL	AMICA1	AMPD3	AMZ2P2	ANAPC16	ANAPC2	ANGPT1	ANGPT4	ANGPTL3	ANGPTL4	ANK2	ANK3	ANKLE2	ANKRD33B	ANKRD53	ANKS1A	ANP32B	APOA1	APOA2	APOA4	APOA5	APOB	APOBR	APOC3	APOE	APOF	APOH	APOL1	APOPT1	APP	AQR	AR	ARCN1	AREL1	ARF1	ARFIP2	ARHGAP35	ARHGAP45	ARHGDIA	ARHGDIB	ARHGDIG	ARHGEF11	ARHGEF12	ARIH2	ARIH2OS	ARL4C	ARNT	ARNT::HIF1A	ARNTL	ARRB1	ASCC1	ASCC2	ASCC3	ASCL1	ASPN	ATF4	ATF6	ATF7	ATOH8	ATP5L	ATP5SL	ATPAF2	ATRIP	AXL	B2M	B4GALT4	B4GALT5	B9D2	BACE1	BACH2	BAG5	BAK1	BANF1	BARX1	BATF3	BATF::JUN	BCAR1	BCAS2	BCAS4	BCKDHA	BCL3	BDNF	BEX1	BGLAP	BGN	BHLHE22	BHLHE40	BHLHE41	BHMT	BHMT2	BICD1	BLOC1S3	BMPR1B	BMPR2	BRPF3	BSX	BTBD10	BUD13	BUD31	C10orf105	C10orf54	C11orf57	C15orf62	C19orf38	C19orf52	C1orf122	C1orf194	C4BPA	C4BPB	C6orf1	C6orf106	C6orf222	C6orf223	C6orf89	C6orf99	C9orf156	CABIN1	CALM1	CALM2	CALM3	CAMK1D	CAMP	CAPN11	CAPNS1	CARF	CARM1	CAV1	CBFA2T2	CBL	CBLC	CBS	CCDC12	CCDC151	CCDC157	CCDC159	CCDC51	CCDC97	CCL19	CCL25	CCNA1	CCNA2	CCNB1	CCND1	CCND2	CCND3	CCNE1	CCNE2	CCNL1	CCNT1	CCR3	CCR5	CCRL2	CD2	CD247	CD274	CD28	CD36	CD3D	CD3E	CD3G	CD4	CD47	CD8A	CD8B	CDC123	CDC25A	CDC27	CDC40	CDC42	CDC5L	CDC6	CDC73	CDCA8	CDH13	CDH17	CDH23	CDH23-AS1	CDK1	CDK12	CDK2	CDK4	CDK6	CDK7	CDK9	CDKN1A	CDKN1B	CDKN2B	CDKN2C	CDKN2D	CDX1	CEBPA	CEBPB	CEBPD	CEBPE	CEBPG	CELSR3	CELSR3-AS1	CENPB	CEP68	CEP95	CETP	CFAP43	CGN	CH25H	CHAC1	CHD1	CHD1L	CHD3	CHERP	CHMP2A	CHMP4B	CHMP4C	CHMP6	CHN2	CHP1	CHST12	CHST3	CIRBP	CITED1	CLASRP	CLEC3B	CLOCK	CLPTM1	CLU	CMA1	CMAS	CNN1	CNTROB	COL17A1	COL1A1	COL1A2	COL23A1	COL3A1	COL5A2	COL6A2	COL6A3	COL7A1	COMT	COX6A1P2	COX6CP2	CPB2	CPNE5	CRAT	CREB1	CREB3	CREB3L1	CREB3L3	CREBBP	CRNKL1	CRY1	CRY2	CSDE1	CSF3R	CSK	CSNK1D	CSNK2A1	CSNK2A2	CSNK2B	CSPG5	CTCF	CTCFL	CTDP1	CTH	CTIF	CTLA4	CTNNA1	CTNNB1	CTNND1	CTR9	CTSG	CTTN	CUBN	CUL1	CWC22	CXCR4	CYB5D1	CYP39A1	CYP46A1	CYP7A1	DAB2	DAGLB	DAPP1	DARS	DARS-AS1	DBH	DBP	DCN	DDC	DDX20	DDX23	DDX42	DDX46	DDX5	DDX58	DENND2C	DHFR	DHFR2	DHX15	DHX16	DHX30	DHX35	DHX38	DICER1	DLK2	DLL4	DLST	DLX6	DMGDH	DMRT3	DNAJC13	DNAJC17	DOCK3	DOCK6	DOK1	DOK2	DPP4	DPPA5P4	DPYS	DST	DUSP1	DUX4	DYM	DYNC2LI1	E2F1	E2F4	E2F5	E2F6	E2F7	E2F8	EBF1	ECSIT	EDEM2	EDIL3	EDN2	EDN3	EDNRA	EFTUD2	EGF	EGFR	EGLN3	EGR1	EGR2	EGR3	EGR4	EHF	EIF2B1	EIF2B2	EIF2B3	EIF2B4	EIF2B5	EIF2S1	EIF2S2	EIF2S3	EIF2S3B	EIF3B	EIF4G2	EIF5	EIF6	ELAVL3	ELF1	ELF3	ELF4	ELF5	ELK1	ELK3	ELK4	ELMOD3	ELOA	ELOF1	ELOVL1	ELP6	EML1	EML4	EMX1	EMX2	EN1	EN2	EP300	EPAS1	EPB41L4A-AS1	EPHA10	EPHB1	EPO	EPOR	ERBB2	ERF	ERG	ERGIC1	ERN1	ESCO1	ESCO2	ESR1	ESR2	ESRRA	ESRRB	ESX1	ETS1	ETV1	ETV2	ETV3	ETV4	ETV5	ETV6	ETV7	EVX1	EVX2	EXD1	EXOSC5	EZR	EZR-AS1	F10	F11	F2	F2R	F2RL1	F2RL2	F2RL3	F3	F5	F7	F8	F9	FABP1	FABP4	FADD	FAM220A	FAM65C	FAM92A1P1	FBXL3	FBXO41	FBXW12	FCF1	FCF1P2	FDX1	FEV	FGA	FGB	FGD2	FGF2	FGG	FKBPL	FLI1	FLT1	FLT4	FMOD	FN1	FNDC1	FNDC1-IT1	FOS	FOS::JUN	FOS::JUNB	FOS::JUND	FOSB	FOSB::JUNB	FOSL1	FOSL1::JUN(var2)	FOSL1::JUND(var2)	FOSL2	FOSL2::JUN	FOSL2::JUN(var2)	FOSL2::JUNB(var2)	FOSL2::JUND	FOSL2::JUND(var2)	FOXA1	FOXB1	FOXC1	FOXC2	FOXD1	FOXD2	FOXF2	FOXG1	FOXH1	FOXI1	FOXK1	FOXK2	FOXL1	FOXO1	FOXO3	FOXO4	FOXO6	FOXP1	FOXP2	FOXP3	FPGS	FTCD	FTSJ2	FURIN	FYB1	FYN	GAB2	GABBR1	GABPA	GAS6	GATA1	GATA1::TAL1	GATA2	GATA3	GATA5	GATA6	GATSL3	GBA	GBGT1	GBX1	GBX2	GC	GCC1	GCG	GCGR	GCH1	GCHFR	GCLC	GCLM	GCM1	GCM2	GDPD5	GEM	GEMIN7	GGCT	GGCX	GGNBP1	GGT1	GGT7	GID4	GIP	GIPR	GLI2	GLIS2	GLIS3	GLP1R	GMDS	GMDS-AS1	GMEB2	GNB2L1	GNE	GNPNAT1	GOSR1	GOSR2	GP6	GPAA1	GPBP1	GPC1	GPR119	GPR137	GPR146	GPX4	GRAP2	GRB2	GRB7	GRHL1	GRHL2	GRM4	GSC	GSS	GSTO1	GTF2F1	GTF2F2	GTPBP2	GUCD1	HCG4	HDAC2	HERPUD1	HES7	HESX1	HEY1	HEY2	HGF	HGFAC	HIF1A	HIF3A	HINFP	HIST3H2BA	HIST3H2BB	HLA-A	HLA-B	HLA-C	HLA-DQB1	HLA-G	HLA-V	HLF	HMBOX1	HMGA1	HMGB3P1	HNF1A	HNF1B	HNF4A	HNF4G	HNRNPA1	HNRNPA2B1	HNRNPA3	HNRNPD	HNRNPKP2	HNRNPM	HNRNPR	HNRNPU	HNRNPUL1	HOXA10	HOXA13	HOXA2	HOXA5	HOXB13	HOXB2	HOXB3	HOXB9	HOXC10	HOXC11	HOXC12	HOXC13	HOXD11	HOXD12	HOXD13	HPR	HRG	HSD17B12	HSF1	HSF2	HSF4	HSP90AA1	HSP90AB1	HSPA8P19	HSPE1P11	HSPE1P18	HSPE1P9	HSPG2	IAPP	IBA57	IBA57-AS1	ID4	IFIH1	IFNG	IFT46	IGF1	IGF1R	IGF2	IGF2BP1	IL17A	IL1A	IL1F10	IL1R2	IL1RL2	IL1RN	IL2	IL2RA	IL2RB	IL36A	IL36B	IL6ST	ING1	INHBA	INHBB	INO80	INO80C	INO80E	INPP5A	INPP5B	INSM1	IP6K2	IP6K3	IRF1	IRF3	IRF4	IRF9	IRGM	ISL2	ISX	ITGA2	ITGAV	ITGB4	ITGB6	ITK	ITPKA	ITPR3	IVNS1ABP	JAK1	JAK2	JDP2	JDP2(var2)	JUN	JUN(var2)	JUN::JUNB	JUN::JUNB(var2)	JUNB	JUNB(var2)	JUND	JUND(var2)	JUP	KANK2	KCNAB1	KCNAB3	KCNB1	KCNIP2-AS1	KCNJ11	KCNK17	KCNQ3	KCTD20	KDELR2	KDM6B	KDR	KIAA0196	KIAA0586	KIAA1324	KIF9	KIF9-AS1	KIT	KITLG	KLC1	KLF13	KLF14	KLF16	KLF4	KLF5	KLF9	KLHL18	KLHL35	KMT2A	KNG1	KRT18P4	LAP3P2	LAT	LBX1	LBX2	LCAT	LCK	LCP2	LDLR	LDLRAP1	LEF1	LEFTY1	LEMD2	LEO1	LHX2	LHX6	LHX9	LIF	LIFR	LIN37	LIN54	LIN9	LINC00336	LINC00847	LINC00881	LINC01016	LINC01220	LINC01273	LINC01465	LINGO1	LINGO4	LIPC	LMF1	LMX1A	LMX1B	LPA	LPL	LRP1	LRP2	LRP8	LRPAP1	LRRC2	LRRC37B	LRRC48	LRRC73	LSM2	LSM3	LSM4	LSM5	LSM6	LSM8	LTBP1	LTBP4	LTF	LTK	LUM	LYN	MACC1	MAD1L1	MAD2L1BP	MAF::NFE2	MAFF	MAFG	MAFK	MAG	MAGEH1	MANBAL	MAP2K5	MAP3K1	MAP4	MAP4K4	MAP6	MAPK1	MAPK3	MAPK8	MAPKBP1	MARK3	MAT2A	MAT2B	MAVS	MAX	MAX::MYC	MBD5	MBNL3	MBTPS2	MCM2	MCM7	MEF2A	MEF2D	MEIS1	MEIS2	MEIS3	MEOX1	MEOX2	MERTK	MET	MFAP1	MFGE8	MGA	MGAT1	MGEA5	MGLL	MIR1226	MIR1275	MIR2115	MIR326	MIR645	MIRLET7I	MITF	MIXL1	MLH3	MLLT1	MLN	MLNR	MLPH	MLX	MLXIPL	MMP1	MMP14	MMP2	MMP24	MMP24-AS1	MMP3	MMP7	MMP9	MNT	MOB2	MORF4L1	MPHOSPH10	MPZL2	MPZL3	MREG	MRPL14	MRPL55	MRPS18A	MRPS18AP1	MRVI1	MRVI1-AS1	MSC	MSI2	MSX1	MSX2	MTCH1	MTF1	MTFP1	MTHFD1L	MTHFD2L	MTR	MTREX	MTTP	MYB	MYBL1	MYBL2	MYC	MYCBP	MYCN	MYF6	MYH7	MYL3	MYOCD	MZF1	MZF1(var2)	NAA38	NAGK	NANS	NBEAL2	NCBP1	NCBP2	NCEH1	NCOA6	NDN	NDUFA12	NDUFAF1	NDUFB1P1	NEK6	NEK9	NELFA	NELFB	NELFCD	NEURL1	NEURL1B	NEUROD2	NEUROG2	NF2	NFASC	NFATC2	NFATC3	NFE2	NFE2L2	NFIA	NFIC	NFIC::TLX1	NFIL3	NFIX	NFKB1	NFKB2	NFKBIE	NFKBIZ	NFRKB	NFX1	NFYA	NFYB	NGF	NGFR	NHLH1	NID2	NIPBL	NKX2-3	NKX2-8	NKX3-1	NKX3-2	NLRC5	NME6	NOA1	NODAL	NOTCH1	NOTO	NPAS2	NPAT	NPHP3	NR1A4	NR1A4::RXRA	NR1D1	NR1H3	NR1H4	NR2F1	NR2F2	NR3C1	NR3C2	NR4A1	NR4A2	NR4A2::RXRA	NRAS	NRF1	NRL	NRP2	NSF	NSMCE2	NTF3	NTRK1	NTRK2	NUDT1	NUDT5	NUSAP1	OBFC1	OIP5	OIP5-AS1	OLIG1	OMG	ORC4	ORM1	ORM2	OSM	OSMR	OSTCP1	OTX1	OTX2	PACSIN1	PAF1	PAFAH1B2	PAG1	PARD3	PARD6A	PARD6B	PARD6G	PARG	PARP1	PAWR	PAX4	PAX5	PAX8	PAX8-AS1	PBX1	PBX2	PBX3	PBXIP1	PCNA	PCSK7	PCSK9	PDGFB	PDGFD	PDGFRB	PDS5A	PDS5B	PDX1	PEMT	PER2	PER3	PEX10	PF4	PFKFB4	PGF	PGM3	PHF5A	PI16	PIGK	PIGS	PIGT	PIGU	PIH1D2	PIK3CA	PIK3CB	PIM1	PIP4K2A	PIP5K1B	PITX3	PKNOX1	PKNOX2	PLAG1	PLAT	PLAUR	PLCG1	PLG	PLGRKT	PLRG1	PLXNB1	PLXNB2	PMS2	PNMT	PNPLA1	PNPLA2	POC5	POGZ	POLG	POLG2	POLH	POLR1C	POLR2B	POLR2C	POLR2D	POLR2E	POLR2F	POLR2G	POLR2I	POLR2J	POMP	POU1F1	POU2F1	POU2F2	POU3F1	POU3F3	POU3F4	POU4F1	POU4F2	POU4F3	POU5F1	POU5F1B	POU6F2	PPARA	PPARA::RXRA	PPARG	PPFIA1	PPIE	PPIL1	PPIL4	PPIP5K1	PPP1R13B	PPP1R14D	PPP1R37	PPP2CA	PPP2R2A	PRDM1	PRKAR2A	PRKAR2B	PRKCSH	PRKCZ	PRKG1	PROC	PROS1	PROX1	PRPF19	PRPF3	PRPF31	PRPF4	PRPF40A	PRPF6	PRPF8	PRRX1	PRSS44	PRSS50	PSAP	PSD4	PSMA1	PSMA2	PSMA3	PSMA4	PSMA5	PSMA6	PSMA7	PSMA8	PSMB1	PSMB10	PSMB11	PSMB2	PSMB4	PSMB5	PSMB6	PSMB7	PSMB8	PSMB9	PSMC1	PSMC2	PSMC3	PSMC4	PSMC5	PSMC6	PSMD1	PSMD11	PSMD12	PSMD13	PSMD14	PSMD2	PSMD3	PSMD4	PSMD5	PSMD6	PSMD7	PSMD8	PSME2	PSME3	PSME4	PSRC1	PSTK	PTGIS	PTGS1	PTGS2	PTH	PTH1R	PTHLH	PTK2	PTPN1	PTPN11	PTPN2	PTPN22	PTPN23	PTPN6	PTPRA	PTS	PVR	PVRL2	PXN	PXT1	Pax6	RAB17	RAB20	RAB33B	RAB3D	RAB44	RAC1	RAC2	RAD21	RAD51	RALGDS	RARA	RARA(var2)	RARA::RXRA	RARA::RXRG	RASA1	RAX	RAX2	RB1	RBBP4	RBL1	RBL2	RBM22	RBMX2	RBPJ	RDH11	RDH5	RDX	REL	RELA	RELB	RELN	REPS1	RER1	REST	RETSAT	RFX2	RFX3	RFX5	RHOA	RHOV	RIC1	RLBP1	RMDN3	RN7SKP141	RN7SKP66	RN7SL497P	RN7SL502P	RN7SL636P	RN7SL672P	RN7SL748P	RN7SL870P	RND1	RNF181	RNF187	RNF8	RNU1-88P	RNU4ATAC14P	RNU6-1062P	RNU6-1113P	RNU6-1169P	RNU6-147P	RNU6-293P	RNU6-510P	RNU6-689P	RNU6ATAC3P	RNU7-128P	RNU7-38P	RNU7-3P	RORA	RORA(var2)	RORB	RORC	RPAP1	RPE65	RPL12P2	RPL29P2	RPL31P57	RPL35P2	RPRD1A	RPS10	RPS24P17	RPS3	RPS6KL1	RRAGC	RRAS	RSPH3	RSPH9	RTF1	RTN4R	RUNX1	RUNX2	RUNX3	RXRA	RXRA::VDR	RXRB	RXRG	S1PR1	SARDH	SARS	SART1	SCAP	SCARB2	SCARNA21	SCN10A	SCN11A	SCN1A	SCN1B	SCN2A	SCN2B	SCN3A	SCN3B	SCN4A	SCN4B	SCN5A	SCN8A	SCN9A	SCRT1	SCRT2	SCT	SDC1	SEC61A2	SEM1	SEMA4D	SERBP1	SERPINA1	SERPINA5	SERPINC1	SERPIND1	SERPINE1	SERPINH1	SETD2	SF1	SF3A1	SF3A2	SF3A3	SF3B1	SF3B2	SF3B3	SF3B4	SF3B5	SF3B6	SFR1	SFTPB	SH2D1A	SH3PXD2A	SHC1	SHH	SHISA5	SHMT1	SHMT2	SHOX	SIK3	SIX1	SIX2	SKI	SKIL	SKIV2L	SKP1	SKP2	SLAMF1	SLC12A3	SLC25A20	SLC26A6	SLC29A1	SLC35B2	SLC9A1	SLC9A8	SLK	SLU7	SMAD1	SMAD2	SMAD2::SMAD3::SMAD4	SMAD3	SMAD4	SMAD5	SMAD6	SMAD7	SMAD9	SMARCA4	SMARCC1	SMC1A	SMC3	SMURF2	SNAI1	SNAI2	SNF8	SNIP1	SNORA13	SNORD104	SNORD15A	SNORD15B	SNORD97	SNRNP200	SNRNP40	SNRNP70	SNRPA	SNRPA1	SNRPB	SNRPB2	SNRPC	SNRPD1	SNRPD2	SNRPD3	SNRPE	SNRPF	SNRPFP1	SNRPFP4	SNRPG	SNRPN	SNU13	SNW1	SNX27	SNX8	SOCS2	SOCS2-AS1	SORT1	SOS1	SOX10	SOX13	SOX15	SOX21	SOX4	SOX9	SP1	SP2	SP3	SP4	SP8	SPAG9	SPARC	SPATA2	SPC24	SPDEF	SPG20-AS1	SPI1	SPIB	SPIC	SPINT1	SPOCK2	SPRED2	SQSTM1	SRC	SREBF1	SREBF2	SREBF2(var2)	SRF	SRGN	SRRM2	SRSF1	SRSF3	SRSF4	SRSF5	SRSF6	SRSF9	SRY	SSRP1	ST14	STAG1	STAG2	STAT1	STAT1::STAT2	STAT3	STAT5A	STAT5B	STK38	STRN	STX11	STX1B	SUMO2P1	SUPT16H	SUPT4H1	SUPT5H	SUPT6H	SWSAP1	SYCE2	SYCP1	SYF2	SYK	SYNCRIP	TAB2	TAF11	TAGAP	TAGLN	TAL1	TAL1::TCF3	TAS2R1	TBC1D10A	TBC1D2	TBC1D22B	TBX1	TBX2	TBX20	TBX21	TBX4	TBX5	TBXAS1	TCEA1	TCEA2	TCF3	TCF4	TCF7L1	TCF7L2	TCTE1	TDGF1	TEAD1	TEAD2	TEAD3	TEAD4	TEF	TEK	TEX12	TF	TFAP2A	TFAP2A(var2)	TFAP2A(var3)	TFAP2B	TFAP2B(var2)	TFAP2B(var3)	TFAP2C	TFAP2C(var2)	TFAP4	TFCP2	TFDP1	TFDP2	TFE3	TFEB	TFEC	TFIP11	TFPI	TGFB1	TGFB2	TGFB3	TGFBR1	TGFBR2	TGFBR3	TGFBRAP1	TGIF1	TGIF2	TGOLN2	THADA	THAP1	THBD	THBS1	TIAM1	TIMM9	TIMP1	TIMP2	TIMP3	TJAP1	TMA7	TMED10	TMED3	TMED7	TMED9	TMEM189	TMEM189-UBE2V1	TMEM205	TMEM217	TMEM25	TMEM63B	TMEM87B	TMEM88	TMEM91	TMIE	TMPRSS4	TMPRSS4-AS1	TMSB4X	TMSB4XP6	TOM1L2	TOMM40	TP53	TP53INP2	TP63	TP73	TPRA1	TRAPPC1	TRAPPC6A	TRAT1	TRERNA1	TRIB1	TRIM14	TRIM33	TRIM41	TRIM52	TRIM52-AS1	TRIM7	TRMT6	TRMT61A	TRMT61B	TSPAN16	TTC36	TTC37	TWIST1	TXNL4A	TYRO3	U2AF1	U2AF2	UBA3	UBA5	UBA52	UBB	UBBP1	UBE2A	UBE2F	UBE2M	UBE2V1	UBE2Z	UBE4A	UCHL5	UFL1	UFM1	UHRF1BP1	UNC119B	UNCX	UPB1	UQCC1	UQCC2	UQCR10	UQCRC1	USF1	USF2	USH1C	USP14	USP39	USP42	USP48	UST	VAMP5	VAMP8	VAV1	VCAN	VDR	VEGFA	VEGFB	VEGFD	VENTX	VHL	VIP	VIPR1	VLDLR	VPS16	VPS18	VPS25	VPS26BP1	VPS28	VPS33A	VPS36	VPS39	VPS41	VSX1	VWF	WAPL	WBP4	WDR12	WDR61	WNT9B	XAB2	XBP1	XPO5	XRCC3	YIPF2	YIPF3	YIPF5	YIPF6	YLPM1	YWHAB	YY1	ZAP70	ZBED1	ZBTB18	ZBTB33	ZBTB7A	ZBTB7B	ZBTB7C	ZBTB8OS	ZC2HC1C	ZC3H12C	ZC3H12D	ZEB1	ZFP36L1	ZFP62	ZFYVE19	ZFYVE21	ZIC1	ZIC3	ZIC4	ZMAT5	ZNF143	ZNF24	ZNF263	ZNF282	ZNF296	ZNF341	ZNF341-AS1	ZNF354C	ZNF384	ZNF410	ZNF589	ZNF627	ZNF653	ZNF740	ZNF833P	ZPR1	ZSCAN4
fetal_thymus	A2M	AARS2	ABCA1	ABCC10	ABCC9	ABHD2	ACAD11	ACAN	ACBD3	ACKR4	ACSS2	ACTR2	ACTR5	ACVR1C	ACVR2A	ACVR2B	ACVRL1	ACYP1	ADAMTSL2	ADNP	ADORA2A	ADRM1	AGO1	AGO3	AGO4	AGPAT4	AHCY	AHCYL1	AHCYL2	AHSG	AIMP2	AKAP12	AKIRIN1	AKT1	AKT2	ALB	ALKBH3	ALOX15B	ALS2CL	AMICA1	AMPD3	AMZ2P2	ANAPC16	ANAPC2	ANGPT1	ANGPT4	ANGPTL3	ANGPTL4	ANK2	ANK3	ANKLE2	ANKRD33B	ANKRD53	ANKS1A	ANP32B	APOA1	APOA1-AS	APOA2	APOA4	APOA5	APOB	APOBR	APOC1	APOC1P1	APOC3	APOE	APOF	APOH	APOL1	APOPT1	APP	AQR	AR	ARCN1	AREL1	ARF1	ARFIP2	ARHGAP35	ARHGAP45	ARHGDIA	ARHGDIB	ARHGDIG	ARHGEF11	ARHGEF12	ARIH2	ARIH2OS	ARL4C	ARNT	ARNT::HIF1A	ARNTL	ARRB1	ASCC1	ASCC2	ASCC3	ASCL1	ASPN	ATF4	ATF6	ATF7	ATOH8	ATP5L	ATP5SL	ATPAF2	ATRIP	AXL	B2M	B4GALT4	B4GALT5	B9D2	BACE1	BACH2	BAG5	BAK1	BANF1	BARX1	BATF3	BATF::JUN	BCAR1	BCAS2	BCAS4	BCKDHA	BCL3	BDNF	BEND6	BEX1	BGLAP	BGN	BHLHE22	BHLHE40	BHLHE41	BHMT	BHMT2	BICD1	BLOC1S3	BMPR1B	BMPR2	BRPF3	BSX	BTBD10	BTNL8	BUD13	BUD31	C10orf105	C10orf54	C11orf57	C15orf62	C19orf38	C19orf52	C1orf122	C1orf194	C2orf68	C3orf84	C4BPA	C4BPB	C6orf1	C6orf106	C6orf222	C6orf223	C6orf89	C6orf99	C9orf156	CABIN1	CABP7	CALM1	CALM2	CALM3	CAMK1D	CAMP	CAPG	CAPN11	CAPNS1	CARF	CARM1	CAV1	CBFA2T2	CBL	CBLC	CBS	CCDC12	CCDC151	CCDC157	CCDC159	CCDC51	CCDC97	CCL19	CCL25	CCNA1	CCNA2	CCNB1	CCND1	CCND2	CCND3	CCNE1	CCNE2	CCNL1	CCNT1	CCR3	CCR5	CCRL2	CD2	CD247	CD274	CD28	CD36	CD3D	CD3E	CD3G	CD4	CD47	CD8A	CD8B	CDC123	CDC25A	CDC27	CDC40	CDC42	CDC5L	CDC6	CDC73	CDCA8	CDH13	CDH17	CDH23	CDH23-AS1	CDK1	CDK12	CDK2	CDK4	CDK6	CDK7	CDK9	CDKN1A	CDKN1B	CDKN2B	CDKN2C	CDKN2D	CDX1	CEACAM19	CEBPA	CEBPB	CEBPD	CEBPE	CEBPG	CELSR2	CELSR3	CELSR3-AS1	CENPB	CEP68	CEP95	CETP	CFAP43	CGN	CH25H	CHAC1	CHD1	CHD1L	CHD3	CHERP	CHMP2A	CHMP4B	CHMP4C	CHMP6	CHN2	CHP1	CHST12	CHST3	CIRBP	CITED1	CKB	CKM	CLASRP	CLEC3B	CLOCK	CLPTM1	CLU	CMA1	CMAS	CNTROB	COL17A1	COL1A1	COL1A2	COL23A1	COL3A1	COL5A2	COL6A2	COL6A3	COL7A1	COMT	CORO2A	COX6A1P2	COX6CP2	CPB2	CPNE2	CPNE5	CRAT	CREB1	CREB3	CREB3L3	CREBBP	CRNKL1	CRY1	CRY2	CSDE1	CSF3R	CSK	CSNK1D	CSNK2A1	CSNK2A2	CSNK2B	CSPG5	CTCF	CTCFL	CTDP1	CTH	CTIF	CTLA4	CTNNA1	CTNNB1	CTNND1	CTR9	CTSG	CTTN	CUBN	CUL1	CWC22	CXCR4	CYB5D1	CYCSP2	CYP39A1	CYP46A1	CYP7A1	DAB2	DAGLB	DAPP1	DARS	DARS-AS1	DBH	DBH-AS1	DBP	DCN	DDC	DDX20	DDX23	DDX42	DDX46	DDX5	DDX58	DENND2C	DHFR	DHFR2	DHX15	DHX16	DHX30	DHX35	DHX38	DICER1	DLK2	DLL4	DLST	DLX6	DMGDH	DNAJC13	DNAJC17	DOCK3	DOK1	DOK2	DPP4	DPPA5P4	DPYS	DST	DUSP1	DUX4	DYM	DYNC2LI1	E2F1	E2F4	E2F5	E2F6	E2F7	E2F8	EBF1	ECSIT	EDEM2	EDIL3	EDN2	EDN3	EDNRA	EFTUD2	EGF	EGFR	EGLN3	EGR1	EGR2	EGR3	EGR4	EHF	EIF2B1	EIF2B2	EIF2B3	EIF2B4	EIF2B5	EIF2S1	EIF2S2	EIF2S2P5	EIF2S3	EIF2S3B	EIF3B	EIF4G2	EIF5	EIF6	ELAVL3	ELF1	ELF3	ELF4	ELF5	ELK1	ELK3	ELK4	ELOA	ELOF1	ELOVL1	ELP6	EML4	EMX1	EMX2	EN1	EN2	EOMES	EP300	EPAS1	EPB41L4A-AS1	EPHA10	EPHB1	EPO	EPOR	ERBB2	ERF	ERG	ERGIC1	ERN1	ESCO1	ESCO2	ESR1	ESR2	ESRRA	ESRRB	ESX1	ETS1	ETV1	ETV2	ETV3	ETV4	ETV5	ETV6	ETV7	EVX1	EVX2	EXD1	EXOSC5	EZR	EZR-AS1	F10	F11	F2	F2R	F2RL1	F2RL2	F2RL3	F3	F5	F7	F8	F9	FABP1	FABP4	FADD	FAM163B	FAM220A	FAM92A1P1	FBXL3	FBXO41	FBXW12	FCF1	FCF1P2	FDX1	FEV	FGA	FGB	FGD2	FGF2	FGG	FHL3	FKBPL	FLI1	FLT1	FLT4	FMOD	FN1	FNDC1	FNDC1-IT1	FOS	FOS::JUN	FOS::JUN(var2)	FOS::JUNB	FOS::JUND	FOSB	FOSB::JUN	FOSB::JUNB	FOSB::JUNB(var2)	FOSL1	FOSL1::JUN	FOSL1::JUN(var2)	FOSL1::JUNB	FOSL1::JUND	FOSL1::JUND(var2)	FOSL2	FOSL2::JUN	FOSL2::JUN(var2)	FOSL2::JUNB	FOSL2::JUNB(var2)	FOSL2::JUND	FOSL2::JUND(var2)	FOXA1	FOXB1	FOXC1	FOXC2	FOXD1	FOXD2	FOXF2	FOXH1	FOXI1	FOXK1	FOXK2	FOXL1	FOXO1	FOXO3	FOXO4	FOXO6	FOXP1	FOXP2	FOXP3	FPGS	FTCD	FTSJ2	FURIN	FYB1	FYN	GAB2	GABPA	GAS6	GATA1	GATA1::TAL1	GATA2	GATA3	GATA5	GATA6	GATSL3	GBA	GBGT1	GBX1	GBX2	GC	GCC1	GCG	GCGR	GCH1	GCHFR	GCLC	GCLM	GCM1	GCM2	GDPD5	GEM	GEMIN7	GGCT	GGCX	GGNBP1	GGT1	GGT7	GID4	GIP	GIPR	GLI2	GLIS2	GLIS3	GLP1R	GLTSCR1	GMDS	GMDS-AS1	GMEB2	GNB2L1	GNE	GNPNAT1	GOSR1	GOSR2	GP6	GPAA1	GPBP1	GPC1	GPR119	GPR137	GPR146	GPX4	GRAP2	GRB2	GRB7	GRHL1	GRHL2	GRM4	GSC	GSC2	GSS	GSTO1	GSX1	GTF2F1	GTF2F2	GTPBP2	GUCD1	HAPLN3	HDAC2	HERPUD1	HES7	HESX1	HEY1	HEY2	HGF	HGFAC	HIF1A	HIF3A	HINFP	HIST3H2BB	HLA-A	HLA-B	HLA-C	HLA-DQB1	HLA-G	HLF	HMBOX1	HMGA1	HMGB1P8	HMGB3P1	HNF1A	HNF1B	HNF4A	HNF4G	HNRNPA1	HNRNPA2B1	HNRNPA3	HNRNPD	HNRNPKP2	HNRNPM	HNRNPR	HNRNPU	HNRNPUL1	HOXA10	HOXA13	HOXA2	HOXA5	HOXB13	HOXB2	HOXB3	HOXB9	HOXC10	HOXC11	HOXC12	HOXC13	HOXD11	HOXD12	HOXD13	HPR	HRG	HSD17B12	HSF1	HSF2	HSF4	HSP90AA1	HSP90AB1	HSPA8P19	HSPE1P11	HSPE1P18	HSPE1P9	HSPG2	IAPP	IBA57	IBA57-AS1	ID4	IFIH1	IFNG	IFT46	IGF1	IGF1R	IGF2	IGF2BP1	IL17A	IL1A	IL1F10	IL1R2	IL1RL2	IL1RN	IL2	IL2RA	IL2RB	IL36A	IL36B	IL36RN	IL6ST	ING1	INHBA	INHBB	INO80	INO80C	INO80E	INPP5A	INPP5B	INSM1	IP6K2	IP6K3	IRF1	IRF3	IRF4	IRF9	IRGM	ISL2	ISX	ITGA2	ITGAV	ITGB4	ITGB6	ITK	ITPKA	ITPR3	IVNS1ABP	JAK1	JAK2	JDP2	JDP2(var2)	JUN	JUN(var2)	JUN::JUNB	JUN::JUNB(var2)	JUNB	JUNB(var2)	JUND	JUND(var2)	JUP	KANK2	KCNAB1	KCNAB3	KCNB1	KCNH1-IT1	KCNIP2-AS1	KCNJ11	KCNK17	KCNK5	KCNQ3	KCTD20	KDELR2	KDM6B	KDR	KIAA0196	KIAA0586	KIAA1324	KIF5C	KIF9	KIF9-AS1	KIT	KITLG	KLC1	KLF13	KLF14	KLF16	KLF4	KLF5	KLF9	KLHL18	KLHL35	KMT2A	KNG1	KRT8P28	LAT	LBX1	LBX2	LCAT	LCK	LCP2	LDLR	LDLRAP1	LEF1	LEFTY1	LEMD2	LEO1	LHX2	LHX6	LIF	LIFR	LIN37	LIN54	LIN9	LINC00336	LINC00847	LINC00881	LINC01016	LINC01220	LINC01270	LINC01272	LINC01273	LINC01465	LINGO1	LINGO4	LIPC	LMF1	LMX1A	LMX1B	LPA	LPL	LRP1	LRP2	LRP8	LRPAP1	LRRC2	LRRC37B	LRRC48	LRRC73	LSM2	LSM3	LSM4	LSM5	LSM6	LSM8	LTBP1	LTBP4	LTF	LUM	LYN	MACC1	MAD1L1	MAD2L1BP	MAF::NFE2	MAFF	MAFG	MAFK	MAG	MAGEH1	MANBAL	MAP2K5	MAP3K1	MAP4	MAP4K4	MAPK1	MAPK3	MAPK8	MAPKBP1	MARK3	MAT2A	MAT2B	MAVS	MAX	MAX::MYC	MBD5	MBNL3	MBTPS2	MCM2	MCM7	MEF2A	MEF2D	MEIS1	MEIS2	MEIS3	MEOX1	MEOX2	MERTK	MET	MFAP1	MFGE8	MGA	MGAT1	MGEA5	MGLL	MIR1226	MIR1275	MIR626	MIR645	MIRLET7I	MITF	MIXL1	MLH3	MLLT1	MLN	MLNR	MLPH	MLX	MLXIPL	MMP1	MMP14	MMP2	MMP24	MMP24-AS1	MMP3	MMP7	MMP9	MNT	MOB2	MORF4L1	MPHOSPH10	MPZL2	MPZL3	MREG	MRPL14	MRPL55	MRPS18A	MRPS18AP1	MRVI1	MRVI1-AS1	MSC	MSI2	MSX1	MSX2	MTCH1	MTF1	MTFP1	MTHFD1L	MTHFD2L	MTMR3	MTR	MTREX	MTTP	MXI1	MYB	MYBL1	MYBL2	MYC	MYCBP	MYCN	MYF6	MYH7	MYH7B	MYL3	MYOCD	MZF1	MZF1(var2)	NAA38	NAGK	NANS	NBEAL2	NCBP1	NCBP2	NCEH1	NCOA6	NDN	NDUFA12	NDUFAF1	NDUFB1P1	NEK6	NEK9	NELFA	NELFB	NELFCD	NEURL1	NEURL1B	NEUROD1	NEUROD2	NEUROG2	NF2	NFASC	NFATC2	NFATC3	NFE2	NFE2L2	NFIA	NFIC	NFIC::TLX1	NFIL3	NFIX	NFKB1	NFKB2	NFKBIE	NFKBIZ	NFRKB	NFX1	NFYA	NFYB	NGF	NGFR	NHLH1	NID2	NIPBL	NKX2-3	NKX2-8	NKX3-1	NKX3-2	NLRC5	NME6	NOA1	NODAL	NOTCH1	NOTO	NPAS2	NPAT	NPHP3	NPHP3-AS1	NR1A4	NR1A4::RXRA	NR1D1	NR1H3	NR1H4	NR2F1	NR2F2	NR3C1	NR3C2	NR4A1	NR4A2	NR4A2::RXRA	NRAS	NREP	NRF1	NRL	NRP2	NSF	NSMCE2	NTF3	NTRK1	NTRK2	NUDT1	NUDT5	NUSAP1	OBFC1	OIP5	OIP5-AS1	OLIG1	OMG	OR7E62P	ORC4	ORM1	ORM2	OSM	OSMR	OSTCP1	OTX1	OTX2	PACSIN1	PAF1	PAFAH1B2	PAG1	PARD3	PARD6A	PARD6B	PARD6G	PARG	PARP1	PAWR	PAX1	PAX4	PAX5	PAX8	PAX8-AS1	PAX9	PBX1	PBX2	PBX3	PBXIP1	PCNA	PCSK7	PCSK9	PDGFB	PDGFD	PDGFRB	PDS5A	PDS5B	PDX1	PEMT	PER2	PER3	PEX10	PF4	PFKFB4	PGF	PGM3	PHF5A	PHLDB1	PI16	PIGK	PIGS	PIGT	PIGU	PIH1D2	PIK3CA	PIK3CB	PIM1	PIP4K2A	PIP5K1B	PITX3	PKNOX1	PKNOX2	PLAG1	PLAT	PLAUR	PLCG1	PLG	PLGRKT	PLRG1	PLXNB1	PLXNB2	PMS2	PNMT	PNPLA1	PNPLA2	POC5	POGZ	POLG	POLG2	POLH	POLR1C	POLR2B	POLR2C	POLR2D	POLR2E	POLR2F	POLR2G	POLR2I	POLR2J	POMP	POU1F1	POU2F1	POU2F2	POU3F1	POU3F2	POU3F3	POU3F4	POU4F1	POU4F2	POU4F3	POU5F1	POU5F1B	POU6F2	PPARA	PPARA::RXRA	PPARG	PPFIA1	PPIE	PPIL1	PPIL4	PPIP5K1	PPP1R13B	PPP1R14D	PPP1R37	PPP2CA	PPP2R2A	PRDM1	PRKAR2A	PRKAR2A-AS1	PRKAR2B	PRKCSH	PRKCZ	PRKG1	PROC	PROS1	PROX1	PRPF19	PRPF3	PRPF31	PRPF4	PRPF40A	PRPF6	PRPF8	PRSS42	PRSS44	PRSS50	PSAP	PSD4	PSMA1	PSMA2	PSMA3	PSMA4	PSMA5	PSMA6	PSMA7	PSMA8	PSMB1	PSMB10	PSMB11	PSMB2	PSMB4	PSMB5	PSMB6	PSMB7	PSMB8	PSMB9	PSMC1	PSMC2	PSMC3	PSMC4	PSMC5	PSMC6	PSMD1	PSMD11	PSMD12	PSMD13	PSMD14	PSMD2	PSMD3	PSMD4	PSMD5	PSMD6	PSMD7	PSMD8	PSME2	PSME3	PSME4	PSRC1	PSTK	PTGIS	PTGS1	PTGS2	PTH	PTH1R	PTHLH	PTK2	PTPN1	PTPN11	PTPN2	PTPN22	PTPN23	PTPN6	PTPRA	PTS	PVR	PVRL2	PXN	PXT1	Pax6	RAB17	RAB20	RAB33B	RAB3D	RAB44	RAC1	RAC2	RAD21	RAD51	RALGDS	RARA	RARA(var2)	RARA::RXRA	RARA::RXRG	RASA1	RASD1	RAX	RAX2	RB1	RBBP4	RBL1	RBL2	RBM22	RBMX2	RBPJ	RDH11	RDH5	RDX	REL	RELA	RELB	RELN	REPS1	RER1	REST	RETSAT	RFX2	RFX3	RFX4	RFX5	RHOA	RHOV	RIC1	RLBP1	RMDN3	RN7SKP141	RN7SKP66	RN7SL234P	RN7SL273P	RN7SL329P	RN7SL497P	RN7SL502P	RN7SL635P	RN7SL672P	RN7SL748P	RN7SL870P	RND1	RNF181	RNF187	RNF215	RNF8	RNU1-88P	RNU4-68P	RNU4ATAC14P	RNU6-1113P	RNU6-1157P	RNU6-293P	RNU6-331P	RNU6-510P	RNU6-653P	RNU6-689P	RNU6-919P	RNU6ATAC39P	RNU6ATAC3P	RNU7-128P	RNU7-160P	RNU7-195P	RNU7-38P	RNY4P25	RORA	RORA(var2)	RORB	RORC	RPAP1	RPE65	RPEP4	RPL12P2	RPL29P2	RPL31P57	RPL5P30	RPRD1A	RPS10	RPS24P17	RPS3	RPS6KL1	RRAGC	RRAS	RSPH3	RSPH9	RTF1	RTN4R	RTP3	RUNX1	RUNX2	RUNX3	RXRA	RXRA::VDR	RXRB	RXRG	S1PR1	SARDH	SARS	SART1	SCAP	SCARB2	SCARNA21	SCN10A	SCN11A	SCN1A	SCN1B	SCN2A	SCN2B	SCN3A	SCN3B	SCN4A	SCN4B	SCN5A	SCN8A	SCN9A	SCRT1	SCRT2	SCT	SDC1	SEC61A2	SEM1	SEMA4D	SERBP1	SERPINA1	SERPINA5	SERPINC1	SERPIND1	SERPINE1	SERPINH1	SETD2	SF1	SF3A1	SF3A2	SF3A3	SF3B1	SF3B2	SF3B3	SF3B4	SF3B5	SF3B6	SFR1	SFTPB	SH2D1A	SH2D6	SH3PXD2A	SHC1	SHH	SHISA5	SHMT1	SHMT2	SHOX	SIDT2	SIK3	SIX1	SIX2	SKI	SKIL	SKIV2L	SKP1	SKP2	SLAMF1	SLC12A3	SLC25A20	SLC26A6	SLC29A1	SLC35B2	SLC9A1	SLC9A8	SLK	SLU7	SMAD1	SMAD2	SMAD2::SMAD3::SMAD4	SMAD3	SMAD4	SMAD5	SMAD6	SMAD7	SMAD9	SMARCA4	SMARCC1	SMC1A	SMC3	SMURF2	SNAI1	SNAI2	SNF8	SNIP1	SNORA13	SNORD104	SNORD15A	SNORD97	SNRNP200	SNRNP40	SNRNP70	SNRPA	SNRPA1	SNRPB	SNRPB2	SNRPC	SNRPD1	SNRPD2	SNRPD3	SNRPE	SNRPF	SNRPFP1	SNRPFP4	SNRPG	SNRPN	SNU13	SNW1	SNX27	SNX8	SOCS2	SOCS2-AS1	SORT1	SOS1	SOX10	SOX13	SOX15	SOX21	SOX4	SOX9	SP1	SP2	SP3	SP4	SP8	SPAG9	SPARC	SPATA2	SPC24	SPDEF	SPECC1L	SPECC1L-ADORA2A	SPG20-AS1	SPI1	SPIB	SPIC	SPINK8	SPINT1	SPOCK2	SPRED2	SQSTM1	SRC	SREBF1	SREBF2	SREBF2(var2)	SRF	SRGN	SRRM2	SRSF1	SRSF3	SRSF4	SRSF5	SRSF6	SRSF9	SRY	SSRP1	ST14	STAG1	STAG2	STAT1	STAT1::STAT2	STAT3	STAT5A	STAT5B	STK38	STRN	STX11	STX1B	SUPT16H	SUPT4H1	SUPT5H	SUPT6H	SUSD2	SWSAP1	SYCE2	SYCP1	SYF2	SYK	SYNCRIP	TAB2	TAF11	TAGAP	TAGLN	TAL1	TAL1::TCF3	TAS2R1	TBC1D10A	TBC1D2	TBC1D22B	TBR1	TBX1	TBX2	TBX21	TBX4	TBX5	TBXAS1	TCEA1	TCEA2	TCF3	TCF4	TCF7L1	TCF7L2	TCP11	TDGF1	TEAD1	TEAD2	TEAD3	TEAD4	TEF	TEK	TEX12	TEX261	TF	TFAP2A	TFAP2A(var2)	TFAP2A(var3)	TFAP2B	TFAP2B(var2)	TFAP2B(var3)	TFAP2C	TFAP2C(var2)	TFAP2C(var3)	TFAP4	TFCP2	TFDP1	TFDP2	TFE3	TFEB	TFEC	TFIP11	TFPI	TGFB1	TGFB2	TGFB3	TGFBR1	TGFBR2	TGFBR3	TGFBRAP1	TGIF1	TGIF2	TGOLN2	THADA	THAP1	THBD	THBS1	THEM4	THEM5	TIAM1	TIMM9	TIMP1	TIMP2	TIMP3	TJAP1	TMA7	TMCC3	TMED10	TMED3	TMED7	TMED9	TMEM150A	TMEM189	TMEM189-UBE2V1	TMEM205	TMEM217	TMEM25	TMEM63B	TMEM87B	TMEM88	TMEM8C	TMEM91	TMIE	TMPRSS4	TMPRSS4-AS1	TMSB4X	TOM1L2	TOMM40	TP53	TP53INP2	TP63	TP73	TPRA1	TRAPPC1	TRAPPC6A	TRAT1	TRERNA1	TRIB1	TRIM14	TRIM33	TRIM41	TRIM52	TRIM52-AS1	TRIM7	TRMT6	TRMT61A	TRMT61B	TTC36	TTC37	TTLL6	TUBBP9	TUFT1	TWIST1	TXNL4A	TYRO3	U2AF1	U2AF2	UBA3	UBA5	UBA52	UBB	UBBP1	UBE2A	UBE2F	UBE2M	UBE2V1	UBE2Z	UBE4A	UCHL5	UFL1	UFM1	UHRF1BP1	UNC119B	UPB1	UQCC1	UQCC2	UQCR10	UQCRC1	USF1	USF2	USH1C	USP14	USP39	USP42	USP48	UST	VAMP5	VAMP8	VAV1	VCAN	VDR	VEGFA	VEGFB	VEGFD	VENTX	VHL	VIP	VIPR1	VLDLR	VPS16	VPS18	VPS25	VPS26BP1	VPS28	VPS33A	VPS36	VPS39	VPS41	VSX1	VTRNA2-2P	VWF	WAPL	WBP4	WDR12	WDR61	WNT9B	XAB2	XBP1	XPO5	XRCC3	YIPF2	YIPF3	YIPF5	YIPF6	YLPM1	YWHAB	YY1	ZAP70	ZBED1	ZBTB18	ZBTB33	ZBTB7A	ZBTB7B	ZBTB7C	ZBTB8OS	ZC2HC1C	ZC3H12D	ZEB1	ZFP36L1	ZFP62	ZFYVE19	ZFYVE21	ZIC4	ZMAT5	ZNF143	ZNF24	ZNF263	ZNF282	ZNF296	ZNF341	ZNF341-AS1	ZNF354C	ZNF384	ZNF410	ZNF589	ZNF627	ZNF653	ZNF740	ZNF833P	ZPR1	ZSCAN4
cd4_primary_cells	A2M	AARS2	ABCA1	ABCC10	ABCC9	ABHD2	ACAD11	ACAN	ACBD3	ACKR4	ACSS2	ACTR2	ACTR5	ACVR1C	ACVR2A	ACVR2B	ACVRL1	ADAMTSL2	ADNP	ADORA2A	ADRM1	AGO1	AGO3	AGO4	AGPAT4	AHCY	AHCYL1	AHCYL2	AHSG	AIMP2	AKIRIN1	AKT1	AKT2	ALB	ALKBH3	ALS2CL	AMICA1	AMPD3	AMZ2P2	ANAPC16	ANAPC2	ANGPT1	ANGPT4	ANGPTL3	ANGPTL4	ANK2	ANK3	ANKLE2	ANKRD33B	ANKRD53	ANKS1A	ANP32B	APOA1	APOA1-AS	APOA2	APOA4	APOA5	APOB	APOBR	APOC3	APOE	APOF	APOH	APOL1	APOPT1	APP	AQR	AR	ARCN1	AREL1	ARF1	ARFIP2	ARHGAP35	ARHGAP45	ARHGDIA	ARHGDIB	ARHGDIG	ARHGEF11	ARHGEF12	ARIH2	ARIH2OS	ARL4C	ARNT	ARNT::HIF1A	ARNTL	ARRB1	ASCC1	ASCC2	ASCC3	ASCL1	ASPN	ATF4	ATF6	ATF7	ATOH8	ATP5L	ATP5SL	ATPAF2	ATRIP	AXL	B2M	B3GNT8	B4GALT4	B4GALT5	B9D2	BACE1	BACH2	BAG5	BAK1	BANF1	BATF3	BATF::JUN	BCAR1	BCAS2	BCAS4	BCKDHA	BCL3	BDNF	BEX1	BGLAP	BGN	BHLHE40	BHLHE41	BHMT	BHMT2	BICD1	BLOC1S3	BMPR1B	BMPR2	BRPF3	BTBD10	BTNL10	BTNL8	BUD13	BUD31	C10orf105	C10orf54	C11orf57	C15orf62	C19orf38	C19orf52	C1orf122	C1orf194	C2orf68	C3orf84	C4BPA	C4BPB	C6orf1	C6orf106	C6orf222	C6orf223	C6orf89	C6orf99	C9orf156	CABIN1	CALM1	CALM2	CALM3	CAMK1D	CAMP	CAPG	CAPN11	CAPNS1	CARF	CARM1	CAV1	CBFA2T2	CBL	CBLC	CBS	CCDC12	CCDC151	CCDC157	CCDC159	CCDC51	CCDC97	CCL19	CCL25	CCNA1	CCNA2	CCNB1	CCND1	CCND2	CCND3	CCNE1	CCNE2	CCNL1	CCNT1	CCR3	CCR5	CCRL2	CD2	CD247	CD274	CD28	CD36	CD3D	CD3E	CD3G	CD4	CD47	CD8A	CD8B	CDC123	CDC25A	CDC27	CDC40	CDC42	CDC5L	CDC6	CDC73	CDCA8	CDH13	CDH17	CDH23	CDH23-AS1	CDK1	CDK12	CDK2	CDK4	CDK6	CDK7	CDK9	CDKN1A	CDKN1B	CDKN2B	CDKN2C	CDKN2D	CDX1	CEBPA	CEBPB	CEBPD	CEBPE	CEBPG	CELSR2	CELSR3	CELSR3-AS1	CENPB	CEP68	CEP95	CETP	CFAP43	CGN	CH25H	CHAC1	CHD1	CHD1L	CHD3	CHERP	CHMP2A	CHMP4B	CHMP4C	CHMP6	CHN2	CHP1	CHST12	CHST3	CIRBP	CITED1	CLASRP	CLEC3B	CLOCK	CLPTM1	CLU	CMA1	CMAS	CNTROB	COL17A1	COL1A1	COL1A2	COL23A1	COL3A1	COL5A2	COL6A2	COL6A3	COL7A1	COMT	CORO2A	COX6A1P2	COX6CP2	CPB2	CPNE2	CPNE5	CRAT	CREB1	CREB3	CREB3L3	CREBBP	CRNKL1	CRY1	CRY2	CSDE1	CSF3R	CSK	CSNK1D	CSNK2A1	CSNK2A2	CSNK2B	CSPG5	CTCF	CTCFL	CTDP1	CTH	CTIF	CTLA4	CTNNA1	CTNNB1	CTNND1	CTR9	CTSG	CTTN	CUBN	CUL1	CWC22	CXCR4	CYB5D1	CYCSP2	CYP39A1	CYP46A1	CYP7A1	DAB2	DAGLB	DAPP1	DARS	DARS-AS1	DBH	DBH-AS1	DBP	DCN	DDC	DDX20	DDX23	DDX42	DDX46	DDX5	DDX58	DENND2C	DHFR	DHFR2	DHX15	DHX16	DHX30	DHX35	DHX38	DICER1	DLK2	DLL4	DLST	DLX6	DMGDH	DMRT3	DNAJC13	DNAJC17	DOCK3	DOK1	DOK2	DPP4	DPPA5P4	DPYS	DST	DUSP1	DUX4	DYM	DYNC2LI1	E2F1	E2F4	E2F5	E2F6	E2F7	E2F8	EBF1	ECSIT	EDEM2	EDIL3	EDN2	EDN3	EDNRA	EFTUD2	EGF	EGFR	EGLN3	EGR1	EGR2	EGR3	EGR4	EHF	EIF2B1	EIF2B2	EIF2B3	EIF2B4	EIF2B5	EIF2S1	EIF2S2	EIF2S3	EIF2S3B	EIF3B	EIF4G2	EIF5	EIF6	ELAVL3	ELF1	ELF3	ELF4	ELF5	ELK1	ELK3	ELK4	ELMOD3	ELOA	ELOF1	ELOVL1	ELP6	EML4	EMX1	EMX2	EN1	EN2	EP300	EPAS1	EPB41L4A-AS1	EPHA10	EPHB1	EPO	EPOR	ERBB2	ERF	ERG	ERGIC1	ERN1	ESCO1	ESCO2	ESR1	ESR2	ESRRA	ESRRB	ESX1	ETS1	ETV1	ETV2	ETV3	ETV4	ETV5	ETV6	ETV7	EVX1	EVX2	EXD1	EXOSC5	EZR	EZR-AS1	F10	F11	F2	F2R	F2RL1	F2RL2	F2RL3	F3	F5	F7	F8	F9	FABP1	FABP4	FADD	FAM220A	FAM65C	FAM92A1P1	FBXL3	FBXO41	FBXW12	FCF1	FCF1P2	FDX1	FEV	FGA	FGB	FGD2	FGF2	FGG	FHL3	FKBPL	FLI1	FLT1	FLT4	FMOD	FN1	FNDC1	FNDC1-IT1	FOS	FOS::JUN	FOS::JUN(var2)	FOS::JUNB	FOS::JUND	FOSB	FOSB::JUN	FOSB::JUNB	FOSB::JUNB(var2)	FOSL1	FOSL1::JUN	FOSL1::JUN(var2)	FOSL1::JUNB	FOSL1::JUND	FOSL1::JUND(var2)	FOSL2	FOSL2::JUN	FOSL2::JUN(var2)	FOSL2::JUNB	FOSL2::JUNB(var2)	FOSL2::JUND	FOSL2::JUND(var2)	FOXA1	FOXB1	FOXC1	FOXC2	FOXD1	FOXD2	FOXF2	FOXG1	FOXH1	FOXI1	FOXK1	FOXK2	FOXL1	FOXO1	FOXO3	FOXO4	FOXO6	FOXP1	FOXP2	FOXP3	FPGS	FTCD	FTSJ2	FURIN	FYB1	FYN	GAB2	GABBR1	GABPA	GAS6	GATA1	GATA1::TAL1	GATA2	GATA3	GATA5	GATA6	GATSL3	GBA	GBGT1	GBX1	GBX2	GC	GCC1	GCG	GCGR	GCH1	GCHFR	GCLC	GCLM	GCM1	GCM2	GDPD5	GEM	GEMIN7	GGCT	GGCX	GGNBP1	GGT1	GGT7	GID4	GIP	GIPR	GLI2	GLIS2	GLIS3	GLP1R	GMDS	GMDS-AS1	GMEB2	GNB2L1	GNE	GNPNAT1	GOSR1	GOSR2	GP6	GPAA1	GPBP1	GPC1	GPR119	GPR137	GPR146	GPX4	GRAP2	GRB2	GRB7	GRHL1	GRHL2	GRM4	GSC	GSS	GSTO1	GSX1	GTF2F1	GTF2F2	GTPBP2	GUCD1	HAPLN3	HCG4	HDAC2	HERPUD1	HES7	HESX1	HEY1	HEY2	HGF	HGFAC	HIF1A	HIF3A	HINFP	HIST3H2BA	HIST3H2BB	HLA-A	HLA-B	HLA-C	HLA-DQB1	HLA-G	HLA-V	HLF	HMBOX1	HMGA1	HMGB1P8	HMGB3P1	HMGN1P14	HNF1A	HNF1B	HNF4A	HNF4G	HNRNPA1	HNRNPA2B1	HNRNPA3	HNRNPD	HNRNPKP2	HNRNPM	HNRNPR	HNRNPU	HNRNPUL1	HOXA10	HOXA13	HOXA2	HOXA5	HOXB13	HOXB2	HOXB3	HOXB9	HOXC10	HOXC11	HOXC12	HOXC13	HOXD11	HOXD12	HOXD13	HPR	HRG	HSD17B12	HSF1	HSF2	HSF4	HSP90AA1	HSP90AB1	HSPE1P11	HSPE1P18	HSPE1P9	HSPG2	IAPP	IBA57	IBA57-AS1	IFIH1	IFNG	IFT46	IGF1	IGF1R	IGF2	IGF2BP1	IL17A	IL1A	IL1F10	IL1R2	IL1RL2	IL1RN	IL2	IL2RA	IL2RB	IL36A	IL36B	IL36RN	IL6ST	ING1	INHBA	INHBB	INO80	INO80C	INO80E	INPP5A	INPP5B	INSM1	IP6K2	IP6K3	IRF1	IRF3	IRF4	IRF9	IRGM	ISCA1P4	ISL2	ISX	ITGA2	ITGAV	ITGB4	ITGB6	ITK	ITPKA	ITPR3	IVNS1ABP	JAK1	JAK2	JDP2	JDP2(var2)	JUN	JUN(var2)	JUN::JUNB	JUN::JUNB(var2)	JUNB	JUNB(var2)	JUND	JUND(var2)	JUP	KANK2	KCNAB1	KCNAB3	KCNB1	KCNIP2-AS1	KCNJ11	KCNK17	KCNK5	KCNQ3	KCTD20	KDELR2	KDM6B	KDR	KIAA0196	KIAA0586	KIAA1324	KIF5C	KIF9	KIF9-AS1	KIT	KITLG	KLC1	KLF13	KLF16	KLF4	KLF5	KLF9	KLHL18	KLHL35	KMT2A	KNG1	KRT18P4	KRT8P28	LAP3P2	LAT	LBX1	LBX2	LCAT	LCK	LCP2	LDLR	LDLRAP1	LEF1	LEFTY1	LEMD2	LEO1	LHX2	LHX6	LHX9	LIF	LIFR	LIN37	LIN54	LIN9	LINC00336	LINC00847	LINC00881	LINC01016	LINC01220	LINC01270	LINC01271	LINC01272	LINC01273	LINC01465	LINGO1	LINGO4	LIPC	LMF1	LMX1A	LMX1B	LPA	LPL	LRP1	LRP2	LRP8	LRPAP1	LRRC2	LRRC37B	LRRC48	LRRC73	LSM2	LSM3	LSM4	LSM5	LSM6	LSM8	LTBP1	LTBP4	LTF	LUM	LYN	MAD1L1	MAD2L1BP	MAF::NFE2	MAFF	MAFG	MAFK	MAG	MAGEH1	MANBAL	MAP2K5	MAP3K1	MAP4	MAP4K4	MAP6	MAPK1	MAPK3	MAPK8	MAPKBP1	MARK3	MAT2A	MAT2B	MAVS	MAX	MAX::MYC	MBD5	MBNL3	MBTPS2	MCM2	MCM7	MEF2A	MEF2D	MEIS1	MEIS2	MEIS3	MEOX1	MEOX2	MERTK	MET	MFAP1	MFGE8	MGA	MGAT1	MGEA5	MGLL	MIR1226	MIR1275	MIR2115	MIR326	MIR645	MIRLET7I	MITF	MIXL1	MLH3	MLLT1	MLN	MLNR	MLPH	MLX	MLXIPL	MMP1	MMP14	MMP2	MMP24	MMP24-AS1	MMP3	MMP7	MMP9	MNT	MOB2	MORF4L1	MPHOSPH10	MPZL2	MPZL3	MREG	MRPL14	MRPL55	MRPS16P2	MRPS18A	MRPS18AP1	MRVI1	MRVI1-AS1	MSI2	MSX2	MTCH1	MTF1	MTFP1	MTHFD1L	MTHFD2L	MTMR3	MTR	MTREX	MTTP	MXI1	MYB	MYBL1	MYBL2	MYC	MYCBP	MYCN	MYF6	MYH7	MYH7B	MYL3	MYOCD	MZF1	MZF1(var2)	NAA38	NAGK	NANS	NBEAL2	NCBP1	NCBP2	NCEH1	NCOA6	NDN	NDUFA12	NDUFAF1	NDUFB1P1	NEK6	NEK9	NELFA	NELFB	NELFCD	NEURL1	NEURL1B	NEUROD1	NEUROD2	NEUROG2	NF2	NFASC	NFATC2	NFATC3	NFE2	NFE2L2	NFIC	NFIC::TLX1	NFIL3	NFKB1	NFKB2	NFKBIE	NFKBIZ	NFRKB	NFX1	NFYA	NFYB	NGF	NGFR	NHLH1	NID2	NIPBL	NKX3-1	NKX3-2	NLRC5	NME6	NOA1	NODAL	NOTCH1	NOTO	NPAS2	NPAT	NPEPL1	NPHP3	NPHP3-AS1	NR1A4	NR1A4::RXRA	NR1D1	NR1H3	NR1H4	NR2F1	NR2F2	NR3C1	NR3C2	NR4A1	NR4A2	NR4A2::RXRA	NRAS	NREP	NREP-AS1	NRF1	NRL	NRP2	NSF	NSMCE2	NTF3	NTRK1	NTRK2	NUDT1	NUDT5	NUSAP1	OBFC1	OIP5	OIP5-AS1	OMG	ORC4	ORM1	ORM2	OSM	OSMR	OSTCP1	OTX1	OTX2	PACSIN1	PAF1	PAFAH1B2	PAG1	PARD3	PARD6A	PARD6B	PARD6G	PARG	PARP1	PAWR	PAX1	PAX4	PAX5	PAX8	PAX8-AS1	PAX9	PBX1	PBX2	PBX3	PBXIP1	PCNA	PCSK7	PCSK9	PDGFB	PDGFD	PDGFRB	PDS5A	PDS5B	PDX1	PEMT	PER2	PER3	PEX10	PF4	PFKFB4	PGF	PGM3	PHF5A	PHLDB1	PI16	PIGK	PIGS	PIGT	PIGU	PIH1D2	PIK3CA	PIK3CB	PIM1	PIP4K2A	PIP5K1B	PITX3	PKNOX1	PKNOX2	PLAG1	PLAT	PLAUR	PLCG1	PLG	PLGRKT	PLRG1	PLXNB1	PLXNB2	PMS2	PNMT	PNPLA1	PNPLA2	POC5	POGZ	POLG	POLG2	POLH	POLR1C	POLR2B	POLR2C	POLR2D	POLR2E	POLR2F	POLR2G	POLR2I	POLR2J	POMP	POU1F1	POU2F1	POU2F2	POU3F1	POU3F2	POU3F3	POU3F4	POU4F1	POU4F2	POU4F3	POU5F1	POU5F1B	POU6F2	PPARA	PPARA::RXRA	PPARG	PPFIA1	PPIE	PPIL1	PPIL4	PPIP5K1	PPP1R13B	PPP1R14D	PPP1R37	PPP2CA	PPP2R2A	PRDM1	PRKAR2A	PRKAR2A-AS1	PRKAR2B	PRKCSH	PRKCZ	PRKG1	PROC	PROS1	PROX1	PRPF19	PRPF3	PRPF31	PRPF4	PRPF40A	PRPF6	PRPF8	PRRX1	PRSS42	PRSS44	PRSS50	PSAP	PSD4	PSMA1	PSMA2	PSMA3	PSMA4	PSMA5	PSMA6	PSMA7	PSMA8	PSMB1	PSMB10	PSMB11	PSMB2	PSMB4	PSMB5	PSMB6	PSMB7	PSMB8	PSMB9	PSMC1	PSMC2	PSMC3	PSMC4	PSMC5	PSMC6	PSMD1	PSMD11	PSMD12	PSMD13	PSMD14	PSMD2	PSMD3	PSMD4	PSMD5	PSMD6	PSMD7	PSMD8	PSME2	PSME3	PSME4	PSRC1	PSTK	PTGIS	PTGS1	PTGS2	PTH	PTH1R	PTHLH	PTK2	PTPN1	PTPN11	PTPN2	PTPN22	PTPN23	PTPN6	PTPRA	PTS	PVR	PXN	PXT1	Pax6	RAB17	RAB20	RAB33B	RAB44	RAC1	RAC2	RAD21	RAD51	RALGDS	RARA	RARA(var2)	RARA::RXRA	RARA::RXRG	RASA1	RAX	RAX2	RB1	RBBP4	RBL1	RBL2	RBM22	RBMX2	RBPJ	RDH11	RDH5	RDX	REL	RELA	RELB	RELN	REPS1	RER1	REST	RETSAT	RFX2	RFX3	RFX4	RFX5	RHOA	RHOV	RIC1	RLBP1	RMDN3	RN7SKP66	RN7SL234P	RN7SL273P	RN7SL34P	RN7SL497P	RN7SL502P	RN7SL636P	RN7SL672P	RN7SL748P	RN7SL870P	RND1	RNF181	RNF187	RNF215	RNF8	RNU1-88P	RNU4ATAC14P	RNU6-1062P	RNU6-1113P	RNU6-1157P	RNU6-1169P	RNU6-147P	RNU6-293P	RNU6-510P	RNU6-653P	RNU6-919P	RNU6-948P	RNU6ATAC3P	RNU7-128P	RNU7-195P	RNU7-38P	RNU7-3P	RORA	RORA(var2)	RORB	RORC	RPAP1	RPE65	RPL12P2	RPL21P107	RPL29P2	RPL31P57	RPL35P2	RPL5P30	RPRD1A	RPS10	RPS3	RRAGC	RRAS	RSPH3	RSPH9	RTF1	RTN4R	RTP3	RUNX1	RUNX2	RUNX3	RXRA	RXRA::VDR	RXRB	RXRG	S1PR1	SARDH	SARS	SART1	SCAP	SCARB2	SCARNA21	SCN10A	SCN11A	SCN1A	SCN1B	SCN2A	SCN2B	SCN3A	SCN3B	SCN4A	SCN4B	SCN5A	SCN8A	SCN9A	SCRT1	SCT	SDC1	SEC61A2	SEM1	SEMA4D	SERBP1	SERPINA1	SERPINA5	SERPINC1	SERPIND1	SERPINE1	SERPINH1	SETD2	SF1	SF3A1	SF3A2	SF3A3	SF3B1	SF3B2	SF3B3	SF3B4	SF3B5	SF3B6	SFR1	SFTPB	SH2D1A	SH2D6	SH3PXD2A	SHC1	SHH	SHISA5	SHMT1	SHMT2	SHOX	SIDT2	SIK3	SIX1	SIX2	SKI	SKIL	SKIV2L	SKP1	SKP2	SLAMF1	SLC25A20	SLC26A6	SLC29A1	SLC35B2	SLC9A1	SLC9A8	SLK	SLU7	SMAD1	SMAD2	SMAD3	SMAD4	SMAD5	SMAD6	SMAD7	SMAD9	SMARCA4	SMARCC1	SMC1A	SMC3	SMURF2	SNAI1	SNAI2	SNF8	SNIP1	SNORA13	SNORD104	SNORD15A	SNORD15B	SNORD97	SNRNP200	SNRNP40	SNRNP70	SNRPA	SNRPA1	SNRPB	SNRPB2	SNRPC	SNRPD1	SNRPD2	SNRPD3	SNRPE	SNRPF	SNRPFP1	SNRPFP4	SNRPG	SNRPN	SNU13	SNW1	SNX27	SNX8	SOCS2	SOCS2-AS1	SORT1	SOS1	SOX10	SOX13	SOX15	SOX21	SOX4	SOX9	SP1	SP2	SP3	SP4	SPAG9	SPARC	SPATA2	SPC24	SPDEF	SPECC1L	SPECC1L-ADORA2A	SPG20-AS1	SPI1	SPIB	SPIC	SPINT1	SPOCK2	SPRED2	SQSTM1	SRC	SREBF1	SREBF2	SRF	SRGN	SRRM2	SRSF1	SRSF3	SRSF4	SRSF5	SRSF6	SRSF9	SRY	SSRP1	ST14	STAG1	STAG2	STAT1	STAT1::STAT2	STAT3	STAT5A	STAT5B	STK38	STRN	STX11	STX1B	SUMO2P1	SUPT16H	SUPT4H1	SUPT5H	SUPT6H	SWSAP1	SYCE2	SYCP1	SYF2	SYK	SYNCRIP	TAB2	TAF11	TAGAP	TAGLN	TAL1	TAL1::TCF3	TAS2R1	TBC1D10A	TBC1D2	TBC1D22B	TBX2	TBX20	TBX21	TBX4	TBX5	TBXAS1	TCEA1	TCEA2	TCF3	TCF4	TCF7L1	TCF7L2	TCTE1	TDGF1	TEAD1	TEAD2	TEAD3	TEAD4	TEF	TEK	TEX12	TEX261	TF	TFAP2A	TFAP2A(var2)	TFAP2B	TFAP2B(var2)	TFAP2C	TFAP4	TFCP2	TFDP1	TFDP2	TFE3	TFEB	TFIP11	TFPI	TGFB1	TGFB2	TGFB3	TGFBR1	TGFBR2	TGFBR3	TGFBRAP1	TGIF1	TGIF2	TGOLN2	THADA	THAP1	THBD	THBS1	THEM4	TIAM1	TIMM9	TIMP1	TIMP2	TIMP3	TJAP1	TMA7	TMED10	TMED3	TMED7	TMED9	TMEM150A	TMEM151B	TMEM189	TMEM189-UBE2V1	TMEM205	TMEM217	TMEM25	TMEM63B	TMEM87B	TMEM88	TMEM91	TMIE	TMPRSS4	TMPRSS4-AS1	TMSB4X	TMSB4XP6	TOM1L2	TOMM40	TP53	TP53INP2	TP63	TP73	TPRA1	TRAPPC1	TRAPPC6A	TRAT1	TRERNA1	TRIB1	TRIM14	TRIM33	TRIM41	TRIM52	TRIM52-AS1	TRIM7	TRMT6	TRMT61A	TRMT61B	TTC36	TTC37	TTLL6	TUBBP9	TUFT1	TWIST1	TXNL4A	TYRO3	U2AF1	U2AF2	UBA3	UBA5	UBA52	UBB	UBE2A	UBE2F	UBE2M	UBE2V1	UBE2Z	UBE4A	UCHL5	UFL1	UFM1	UHRF1BP1	UNC119B	UNCX	UPB1	UQCC1	UQCC2	UQCR10	UQCRC1	USF1	USF2	USH1C	USP14	USP39	USP42	USP48	UST	UTP11L	VAMP5	VAMP8	VAV1	VCAN	VDR	VEGFA	VEGFB	VEGFD	VENTX	VHL	VIP	VIPR1	VLDLR	VPS16	VPS18	VPS25	VPS26BP1	VPS28	VPS33A	VPS36	VPS39	VPS41	VWF	WAPL	WBP4	WDR12	WDR61	WNT9B	XAB2	XBP1	XPO5	XRCC3	YIPF2	YIPF3	YIPF5	YIPF6	YLPM1	YWHAB	YY1	ZAP70	ZBTB18	ZBTB33	ZBTB7A	ZBTB7B	ZBTB7C	ZBTB8OS	ZC2HC1C	ZC3H12D	ZEB1	ZFP36L1	ZFP62	ZFYVE19	ZFYVE21	ZIC1	ZIC3	ZMAT5	ZNF143	ZNF24	ZNF263	ZNF282	ZNF296	ZNF341	ZNF341-AS1	ZNF354C	ZNF384	ZNF410	ZNF589	ZNF627	ZNF653	ZNF740	ZPR1	ZSCAN4
cd56_primary_cells	A2M	ABCA1	ABCC10	ABCC9	ABHD2	ACAN	ACBD3	ACKR4	ACSS2	ACTR2	ACTR5	ACVR1C	ACVR2A	ACVR2B	ACVRL1	ADAMTSL2	ADNP	ADORA2A	ADRM1	AGO1	AGO3	AGO4	AGPAT4	AHCY	AHCYL1	AHCYL2	AHSG	AIMP2	AKAP12	AKIRIN1	AKT1	AKT2	ALB	ALKBH3	ALOX15B	AMICA1	AMPD3	AMZ2P2	ANAPC16	ANAPC2	ANGPT1	ANGPT4	ANGPTL3	ANGPTL4	ANK2	ANK3	ANKLE2	ANKRD53	ANKS1A	ANP32B	APOA1	APOA2	APOA4	APOA5	APOB	APOBR	APOC3	APOE	APOF	APOH	APOL1	APOPT1	APP	AQR	AR	ARCN1	AREL1	ARF1	ARFIP2	ARHGAP35	ARHGAP45	ARHGDIA	ARHGDIB	ARHGDIG	ARHGEF11	ARHGEF12	ARIH2	ARIH2OS	ARL4C	ARNT	ARNT::HIF1A	ARNTL	ARRB1	ASCC1	ASCC2	ASCC3	ASCL1	ASPN	ATF4	ATF6	ATF7	ATOH8	ATP5L	ATPAF2	ATRIP	AXL	B2M	B4GALT4	B4GALT5	B9D2	BACE1	BACH2	BAG5	BAK1	BANF1	BATF3	BATF::JUN	BCAR1	BCAS2	BCKDHA	BCL3	BDNF	BEX1	BGLAP	BGN	BHLHE22	BHLHE40	BHLHE41	BHMT	BHMT2	BICD1	BLOC1S3	BMPR1B	BMPR2	BRPF3	BTBD10	BUD13	BUD31	C10orf105	C10orf54	C11orf57	C19orf52	C1orf122	C1orf194	C2orf68	C4BPA	C4BPB	C6orf1	C6orf106	C6orf222	C6orf223	C6orf89	C6orf99	C9orf156	CABIN1	CABP7	CALM1	CALM2	CALM3	CAMK1D	CAMP	CAPN11	CAPNS1	CARF	CARM1	CAV1	CBFA2T2	CBL	CBLC	CBS	CCDC12	CCDC151	CCDC157	CCDC159	CCDC51	CCDC97	CCL19	CCL25	CCNA1	CCNA2	CCNB1	CCND1	CCND2	CCND3	CCNE1	CCNE2	CCNL1	CCNT1	CCR3	CCR5	CCRL2	CD2	CD247	CD274	CD28	CD36	CD3D	CD3E	CD3G	CD4	CD47	CD8A	CD8B	CDC123	CDC25A	CDC27	CDC40	CDC42	CDC5L	CDC6	CDC73	CDCA8	CDH13	CDH17	CDH23	CDH23-AS1	CDK1	CDK12	CDK2	CDK4	CDK6	CDK7	CDK9	CDKN1A	CDKN1B	CDKN2B	CDKN2C	CDKN2D	CDX1	CEBPA	CEBPB	CEBPD	CEBPE	CEBPG	CELSR3	CELSR3-AS1	CENPB	CEP68	CEP95	CETP	CFAP43	CGN	CH25H	CHAC1	CHD1	CHD1L	CHD3	CHERP	CHMP2A	CHMP4B	CHMP4C	CHMP6	CHN2	CHP1	CHST12	CHST3	CIRBP	CITED1	CLASRP	CLEC3B	CLOCK	CLPTM1	CLU	CMA1	CMAS	CNTROB	COL17A1	COL1A1	COL1A2	COL23A1	COL3A1	COL5A2	COL6A2	COL6A3	COL7A1	COMT	CORO2A	COX6A1P2	CPB2	CRAT	CREB1	CREB3	CREB3L1	CREB3L3	CREBBP	CRNKL1	CRY1	CRY2	CSDE1	CSF3R	CSK	CSNK1D	CSNK2A1	CSNK2A2	CSNK2B	CSPG5	CTCF	CTDP1	CTH	CTLA4	CTNNA1	CTNNB1	CTNND1	CTR9	CTSG	CTTN	CUBN	CUL1	CWC22	CXCR4	CYB5D1	CYP39A1	CYP46A1	CYP7A1	DAB2	DAGLB	DAPP1	DARS	DARS-AS1	DBH	DBP	DCN	DDC	DDX20	DDX23	DDX42	DDX46	DDX5	DDX58	DHFR	DHFR2	DHX15	DHX16	DHX30	DHX35	DHX38	DICER1	DLK2	DLL4	DLST	DMGDH	DMRT3	DNAJC13	DNAJC17	DOCK3	DOK1	DOK2	DPP4	DPPA5P4	DPYS	DST	DUSP1	DUX4	DYM	DYNC2LI1	E2F1	E2F4	E2F5	E2F6	E2F7	E2F8	EBF1	ECSIT	EDEM2	EDIL3	EDN2	EDN3	EDNRA	EFTUD2	EGF	EGFR	EGLN3	EGR1	EGR2	EGR3	EGR4	EHF	EIF2B1	EIF2B2	EIF2B3	EIF2B4	EIF2B5	EIF2S1	EIF2S2	EIF2S3	EIF2S3B	EIF3B	EIF4G2	EIF5	EIF6	ELAVL3	ELF1	ELF3	ELF4	ELF5	ELK1	ELK3	ELK4	ELMOD3	ELOA	ELOF1	ELOVL1	ELP6	EML4	EMX1	EN1	EN2	EOMES	EP300	EPAS1	EPHA10	EPHB1	EPO	EPOR	ERBB2	ERF	ERG	ERGIC1	ERN1	ESCO1	ESCO2	ESR1	ESR2	ESRRA	ESRRB	ESX1	ETS1	ETV1	ETV2	ETV3	ETV4	ETV5	ETV6	ETV7	EXD1	EXOSC5	EZR	EZR-AS1	F10	F11	F2	F2R	F2RL1	F2RL2	F2RL3	F3	F5	F7	F8	F9	FABP1	FABP4	FADD	FAM220A	FAM65C	FBXL3	FBXO41	FBXW12	FCF1	FCF1P2	FDX1	FEV	FGA	FGB	FGD2	FGF2	FGG	FHL3	FKBPL	FLI1	FLT1	FLT4	FMOD	FN1	FNDC1	FNDC1-IT1	FOS	FOS::JUN	FOS::JUN(var2)	FOS::JUND	FOSB	FOSB::JUN	FOSL1	FOSL1::JUN	FOSL1::JUN(var2)	FOSL1::JUNB	FOSL1::JUND	FOSL1::JUND(var2)	FOSL2	FOSL2::JUN	FOSL2::JUNB	FOSL2::JUNB(var2)	FOSL2::JUND	FOSL2::JUND(var2)	FOXA1	FOXB1	FOXC1	FOXC2	FOXD1	FOXD2	FOXF2	FOXG1	FOXH1	FOXI1	FOXK1	FOXK2	FOXL1	FOXO1	FOXO3	FOXO4	FOXO6	FOXP1	FOXP2	FOXP3	FPGS	FTCD	FURIN	FYB1	FYN	GAB2	GABPA	GAS6	GATA1	GATA1::TAL1	GATA2	GATA3	GATA5	GATA6	GATSL3	GBA	GC	GCC1	GCG	GCGR	GCH1	GCHFR	GCLC	GCLM	GCM1	GCM2	GEM	GEMIN7	GGCT	GGCX	GGNBP1	GGT1	GGT7	GID4	GIP	GIPR	GLI2	GLIS2	GLIS3	GLP1R	GLTSCR1	GMDS	GMDS-AS1	GMEB2	GNB2L1	GNE	GNPNAT1	GOSR1	GOSR2	GP6	GPAA1	GPBP1	GPC1	GPR119	GPR137	GPR146	GPX4	GRAP2	GRB2	GRB7	GRHL1	GRHL2	GRM4	GSC	GSS	GSTO1	GTF2F1	GTF2F2	GTPBP2	GUCD1	HCG4	HDAC2	HERPUD1	HES7	HESX1	HEY1	HEY2	HGF	HGFAC	HIF1A	HIF1AP1	HIF3A	HINFP	HIST3H2BA	HIST3H2BB	HLA-A	HLA-B	HLA-C	HLA-DQB1	HLA-G	HLA-V	HLF	HMBOX1	HMGA1	HNF1A	HNF1B	HNF4A	HNF4G	HNRNPA1	HNRNPA2B1	HNRNPA3	HNRNPD	HNRNPKP2	HNRNPM	HNRNPR	HNRNPU	HNRNPUL1	HOXA10	HOXA13	HOXA2	HOXA5	HOXB13	HOXB2	HOXB3	HOXB9	HOXC10	HOXC11	HOXC12	HOXC13	HOXD11	HPR	HRG	HSD17B12	HSF1	HSF2	HSF4	HSP90AA1	HSP90AB1	HSPE1P11	HSPE1P18	HSPE1P9	HSPG2	IAPP	IBA57	IBA57-AS1	ID4	IFIH1	IFNG	IFT46	IGF1	IGF1R	IGF2	IGF2BP1	IL17A	IL1A	IL1F10	IL1R2	IL1RL2	IL1RN	IL2	IL2RA	IL2RB	IL36A	IL36B	IL6ST	ING1	INHBA	INHBB	INO80	INO80C	INO80E	INPP5A	INPP5B	INSM1	IP6K2	IRF1	IRF3	IRF4	IRF9	IRGM	ISL2	ISX	ITGA2	ITGAV	ITGB4	ITGB6	ITK	ITPKA	ITPR3	IVNS1ABP	JAK1	JAK2	JDP2	JDP2(var2)	JUN	JUN(var2)	JUN::JUNB	JUNB	JUNB(var2)	JUND	JUND(var2)	JUP	KCNAB1	KCNAB3	KCNB1	KCNIP2-AS1	KCNJ11	KCNK17	KCNQ3	KCTD20	KDELR2	KDM6B	KDR	KIAA0196	KIAA0586	KIAA1324	KIF5C	KIF9	KIF9-AS1	KIT	KITLG	KLC1	KLF13	KLF14	KLF16	KLF4	KLF5	KLF9	KLHL18	KMT2A	KNG1	KRT18P34	KRT18P4	LAT	LBX1	LBX2	LCAT	LCK	LCP2	LDLR	LDLRAP1	LEF1	LEFTY1	LEMD2	LEO1	LHX2	LHX6	LHX9	LIF	LIFR	LIN37	LIN54	LIN9	LINC00847	LINC00881	LINC01016	LINC01220	LINC01270	LINC01271	LINC01272	LINC01273	LINC01465	LINGO1	LINGO4	LIPC	LMF1	LMX1A	LMX1B	LPA	LPL	LRP1	LRP2	LRP8	LRPAP1	LRRC48	LRRC73	LSM2	LSM3	LSM4	LSM5	LSM6	LSM8	LTBP1	LTBP4	LTF	LUM	LYN	MACC1	MAD1L1	MAD2L1BP	MAF::NFE2	MAFF	MAFG	MAFK	MAG	MAGEH1	MANBAL	MAP2K5	MAP3K1	MAP4	MAP4K4	MAP6	MAPK1	MAPK3	MAPK8	MAPKBP1	MARK3	MAT2A	MAT2B	MAVS	MAX	MAX::MYC	MBD5	MBTPS2	MCM2	MCM7	MEF2A	MEF2D	MEIS1	MEIS2	MEIS3	MEOX1	MEOX2	MERTK	MET	MFAP1	MGA	MGAT1	MGEA5	MGLL	MIR1226	MIR1275	MIR2115	MIR499A	MIR626	MIR645	MIRLET7I	MITF	MIXL1	MLH3	MLLT1	MLN	MLNR	MLPH	MLX	MLXIPL	MMP1	MMP14	MMP2	MMP24	MMP24-AS1	MMP3	MMP7	MMP9	MNT	MOB2	MORF4L1	MPHOSPH10	MPZL2	MPZL3	MRPL14	MRPL55	MRPS18A	MRPS18AP1	MRVI1	MRVI1-AS1	MSC	MSI2	MSX1	MTCH1	MTF1	MTFP1	MTHFD1L	MTHFD2L	MTMR3	MTR	MTREX	MTTP	MXI1	MYB	MYBL1	MYBL2	MYC	MYCBP	MYCN	MYF6	MYH7	MYH7B	MYL3	MYOCD	MZF1	MZF1(var2)	NAA38	NAGK	NANS	NBEAL2	NCBP1	NCBP2	NCOA6	NDN	NDUFA12	NDUFAF1	NDUFB1P1	NEK6	NEK9	NELFA	NELFB	NELFCD	NEURL1	NEURL1B	NEUROD1	NEUROD2	NEUROG2	NF2	NFASC	NFATC2	NFATC3	NFE2	NFE2L2	NFIA	NFIC	NFIC::TLX1	NFIL3	NFIX	NFKB1	NFKB2	NFKBIE	NFKBIZ	NFRKB	NFX1	NFYA	NFYB	NGF	NGFR	NHLH1	NID2	NIPBL	NKX2-3	NKX2-8	NKX3-1	NKX3-2	NLRC5	NME6	NOA1	NODAL	NOTCH1	NOTO	NPAS2	NPAT	NPHP3	NR1D1	NR1H3	NR1H4	NR2F1	NR2F2	NR3C1	NR3C2	NR4A1	NR4A2	NR4A2::RXRA	NRAS	NRF1	NRL	NRP2	NSF	NSMCE2	NTF3	NTRK1	NTRK2	NUDT5	NUSAP1	OBFC1	OIP5	OIP5-AS1	OLIG1	OMG	ORC4	ORM1	ORM2	OSM	OSMR	OSTCP1	OTX2	PACSIN1	PAF1	PAFAH1B2	PAG1	PARD3	PARD6A	PARD6B	PARD6G	PARG	PARP1	PAWR	PAX1	PAX4	PAX5	PAX8	PAX8-AS1	PAX9	PBX1	PBX2	PBX3	PBXIP1	PCNA	PCSK7	PCSK9	PDGFB	PDGFD	PDGFRB	PDS5A	PDS5B	PDX1	PEMT	PER2	PER3	PEX10	PF4	PFKFB4	PGF	PGM3	PHF5A	PI16	PIGK	PIGS	PIGT	PIGU	PIH1D2	PIK3CA	PIK3CB	PIM1	PIP4K2A	PIP5K1B	PITX3	PKNOX1	PKNOX2	PLAG1	PLAT	PLAUR	PLCG1	PLG	PLGRKT	PLRG1	PLXNB1	PLXNB2	PMS2	PNMT	PNPLA1	PNPLA2	POC5	POGZ	POLG	POLG2	POLH	POLR1C	POLR2B	POLR2C	POLR2D	POLR2E	POLR2F	POLR2G	POLR2I	POLR2J	POMP	POU1F1	POU2F1	POU2F2	POU3F1	POU3F2	POU3F3	POU3F4	POU4F1	POU4F2	POU4F3	POU5F1	POU5F1B	POU6F2	PPARA	PPARA::RXRA	PPARG	PPFIA1	PPIE	PPIL1	PPIL4	PPIP5K1	PPP1R13B	PPP1R37	PPP2CA	PPP2R2A	PRDM1	PRKAR2A	PRKAR2A-AS1	PRKAR2B	PRKCSH	PRKCZ	PRKG1	PROC	PROS1	PROX1	PRPF19	PRPF3	PRPF31	PRPF4	PRPF40A	PRPF6	PRPF8	PRRX1	PSAP	PSD4	PSMA1	PSMA2	PSMA3	PSMA4	PSMA5	PSMA6	PSMA7	PSMA8	PSMB1	PSMB10	PSMB11	PSMB2	PSMB4	PSMB5	PSMB6	PSMB7	PSMB8	PSMB9	PSMC1	PSMC2	PSMC3	PSMC4	PSMC5	PSMC6	PSMD1	PSMD11	PSMD12	PSMD13	PSMD14	PSMD2	PSMD3	PSMD4	PSMD5	PSMD6	PSMD7	PSMD8	PSME2	PSME3	PSME4	PSRC1	PSTK	PTGIS	PTGS1	PTGS2	PTH	PTH1R	PTHLH	PTK2	PTPN1	PTPN11	PTPN2	PTPN22	PTPN23	PTPN6	PTPRA	PTS	PVR	PXN	PXT1	Pax6	RAB17	RAB20	RAB33B	RAC1	RAC2	RAD21	RAD51	RALGDS	RARA	RARA(var2)	RARA::RXRA	RARA::RXRG	RASA1	RAX	RAX2	RB1	RBBP4	RBL1	RBL2	RBM22	RBMX2	RBPJ	RDH11	RDH5	RDX	REL	RELA	RELB	RELN	REPS1	RER1	REST	RETSAT	RFX2	RFX3	RFX4	RFX5	RHOA	RHOV	RIC1	RLBP1	RMDN3	RN7SL502P	RN7SL636P	RN7SL672P	RN7SL748P	RN7SL870P	RND1	RNF181	RNF187	RNF8	RNU4-68P	RNU4ATAC14P	RNU6-1062P	RNU6-1113P	RNU6-147P	RNU6-293P	RNU6-331P	RNU6-510P	RNU6-605P	RNU6-919P	RNU6ATAC3P	RNU7-128P	RNU7-160P	RNU7-38P	RORA	RORA(var2)	RORB	RORC	RPAP1	RPE65	RPEP4	RPL12P2	RPL29P2	RPL31P57	RPL5P30	RPRD1A	RPS10	RPS3	RRAGC	RRAS	RSPH3	RSPH9	RTF1	RTN4R	RUNX1	RUNX2	RUNX3	RXRA	RXRB	RXRG	S1PR1	SARDH	SARS	SART1	SCAP	SCARB2	SCARNA21	SCN10A	SCN11A	SCN1A	SCN1B	SCN2A	SCN2B	SCN3A	SCN3B	SCN4A	SCN4B	SCN5A	SCN8A	SCN9A	SCRT1	SCRT2	SCT	SDC1	SEC61A2	SEM1	SEMA4D	SERBP1	SERPINA1	SERPINA5	SERPINC1	SERPIND1	SERPINE1	SETD2	SF1	SF3A1	SF3A2	SF3A3	SF3B1	SF3B2	SF3B3	SF3B4	SF3B5	SF3B6	SFR1	SFTPB	SH2D1A	SH3PXD2A	SHC1	SHH	SHISA5	SHMT1	SHMT2	SHOX	SIK3	SIX1	SIX2	SKI	SKIL	SKIV2L	SKP1	SKP2	SLAMF1	SLC25A20	SLC26A6	SLC29A1	SLC35B2	SLC9A1	SLC9A8	SLK	SLU7	SMAD1	SMAD2	SMAD3	SMAD4	SMAD5	SMAD6	SMAD7	SMAD9	SMARCA4	SMARCC1	SMC1A	SMC3	SMURF2	SNAI1	SNAI2	SNF8	SNIP1	SNORD104	SNORD15A	SNRNP200	SNRNP40	SNRNP70	SNRPA	SNRPA1	SNRPB	SNRPB2	SNRPC	SNRPD1	SNRPD2	SNRPD3	SNRPE	SNRPF	SNRPFP1	SNRPFP4	SNRPG	SNRPN	SNU13	SNW1	SNX27	SNX8	SOCS2	SOCS2-AS1	SORT1	SOS1	SOX10	SOX13	SOX15	SOX4	SOX9	SP1	SP2	SP3	SP4	SP8	SPAG9	SPARC	SPATA2	SPC24	SPDEF	SPECC1L	SPECC1L-ADORA2A	SPG20-AS1	SPI1	SPIB	SPIC	SPINK8	SPINT1	SPOCK2	SPRED2	SQSTM1	SRC	SREBF1	SREBF2	SREBF2(var2)	SRF	SRGN	SRRM2	SRSF1	SRSF3	SRSF4	SRSF5	SRSF6	SRSF9	SRY	SSRP1	ST14	STAG1	STAG2	STAT1	STAT1::STAT2	STAT3	STAT5A	STAT5B	STK38	STRN	STX11	STX1B	SUPT16H	SUPT4H1	SUPT5H	SUPT6H	SWSAP1	SYCE2	SYCP1	SYF2	SYK	SYNCRIP	TAF11	TAGAP	TAGLN	TAL1	TAL1::TCF3	TAS2R1	TBC1D10A	TBC1D2	TBC1D22B	TBR1	TBX1	TBX15	TBX2	TBX20	TBX21	TBX4	TBX5	TBXAS1	TCEA1	TCEA2	TCF3	TCF4	TCF7L1	TCF7L2	TCP11	TCTE1	TDGF1	TEAD1	TEAD2	TEAD3	TEAD4	TEF	TEK	TEX12	TF	TFAP2A	TFAP2A(var2)	TFAP2B	TFAP2B(var2)	TFAP2B(var3)	TFAP2C	TFAP2C(var2)	TFAP2C(var3)	TFAP4	TFCP2	TFDP1	TFDP2	TFE3	TFEB	TFIP11	TFPI	TGFB1	TGFB2	TGFB3	TGFBR1	TGFBR2	TGFBR3	TGFBRAP1	TGIF1	TGIF2	TGOLN2	THADA	THAP1	THBD	THBS1	THEM4	TIAM1	TIMM9	TIMP1	TIMP2	TIMP3	TJAP1	TMA7	TMED10	TMED3	TMED7	TMED9	TMEM151B	TMEM189	TMEM189-UBE2V1	TMEM205	TMEM217	TMEM25	TMEM63B	TMEM87B	TMEM88	TMEM91	TMPRSS4	TMPRSS4-AS1	TMSB4X	TOM1L2	TOMM40	TP53	TP53INP2	TP63	TP73	TPRA1	TRAPPC1	TRAPPC6A	TRAT1	TRERNA1	TRIB1	TRIM14	TRIM33	TRIM41	TRIM52	TRIM52-AS1	TRIM7	TRMT6	TRMT61A	TRMT61B	TTC36	TTC37	TUFT1	TWIST1	TXNL4A	TYRO3	U2AF1	U2AF2	UBA3	UBA5	UBA52	UBB	UBE2A	UBE2F	UBE2M	UBE2V1	UBE2Z	UBE4A	UCHL5	UFL1	UFM1	UNC119B	UNCX	UPB1	UQCC1	UQCC2	UQCR10	UQCRC1	USF1	USF2	USH1C	USP14	USP39	USP42	USP48	UST	UTP11L	VAMP5	VAMP8	VAV1	VCAN	VDR	VEGFA	VEGFB	VEGFD	VENTX	VHL	VIP	VIPR1	VLDLR	VPS16	VPS18	VPS25	VPS26BP1	VPS28	VPS33A	VPS36	VPS39	VPS41	VSX1	VWF	WAPL	WBP4	WDR12	WDR61	WNT9B	XAB2	XBP1	XPO5	XRCC3	YIPF2	YIPF3	YIPF5	YIPF6	YLPM1	YWHAB	YY1	ZAP70	ZBED1	ZBTB18	ZBTB33	ZBTB7A	ZBTB7B	ZBTB7C	ZBTB8OS	ZC2HC1C	ZC3H12D	ZEB1	ZFP36L1	ZFP62	ZFYVE19	ZFYVE21	ZIC1	ZIC3	ZIC4	ZMAT5	ZNF143	ZNF24	ZNF263	ZNF282	ZNF341-AS1	ZNF354C	ZNF384	ZNF410	ZNF589	ZNF627	ZNF653	ZNF740	ZPR1
cd3_primary_cells	A2M	AARS2	ABCA1	ABCC10	ABCC9	ABHD2	ACAD11	ACAN	ACBD3	ACKR4	ACP5	ACSS2	ACTR2	ACTR5	ACVR1C	ACVR2A	ACVR2B	ACVRL1	ACYP1	ADAMTSL2	ADNP	ADORA2A	ADRM1	AGO1	AGO3	AGO4	AGPAT4	AHCY	AHCYL1	AHCYL2	AHSG	AIMP2	AKAP12	AKIRIN1	AKT1	AKT2	ALB	ALKBH3	ALOX15B	ALS2CL	AMICA1	AMPD3	AMZ2P2	ANAPC16	ANAPC2	ANGPT1	ANGPT4	ANGPTL3	ANGPTL4	ANK2	ANK3	ANKLE2	ANKRD33B	ANKRD53	ANKS1A	ANP32B	APOA1	APOA1-AS	APOA2	APOA4	APOA5	APOB	APOBR	APOC1	APOC3	APOE	APOF	APOH	APOL1	APOPT1	APP	AQR	AR	ARCN1	AREL1	ARF1	ARFIP2	ARHGAP35	ARHGAP45	ARHGDIA	ARHGDIB	ARHGDIG	ARHGEF11	ARHGEF12	ARIH2	ARIH2OS	ARL4C	ARNT	ARNT::HIF1A	ARNTL	ARRB1	ASCC1	ASCC2	ASCC3	ASCL1	ASPN	ATF4	ATF6	ATF7	ATOH8	ATP5L	ATP5SL	ATPAF2	ATRIP	AXL	B2M	B4GALT4	B4GALT5	B9D2	BACE1	BACH2	BAG5	BAK1	BANF1	BARX1	BATF3	BATF::JUN	BCAR1	BCAS2	BCAS4	BCKDHA	BCL3	BDNF	BEX1	BGLAP	BGN	BHLHE40	BHLHE41	BHMT	BHMT2	BICD1	BLOC1S3	BMPR1B	BMPR2	BRPF3	BSX	BTBD10	BTNL10	BUD13	BUD31	C10orf105	C10orf54	C11orf57	C19orf52	C1orf122	C1orf194	C2orf68	C3orf84	C4BPA	C4BPB	C6orf1	C6orf106	C6orf222	C6orf223	C6orf89	C6orf99	C9orf156	CABIN1	CABP7	CALM1	CALM2	CALM3	CAMK1D	CAMP	CAPN11	CAPNS1	CARF	CARM1	CAV1	CBFA2T2	CBL	CBLC	CBS	CCDC12	CCDC151	CCDC157	CCDC159	CCDC51	CCDC97	CCL19	CCL25	CCNA1	CCNA2	CCNB1	CCND1	CCND2	CCND3	CCNE1	CCNE2	CCNL1	CCNT1	CCR3	CCR5	CCRL2	CD2	CD247	CD274	CD28	CD36	CD3D	CD3E	CD3G	CD4	CD47	CD8A	CD8B	CDC123	CDC25A	CDC27	CDC40	CDC42	CDC5L	CDC6	CDC73	CDCA8	CDH13	CDH17	CDH23	CDK1	CDK12	CDK2	CDK4	CDK6	CDK7	CDK9	CDKN1A	CDKN1B	CDKN2B	CDKN2C	CDKN2D	CDX1	CEBPA	CEBPB	CEBPD	CEBPE	CEBPG	CELSR3	CELSR3-AS1	CENPB	CEP68	CEP95	CETP	CFAP43	CGN	CH25H	CHAC1	CHD1	CHD1L	CHD3	CHERP	CHMP2A	CHMP4B	CHMP4C	CHMP6	CHN2	CHP1	CHST12	CHST3	CIRBP	CITED1	CKB	CKM	CLASRP	CLEC3B	CLOCK	CLPTM1	CLU	CMA1	CMAS	CNTROB	COL17A1	COL1A1	COL1A2	COL23A1	COL3A1	COL5A2	COL6A2	COL6A3	COL7A1	COMT	CORO2A	COX6A1P2	COX6CP2	CPB2	CPNE2	CPNE5	CRAT	CREB1	CREB3	CREB3L3	CREBBP	CRNKL1	CRY1	CRY2	CSDE1	CSF3R	CSK	CSNK1D	CSNK2A1	CSNK2A2	CSNK2B	CSPG5	CTCF	CTCFL	CTDP1	CTH	CTIF	CTLA4	CTNNA1	CTNNB1	CTNND1	CTR9	CTSG	CTTN	CUBN	CUL1	CWC22	CXCR4	CYB5D1	CYCSP2	CYP39A1	CYP46A1	CYP7A1	DAB2	DAGLB	DAPP1	DARS	DARS-AS1	DBH	DBH-AS1	DBP	DCN	DDC	DDX20	DDX23	DDX42	DDX46	DDX5	DDX58	DENND2C	DHFR	DHFR2	DHX15	DHX16	DHX30	DHX35	DHX38	DICER1	DLK2	DLL4	DLST	DLX6	DMGDH	DMRT3	DNAJC13	DNAJC17	DOCK3	DOK1	DOK2	DPP4	DPPA5P4	DPYS	DST	DUSP1	DUX4	DYM	DYNC2LI1	E2F1	E2F4	E2F5	E2F6	E2F7	E2F8	EBF1	ECSIT	EDEM2	EDIL3	EDN2	EDN3	EDNRA	EFTUD2	EGF	EGFR	EGLN3	EGR1	EGR2	EGR3	EGR4	EHF	EIF2B1	EIF2B2	EIF2B3	EIF2B4	EIF2B5	EIF2S1	EIF2S2	EIF2S3	EIF2S3B	EIF3B	EIF4G2	EIF5	EIF6	ELAVL3	ELF1	ELF3	ELF4	ELF5	ELK1	ELK3	ELK4	ELOA	ELOF1	ELOVL1	ELP6	EML1	EML4	EMX1	EN1	EN2	EP300	EPAS1	EPB41L4A-AS1	EPHA10	EPHB1	EPO	EPOR	ERBB2	ERF	ERG	ERGIC1	ERN1	ESCO1	ESCO2	ESR1	ESR2	ESRRA	ESRRB	ESX1	ETS1	ETV1	ETV2	ETV3	ETV4	ETV5	ETV6	ETV7	EXD1	EXOSC5	EZR	EZR-AS1	F10	F11	F2	F2R	F2RL1	F2RL2	F2RL3	F3	F5	F7	F8	F9	FABP1	FABP4	FADD	FAM163B	FAM220A	FAM92A1P1	FBXL3	FBXO41	FBXW12	FCF1	FCF1P2	FDX1	FEV	FGA	FGB	FGD2	FGF2	FGG	FKBPL	FLI1	FLT1	FLT4	FMOD	FN1	FNDC1	FOS	FOS::JUN	FOS::JUND	FOSB	FOSB::JUNB(var2)	FOSL1	FOSL1::JUNB	FOSL1::JUND	FOSL1::JUND(var2)	FOSL2	FOSL2::JUNB	FOSL2::JUNB(var2)	FOSL2::JUND	FOSL2::JUND(var2)	FOXA1	FOXC1	FOXC2	FOXD1	FOXD2	FOXF2	FOXG1	FOXH1	FOXI1	FOXK1	FOXK2	FOXL1	FOXO1	FOXO3	FOXO4	FOXO6	FOXP1	FOXP2	FOXP3	FPGS	FTCD	FTSJ2	FURIN	FYB1	FYN	GAB2	GABBR1	GABPA	GAS6	GATA1	GATA1::TAL1	GATA2	GATA3	GATA5	GATA6	GATSL3	GBA	GBGT1	GBX1	GBX2	GC	GCC1	GCG	GCGR	GCH1	GCHFR	GCLC	GCLM	GCM1	GCM2	GDPD5	GEM	GEMIN7	GGCT	GGCX	GGNBP1	GGT1	GGT7	GID4	GIP	GIPR	GLI2	GLIS2	GLP1R	GMDS	GMDS-AS1	GMEB2	GNE	GNPNAT1	GOSR1	GOSR2	GP6	GPAA1	GPBP1	GPC1	GPR119	GPR137	GPR146	GPX4	GRAP2	GRB2	GRB7	GRHL1	GRHL2	GRM4	GSC	GSC2	GSS	GSTO1	GSX1	GTF2F1	GTF2F2	GTPBP2	GUCD1	HAPLN3	HCG4	HDAC2	HERPUD1	HES7	HESX1	HEY1	HEY2	HGF	HGFAC	HIF1A	HIF1AP1	HIF3A	HIGD1AP18	HINFP	HIST3H2BA	HIST3H2BB	HLA-A	HLA-B	HLA-C	HLA-DQB1	HLA-G	HLA-V	HLF	HMBOX1	HMGA1	HMGB1P8	HMGB3P1	HMGN2P23	HNF1A	HNF1B	HNF4A	HNF4G	HNRNPA1	HNRNPA2B1	HNRNPA3	HNRNPD	HNRNPKP2	HNRNPM	HNRNPR	HNRNPU	HNRNPUL1	HOXA10	HOXA13	HOXA2	HOXA5	HOXB13	HOXB2	HOXB3	HOXB9	HOXC10	HOXC11	HOXC12	HOXC13	HOXD11	HOXD12	HOXD13	HPR	HRG	HSD17B12	HSF1	HSF2	HSF4	HSP90AA1	HSP90AB1	HSPA8P19	HSPE1P11	HSPE1P18	HSPE1P9	HSPG2	IAPP	IBA57	IBA57-AS1	ID4	IFIH1	IFNG	IFT46	IGF1	IGF1R	IGF2	IGF2BP1	IL17A	IL1A	IL1F10	IL1R2	IL1RL2	IL1RN	IL2	IL2RA	IL2RB	IL36A	IL36B	IL36G	IL6ST	ING1	INHBA	INHBB	INO80	INO80C	INO80E	INPP5A	INPP5B	INSM1	IP6K2	IP6K3	IRF1	IRF3	IRF4	IRF9	IRGM	ISL2	ISX	ITGA2	ITGAV	ITGB4	ITGB6	ITK	ITPKA	ITPR3	IVNS1ABP	JAK1	JAK2	JDP2	JDP2(var2)	JUN	JUN(var2)	JUNB	JUNB(var2)	JUND	JUND(var2)	JUP	KANK2	KCNAB1	KCNAB3	KCNB1	KCNIP2-AS1	KCNJ11	KCNK17	KCNQ3	KCTD20	KDELR2	KDM6B	KDR	KIAA0196	KIAA0586	KIAA1324	KIF5C	KIF9	KIF9-AS1	KIT	KITLG	KLC1	KLF13	KLF16	KLF4	KLF5	KLF9	KLHL18	KLHL35	KMT2A	KNG1	KRT18P4	KRT8P28	LAP3P2	LAT	LBX1	LBX2	LCAT	LCK	LCP2	LDLR	LDLRAP1	LEF1	LEFTY1	LEMD2	LEO1	LHX2	LHX6	LHX9	LIF	LIFR	LIN37	LIN54	LIN9	LINC00336	LINC00607	LINC00847	LINC00881	LINC01016	LINC01220	LINC01270	LINC01271	LINC01272	LINC01273	LINC01465	LINGO1	LINGO4	LIPC	LMF1	LMX1B	LPA	LPL	LRP1	LRP2	LRP8	LRPAP1	LRRC2	LRRC37B	LRRC48	LRRC73	LSM2	LSM3	LSM4	LSM5	LSM6	LSM8	LTBP1	LTBP4	LTF	LTK	LUM	LYN	MAD1L1	MAD2L1BP	MAF::NFE2	MAFF	MAFG	MAFK	MAG	MAGEH1	MANBAL	MAP2K5	MAP3K1	MAP4	MAP4K4	MAP6	MAPK1	MAPK3	MAPK8	MAPKBP1	MARK3	MAT2A	MAT2B	MAVS	MAX	MAX::MYC	MBD5	MBNL3	MBTPS2	MCM2	MCM7	MEF2A	MEF2D	MEIS1	MEIS2	MEIS3	MEOX1	MEOX2	MERTK	MET	MFAP1	MFGE8	MGA	MGAT1	MGEA5	MGLL	MIR1226	MIR1275	MIR626	MIRLET7I	MITF	MIXL1	MLH3	MLLT1	MLN	MLNR	MLPH	MLX	MLXIPL	MMP1	MMP14	MMP2	MMP24	MMP24-AS1	MMP3	MMP7	MMP9	MNT	MOB2	MORF4L1	MPHOSPH10	MPZL2	MPZL3	MREG	MRPL14	MRPL55	MRPS16P2	MRPS18A	MRPS18AP1	MRVI1	MRVI1-AS1	MSC	MSI2	MSX1	MSX2	MTCH1	MTF1	MTFP1	MTHFD1L	MTHFD2L	MTMR3	MTR	MTREX	MTTP	MXI1	MYB	MYBL1	MYBL2	MYC	MYCBP	MYCN	MYF6	MYH7	MYL3	MYOCD	MZF1	MZF1(var2)	NAA38	NAGK	NANS	NBEAL2	NCBP1	NCBP2	NCEH1	NCOA6	NDN	NDUFA12	NDUFAF1	NDUFB1P1	NEK6	NEK9	NELFA	NELFB	NELFCD	NEURL1	NEURL1B	NEUROD1	NEUROD2	NEUROG2	NF2	NFASC	NFATC2	NFATC3	NFE2	NFE2L2	NFIA	NFIC	NFIC::TLX1	NFIL3	NFIX	NFKB1	NFKB2	NFKBIE	NFKBIZ	NFRKB	NFX1	NFYA	NFYB	NGF	NGFR	NHLH1	NID2	NIPBL	NKX2-3	NKX2-8	NKX3-1	NKX3-2	NLRC5	NME6	NOA1	NODAL	NOTCH1	NOTO	NPAS2	NPAT	NPHP3	NPHP3-AS1	NR1A4	NR1A4::RXRA	NR1D1	NR1H3	NR1H4	NR2F1	NR3C1	NR3C2	NR4A1	NR4A2	NR4A2::RXRA	NRAS	NREP	NREP-AS1	NRF1	NRL	NRP2	NSF	NSMCE2	NTF3	NTRK1	NTRK2	NUDT1	NUDT5	NUSAP1	OBFC1	OIP5	OIP5-AS1	OLIG1	OMG	ORC4	ORM1	ORM2	OSM	OSMR	OSTCP1	PACSIN1	PAF1	PAFAH1B2	PAG1	PARD3	PARD6A	PARD6B	PARD6G	PARG	PARP1	PAWR	PAX1	PAX4	PAX5	PAX8	PAX8-AS1	PAX9	PBX1	PBX2	PBX3	PBXIP1	PCNA	PCSK7	PCSK9	PDGFB	PDGFD	PDGFRB	PDS5A	PDS5B	PDX1	PEMT	PER2	PER3	PEX10	PF4	PFKFB4	PGF	PGM3	PHF5A	PHLDB1	PI16	PIGK	PIGS	PIGT	PIGU	PIH1D2	PIK3CA	PIK3CB	PIM1	PIP4K2A	PIP5K1B	PITX3	PKNOX1	PKNOX2	PLAG1	PLAT	PLAUR	PLCG1	PLG	PLGRKT	PLRG1	PLXNB1	PLXNB2	PMS2	PNMT	PNPLA1	PNPLA2	POC5	POGZ	POLG	POLG2	POLH	POLR1C	POLR2B	POLR2C	POLR2D	POLR2E	POLR2F	POLR2G	POLR2I	POLR2J	POMP	POU1F1	POU2F1	POU2F2	POU3F1	POU3F2	POU3F3	POU3F4	POU4F1	POU4F2	POU4F3	POU5F1	POU5F1B	POU6F2	PPARA	PPARA::RXRA	PPARG	PPFIA1	PPIE	PPIL1	PPIL4	PPIP5K1	PPP1R13B	PPP1R37	PPP2CA	PPP2R2A	PRDM1	PRKAR2A	PRKAR2A-AS1	PRKAR2B	PRKCSH	PRKCZ	PRKG1	PROC	PROS1	PROX1	PROX2	PRPF19	PRPF3	PRPF31	PRPF4	PRPF40A	PRPF6	PRPF8	PRSS44	PRSS50	PSAP	PSD4	PSMA1	PSMA2	PSMA3	PSMA4	PSMA5	PSMA6	PSMA7	PSMA8	PSMB1	PSMB10	PSMB11	PSMB2	PSMB4	PSMB5	PSMB6	PSMB7	PSMB8	PSMB9	PSMC1	PSMC2	PSMC3	PSMC4	PSMC5	PSMC6	PSMD1	PSMD11	PSMD12	PSMD13	PSMD14	PSMD2	PSMD3	PSMD4	PSMD5	PSMD6	PSMD7	PSMD8	PSME2	PSME3	PSME4	PSRC1	PSTK	PTGIS	PTGS1	PTGS2	PTH	PTH1R	PTHLH	PTK2	PTPN1	PTPN11	PTPN2	PTPN22	PTPN23	PTPN6	PTPRA	PTS	PVR	PVRL2	PXN	PXT1	Pax6	RAB17	RAB20	RAB33B	RAB3D	RAB44	RAC1	RAC2	RAD21	RAD51	RALGDS	RARA	RARA(var2)	RARA::RXRA	RARA::RXRG	RASA1	RASD1	RAX2	RB1	RBBP4	RBL1	RBL2	RBM22	RBMX2	RBPJ	RDH11	RDH5	RDX	REL	RELA	RELB	RELN	REPS1	RER1	REST	RFX2	RFX3	RFX5	RHOA	RHOV	RIC1	RLBP1	RMDN3	RN7SKP151	RN7SL234P	RN7SL273P	RN7SL497P	RN7SL502P	RN7SL636P	RN7SL672P	RN7SL748P	RN7SL870P	RND1	RNF181	RNF187	RNF215	RNF8	RNU1-88P	RNU4-68P	RNU4ATAC14P	RNU6-1062P	RNU6-1113P	RNU6-1157P	RNU6-1169P	RNU6-147P	RNU6-293P	RNU6-331P	RNU6-510P	RNU6-611P	RNU6-653P	RNU6-689P	RNU6-826P	RNU6-919P	RNU6-948P	RNU6ATAC39P	RNU6ATAC3P	RNU7-128P	RNU7-160P	RNU7-195P	RNU7-38P	RNU7-3P	RORA	RORA(var2)	RORB	RORC	RPAP1	RPE65	RPEP4	RPL12P2	RPL29P2	RPL31P57	RPL35P2	RPL5P30	RPL7P14	RPL7P25	RPRD1A	RPS10	RPS24P17	RPS3	RPS6KL1	RRAGC	RRAS	RSPH3	RSPH9	RTF1	RTN4R	RTP3	RUNX1	RUNX2	RUNX3	RXRA	RXRA::VDR	RXRB	RXRG	S1PR1	SARDH	SARS	SART1	SCAP	SCARB2	SCARNA21	SCN10A	SCN11A	SCN1A	SCN1B	SCN2A	SCN2B	SCN3A	SCN3B	SCN4A	SCN4B	SCN5A	SCN8A	SCN9A	SCRT1	SCRT2	SCT	SDC1	SEC61A2	SEM1	SEMA4D	SERBP1	SERPINA1	SERPINA5	SERPINC1	SERPIND1	SERPINE1	SERPINH1	SETD2	SF1	SF3A1	SF3A2	SF3A3	SF3B1	SF3B2	SF3B3	SF3B4	SF3B5	SF3B6	SFR1	SFTPB	SH2D1A	SH3PXD2A	SHC1	SHH	SHISA5	SHMT1	SHMT2	SHOX	SIDT2	SIK3	SIX1	SIX2	SKI	SKIL	SKIV2L	SKP1	SKP2	SLAMF1	SLC25A20	SLC26A6	SLC29A1	SLC35B2	SLC9A1	SLC9A8	SLK	SLU7	SMAD1	SMAD2	SMAD3	SMAD4	SMAD5	SMAD6	SMAD7	SMAD9	SMARCA4	SMARCC1	SMC1A	SMC3	SMURF2	SNAI1	SNAI2	SNF8	SNIP1	SNORA13	SNORD104	SNORD15A	SNORD15B	SNORD97	SNRNP200	SNRNP40	SNRNP70	SNRPA	SNRPA1	SNRPB	SNRPB2	SNRPC	SNRPD1	SNRPD2	SNRPD3	SNRPE	SNRPF	SNRPFP1	SNRPFP4	SNRPG	SNRPN	SNU13	SNW1	SNX27	SNX8	SOCS2	SOCS2-AS1	SORT1	SOS1	SOX10	SOX13	SOX15	SOX21	SOX4	SOX9	SP1	SP2	SP3	SP4	SPAG9	SPARC	SPATA2	SPC24	SPDEF	SPECC1L	SPECC1L-ADORA2A	SPG20-AS1	SPI1	SPIB	SPIC	SPINT1	SPOCK2	SPRED2	SQSTM1	SRC	SREBF1	SREBF2	SREBF2(var2)	SRF	SRGN	SRRM2	SRSF1	SRSF3	SRSF4	SRSF5	SRSF6	SRSF9	SRY	SSRP1	ST14	STAG1	STAG2	STAT1	STAT1::STAT2	STAT3	STAT5A	STAT5B	STK38	STRN	STX11	STX1B	SUPT16H	SUPT4H1	SUPT5H	SUPT6H	SWSAP1	SYCE2	SYCP1	SYF2	SYK	SYNCRIP	TAB2	TAF11	TAGAP	TAGLN	TAL1	TAL1::TCF3	TAS2R1	TBC1D10A	TBC1D2	TBC1D22B	TBR1	TBX2	TBX20	TBX21	TBX5	TBXAS1	TCEA1	TCEA2	TCF3	TCF4	TCF7L1	TCF7L2	TCTE1	TDGF1	TEAD1	TEAD2	TEAD3	TEAD4	TEF	TEK	TEX12	TEX261	TF	TFAP2A	TFAP2A(var3)	TFAP2B	TFAP2B(var2)	TFAP2C	TFAP4	TFCP2	TFDP1	TFDP2	TFE3	TFEB	TFEC	TFIP11	TFPI	TGFB1	TGFB2	TGFB3	TGFBR1	TGFBR2	TGFBR3	TGFBRAP1	TGIF1	TGIF2	TGOLN2	THADA	THAP1	THBD	THBS1	THEM4	TIAM1	TIMM9	TIMP1	TIMP2	TIMP3	TJAP1	TMA7	TMED10	TMED3	TMED7	TMED9	TMEM150A	TMEM151B	TMEM189	TMEM189-UBE2V1	TMEM205	TMEM217	TMEM25	TMEM63B	TMEM87B	TMEM88	TMEM91	TMPRSS4	TMPRSS4-AS1	TMSB4X	TOM1L2	TOMM40	TP53	TP53INP2	TP63	TP73	TPRA1	TRAPPC1	TRAPPC6A	TRAT1	TRERNA1	TRIB1	TRIM14	TRIM17	TRIM33	TRIM41	TRIM52	TRIM52-AS1	TRIM7	TRMT6	TRMT61A	TRMT61B	TTC36	TTC37	TTLL6	TUFT1	TXNL4A	TYRO3	U2AF1	U2AF2	UBA3	UBA5	UBA52	UBB	UBE2A	UBE2F	UBE2M	UBE2V1	UBE2Z	UBE4A	UCHL5	UFL1	UFM1	UNC119B	UPB1	UQCC1	UQCC2	UQCR10	UQCRC1	USF1	USF2	USH1C	USP14	USP39	USP42	USP48	UST	VAMP5	VAMP8	VAV1	VCAN	VDR	VEGFA	VEGFB	VEGFD	VENTX	VHL	VIP	VIPR1	VLDLR	VPS16	VPS18	VPS25	VPS26BP1	VPS28	VPS33A	VPS36	VPS39	VPS41	VWF	WAPL	WBP4	WDR12	WDR61	WNT9B	XAB2	XBP1	XPO5	XRCC3	YIPF2	YIPF3	YIPF5	YIPF6	YLPM1	YWHAB	YY1	ZAP70	ZBED1	ZBTB18	ZBTB33	ZBTB7A	ZBTB7B	ZBTB7C	ZBTB8OS	ZC2HC1C	ZC3H12D	ZEB1	ZFP36L1	ZFP62	ZFYVE19	ZFYVE21	ZIC1	ZIC3	ZIC4	ZMAT5	ZNF143	ZNF24	ZNF263	ZNF282	ZNF296	ZNF341	ZNF341-AS1	ZNF354C	ZNF384	ZNF410	ZNF589	ZNF627	ZNF653	ZNF740	ZNF833P	ZPR1	ZSCAN4
cd8_primary_cells	A2M	AARS2	ABCA1	ABCC10	ABCC9	ABHD2	ACAD11	ACAN	ACBD3	ACKR4	ACP5	ACSS2	ACTR2	ACTR5	ACVR1C	ACVR2A	ACVR2B	ACVRL1	ADAMTSL2	ADNP	ADORA2A	ADRM1	AGO1	AGO3	AGO4	AGPAT4	AHCY	AHCYL1	AHCYL2	AHSG	AIMP2	AKIRIN1	AKT1	AKT2	ALB	ALKBH3	ALOX15B	ALS2CL	AMICA1	AMPD3	AMZ2P2	ANAPC16	ANAPC2	ANGPT1	ANGPT4	ANGPTL3	ANGPTL4	ANK2	ANK3	ANKLE2	ANKRD53	ANKS1A	ANP32B	APOA1	APOA1-AS	APOA2	APOA4	APOA5	APOB	APOBR	APOC3	APOE	APOF	APOH	APOL1	APOPT1	APP	AQR	AR	ARCN1	AREL1	ARF1	ARFIP2	ARHGAP35	ARHGAP45	ARHGDIA	ARHGDIB	ARHGDIG	ARHGEF11	ARHGEF12	ARIH2	ARIH2OS	ARL4C	ARNT	ARNT::HIF1A	ARNTL	ARRB1	ASCC1	ASCC2	ASCC3	ASCL1	ASPN	ATF4	ATF6	ATF7	ATOH8	ATP5L	ATP5SL	ATPAF2	ATRIP	AXL	B2M	B3GNT8	B4GALT4	B4GALT5	B9D2	BACE1	BACH2	BAG5	BAK1	BANF1	BARX1	BATF3	BATF::JUN	BCAR1	BCAS2	BCAS4	BCKDHA	BCL3	BDNF	BEX1	BGLAP	BGN	BHLHE22	BHLHE40	BHLHE41	BHMT	BHMT2	BICD1	BLOC1S3	BMPR1B	BMPR2	BRPF3	BSX	BTBD10	BUD13	BUD31	C10orf105	C10orf54	C11orf57	C19orf38	C19orf52	C1orf122	C1orf194	C2orf68	C4BPA	C4BPB	C6orf1	C6orf106	C6orf222	C6orf223	C6orf89	C6orf99	C9orf156	CABIN1	CALM1	CALM2	CALM3	CAMK1D	CAMP	CAPN11	CAPNS1	CARF	CARM1	CAV1	CBFA2T2	CBL	CBLC	CBS	CCDC12	CCDC151	CCDC157	CCDC159	CCDC51	CCDC97	CCL19	CCL25	CCNA1	CCNA2	CCNB1	CCND1	CCND2	CCND3	CCNE1	CCNE2	CCNL1	CCNT1	CCR3	CCR5	CCRL2	CD2	CD247	CD274	CD28	CD36	CD3D	CD3E	CD3G	CD4	CD47	CD8A	CD8B	CDC123	CDC25A	CDC27	CDC40	CDC42	CDC5L	CDC6	CDC73	CDCA8	CDH13	CDH17	CDH23	CDK1	CDK12	CDK2	CDK4	CDK6	CDK7	CDK9	CDKN1A	CDKN1B	CDKN2B	CDKN2C	CDKN2D	CDX1	CEBPA	CEBPB	CEBPD	CEBPE	CEBPG	CELSR3	CELSR3-AS1	CENPB	CEP68	CEP95	CETP	CFAP43	CGN	CH25H	CHAC1	CHD1	CHD1L	CHD3	CHERP	CHMP2A	CHMP4B	CHMP4C	CHMP6	CHN2	CHP1	CHST12	CHST3	CIRBP	CITED1	CLASRP	CLEC3B	CLOCK	CLPTM1	CLU	CMA1	CMAS	CNN1	CNTROB	COL17A1	COL1A1	COL1A2	COL23A1	COL3A1	COL5A2	COL6A2	COL6A3	COL7A1	COMT	COX6A1P2	COX6CP2	CPB2	CPNE2	CPNE5	CRAT	CREB1	CREB3	CREB3L1	CREB3L3	CREBBP	CRNKL1	CRY1	CRY2	CSDE1	CSF3R	CSK	CSNK1D	CSNK2A1	CSNK2A2	CSNK2B	CSPG5	CTCF	CTCFL	CTDP1	CTH	CTLA4	CTNNA1	CTNNB1	CTNND1	CTR9	CTSG	CTTN	CUBN	CUL1	CWC22	CXCR4	CYB5D1	CYCSP2	CYP39A1	CYP46A1	CYP7A1	DAB2	DAGLB	DAPP1	DARS	DARS-AS1	DBH	DBP	DCN	DDC	DDX20	DDX23	DDX42	DDX46	DDX5	DDX58	DHFR	DHFR2	DHX15	DHX16	DHX30	DHX35	DHX38	DICER1	DLL4	DLST	DLX6	DMGDH	DMRT3	DNAJC13	DNAJC17	DOCK3	DOK1	DOK2	DPP4	DPPA5P4	DPYS	DST	DUSP1	DUX4	DYM	DYNC2LI1	E2F1	E2F4	E2F5	E2F6	E2F7	E2F8	EBF1	ECSIT	EDEM2	EDIL3	EDN2	EDN3	EDNRA	EFTUD2	EGF	EGFR	EGLN3	EGR1	EGR2	EGR3	EGR4	EHF	EIF2B1	EIF2B2	EIF2B3	EIF2B4	EIF2B5	EIF2S1	EIF2S2	EIF2S3	EIF2S3B	EIF3B	EIF4G2	EIF5	EIF6	ELAVL3	ELF1	ELF3	ELF4	ELF5	ELK1	ELK3	ELK4	ELOA	ELOF1	ELOVL1	ELP6	EML4	EMX1	EMX2	EN1	EN2	EOMES	EP300	EPAS1	EPB41L4A-AS1	EPHA10	EPHB1	EPO	EPOR	ERBB2	ERF	ERG	ERGIC1	ERN1	ESCO1	ESCO2	ESR1	ESR2	ESRRA	ESRRB	ESX1	ETS1	ETV1	ETV3	ETV4	ETV5	ETV6	ETV7	EVX1	EVX2	EXD1	EXOSC5	EZR	EZR-AS1	F10	F11	F2	F2R	F2RL1	F2RL2	F2RL3	F3	F5	F7	F8	F9	FABP1	FABP4	FADD	FAM220A	FAM65C	FAM92A1P1	FBXL3	FBXO41	FBXW12	FCF1	FCF1P2	FDX1	FEV	FGA	FGB	FGD2	FGF2	FGG	FHL3	FKBPL	FLI1	FLT1	FLT4	FMOD	FN1	FNDC1	FNDC1-IT1	FOS	FOS::JUN	FOS::JUN(var2)	FOS::JUNB	FOSB	FOSB::JUN	FOSB::JUNB	FOSB::JUNB(var2)	FOSL1	FOSL1::JUN	FOSL1::JUN(var2)	FOSL1::JUNB	FOSL1::JUND(var2)	FOSL2	FOSL2::JUN	FOSL2::JUN(var2)	FOSL2::JUNB	FOSL2::JUNB(var2)	FOSL2::JUND	FOXA1	FOXB1	FOXC1	FOXC2	FOXD1	FOXD2	FOXF2	FOXG1	FOXH1	FOXI1	FOXK1	FOXK2	FOXL1	FOXO1	FOXO3	FOXO4	FOXO6	FOXP1	FOXP2	FOXP3	FPGS	FTCD	FTSJ2	FURIN	FYB1	FYN	GAB2	GABBR1	GABPA	GAS6	GATA1	GATA1::TAL1	GATA2	GATA3	GATA5	GATA6	GATSL3	GBA	GBX1	GBX2	GC	GCC1	GCG	GCGR	GCH1	GCHFR	GCLC	GCLM	GCM1	GDPD5	GEM	GEMIN7	GGCT	GGCX	GGNBP1	GGT1	GGT7	GID4	GIP	GIPR	GLI2	GLIS2	GLIS3	GLP1R	GLTSCR1	GMDS	GMDS-AS1	GMEB2	GNB2L1	GNE	GNPNAT1	GOSR1	GOSR2	GP6	GPAA1	GPBP1	GPC1	GPER1	GPR119	GPR137	GPR146	GPX4	GRAP2	GRB2	GRB7	GRHL1	GRHL2	GRM4	GSC	GSC2	GSS	GSTO1	GSX1	GTF2F1	GTF2F2	GTPBP2	GUCD1	HAPLN3	HCG4	HDAC2	HERPUD1	HES7	HESX1	HEY1	HEY2	HGF	HGFAC	HIF1A	HIF1AP1	HIF3A	HINFP	HIST3H2BA	HIST3H2BB	HLA-A	HLA-B	HLA-C	HLA-DQB1	HLA-G	HLA-V	HLF	HMBOX1	HMGA1	HMGB1P8	HMGB3P1	HMGN1P14	HNF1A	HNF1B	HNF4A	HNF4G	HNRNPA1	HNRNPA2B1	HNRNPA3	HNRNPD	HNRNPKP2	HNRNPM	HNRNPR	HNRNPU	HNRNPUL1	HOXA10	HOXA13	HOXA2	HOXA5	HOXB13	HOXB2	HOXB3	HOXB9	HOXC10	HOXC11	HOXC12	HOXC13	HOXD11	HOXD12	HOXD13	HPR	HRG	HSD17B12	HSF1	HSF2	HSF4	HSP90AA1	HSP90AB1	HSPA8P19	HSPE1P11	HSPE1P18	HSPE1P9	HSPG2	IAPP	IBA57	IBA57-AS1	ID4	IFIH1	IFNG	IFT46	IGF1	IGF1R	IGF2	IGF2BP1	IL17A	IL1A	IL1F10	IL1R2	IL1RL2	IL1RN	IL2	IL2RA	IL2RB	IL36A	IL36B	IL6ST	ING1	INHBA	INHBB	INO80	INO80C	INO80E	INPP5A	INPP5B	INSM1	IP6K2	IP6K3	IRF1	IRF3	IRF4	IRF9	IRGM	ISL2	ISX	ITGA2	ITGAV	ITGB4	ITGB6	ITK	ITPKA	ITPR3	IVNS1ABP	JAK1	JAK2	JDP2	JDP2(var2)	JUN	JUN(var2)	JUN::JUNB	JUN::JUNB(var2)	JUNB	JUNB(var2)	JUND	JUND(var2)	JUP	KANK2	KCNAB1	KCNAB3	KCNB1	KCNH1-IT1	KCNIP2-AS1	KCNJ11	KCNK17	KCNK5	KCNQ3	KCTD20	KDELR2	KDM6B	KDR	KIAA0196	KIAA0586	KIAA1324	KIF5C	KIF9	KIF9-AS1	KIT	KITLG	KLC1	KLF13	KLF14	KLF16	KLF4	KLF5	KLF9	KLHL18	KLHL35	KMT2A	KNG1	KRT18P4	KRT8P28	LAP3P2	LAT	LBX1	LBX2	LCAT	LCK	LCP2	LDLR	LDLRAP1	LEF1	LEFTY1	LEMD2	LEO1	LHX2	LHX6	LHX9	LIF	LIFR	LIN37	LIN54	LIN9	LINC00336	LINC00847	LINC00881	LINC01016	LINC01220	LINC01272	LINC01273	LINC01465	LINGO1	LINGO4	LIPC	LMF1	LMX1A	LMX1B	LPA	LPL	LRP1	LRP2	LRP8	LRPAP1	LRRC2	LRRC37B	LRRC48	LRRC73	LSM2	LSM3	LSM4	LSM5	LSM6	LSM8	LTBP1	LTBP4	LTF	LUM	LYN	MAD1L1	MAD2L1BP	MAF::NFE2	MAFF	MAFG	MAFK	MAG	MAGEH1	MANBAL	MAP2K5	MAP3K1	MAP4	MAP4K4	MAP6	MAPK1	MAPK3	MAPK8	MAPKBP1	MARK3	MAT2A	MAT2B	MAVS	MAX	MAX::MYC	MBD5	MBNL3	MBTPS2	MCM2	MCM7	MEF2A	MEF2D	MEIS1	MEIS2	MEIS3	MEOX1	MEOX2	MERTK	MET	MFAP1	MFGE8	MGA	MGAT1	MGEA5	MGLL	MIR1226	MIR1275	MIR645	MIRLET7I	MITF	MIXL1	MLH3	MLLT1	MLN	MLNR	MLPH	MLX	MLXIPL	MMP1	MMP14	MMP2	MMP24	MMP24-AS1	MMP3	MMP7	MMP9	MNT	MOB2	MORF4L1	MPHOSPH10	MPZL2	MPZL3	MREG	MRPL14	MRPL55	MRPS18A	MRPS18AP1	MRVI1	MRVI1-AS1	MSC	MSI2	MSX1	MSX2	MTCH1	MTF1	MTFP1	MTHFD1L	MTHFD2L	MTR	MTREX	MTTP	MYB	MYBL1	MYBL2	MYC	MYCBP	MYCN	MYF6	MYH7	MYL3	MYOCD	MZF1	MZF1(var2)	NAA38	NAGK	NANS	NBEAL2	NCBP1	NCBP2	NCEH1	NCOA6	NDN	NDUFA12	NDUFAF1	NDUFB1P1	NEK6	NEK9	NELFA	NELFB	NELFCD	NEURL1	NEURL1B	NEUROD2	NEUROG2	NF2	NFASC	NFATC2	NFATC3	NFE2	NFE2L2	NFIA	NFIC	NFIC::TLX1	NFIL3	NFIX	NFKB1	NFKB2	NFKBIE	NFKBIZ	NFRKB	NFX1	NFYA	NFYB	NGF	NGFR	NHLH1	NID2	NIPBL	NKX2-3	NKX2-8	NKX3-1	NKX3-2	NLRC5	NME6	NOA1	NODAL	NOTCH1	NOTO	NPAS2	NPAT	NPHP3	NPHP3-AS1	NR1D1	NR1H3	NR1H4	NR2F1	NR2F2	NR3C1	NR3C2	NR4A1	NR4A2	NRAS	NREP-AS1	NRF1	NRL	NRP2	NSF	NSMCE2	NTF3	NTRK1	NTRK2	NUDT1	NUDT5	NUSAP1	OBFC1	OIP5	OIP5-AS1	OLIG1	OMG	ORC4	ORM1	ORM2	OSM	OSMR	OSTCP1	OTX1	OTX2	PACSIN1	PAF1	PAFAH1B2	PAG1	PARD3	PARD6A	PARD6B	PARD6G	PARG	PARP1	PAWR	PAX4	PAX5	PAX8	PAX8-AS1	PBX1	PBX2	PBX3	PBXIP1	PCNA	PCSK7	PCSK9	PDGFB	PDGFD	PDGFRB	PDS5A	PDS5B	PDX1	PEMT	PER2	PER3	PEX10	PF4	PFKFB4	PGF	PGM3	PHF5A	PHLDB1	PI16	PIGK	PIGS	PIGT	PIGU	PIH1D2	PIK3CA	PIK3CB	PIM1	PIP4K2A	PIP5K1B	PITX3	PKNOX1	PKNOX2	PLAG1	PLAT	PLAUR	PLCG1	PLG	PLGRKT	PLRG1	PLXNB1	PLXNB2	PMS2	PNMT	PNPLA1	PNPLA2	POC5	POGZ	POLG	POLG2	POLH	POLR1C	POLR2B	POLR2C	POLR2D	POLR2E	POLR2F	POLR2G	POLR2I	POLR2J	POMP	POU1F1	POU2F1	POU2F2	POU3F1	POU3F2	POU3F3	POU3F4	POU4F1	POU4F2	POU4F3	POU5F1	POU5F1B	POU6F2	PPARA	PPARG	PPFIA1	PPIE	PPIL1	PPIL4	PPIP5K1	PPP1R13B	PPP1R37	PPP2CA	PPP2R2A	PRDM1	PRKAR2A	PRKAR2A-AS1	PRKAR2B	PRKCSH	PRKCZ	PRKG1	PROC	PROS1	PROX1	PROX2	PRPF19	PRPF3	PRPF31	PRPF4	PRPF40A	PRPF6	PRPF8	PRRX1	PRSS42	PRSS44	PRSS50	PSAP	PSD4	PSMA1	PSMA2	PSMA3	PSMA4	PSMA5	PSMA6	PSMA7	PSMA8	PSMB1	PSMB10	PSMB11	PSMB2	PSMB4	PSMB5	PSMB6	PSMB7	PSMB8	PSMB9	PSMC1	PSMC2	PSMC3	PSMC4	PSMC5	PSMC6	PSMD1	PSMD11	PSMD12	PSMD13	PSMD14	PSMD2	PSMD3	PSMD4	PSMD5	PSMD6	PSMD7	PSMD8	PSME2	PSME3	PSME4	PSRC1	PSTK	PTGIS	PTGS1	PTGS2	PTH	PTH1R	PTHLH	PTK2	PTPN1	PTPN11	PTPN2	PTPN22	PTPN23	PTPN6	PTPRA	PTS	PVR	PXN	PXT1	Pax6	RAB17	RAB20	RAB33B	RAB3D	RAB44	RAC1	RAC2	RAD21	RAD51	RALGDS	RARA	RARA(var2)	RARA::RXRA	RARA::RXRG	RASA1	RAX	RAX2	RB1	RBBP4	RBL1	RBL2	RBM22	RBMX2	RBPJ	RDH11	RDH5	RDX	REL	RELA	RELB	RELN	REPS1	RER1	REST	RFX2	RFX3	RFX4	RFX5	RHOA	RHOV	RIC1	RLBP1	RMDN3	RN7SKP66	RN7SL34P	RN7SL497P	RN7SL502P	RN7SL636P	RN7SL672P	RN7SL748P	RN7SL870P	RND1	RNF181	RNF187	RNF8	RNU1-88P	RNU4-68P	RNU4ATAC14P	RNU6-1062P	RNU6-1157P	RNU6-147P	RNU6-293P	RNU6-510P	RNU6-653P	RNU6-689P	RNU6-919P	RNU6ATAC3P	RNU7-128P	RNU7-160P	RNU7-38P	RNU7-3P	RORA	RORA(var2)	RORB	RORC	RPAP1	RPE65	RPL12P2	RPL29P2	RPL31P57	RPL5P30	RPRD1A	RPS10	RPS3	RPS6KL1	RRAGC	RRAS	RSPH3	RSPH9	RTF1	RTN4R	RTP3	RUNX1	RUNX2	RUNX3	RXRA	RXRA::VDR	RXRB	RXRG	S1PR1	SARDH	SARS	SART1	SCAP	SCARB2	SCARNA21	SCN10A	SCN11A	SCN1A	SCN1B	SCN2A	SCN2B	SCN3A	SCN3B	SCN4A	SCN4B	SCN5A	SCN8A	SCN9A	SCRT1	SCRT2	SCT	SDC1	SEC61A2	SEM1	SEMA4D	SERBP1	SERPINA1	SERPINA5	SERPINC1	SERPIND1	SERPINE1	SETD2	SF1	SF3A1	SF3A2	SF3A3	SF3B1	SF3B2	SF3B3	SF3B4	SF3B5	SF3B6	SFR1	SFTPB	SH2D1A	SH3PXD2A	SHC1	SHH	SHISA5	SHMT1	SHMT2	SHOX	SIDT2	SIK3	SIX1	SIX2	SKI	SKIL	SKIV2L	SKP1	SKP2	SLAMF1	SLC25A20	SLC26A6	SLC29A1	SLC35B2	SLC9A1	SLC9A8	SLK	SLU7	SMAD1	SMAD2	SMAD2::SMAD3::SMAD4	SMAD3	SMAD4	SMAD5	SMAD6	SMAD7	SMAD9	SMARCA4	SMARCC1	SMC1A	SMC3	SMURF2	SNAI1	SNAI2	SNF8	SNIP1	SNORA13	SNORD104	SNORD15A	SNORD15B	SNRNP200	SNRNP40	SNRNP70	SNRPA	SNRPA1	SNRPB	SNRPB2	SNRPC	SNRPD1	SNRPD2	SNRPD3	SNRPE	SNRPF	SNRPFP1	SNRPFP4	SNRPG	SNRPN	SNU13	SNW1	SNX27	SNX8	SOCS2	SOCS2-AS1	SORT1	SOS1	SOX10	SOX13	SOX15	SOX21	SOX4	SOX9	SP1	SP2	SP3	SP4	SP8	SPAG9	SPARC	SPATA2	SPC24	SPDEF	SPECC1L	SPECC1L-ADORA2A	SPG20-AS1	SPI1	SPIB	SPIC	SPINT1	SPOCK2	SPRED2	SQSTM1	SRC	SREBF1	SREBF2	SREBF2(var2)	SRF	SRGN	SRRM2	SRSF1	SRSF3	SRSF4	SRSF5	SRSF6	SRSF9	SRY	SSRP1	ST14	STAG1	STAG2	STAT1	STAT1::STAT2	STAT3	STAT5A	STAT5B	STK38	STRN	STX11	STX1B	SUPT16H	SUPT4H1	SUPT5H	SUPT6H	SWSAP1	SYCE2	SYCP1	SYF2	SYK	SYNCRIP	TAB2	TAF11	TAGAP	TAGLN	TAL1	TAL1::TCF3	TAS2R1	TBC1D10A	TBC1D2	TBC1D22B	TBR1	TBX1	TBX15	TBX2	TBX20	TBX21	TBX4	TBX5	TBXAS1	TCEA1	TCEA2	TCF3	TCF4	TCF7L1	TCF7L2	TCP11	TCTE1	TDGF1	TEAD1	TEAD2	TEAD3	TEAD4	TEF	TEK	TEX12	TF	TFAP2A	TFAP2A(var2)	TFAP2A(var3)	TFAP2B	TFAP2B(var2)	TFAP2B(var3)	TFAP2C	TFAP2C(var2)	TFAP2C(var3)	TFAP4	TFCP2	TFDP1	TFDP2	TFE3	TFEB	TFEC	TFIP11	TFPI	TGFB1	TGFB2	TGFB3	TGFBR1	TGFBR2	TGFBR3	TGFBRAP1	TGIF1	TGIF2	TGOLN2	THADA	THAP1	THBD	THBS1	THEM4	TIAM1	TIMM9	TIMP1	TIMP2	TIMP3	TJAP1	TMA7	TMED10	TMED3	TMED7	TMED9	TMEM150A	TMEM189	TMEM189-UBE2V1	TMEM205	TMEM217	TMEM25	TMEM63B	TMEM87B	TMEM88	TMEM91	TMIE	TMPRSS4	TMPRSS4-AS1	TMSB4X	TMSB4XP6	TOM1L2	TOMM40	TP53	TP53INP2	TP63	TP73	TPRA1	TRAPPC1	TRAPPC6A	TRAT1	TRERNA1	TRIB1	TRIM14	TRIM33	TRIM41	TRIM52	TRIM52-AS1	TRIM7	TRMT6	TRMT61A	TRMT61B	TSPAN16	TTC36	TTC37	TTLL6	TUFT1	TXNL4A	TYRO3	U2AF1	U2AF2	UBA3	UBA5	UBA52	UBB	UBE2A	UBE2F	UBE2M	UBE2V1	UBE2Z	UBE4A	UCHL5	UFL1	UFM1	UHRF1BP1	UNC119B	UNCX	UPB1	UQCC1	UQCC2	UQCR10	UQCRC1	USF1	USF2	USH1C	USP14	USP39	USP42	USP48	UST	UTP11L	VAMP5	VAMP8	VAV1	VCAN	VDR	VEGFA	VEGFB	VEGFD	VENTX	VHL	VIP	VIPR1	VLDLR	VPS16	VPS18	VPS25	VPS26BP1	VPS28	VPS33A	VPS36	VPS39	VPS41	VSX1	VWF	WAPL	WBP4	WDR12	WDR61	WNT9B	XAB2	XBP1	XPO5	XRCC3	YIPF2	YIPF3	YIPF5	YIPF6	YWHAB	YY1	ZAP70	ZBED1	ZBTB18	ZBTB33	ZBTB7A	ZBTB7B	ZBTB7C	ZBTB8OS	ZC2HC1C	ZC3H12D	ZEB1	ZFP36L1	ZFP62	ZFYVE19	ZFYVE21	ZIC1	ZIC3	ZMAT5	ZNF143	ZNF24	ZNF263	ZNF282	ZNF296	ZNF341	ZNF341-AS1	ZNF354C	ZNF384	ZNF410	ZNF589	ZNF627	ZNF653	ZNF740	ZNF833P	ZPR1
fetal_brain	A2M	AARS2	ABCA1	ABCC10	ABCC9	ABHD2	ACAD11	ACAN	ACBD3	ACKR4	ACSS2	ACTR2	ACTR5	ACVR1C	ACVR2A	ACVR2B	ACVRL1	ACYP1	ADAMTSL2	ADNP	ADORA2A	ADRM1	AGO1	AGO3	AGO4	AGPAT4	AHCY	AHCYL1	AHCYL2	AHSG	AIMP2	AKAP12	AKIRIN1	AKT1	AKT2	ALB	ALKBH3	ALOX15B	ALS2CL	AMICA1	AMPD3	AMZ2P2	ANAPC16	ANAPC2	ANGPT1	ANGPT4	ANGPTL3	ANGPTL4	ANK2	ANK3	ANKLE2	ANKRD33B	ANKRD53	ANKS1A	ANP32B	APOA1	APOA1-AS	APOA2	APOA4	APOA5	APOB	APOBR	APOC1	APOC3	APOE	APOF	APOH	APOL1	APOPT1	APP	AQR	AR	ARCN1	AREL1	ARF1	ARFIP2	ARHGAP20	ARHGAP35	ARHGAP45	ARHGDIA	ARHGDIB	ARHGDIG	ARHGEF11	ARHGEF12	ARIH2	ARIH2OS	ARL4C	ARNT	ARNT::HIF1A	ARNTL	ARRB1	ASCC1	ASCC2	ASCC3	ASCL1	ASPN	ATF4	ATF6	ATF7	ATOH8	ATP5L	ATPAF2	ATRIP	AXL	B2M	B4GALT4	B4GALT5	B9D2	BACE1	BACH2	BAG5	BAK1	BANF1	BARX1	BATF3	BATF::JUN	BCAR1	BCAS2	BCAS4	BCKDHA	BCL3	BDNF	BEND6	BEX1	BGLAP	BGN	BHLHE22	BHLHE40	BHLHE41	BHMT	BHMT2	BICD1	BLOC1S3	BMPR1B	BMPR2	BRPF3	BSX	BTBD10	BUD13	BUD31	C10orf105	C10orf54	C11orf57	C15orf62	C19orf38	C19orf52	C1orf122	C1orf194	C2orf68	C3orf84	C4BPA	C4BPB	C6orf1	C6orf106	C6orf222	C6orf223	C6orf89	C6orf99	C9orf156	CABIN1	CALM1	CALM2	CALM3	CAMK1D	CAMP	CAPG	CAPN11	CAPNS1	CARF	CARM1	CAV1	CBFA2T2	CBL	CBLC	CBS	CCDC12	CCDC151	CCDC157	CCDC159	CCDC51	CCDC97	CCL19	CCL25	CCNA1	CCNA2	CCNB1	CCND1	CCND2	CCND3	CCNE1	CCNE2	CCNL1	CCNT1	CCR3	CCR5	CCRL2	CD2	CD247	CD274	CD28	CD36	CD3D	CD3E	CD3G	CD4	CD47	CD8A	CD8B	CDC123	CDC25A	CDC27	CDC40	CDC42	CDC5L	CDC6	CDC73	CDCA8	CDH13	CDH17	CDH23	CDH23-AS1	CDK1	CDK12	CDK2	CDK4	CDK6	CDK7	CDK9	CDKN1A	CDKN1B	CDKN2B	CDKN2C	CDKN2D	CDX1	CEBPA	CEBPB	CEBPD	CEBPE	CEBPG	CELSR2	CELSR3	CELSR3-AS1	CENPB	CEP68	CEP95	CETP	CFAP43	CGN	CH25H	CHAC1	CHD1	CHD1L	CHD3	CHERP	CHMP2A	CHMP4B	CHMP4C	CHMP6	CHN2	CHP1	CHST12	CHST3	CIRBP	CITED1	CKB	CKM	CLASRP	CLEC3B	CLOCK	CLPTM1	CLU	CMA1	CMAS	CNTROB	COL17A1	COL1A1	COL1A2	COL23A1	COL3A1	COL5A2	COL6A2	COL6A3	COL7A1	COMT	CORO2A	COX6A1P2	COX6CP2	CPB2	CPNE2	CPNE5	CRAT	CREB1	CREB3	CREB3L1	CREB3L3	CREBBP	CRNKL1	CRY1	CRY2	CSDE1	CSF3R	CSK	CSNK1D	CSNK2A1	CSNK2A2	CSNK2B	CSPG5	CTCF	CTCFL	CTDP1	CTH	CTIF	CTLA4	CTNNA1	CTNNB1	CTNND1	CTR9	CTSG	CTTN	CUBN	CUL1	CWC22	CXCR4	CYB5D1	CYCSP2	CYP39A1	CYP46A1	CYP7A1	DAB2	DAGLB	DAPP1	DARS	DARS-AS1	DBH	DBH-AS1	DBP	DCN	DDC	DDX20	DDX23	DDX42	DDX46	DDX5	DDX58	DENND2C	DHFR	DHFR2	DHX15	DHX16	DHX30	DHX35	DHX38	DICER1	DLK2	DLL4	DLST	DLX6	DMGDH	DMRT3	DNAJC13	DNAJC17	DOCK3	DOK1	DOK2	DPP4	DPPA5P4	DPYS	DST	DUSP1	DUX4	DYM	DYNC2LI1	E2F1	E2F4	E2F5	E2F6	E2F7	E2F8	EBF1	ECSIT	EDEM2	EDIL3	EDN2	EDN3	EDNRA	EFTUD2	EGF	EGFR	EGLN3	EGR1	EGR2	EGR3	EGR4	EHF	EIF1P2	EIF2B1	EIF2B2	EIF2B3	EIF2B4	EIF2B5	EIF2S1	EIF2S2	EIF2S3	EIF2S3B	EIF3B	EIF4G2	EIF5	EIF6	ELAVL3	ELF1	ELF3	ELF4	ELF5	ELK1	ELK3	ELK4	ELMOD3	ELOA	ELOF1	ELOVL1	ELP6	EML1	EML4	EMX1	EMX2	EN1	EN2	EOMES	EP300	EPAS1	EPB41L4A-AS1	EPHA10	EPHB1	EPO	EPOR	ERBB2	ERF	ERG	ERGIC1	ERN1	ESCO1	ESCO2	ESR1	ESR2	ESRRA	ESRRB	ESX1	ETS1	ETV1	ETV2	ETV3	ETV4	ETV5	ETV6	ETV7	EVX1	EVX2	EXD1	EXOSC5	EZR	EZR-AS1	F10	F11	F2	F2R	F2RL1	F2RL2	F2RL3	F3	F5	F7	F8	F9	FABP1	FABP4	FADD	FAM220A	FAM65C	FAM92A1P1	FBXL3	FBXO41	FBXW12	FCF1	FCF1P2	FDX1	FEV	FGA	FGB	FGD2	FGF2	FGG	FKBPL	FLI1	FLT1	FLT4	FMOD	FN1	FNDC1	FOS	FOS::JUN	FOS::JUN(var2)	FOS::JUNB	FOS::JUND	FOSB	FOSB::JUN	FOSB::JUNB	FOSB::JUNB(var2)	FOSL1	FOSL1::JUN	FOSL1::JUN(var2)	FOSL1::JUNB	FOSL1::JUND	FOSL1::JUND(var2)	FOSL2	FOSL2::JUN	FOSL2::JUN(var2)	FOSL2::JUNB	FOSL2::JUNB(var2)	FOSL2::JUND	FOSL2::JUND(var2)	FOXA1	FOXB1	FOXC1	FOXC2	FOXD1	FOXD2	FOXF2	FOXG1	FOXH1	FOXI1	FOXK1	FOXK2	FOXL1	FOXO1	FOXO3	FOXO4	FOXO6	FOXP1	FOXP2	FOXP3	FPGS	FTCD	FTSJ2	FURIN	FYB1	FYN	GAB2	GABBR1	GABPA	GAS6	GATA1	GATA1::TAL1	GATA2	GATA3	GATA5	GATA6	GATSL3	GBA	GBX1	GBX2	GC	GCC1	GCG	GCGR	GCH1	GCHFR	GCLC	GCLM	GCM1	GCM2	GDPD5	GEM	GEMIN7	GGCT	GGCX	GGNBP1	GGT1	GGT7	GID4	GIP	GIPR	GLI2	GLIS2	GLIS3	GLP1R	GLTSCR1	GMDS	GMDS-AS1	GMEB2	GNB2L1	GNE	GNPNAT1	GOSR1	GOSR2	GP6	GPAA1	GPBP1	GPC1	GPER1	GPR119	GPR137	GPR146	GPX4	GRAP2	GRB2	GRB7	GRHL1	GRHL2	GRM4	GSC	GSC2	GSS	GSTO1	GSX1	GTF2F1	GTF2F2	GTPBP2	GUCD1	HAPLN3	HDAC2	HERPUD1	HES7	HESX1	HEY1	HEY2	HGF	HGFAC	HIF1A	HIF1AP1	HIF3A	HINFP	HIST3H2BA	HIST3H2BB	HLA-A	HLA-B	HLA-C	HLA-DQB1	HLA-G	HLF	HMBOX1	HMGA1	HMGB1P8	HMGB3P1	HMGN1P14	HNF1A	HNF1B	HNF4A	HNF4G	HNRNPA1	HNRNPA2B1	HNRNPA3	HNRNPD	HNRNPM	HNRNPR	HNRNPU	HNRNPUL1	HOXA10	HOXA13	HOXA2	HOXA5	HOXB-AS4	HOXB13	HOXB2	HOXB3	HOXB9	HOXC10	HOXC11	HOXC12	HOXC13	HOXD11	HOXD12	HOXD13	HPR	HRG	HSD17B12	HSF1	HSF2	HSF4	HSP90AA1	HSP90AB1	HSPA8P19	HSPE1P11	HSPE1P9	HSPG2	IAPP	IBA57	IBA57-AS1	ID4	IFIH1	IFNG	IFT46	IGF1	IGF1R	IGF2	IGF2BP1	IL17A	IL1A	IL1F10	IL1R2	IL1RL2	IL1RN	IL2	IL2RA	IL2RB	IL36A	IL36B	IL36RN	IL6ST	ING1	INHBA	INHBB	INO80	INO80C	INO80E	INPP5A	INPP5B	INSM1	IP6K2	IP6K3	IRF1	IRF3	IRF4	IRF9	IRGM	ISCA1P4	ISL2	ISX	ITGA2	ITGAV	ITGB4	ITGB6	ITK	ITPKA	ITPR3	IVNS1ABP	JAK1	JAK2	JDP2	JDP2(var2)	JUN	JUN(var2)	JUN::JUNB	JUN::JUNB(var2)	JUNB	JUNB(var2)	JUND	JUND(var2)	JUP	KANK2	KCNAB1	KCNAB3	KCNB1	KCNH1-IT1	KCNIP2-AS1	KCNJ11	KCNK5	KCNQ3	KCTD20	KDELR2	KDM6B	KDR	KIAA0196	KIAA0586	KIAA1324	KIF5C	KIF9	KIF9-AS1	KIT	KITLG	KLC1	KLF13	KLF14	KLF16	KLF4	KLF5	KLF9	KLHL18	KLHL35	KMT2A	KNG1	KRT18P4	KRT18P47	LAP3P2	LAT	LBX1	LBX2	LCAT	LCK	LCP2	LDLR	LDLRAP1	LEF1	LEFTY1	LEMD2	LEO1	LHX2	LHX6	LHX9	LIF	LIFR	LIN37	LIN54	LIN9	LINC00310	LINC00336	LINC00599	LINC00847	LINC00881	LINC01016	LINC01220	LINC01270	LINC01271	LINC01272	LINC01273	LINC01465	LINC01563	LINGO1	LIPC	LMF1	LMX1A	LMX1B	LPA	LPL	LRP1	LRP2	LRP8	LRPAP1	LRRC2	LRRC37B	LRRC48	LRRC73	LSM2	LSM3	LSM4	LSM5	LSM6	LSM8	LTBP1	LTBP4	LTF	LTK	LUM	LYN	MACC1	MAD1L1	MAD2L1BP	MAF::NFE2	MAFF	MAFG	MAFK	MAG	MAGEH1	MANBAL	MAP2K5	MAP3K1	MAP4	MAP4K4	MAP6	MAPK1	MAPK3	MAPK8	MAPKBP1	MARK3	MAT2A	MAT2B	MAVS	MAX	MAX::MYC	MBD5	MBNL3	MBTPS2	MCM2	MCM7	MEF2A	MEF2D	MEIS1	MEIS2	MEIS3	MEOX1	MEOX2	MERTK	MET	MFAP1	MFGE8	MGA	MGAT1	MGEA5	MGLL	MIR1226	MIR1275	MIR129-2	MIR1302-5	MIR196A1	MIR2115	MIR326	MIR499A	MIR645	MIRLET7I	MITF	MIXL1	MLH3	MLLT1	MLN	MLNR	MLPH	MLX	MLXIPL	MMP1	MMP14	MMP2	MMP24	MMP24-AS1	MMP3	MMP7	MMP9	MNT	MOB2	MORF4L1	MPHOSPH10	MPZL2	MPZL3	MREG	MRPL14	MRPL55	MRPS18A	MRVI1	MRVI1-AS1	MSC	MSI2	MSX1	MSX2	MTCH1	MTF1	MTFP1	MTHFD1L	MTHFD2L	MTMR3	MTR	MTREX	MTTP	MXI1	MYB	MYBL1	MYBL2	MYC	MYCBP	MYCN	MYF6	MYH7	MYH7B	MYL3	MYOCD	MZF1	MZF1(var2)	NAA38	NAGK	NANS	NBEAL2	NCBP1	NCBP2	NCEH1	NCOA6	NDN	NDUFA12	NDUFAF1	NDUFB1P1	NEK6	NEK9	NELFA	NELFB	NELFCD	NEURL1	NEURL1B	NEUROD1	NEUROD2	NEUROG2	NF2	NFASC	NFATC2	NFATC3	NFE2	NFE2L2	NFIA	NFIC	NFIC::TLX1	NFIL3	NFIX	NFKB1	NFKB2	NFKBIE	NFKBIZ	NFRKB	NFX1	NFYA	NFYB	NGF	NGFR	NHLH1	NID2	NIPBL	NKX2-3	NKX2-8	NKX3-1	NKX3-2	NLRC5	NME6	NOA1	NODAL	NOTCH1	NOTO	NPAS2	NPAT	NPHP3	NPHP3-AS1	NR1A4	NR1A4::RXRA	NR1D1	NR1H3	NR1H4	NR2F1	NR2F2	NR3C1	NR3C2	NR4A1	NR4A2	NR4A2::RXRA	NRAS	NRF1	NRL	NRP2	NSF	NSMCE2	NTF3	NTRK1	NTRK2	NUDT1	NUDT5	NUSAP1	OBFC1	OIP5	OIP5-AS1	OLIG1	OMG	ORC4	ORM1	ORM2	OSM	OSMR	OSTCP1	OTX1	OTX2	PACSIN1	PAF1	PAFAH1B2	PAG1	PARD3	PARD6A	PARD6B	PARD6G	PARG	PARP1	PAWR	PAX1	PAX4	PAX5	PAX8	PAX8-AS1	PAX9	PBX1	PBX2	PBX3	PBXIP1	PCNA	PCSK7	PCSK9	PDGFB	PDGFD	PDGFRB	PDS5A	PDS5B	PDX1	PEMT	PER2	PER3	PEX10	PF4	PFKFB4	PGF	PGM3	PHF5A	PHLDB1	PI16	PIGK	PIGS	PIGT	PIGU	PIH1D2	PIK3CA	PIK3CB	PIM1	PIP4K2A	PIP5K1B	PITX3	PKNOX1	PKNOX2	PLAG1	PLAT	PLAUR	PLCG1	PLG	PLGRKT	PLRG1	PLXNB1	PLXNB2	PMS2	PNMT	PNPLA1	PNPLA2	POC5	POGZ	POLG	POLG2	POLH	POLR1C	POLR2B	POLR2C	POLR2D	POLR2E	POLR2F	POLR2G	POLR2I	POLR2J	POMP	POU1F1	POU2F1	POU2F2	POU3F1	POU3F2	POU3F3	POU3F4	POU4F1	POU4F2	POU4F3	POU5F1	POU5F1B	POU6F2	PPARA	PPARA::RXRA	PPARG	PPFIA1	PPIE	PPIL1	PPIL4	PPIP5K1	PPP1R13B	PPP1R37	PPP2CA	PPP2R2A	PRDM1	PRKAR2A	PRKAR2A-AS1	PRKAR2B	PRKCSH	PRKCZ	PRKG1	PROC	PROS1	PROX1	PROX2	PRPF19	PRPF3	PRPF31	PRPF4	PRPF40A	PRPF6	PRPF8	PRRX1	PRSS42	PRSS44	PRSS50	PSAP	PSD4	PSMA1	PSMA2	PSMA3	PSMA4	PSMA5	PSMA6	PSMA7	PSMA8	PSMB1	PSMB10	PSMB11	PSMB2	PSMB4	PSMB5	PSMB6	PSMB7	PSMB8	PSMB9	PSMC1	PSMC2	PSMC3	PSMC4	PSMC5	PSMC6	PSMD1	PSMD11	PSMD12	PSMD13	PSMD14	PSMD2	PSMD3	PSMD4	PSMD5	PSMD6	PSMD7	PSMD8	PSME2	PSME3	PSME4	PSRC1	PSTK	PTGIS	PTGS1	PTGS2	PTH	PTH1R	PTHLH	PTK2	PTPN1	PTPN11	PTPN2	PTPN22	PTPN23	PTPN6	PTPRA	PTS	PVR	PVRL2	PXN	PXT1	Pax6	RAB17	RAB20	RAB33B	RAB44	RAC1	RAC2	RAD21	RAD51	RALGDS	RARA	RARA(var2)	RARA::RXRA	RARA::RXRG	RASA1	RASD1	RAX	RAX2	RB1	RBBP4	RBL1	RBL2	RBM22	RBMX2	RBPJ	RDH11	RDH5	RDX	REL	RELA	RELB	RELN	REPS1	RER1	REST	RETSAT	RFX2	RFX3	RFX4	RFX5	RHOA	RHOV	RIC1	RLBP1	RMDN3	RN7SKP66	RN7SL234P	RN7SL273P	RN7SL329P	RN7SL497P	RN7SL502P	RN7SL635P	RN7SL636P	RN7SL672P	RN7SL748P	RN7SL870P	RND1	RNF181	RNF187	RNF215	RNF8	RNU1-88P	RNU4-68P	RNU4ATAC14P	RNU6-1169P	RNU6-147P	RNU6-293P	RNU6-331P	RNU6-510P	RNU6-605P	RNU6-653P	RNU6-826P	RNU6-919P	RNU6ATAC39P	RNU6ATAC3P	RNU7-128P	RNU7-160P	RNU7-195P	RNU7-38P	RNU7-3P	RORA	RORA(var2)	RORB	RORC	RPAP1	RPE65	RPL12P2	RPL21P116	RPL29P2	RPL31P57	RPL35P2	RPL36P2	RPL5P30	RPL7P25	RPRD1A	RPS10	RPS3	RPS6KL1	RRAGC	RRAS	RSPH3	RSPH9	RTF1	RTN4R	RTP3	RUNX1	RUNX2	RUNX3	RXRA	RXRA::VDR	RXRB	RXRG	S1PR1	SARDH	SARS	SART1	SCAP	SCARB2	SCARNA21	SCN10A	SCN11A	SCN1A	SCN1B	SCN2A	SCN2B	SCN3A	SCN3B	SCN4A	SCN4B	SCN5A	SCN8A	SCN9A	SCRT1	SCRT2	SCT	SDC1	SEC61A2	SELENBP1	SEM1	SEMA4D	SERBP1	SERPINA1	SERPINA5	SERPINC1	SERPIND1	SERPINE1	SERPINH1	SETD2	SF1	SF3A1	SF3A2	SF3A3	SF3B1	SF3B2	SF3B3	SF3B4	SF3B5	SF3B6	SFR1	SFTPB	SH2D1A	SH2D6	SH3BP4	SH3PXD2A	SHC1	SHH	SHISA5	SHMT1	SHMT2	SHOX	SIDT2	SIK3	SIX1	SIX2	SKI	SKIL	SKIV2L	SKP1	SKP2	SLAMF1	SLC25A20	SLC26A6	SLC29A1	SLC35B2	SLC9A1	SLC9A8	SLK	SLU7	SMAD1	SMAD2	SMAD2::SMAD3::SMAD4	SMAD3	SMAD4	SMAD5	SMAD6	SMAD7	SMAD9	SMARCA4	SMARCC1	SMC1A	SMC3	SMURF2	SNAI1	SNAI2	SNF8	SNIP1	SNORA13	SNORD104	SNORD15A	SNORD15B	SNRNP200	SNRNP40	SNRNP70	SNRPA	SNRPA1	SNRPB	SNRPB2	SNRPC	SNRPD1	SNRPD2	SNRPD3	SNRPE	SNRPF	SNRPFP1	SNRPFP4	SNRPG	SNRPN	SNU13	SNW1	SNX27	SNX8	SOCS2	SOCS2-AS1	SORT1	SOS1	SOX10	SOX13	SOX15	SOX21	SOX4	SOX9	SP1	SP2	SP3	SP4	SP8	SPAG9	SPARC	SPATA2	SPC24	SPDEF	SPECC1L	SPECC1L-ADORA2A	SPG20-AS1	SPI1	SPIB	SPIC	SPINK8	SPINT1	SPOCK2	SPRED2	SQSTM1	SRC	SREBF1	SREBF2	SREBF2(var2)	SRF	SRGN	SRRM2	SRSF1	SRSF3	SRSF4	SRSF5	SRSF6	SRSF9	SRY	SSRP1	ST14	STAG1	STAG2	STAT1	STAT1::STAT2	STAT3	STAT5A	STAT5B	STK38	STRN	STX11	STX1B	SUPT16H	SUPT4H1	SUPT5H	SUPT6H	SWSAP1	SYCE2	SYCP1	SYF2	SYK	SYNCRIP	TAB2	TAF11	TAGAP	TAGLN	TAL1	TAL1::TCF3	TAS2R1	TBC1D10A	TBC1D2	TBC1D22B	TBR1	TBX1	TBX15	TBX2	TBX20	TBX21	TBX4	TBX5	TBXAS1	TCEA1	TCEA2	TCF3	TCF4	TCF7L1	TCF7L2	TCTE1	TDGF1	TEAD1	TEAD2	TEAD3	TEAD4	TEF	TEK	TEX12	TEX261	TF	TFAP2A	TFAP2A(var2)	TFAP2A(var3)	TFAP2B	TFAP2B(var2)	TFAP2B(var3)	TFAP2C	TFAP2C(var2)	TFAP2C(var3)	TFAP4	TFCP2	TFDP1	TFDP2	TFE3	TFEB	TFEC	TFIP11	TFPI	TGFB1	TGFB2	TGFB3	TGFBR1	TGFBR2	TGFBR3	TGFBRAP1	TGIF1	TGIF2	TGOLN2	THADA	THAP1	THBD	THBS1	THEM4	TIAM1	TIMM9	TIMP1	TIMP2	TIMP3	TJAP1	TMA7	TMCC3	TMED10	TMED3	TMED7	TMED9	TMEM150A	TMEM151B	TMEM189	TMEM189-UBE2V1	TMEM205	TMEM217	TMEM25	TMEM63B	TMEM87B	TMEM88	TMIE	TMPRSS4	TMSB4X	TMSB4XP6	TOM1L2	TOMM40	TP53	TP53INP2	TP63	TP73	TPRA1	TRAPPC1	TRAPPC6A	TRAT1	TRERNA1	TRIB1	TRIM14	TRIM33	TRIM41	TRIM52	TRIM52-AS1	TRIM7	TRMT6	TRMT61A	TRMT61B	TTC36	TTC37	TTLL6	TUFT1	TWIST1	TXNL4A	TYRO3	U2AF1	U2AF2	UBA3	UBA5	UBA52	UBB	UBE2A	UBE2F	UBE2M	UBE2V1	UBE2Z	UBE4A	UCHL5	UFL1	UFM1	UHRF1BP1	UNC119B	UNCX	UPB1	UQCC1	UQCC2	UQCR10	UQCRC1	USF1	USF2	USH1C	USP14	USP39	USP42	USP48	UST	VAMP5	VAMP8	VAV1	VCAN	VDR	VEGFA	VEGFB	VEGFD	VENTX	VHL	VIP	VIPR1	VLDLR	VPS16	VPS18	VPS25	VPS26BP1	VPS28	VPS33A	VPS36	VPS39	VPS41	VSX1	VWF	WAPL	WBP4	WDR12	WDR61	WNT9B	XAB2	XBP1	XPO5	XRCC3	YIPF2	YIPF3	YIPF5	YIPF6	YWHAB	YY1	ZAP70	ZBED1	ZBTB18	ZBTB33	ZBTB7A	ZBTB7B	ZBTB7C	ZBTB8OS	ZC2HC1C	ZC3H12C	ZC3H12D	ZEB1	ZFP36L1	ZFP62	ZFYVE19	ZFYVE21	ZIC1	ZIC3	ZIC4	ZMAT5	ZNF143	ZNF24	ZNF263	ZNF282	ZNF341	ZNF341-AS1	ZNF354C	ZNF384	ZNF410	ZNF589	ZNF627	ZNF653	ZNF740	ZNF833P	ZPR1	ZSCAN4
fetal_heart	A2M	AARS2	ABCA1	ABCC10	ABCC9	ABHD2	ACAD11	ACAN	ACBD3	ACKR4	ACSS2	ACTR2	ACTR5	ACVR1C	ACVR2A	ACVR2B	ACVRL1	ACYP1	ADNP	ADORA2A	ADRM1	AGO1	AGO3	AGO4	AGPAT4	AHCY	AHCYL1	AHCYL2	AHSG	AIMP2	AKAP12	AKIRIN1	AKT1	AKT2	ALB	ALKBH3	ALOX15B	ALS2CL	AMICA1	AMPD3	AMZ2P2	ANAPC16	ANAPC2	ANGPT1	ANGPT4	ANGPTL3	ANGPTL4	ANK2	ANK3	ANKLE2	ANKRD33B	ANKRD53	ANKS1A	ANP32B	APOA1	APOA1-AS	APOA2	APOA4	APOA5	APOB	APOBR	APOC1	APOC1P1	APOC2	APOC3	APOE	APOF	APOH	APOL1	APOPT1	APP	AQR	AR	ARCN1	AREL1	ARF1	ARFIP2	ARHGAP35	ARHGAP45	ARHGDIA	ARHGDIB	ARHGDIG	ARHGEF11	ARHGEF12	ARIH2	ARIH2OS	ARNT	ARNT::HIF1A	ARNTL	ARRB1	ASCC1	ASCC2	ASCC3	ASCL1	ASPN	ATF4	ATF6	ATF7	ATOH8	ATP5L	ATP5SL	ATPAF2	ATRIP	AXL	B2M	B3GNT8	B4GALT4	B4GALT5	B9D2	BACE1	BACH2	BAG5	BAK1	BANF1	BARX1	BATF3	BATF::JUN	BCAR1	BCAS2	BCAS4	BCKDHA	BCL3	BDNF	BEX1	BGLAP	BGN	BHLHE22	BHLHE40	BHLHE41	BHMT	BHMT2	BICD1	BLOC1S3	BMPR1B	BMPR2	BRPF3	BSX	BTBD10	BTNL10	BTNL8	BUD13	BUD31	C10orf105	C10orf54	C11orf57	C15orf62	C19orf38	C19orf52	C1orf122	C1orf194	C2orf68	C3orf84	C4BPA	C4BPB	C6orf1	C6orf106	C6orf222	C6orf223	C6orf89	C6orf99	C9orf156	CABIN1	CALM1	CALM2	CALM3	CAMK1D	CAMP	CAPG	CAPN11	CAPNS1	CARF	CARM1	CAV1	CBFA2T2	CBL	CBLC	CBS	CCDC12	CCDC151	CCDC157	CCDC159	CCDC51	CCDC97	CCL19	CCL25	CCNA1	CCNA2	CCNB1	CCND1	CCND2	CCND3	CCNE1	CCNE2	CCNL1	CCNT1	CCR3	CCR5	CCRL2	CD2	CD247	CD274	CD28	CD36	CD3D	CD3E	CD3G	CD4	CD47	CD8A	CD8B	CDC123	CDC25A	CDC27	CDC40	CDC42	CDC5L	CDC6	CDC73	CDCA8	CDH13	CDH17	CDH23	CDH23-AS1	CDK1	CDK12	CDK2	CDK4	CDK6	CDK7	CDK9	CDKN1A	CDKN1B	CDKN2B	CDKN2C	CDKN2D	CDX1	CEACAM16	CEACAM19	CEBPA	CEBPB	CEBPD	CEBPE	CEBPG	CELSR2	CELSR3	CELSR3-AS1	CENPB	CEP68	CEP95	CETP	CFAP43	CGN	CH25H	CHAC1	CHD1	CHD1L	CHD3	CHERP	CHMP2A	CHMP4B	CHMP4C	CHMP6	CHN2	CHP1	CHST12	CHST3	CIRBP	CITED1	CKB	CKM	CLASRP	CLEC3B	CLOCK	CLPTM1	CLU	CMA1	CMAS	CNN1	CNTROB	COL17A1	COL1A1	COL1A2	COL23A1	COL3A1	COL5A2	COL6A2	COL6A3	COL7A1	COMT	CORO2A	COX6A1P2	COX6CP2	CPB2	CPNE2	CPNE5	CRAT	CREB1	CREB3	CREB3L1	CREB3L3	CREBBP	CRNKL1	CRY1	CRY2	CSDE1	CSF3R	CSK	CSNK1D	CSNK2A1	CSNK2A2	CSNK2B	CSPG5	CTCF	CTCFL	CTDP1	CTH	CTIF	CTLA4	CTNNA1	CTNNB1	CTNND1	CTR9	CTSG	CTTN	CUBN	CUL1	CWC22	CXCR4	CYB5D1	CYCSP2	CYP39A1	CYP46A1	CYP7A1	DAB2	DAGLB	DAPP1	DARS	DARS-AS1	DBH	DBP	DCN	DDC	DDX20	DDX23	DDX42	DDX46	DDX5	DDX58	DENND2C	DHFR	DHFR2	DHX15	DHX16	DHX30	DHX35	DHX38	DICER1	DLK2	DLL4	DLST	DLX6	DMGDH	DMRT3	DNAJC13	DNAJC17	DOCK3	DOK1	DOK2	DPP4	DPPA5P4	DPYS	DST	DUSP1	DUX4	DYM	DYNC2LI1	E2F1	E2F4	E2F5	E2F6	E2F7	E2F8	EBF1	ECSIT	EDEM2	EDIL3	EDN2	EDN3	EDNRA	EFTUD2	EGF	EGFR	EGLN3	EGR1	EGR2	EGR3	EGR4	EHF	EIF1P2	EIF2B1	EIF2B2	EIF2B3	EIF2B4	EIF2B5	EIF2S1	EIF2S2	EIF2S2P5	EIF2S3	EIF2S3B	EIF3B	EIF4G2	EIF5	EIF6	ELF1	ELF3	ELF4	ELF5	ELK1	ELK3	ELK4	ELMOD3	ELOA	ELOF1	ELOVL1	ELP6	EML1	EML4	EMX1	EMX2	EN1	EN2	EOMES	EP300	EPAS1	EPB41L4A-AS1	EPHA10	EPHB1	EPO	EPOR	ERBB2	ERF	ERG	ERGIC1	ERN1	ESCO1	ESCO2	ESR1	ESR2	ESRRA	ESRRB	ESX1	ETS1	ETV1	ETV2	ETV3	ETV4	ETV5	ETV6	ETV7	EVX1	EVX2	EXD1	EXOSC5	EZR	EZR-AS1	F10	F11	F2	F2R	F2RL1	F2RL2	F2RL3	F3	F5	F7	F8	F9	FABP1	FABP4	FADD	FAM220A	FAM65C	FAM92A1P1	FBXL3	FBXO41	FBXW12	FCF1	FCF1P2	FDX1	FEV	FGA	FGB	FGD2	FGF2	FGG	FHL3	FKBPL	FLI1	FLT1	FLT4	FMOD	FN1	FNDC1	FOS	FOS::JUN	FOS::JUN(var2)	FOS::JUNB	FOS::JUND	FOSB	FOSB::JUN	FOSB::JUNB	FOSB::JUNB(var2)	FOSL1	FOSL1::JUN	FOSL1::JUN(var2)	FOSL1::JUNB	FOSL1::JUND	FOSL1::JUND(var2)	FOSL2	FOSL2::JUN	FOSL2::JUN(var2)	FOSL2::JUNB	FOSL2::JUNB(var2)	FOSL2::JUND	FOSL2::JUND(var2)	FOXA1	FOXB1	FOXC1	FOXC2	FOXD1	FOXD2	FOXF2	FOXG1	FOXH1	FOXI1	FOXK1	FOXK2	FOXL1	FOXO1	FOXO3	FOXO4	FOXO6	FOXP1	FOXP2	FOXP3	FPGS	FTCD	FTSJ2	FURIN	FYB1	FYN	GAB2	GABBR1	GABPA	GAS6	GATA1	GATA1::TAL1	GATA2	GATA3	GATA5	GATA6	GATSL3	GBA	GBGT1	GBX1	GBX2	GC	GCC1	GCG	GCGR	GCH1	GCHFR	GCLC	GCLM	GCM1	GCM2	GDPD5	GEM	GEMIN7	GGCT	GGCX	GGNBP1	GGT1	GGT7	GID4	GIP	GIPR	GLI2	GLIS2	GLIS3	GLP1R	GLTSCR1	GMDS	GMDS-AS1	GMEB2	GNB2L1	GNE	GNPNAT1	GOSR1	GOSR2	GP6	GPAA1	GPBP1	GPC1	GPER1	GPR119	GPR137	GPR146	GPX4	GRAP2	GRB2	GRB7	GRHL1	GRHL2	GRM4	GSC	GSC2	GSS	GSTO1	GSX1	GTF2F1	GTF2F2	GTF2F2P1	GTPBP2	GUCD1	HAPLN3	HDAC2	HERPUD1	HES7	HESX1	HEY1	HEY2	HGF	HGFAC	HIF1A	HIF1AP1	HIF3A	HINFP	HIST3H2BA	HIST3H2BB	HLA-A	HLA-B	HLA-C	HLA-DQB1	HLA-G	HLF	HMBOX1	HMGA1	HMGB1P8	HMGB3P1	HNF1A	HNF1B	HNF4A	HNF4G	HNRNPA1	HNRNPA2B1	HNRNPA3	HNRNPD	HNRNPKP2	HNRNPM	HNRNPR	HNRNPU	HNRNPUL1	HOXA10	HOXA13	HOXA2	HOXA5	HOXB13	HOXB2	HOXB3	HOXB9	HOXC10	HOXC11	HOXC12	HOXC13	HOXD11	HOXD12	HOXD13	HPR	HRG	HSD17B12	HSF1	HSF2	HSF4	HSP90AA1	HSP90AB1	HSPE1P11	HSPE1P18	HSPG2	IAPP	IBA57	IBA57-AS1	ID4	IFIH1	IFNG	IFT46	IGF1	IGF1R	IGF2	IGF2BP1	IL17A	IL1A	IL1F10	IL1R2	IL1RL2	IL1RN	IL2	IL2RA	IL2RB	IL36A	IL36B	IL6ST	ING1	INHBA	INHBB	INO80	INO80C	INO80E	INPP5A	INPP5B	INSM1	IP6K2	IP6K3	IRF1	IRF3	IRF4	IRF9	ISCA1P4	ISL2	ISX	ITGA2	ITGAV	ITGB4	ITGB6	ITK	ITPKA	ITPR3	IVNS1ABP	JAK1	JAK2	JDP2	JDP2(var2)	JUN	JUN(var2)	JUN::JUNB	JUN::JUNB(var2)	JUNB	JUNB(var2)	JUND	JUND(var2)	JUP	KANK2	KCNAB1	KCNAB3	KCNB1	KCNH1-IT1	KCNIP2-AS1	KCNJ11	KCNQ3	KCTD20	KDELR2	KDM6B	KDR	KIAA0196	KIAA0586	KIAA1324	KIF5C	KIF9	KIF9-AS1	KIT	KITLG	KLC1	KLF13	KLF14	KLF16	KLF4	KLF5	KLF9	KLHL18	KLHL35	KMT2A	KNG1	KRT18P4	KRT18P47	KRT8P28	LAP3P2	LAT	LBX1	LBX2	LCAT	LCK	LCP2	LDLR	LDLRAP1	LEF1	LEFTY1	LEMD2	LEO1	LHX2	LHX6	LHX9	LIF	LIFR	LIN37	LIN54	LIN9	LINC00310	LINC00336	LINC00847	LINC00881	LINC01016	LINC01220	LINC01270	LINC01271	LINC01272	LINC01273	LINC01465	LINGO1	LINGO4	LIPC	LMF1	LMX1A	LMX1B	LPA	LPL	LRP1	LRP2	LRP8	LRPAP1	LRRC2	LRRC37B	LRRC48	LRRC73	LSM2	LSM3	LSM4	LSM5	LSM6	LSM8	LTBP1	LTBP4	LTF	LTK	LUM	LYN	MAD1L1	MAD2L1BP	MAF::NFE2	MAFF	MAFG	MAFK	MAG	MAGEH1	MANBAL	MAP2K5	MAP3K1	MAP4	MAP4K4	MAP6	MAPK1	MAPK3	MAPK8	MAPKBP1	MARK3	MAT2A	MAT2B	MAVS	MAX	MAX::MYC	MBD5	MBNL3	MBTPS2	MCM2	MCM7	MEF2A	MEF2D	MEIS1	MEIS2	MEIS3	MEOX1	MEOX2	MERTK	MET	MFAP1	MFGE8	MGA	MGAT1	MGEA5	MGLL	MIR1226	MIR1275	MIR129-2	MIR1302-5	MIR2115	MIR326	MIR499A	MIR554	MIR626	MIR645	MIRLET7I	MITF	MIXL1	MLH3	MLLT1	MLN	MLNR	MLPH	MLX	MLXIPL	MMP1	MMP14	MMP2	MMP24	MMP24-AS1	MMP3	MMP7	MMP9	MNT	MOB2	MORF4L1	MPHOSPH10	MPZL3	MREG	MRPL14	MRPL55	MRPS18A	MRPS18AP1	MRVI1	MRVI1-AS1	MSC	MSI2	MSX1	MSX2	MTCH1	MTF1	MTFP1	MTHFD1L	MTHFD2L	MTMR3	MTR	MTREX	MTTP	MXI1	MYB	MYBL1	MYBL2	MYBPHL	MYC	MYCBP	MYCN	MYF6	MYH7	MYH7B	MYL3	MYOCD	MZF1	MZF1(var2)	NAA38	NAGK	NANS	NAV2	NBEAL2	NCBP1	NCBP2	NCEH1	NCOA6	NDN	NDUFA12	NDUFAF1	NDUFB1P1	NEK6	NEK9	NELFA	NELFB	NELFCD	NEURL1	NEURL1B	NEUROD1	NEUROD2	NEUROG2	NF2	NFASC	NFATC2	NFATC3	NFE2	NFE2L2	NFIA	NFIC	NFIC::TLX1	NFIL3	NFKB1	NFKB2	NFKBIE	NFKBIZ	NFRKB	NFX1	NFYA	NFYB	NGF	NGFR	NHLH1	NID2	NIPBL	NKX2-3	NKX2-8	NKX3-1	NKX3-2	NLRC5	NME6	NOA1	NODAL	NOTCH1	NOTO	NPAS2	NPAT	NPHP3	NPHP3-AS1	NR1A4	NR1A4::RXRA	NR1D1	NR1H3	NR1H4	NR2F1	NR2F2	NR3C1	NR3C2	NR4A1	NR4A2	NR4A2::RXRA	NRAS	NREP	NRF1	NRL	NRP2	NSF	NSMCE2	NTF3	NTRK1	NTRK2	NUDT1	NUDT5	NUSAP1	OBFC1	OIP5	OIP5-AS1	OLIG1	OMG	ORC4	ORM1	ORM2	OSM	OSMR	OSTCP1	OTX1	OTX2	PACSIN1	PAF1	PAFAH1B2	PAG1	PARD3	PARD6A	PARD6B	PARD6G	PARG	PARP1	PAWR	PAX1	PAX4	PAX5	PAX9	PBX1	PBX2	PBX3	PBXIP1	PCNA	PCSK7	PCSK9	PDGFB	PDGFD	PDGFRB	PDS5A	PDS5B	PDX1	PEMT	PER2	PER3	PEX10	PF4	PFKFB4	PGF	PGM3	PHF5A	PHLDB1	PI16	PIGK	PIGS	PIGT	PIGU	PIH1D2	PIK3CA	PIK3CB	PIM1	PIP4K2A	PIP5K1B	PITX3	PKNOX1	PKNOX2	PLAG1	PLAT	PLAUR	PLCG1	PLG	PLGRKT	PLRG1	PLXNB1	PLXNB2	PMS2	PNMT	PNPLA1	PNPLA2	POC5	POGZ	POLG	POLG2	POLH	POLR1C	POLR2B	POLR2C	POLR2D	POLR2E	POLR2F	POLR2G	POLR2I	POLR2J	POMP	POU1F1	POU2F1	POU2F2	POU3F1	POU3F2	POU3F3	POU3F4	POU4F1	POU4F2	POU4F3	POU5F1	POU5F1B	POU6F2	PPARA	PPARA::RXRA	PPARG	PPFIA1	PPIE	PPIL1	PPIL4	PPIP5K1	PPP1R13B	PPP1R14D	PPP1R37	PPP2CA	PPP2R2A	PRDM1	PRKAR2A	PRKAR2A-AS1	PRKAR2B	PRKCSH	PRKCZ	PRKG1	PRMT5P1	PROC	PROS1	PROX1	PRPF19	PRPF3	PRPF31	PRPF4	PRPF40A	PRPF6	PRPF8	PRRX1	PRSS42	PRSS44	PRSS50	PSAP	PSMA1	PSMA2	PSMA3	PSMA4	PSMA5	PSMA6	PSMA7	PSMA8	PSMB1	PSMB10	PSMB11	PSMB2	PSMB4	PSMB5	PSMB6	PSMB7	PSMB8	PSMB9	PSMC1	PSMC2	PSMC3	PSMC4	PSMC5	PSMC6	PSMD1	PSMD11	PSMD12	PSMD13	PSMD14	PSMD2	PSMD3	PSMD4	PSMD5	PSMD6	PSMD7	PSMD8	PSME2	PSME3	PSME4	PSRC1	PSTK	PTGIS	PTGS1	PTGS2	PTH	PTH1R	PTHLH	PTK2	PTPN1	PTPN11	PTPN2	PTPN22	PTPN23	PTPN6	PTPRA	PTS	PVR	PVRL2	PXN	PXT1	Pax6	RAB17	RAB20	RAB33B	RAB3D	RAB44	RAC1	RAC2	RAD21	RAD51	RALGDS	RARA	RARA(var2)	RARA::RXRA	RARA::RXRG	RASA1	RASD1	RAX	RAX2	RB1	RBBP4	RBL1	RBL2	RBM22	RBMX2	RBPJ	RDH11	RDH5	RDX	REL	RELA	RELB	RELN	REPS1	RER1	REST	RETSAT	RFX2	RFX3	RFX4	RFX5	RHBDL2	RHOA	RHOV	RIC1	RLBP1	RMDN3	RN7SKP66	RN7SL273P	RN7SL329P	RN7SL497P	RN7SL502P	RN7SL636P	RN7SL672P	RN7SL748P	RN7SL870P	RND1	RNF181	RNF187	RNF215	RNF8	RNU1-88P	RNU4-68P	RNU4ATAC14P	RNU6-1062P	RNU6-1113P	RNU6-1169P	RNU6-147P	RNU6-293P	RNU6-510P	RNU6-826P	RNU6-919P	RNU6ATAC3P	RNU7-128P	RNU7-160P	RNU7-195P	RNU7-38P	RNU7-3P	RNY4P25	RORA	RORA(var2)	RORB	RORC	RPAP1	RPE65	RPL12P2	RPL21P107	RPL23AP12	RPL29P2	RPL31P57	RPL35P2	RPL36P2	RPL7P25	RPRD1A	RPS10	RPS3	RPS6KL1	RRAGC	RRAS	RSPH3	RSPH9	RTF1	RTN4R	RTP3	RUNX1	RUNX2	RUNX3	RXRA	RXRA::VDR	RXRB	RXRG	S1PR1	SARDH	SARS	SART1	SCAP	SCARB2	SCARNA21	SCN10A	SCN11A	SCN1A	SCN1B	SCN2A	SCN2B	SCN3A	SCN3B	SCN4A	SCN4B	SCN5A	SCN8A	SCN9A	SCRT1	SCRT2	SCT	SDC1	SEC61A2	SELENBP1	SEM1	SEMA4D	SERBP1	SERPINA1	SERPINA5	SERPINC1	SERPIND1	SERPINE1	SERPINH1	SETD2	SF1	SF3A1	SF3A2	SF3A3	SF3B1	SF3B2	SF3B3	SF3B4	SF3B5	SF3B6	SFR1	SFTPB	SH2D1A	SH2D6	SH3BP4	SH3PXD2A	SHC1	SHH	SHISA5	SHMT1	SHMT2	SHOX	SIDT2	SIK3	SIX1	SIX2	SKI	SKIL	SKIV2L	SKP1	SKP2	SLAMF1	SLC12A3	SLC25A20	SLC26A6	SLC29A1	SLC35B2	SLC9A1	SLC9A8	SLK	SLU7	SMAD1	SMAD2	SMAD2::SMAD3::SMAD4	SMAD3	SMAD4	SMAD5	SMAD6	SMAD7	SMAD9	SMARCA4	SMARCC1	SMC1A	SMC3	SMURF2	SNAI1	SNAI2	SNF8	SNIP1	SNORA13	SNORD104	SNORD15A	SNORD15B	SNORD97	SNRNP200	SNRNP40	SNRNP70	SNRPA	SNRPA1	SNRPB	SNRPB2	SNRPC	SNRPD1	SNRPD2	SNRPD3	SNRPE	SNRPF	SNRPFP1	SNRPFP4	SNRPG	SNRPN	SNU13	SNW1	SNX27	SNX8	SOCS2	SOCS2-AS1	SORT1	SOS1	SOX10	SOX13	SOX15	SOX21	SOX4	SOX9	SP1	SP2	SP3	SP4	SP8	SPAG9	SPARC	SPATA2	SPC24	SPDEF	SPECC1L	SPECC1L-ADORA2A	SPG20-AS1	SPI1	SPIB	SPIC	SPINK8	SPINT1	SPOCK2	SPRED2	SQSTM1	SRC	SREBF1	SREBF2	SREBF2(var2)	SRF	SRGN	SRRM2	SRSF1	SRSF3	SRSF4	SRSF5	SRSF6	SRSF9	SRY	SSRP1	ST14	STAG1	STAG2	STAT1	STAT1::STAT2	STAT3	STAT5A	STAT5B	STK38	STRN	STX11	STX1B	SUMO2P1	SUPT16H	SUPT4H1	SUPT5H	SUPT6H	SUSD2	SWSAP1	SYCE2	SYCP1	SYF2	SYK	SYNCRIP	TAB2	TAF11	TAGLN	TAL1	TAL1::TCF3	TAS2R1	TBC1D10A	TBC1D2	TBC1D22B	TBR1	TBX1	TBX15	TBX2	TBX20	TBX21	TBX4	TBX5	TBXAS1	TCEA1	TCEA2	TCF3	TCF4	TCF7L1	TCF7L2	TCP11	TCTE1	TDGF1	TEAD1	TEAD2	TEAD3	TEAD4	TEF	TEK	TEX12	TEX261	TF	TFAP2A	TFAP2A(var2)	TFAP2A(var3)	TFAP2B	TFAP2B(var2)	TFAP2B(var3)	TFAP2C	TFAP2C(var2)	TFAP2C(var3)	TFAP4	TFCP2	TFDP1	TFDP2	TFE3	TFEB	TFEC	TFIP11	TFPI	TGFB1	TGFB2	TGFB3	TGFBR1	TGFBR2	TGFBR3	TGFBRAP1	TGIF1	TGIF2	TGOLN2	THADA	THAP1	THBD	THBS1	THEM4	THEM5	TIAM1	TIMM9	TIMP1	TIMP2	TIMP3	TJAP1	TMA7	TMED10	TMED3	TMED7	TMED9	TMEM150A	TMEM151B	TMEM189	TMEM189-UBE2V1	TMEM205	TMEM217	TMEM25	TMEM63B	TMEM87B	TMEM88	TMEM8C	TMEM91	TMIE	TMPRSS4	TMSB4X	TMSB4XP6	TOM1L2	TOMM40	TP53	TP53INP2	TP63	TP73	TPRA1	TRAPPC1	TRAPPC6A	TRAT1	TRERNA1	TRIB1	TRIM14	TRIM17	TRIM33	TRIM41	TRIM52	TRIM52-AS1	TRIM7	TRMT6	TRMT61A	TRMT61B	TTC36	TTC37	TTLL6	TUFT1	TWIST1	TXNL4A	TYRO3	U2AF1	U2AF2	UBA3	UBA5	UBA52	UBB	UBE2A	UBE2F	UBE2M	UBE2V1	UBE2Z	UBE4A	UCHL5	UFL1	UFM1	UHRF1BP1	UNC119B	UNCX	UPB1	UQCC1	UQCC2	UQCR10	UQCRC1	USF1	USF2	USH1C	USP14	USP39	USP42	USP48	UST	VAMP5	VAMP8	VAV1	VCAN	VDR	VEGFA	VEGFB	VEGFD	VENTX	VHL	VIP	VIPR1	VLDLR	VPS16	VPS18	VPS25	VPS26BP1	VPS28	VPS33A	VPS36	VPS39	VPS41	VSX1	VWF	WAPL	WBP4	WDR12	WDR61	WNT9B	XAB2	XBP1	XPO5	XRCC3	YIPF2	YIPF3	YIPF5	YIPF6	YLPM1	YWHAB	YY1	ZAP70	ZBED1	ZBTB18	ZBTB33	ZBTB7A	ZBTB7B	ZBTB7C	ZBTB8OS	ZC2HC1C	ZC3H12C	ZC3H12D	ZEB1	ZFP36L1	ZFP62	ZFYVE19	ZFYVE21	ZIC1	ZIC3	ZIC4	ZMAT5	ZNF143	ZNF24	ZNF263	ZNF282	ZNF296	ZNF341	ZNF341-AS1	ZNF354C	ZNF384	ZNF410	ZNF589	ZNF627	ZNF653	ZNF740	ZNF833P	ZPR1	ZSCAN4
fetal_skin	A2M	ABCA1	ABCC9	ABHD2	ACAN	ACKR4	ACSS2	ACTR2	ACTR5	ACVR1C	ACVR2A	ACVR2B	ACVRL1	ADNP	ADORA2A	ADRM1	AGO1	AGO3	AGO4	AGPAT4	AHCY	AHCYL1	AHCYL2	AHSG	AIMP2	AKIRIN1	AKT1	AKT2	ALB	ALKBH3	AMICA1	AMPD3	ANAPC16	ANAPC2	ANGPT1	ANGPT4	ANGPTL3	ANGPTL4	ANK2	ANK3	ANKLE2	ANKS1A	APOA1	APOA2	APOA4	APOA5	APOB	APOBR	APOC3	APOE	APOF	APOH	APOL1	APP	AQR	AR	ARCN1	AREL1	ARF1	ARFIP2	ARHGAP35	ARHGAP45	ARHGDIA	ARHGDIB	ARHGDIG	ARHGEF11	ARHGEF12	ARIH2	ARIH2OS	ARNT	ARNTL	ARRB1	ASCC1	ASCC2	ASCC3	ASCL1	ASPN	ATF4	ATF6	ATF7	ATP5L	ATPAF2	ATRIP	AXL	B2M	B9D2	BACE1	BAG5	BAK1	BANF1	BARX1	BATF3	BCAR1	BCAS2	BCKDHA	BCL3	BDNF	BEX1	BGLAP	BGN	BHLHE40	BHLHE41	BHMT	BHMT2	BICD1	BLOC1S3	BMPR1B	BMPR2	BRPF3	BSX	BUD13	BUD31	C10orf105	C10orf54	C19orf52	C4BPA	C4BPB	C6orf1	C6orf106	C6orf222	C9orf156	CABIN1	CALM1	CALM2	CALM3	CARF	CARM1	CAV1	CBFA2T2	CBL	CBLC	CBS	CCDC12	CCDC151	CCDC159	CCDC51	CCDC97	CCL19	CCL25	CCNA1	CCNA2	CCNB1	CCND1	CCND2	CCND3	CCNE1	CCNE2	CCNT1	CCR3	CCR5	CCRL2	CD2	CD247	CD274	CD28	CD36	CD3D	CD3E	CD3G	CD4	CD47	CD8A	CD8B	CDC25A	CDC27	CDC40	CDC42	CDC5L	CDC6	CDC73	CDCA8	CDH13	CDH17	CDH23	CDH23-AS1	CDK1	CDK12	CDK2	CDK4	CDK6	CDK7	CDK9	CDKN1A	CDKN1B	CDKN2B	CDKN2C	CDKN2D	CDX1	CEBPA	CEBPB	CEBPD	CEBPE	CELSR3	CELSR3-AS1	CENPB	CEP68	CEP95	CETP	CGN	CH25H	CHD1	CHD1L	CHD3	CHERP	CHMP2A	CHMP4B	CHMP4C	CHMP6	CHN2	CHP1	CITED1	CLEC3B	CLOCK	CLPTM1	CLU	CMA1	CMAS	CNTROB	COL17A1	COL1A1	COL1A2	COL23A1	COL3A1	COL5A2	COL6A2	COL6A3	COL7A1	COMT	COX6CP2	CPB2	CPNE5	CRAT	CREB1	CREB3	CREB3L1	CREB3L3	CREBBP	CRNKL1	CRY1	CRY2	CSDE1	CSF3R	CSK	CSNK1D	CSNK2A1	CSNK2A2	CSNK2B	CTCF	CTCFL	CTDP1	CTH	CTLA4	CTNNA1	CTNNB1	CTNND1	CTR9	CTSG	CTTN	CUBN	CUL1	CWC22	CXCR4	CYB5D1	CYP39A1	CYP46A1	CYP7A1	DAB2	DAGLB	DAPP1	DARS	DBH	DBP	DCN	DDC	DDX20	DDX23	DDX42	DDX46	DDX5	DDX58	DHFR	DHFR2	DHX15	DHX16	DHX30	DHX35	DHX38	DICER1	DLL4	DLST	DLX6	DMGDH	DNAJC17	DOCK3	DOK1	DOK2	DPP4	DPPA5P4	DPYS	DST	DUSP1	DUX4	DYNC2LI1	E2F1	E2F4	E2F5	E2F6	E2F7	E2F8	EBF1	ECSIT	EDIL3	EDN2	EDN3	EDNRA	EFTUD2	EGF	EGFR	EGLN3	EGR1	EGR2	EGR3	EGR4	EHF	EIF2B1	EIF2B2	EIF2B3	EIF2B4	EIF2B5	EIF2S1	EIF2S2	EIF2S3	EIF2S3B	EIF3B	EIF4G2	EIF5	EIF6	ELF1	ELF3	ELF4	ELF5	ELK1	ELK3	ELK4	ELMOD3	ELOA	ELP6	EML4	EMX1	EMX2	EN1	EN2	EOMES	EP300	EPAS1	EPHA10	EPHB1	EPO	EPOR	ERBB2	ERF	ERG	ERN1	ESCO1	ESCO2	ESR1	ESR2	ESRRA	ESRRB	ESX1	ETS1	ETV1	ETV2	ETV3	ETV4	ETV5	ETV6	ETV7	EVX1	EVX2	EXOSC5	EZR	F10	F11	F2	F2R	F2RL1	F2RL2	F2RL3	F3	F5	F7	F8	F9	FABP1	FABP4	FADD	FBXL3	FBXO41	FBXW12	FCF1	FCF1P2	FDX1	FEV	FGA	FGB	FGF2	FGG	FHL3	FKBPL	FLI1	FLT1	FLT4	FMOD	FN1	FOS	FOSB	FOSB::JUN	FOSB::JUNB(var2)	FOSL1	FOSL1::JUN(var2)	FOSL1::JUND(var2)	FOSL2	FOSL2::JUN(var2)	FOSL2::JUNB(var2)	FOSL2::JUND(var2)	FOXA1	FOXB1	FOXC2	FOXD1	FOXD2	FOXG1	FOXH1	FOXI1	FOXK1	FOXK2	FOXL1	FOXO1	FOXO3	FOXO4	FOXO6	FOXP1	FOXP2	FOXP3	FPGS	FTCD	FURIN	FYB1	FYN	GAB2	GABBR1	GABPA	GAS6	GATA1	GATA2	GATA3	GATA5	GATA6	GATSL3	GBA	GBX1	GBX2	GC	GCC1	GCG	GCGR	GCH1	GCHFR	GCLC	GCLM	GCM2	GEMIN7	GGCT	GGCX	GGNBP1	GGT1	GGT7	GID4	GIP	GIPR	GLI2	GLIS2	GLP1R	GMDS	GMEB2	GNE	GNPNAT1	GOSR1	GOSR2	GP6	GPAA1	GPBP1	GPC1	GPR119	GPR137	GPR146	GPX4	GRAP2	GRB2	GRB7	GRHL1	GRM4	GSC	GSC2	GSS	GSTO1	GSX1	GTF2F1	GTF2F2	GUCD1	HDAC2	HESX1	HEY1	HEY2	HGF	HIF1A	HIF3A	HINFP	HIST3H2BB	HLA-A	HLA-B	HLA-C	HLA-DQB1	HLA-G	HLF	HMBOX1	HMGA1	HNF1A	HNF1B	HNF4A	HNF4G	HNRNPA1	HNRNPA2B1	HNRNPA3	HNRNPD	HNRNPM	HNRNPR	HNRNPU	HNRNPUL1	HOXA13	HOXA2	HOXA5	HOXB-AS4	HOXB13	HOXB2	HOXB3	HOXB9	HOXC10	HOXC11	HOXC12	HOXD13	HPR	HRG	HSF1	HSF4	HSP90AA1	HSP90AB1	HSPE1P18	HSPG2	IAPP	IBA57	IBA57-AS1	ID4	IFIH1	IFNG	IFT46	IGF1	IGF1R	IGF2	IGF2BP1	IL17A	IL1A	IL1R2	IL1RN	IL2	IL2RA	IL2RB	IL6ST	ING1	INHBA	INHBB	INO80	INO80C	INO80E	INPP5A	INPP5B	INSM1	IP6K2	IP6K3	IRF1	IRF3	IRF4	IRF9	ISL2	ISX	ITGA2	ITGAV	ITGB4	ITGB6	ITK	ITPKA	ITPR3	JAK1	JAK2	JDP2	JDP2(var2)	JUN	JUN(var2)	JUN::JUNB(var2)	JUNB	JUNB(var2)	JUND	JUND(var2)	JUP	KCNAB1	KCNAB3	KCNB1	KCNIP2-AS1	KCNJ11	KCNQ3	KCTD20	KDELR2	KDM6B	KDR	KIF9	KIF9-AS1	KIT	KITLG	KLC1	KLF13	KLF14	KLF16	KLF4	KLF5	KLF9	KLHL18	KMT2A	KNG1	KRT18P4	LAP3P2	LAT	LBX1	LBX2	LCAT	LCK	LCP2	LDLR	LDLRAP1	LEF1	LEFTY1	LEMD2	LEO1	LHX2	LHX6	LHX9	LIF	LIFR	LIN37	LIN54	LIN9	LINC00336	LINC00881	LINC01016	LINC01220	LINC01270	LINC01272	LINGO1	LIPC	LMF1	LMX1A	LMX1B	LPA	LPL	LRP1	LRP2	LRP8	LRPAP1	LRRC2	LRRC48	LSM2	LSM3	LSM4	LSM5	LSM6	LSM8	LTBP1	LTBP4	LTF	LUM	LYN	MAD1L1	MAFF	MAFG	MAFK	MAG	MAGEH1	MAP2K5	MAP3K1	MAP4	MAP4K4	MAPK1	MAPK3	MAPK8	MAPKBP1	MARK3	MAT2A	MAT2B	MAVS	MAX	MAX::MYC	MBD5	MBTPS2	MCM2	MCM7	MEF2A	MEF2D	MEIS1	MEIS2	MEIS3	MEOX1	MERTK	MET	MFAP1	MGA	MGAT1	MGEA5	MGLL	MIR1226	MIR1275	MIR196A1	MIR2115	MITF	MIXL1	MLH3	MLLT1	MLN	MLNR	MLPH	MLX	MLXIPL	MMP1	MMP14	MMP2	MMP24	MMP3	MMP7	MMP9	MNT	MOB2	MORF4L1	MPHOSPH10	MPZL2	MPZL3	MRPL14	MRPL55	MRPS18A	MRPS18AP1	MRVI1	MSX1	MSX2	MTF1	MTFP1	MTHFD1L	MTHFD2L	MTMR3	MTR	MTREX	MTTP	MXI1	MYB	MYBL1	MYBL2	MYC	MYCBP	MYCN	MYF6	MYH7	MYL3	MYOCD	MZF1	MZF1(var2)	NAA38	NAGK	NANS	NBEAL2	NCBP1	NCBP2	NCOA6	NDN	NDUFA12	NDUFAF1	NDUFB1P1	NEK6	NEK9	NELFA	NELFB	NELFCD	NEURL1	NEURL1B	NEUROD1	NF2	NFASC	NFATC2	NFATC3	NFE2	NFE2L2	NFIA	NFIC	NFIC::TLX1	NFIL3	NFIX	NFKB1	NFKB2	NFKBIE	NFRKB	NFX1	NFYA	NFYB	NGF	NGFR	NHLH1	NID2	NIPBL	NKX2-3	NKX2-8	NKX3-1	NKX3-2	NLRC5	NME6	NOA1	NODAL	NOTCH1	NOTO	NPAS2	NPAT	NPHP3	NR1A4	NR1A4::RXRA	NR1D1	NR1H3	NR1H4	NR2F1	NR2F2	NR3C1	NR3C2	NR4A1	NR4A2	NRAS	NRF1	NRL	NRP2	NSF	NSMCE2	NTF3	NTRK1	NTRK2	NUSAP1	OBFC1	OIP5	OIP5-AS1	OLIG1	OMG	ORC4	ORM1	ORM2	OSM	OSMR	OTX1	OTX2	PACSIN1	PAF1	PAFAH1B2	PAG1	PARD3	PARD6A	PARD6B	PARD6G	PARG	PARP1	PAWR	PAX1	PAX4	PAX5	PBX1	PBX2	PBX3	PBXIP1	PCNA	PCSK9	PDGFB	PDGFD	PDGFRB	PDS5A	PDS5B	PDX1	PEMT	PER2	PER3	PEX10	PF4	PFKFB4	PGF	PGM3	PHF5A	PI16	PIGK	PIGS	PIGT	PIGU	PIK3CA	PIK3CB	PIM1	PIP4K2A	PIP5K1B	PITX3	PKNOX1	PKNOX2	PLAG1	PLAT	PLAUR	PLCG1	PLG	PLRG1	PLXNB1	PLXNB2	PMS2	PNMT	PNPLA1	PNPLA2	POC5	POLG	POLG2	POLH	POLR1C	POLR2B	POLR2C	POLR2D	POLR2E	POLR2F	POLR2G	POLR2I	POLR2J	POMP	POU1F1	POU2F1	POU2F2	POU3F1	POU3F2	POU3F3	POU3F4	POU4F1	POU4F2	POU4F3	POU5F1	POU5F1B	POU6F2	PPARA	PPARG	PPFIA1	PPIE	PPIL1	PPIL4	PPIP5K1	PPP1R13B	PPP1R37	PPP2CA	PPP2R2A	PRDM1	PRKAR2A	PRKAR2B	PRKCSH	PRKCZ	PRKG1	PROC	PROS1	PROX1	PRPF19	PRPF3	PRPF31	PRPF4	PRPF40A	PRPF6	PRPF8	PRRX1	PSAP	PSMA1	PSMA2	PSMA3	PSMA4	PSMA5	PSMA6	PSMA7	PSMA8	PSMB1	PSMB10	PSMB11	PSMB2	PSMB4	PSMB5	PSMB6	PSMB7	PSMB8	PSMB9	PSMC1	PSMC2	PSMC3	PSMC4	PSMC5	PSMC6	PSMD1	PSMD11	PSMD12	PSMD13	PSMD14	PSMD2	PSMD3	PSMD4	PSMD5	PSMD6	PSMD7	PSMD8	PSME2	PSME3	PSME4	PSRC1	PSTK	PTGIS	PTGS1	PTGS2	PTH	PTH1R	PTHLH	PTK2	PTPN1	PTPN11	PTPN2	PTPN22	PTPN23	PTPN6	PTPRA	PTS	PVR	PVRL2	PXN	PXT1	Pax6	RAB17	RAB20	RAB33B	RAB44	RAC1	RAC2	RAD21	RAD51	RALGDS	RARA	RARA(var2)	RARA::RXRA	RARA::RXRG	RASA1	RAX	RAX2	RB1	RBBP4	RBL1	RBL2	RBM22	RBMX2	RBPJ	RDH11	RDH5	RDX	REL	RELA	RELB	RELN	RER1	REST	RETSAT	RFX2	RFX3	RFX4	RFX5	RHOA	RHOV	RIC1	RLBP1	RN7SL502P	RN7SL636P	RN7SL748P	RN7SL870P	RND1	RNF181	RNF8	RNU1-88P	RNU6-147P	RNU6-510P	RNU7-128P	RORA	RPE65	RPL29P2	RPL35P2	RPL7P25	RPRD1A	RPS10	RPS3	RRAGC	RRAS	RTF1	RTN4R	RUNX1	RUNX2	RUNX3	RXRA	RXRB	RXRG	S1PR1	SARDH	SARS	SART1	SCAP	SCARB2	SCARNA21	SCN10A	SCN11A	SCN1A	SCN1B	SCN2A	SCN2B	SCN3A	SCN3B	SCN4A	SCN4B	SCN5A	SCN8A	SCN9A	SCRT1	SCT	SDC1	SEC61A2	SEM1	SEMA4D	SERPINA1	SERPINA5	SERPINC1	SERPIND1	SERPINE1	SETD2	SF1	SF3A1	SF3A2	SF3A3	SF3B1	SF3B2	SF3B3	SF3B4	SF3B5	SF3B6	SFR1	SFTPB	SH2D1A	SHC1	SHH	SHMT1	SHMT2	SHOX	SIX1	SIX2	SKI	SKIL	SKIV2L	SKP1	SKP2	SLAMF1	SLC25A20	SLC26A6	SLC9A1	SLU7	SMAD1	SMAD2	SMAD3	SMAD4	SMAD5	SMAD6	SMAD7	SMAD9	SMARCC1	SMC1A	SMC3	SMURF2	SNAI1	SNAI2	SNF8	SNIP1	SNORD104	SNORD15A	SNORD15B	SNRNP200	SNRNP40	SNRNP70	SNRPA	SNRPA1	SNRPB	SNRPB2	SNRPC	SNRPD1	SNRPD2	SNRPD3	SNRPE	SNRPF	SNRPG	SNRPN	SNU13	SNW1	SNX27	SOCS2	SORT1	SOS1	SOX10	SOX13	SOX4	SOX9	SP1	SP2	SP3	SP4	SP8	SPAG9	SPARC	SPATA2	SPC24	SPDEF	SPI1	SPIB	SPIC	SPOCK2	SQSTM1	SRC	SREBF1	SREBF2	SREBF2(var2)	SRF	SRGN	SRRM2	SRSF1	SRSF3	SRSF4	SRSF5	SRSF6	SRSF9	SRY	SSRP1	STAG1	STAG2	STAT1	STAT3	STAT5A	STAT5B	STK38	STX11	STX1B	SUPT16H	SUPT4H1	SUPT5H	SUPT6H	SWSAP1	SYCE2	SYCP1	SYF2	SYK	SYNCRIP	TAB2	TAF11	TAGLN	TAL1	TAS2R1	TBC1D10A	TBC1D2	TBR1	TBX1	TBX15	TBX21	TBX4	TBX5	TBXAS1	TCEA1	TCEA2	TCF3	TCF4	TCF7L1	TCF7L2	TCP11	TDGF1	TEAD1	TEAD2	TEAD3	TEAD4	TEF	TEK	TEX12	TF	TFAP2A	TFAP2A(var2)	TFAP2A(var3)	TFAP2B	TFAP2B(var3)	TFAP2C	TFAP2C(var3)	TFAP4	TFCP2	TFDP1	TFDP2	TFE3	TFEB	TFEC	TFIP11	TFPI	TGFB1	TGFB2	TGFB3	TGFBR1	TGFBR2	TGFBR3	TGFBRAP1	TGIF1	TGIF2	TGOLN2	THADA	THAP1	THBD	THBS1	THEM4	TIAM1	TIMM9	TIMP1	TIMP2	TIMP3	TMA7	TMED10	TMED3	TMED7	TMED9	TMEM189-UBE2V1	TMEM205	TMEM87B	TMEM88	TMSB4X	TOM1L2	TOMM40	TP53	TP63	TP73	TRAPPC1	TRAPPC6A	TRAT1	TRERNA1	TRIB1	TRIM33	TRIM41	TRMT6	TRMT61A	TRMT61B	TTC37	TTLL6	TWIST1	TXNL4A	U2AF1	U2AF2	UBA3	UBA5	UBA52	UBB	UBE2A	UBE2F	UBE2M	UBE2V1	UBE2Z	UBE4A	UCHL5	UFL1	UFM1	UNC119B	UNCX	UPB1	UQCC2	UQCR10	UQCRC1	USF1	USF2	USH1C	USP14	USP39	USP42	UST	UTP11L	VAMP5	VAMP8	VAV1	VCAN	VDR	VEGFA	VEGFB	VEGFD	VENTX	VHL	VIP	VIPR1	VLDLR	VPS16	VPS18	VPS25	VPS26BP1	VPS28	VPS33A	VPS36	VPS39	VPS41	VSX1	VWF	WAPL	WBP4	WDR12	WDR61	WNT9B	XAB2	XBP1	XPO5	XRCC3	YIPF2	YIPF5	YIPF6	YWHAB	YY1	ZAP70	ZBED1	ZBTB18	ZBTB33	ZBTB7A	ZBTB7B	ZBTB7C	ZBTB8OS	ZC3H12C	ZC3H12D	ZEB1	ZFP36L1	ZFYVE19	ZFYVE21	ZIC1	ZIC3	ZIC4	ZMAT5	ZNF143	ZNF24	ZNF263	ZNF282	ZNF341	ZNF354C	ZNF384	ZNF410	ZNF589	ZNF627	ZNF653	ZNF740	ZNF833P	ZPR1	ZSCAN4
h1_bmp4_derived_mesendoderm_cultured_cells	A2M	ABCA1	ABCC9	ABHD2	ACAN	ACKR4	ACSS2	ACTR2	ACTR5	ACVR1C	ACVR2A	ACVR2B	ACVRL1	ACYP1	ADAMTSL2	ADNP	ADORA2A	ADORA2A-AS1	ADRM1	AGO1	AGO3	AGO4	AGPAT4	AHCY	AHCYL1	AHCYL2	AHSG	AIMP2	AKIRIN1	AKT1	AKT2	ALB	ALKBH3	ALS2CL	AMICA1	AMPD3	AMZ2P2	ANAPC16	ANAPC2	ANGPT1	ANGPT4	ANGPTL3	ANGPTL4	ANK2	ANK3	ANKLE2	APOA1	APOA2	APOA4	APOA5	APOB	APOBR	APOC3	APOE	APOF	APOH	APOL1	APP	AQR	AR	ARCN1	AREL1	ARF1	ARFIP2	ARHGAP35	ARHGAP45	ARHGDIA	ARHGDIB	ARHGDIG	ARHGEF11	ARHGEF12	ARIH2	ARL4C	ARNT	ARNT::HIF1A	ARNTL	ARRB1	ASCC1	ASCC2	ASCC3	ASCL1	ASPN	ATF4	ATF6	ATF7	ATP5L	ATP5SL	ATPAF2	ATRIP	AXL	B2M	B9D2	BACE1	BACH2	BAG5	BAK1	BANF1	BARX1	BATF3	BATF::JUN	BCAR1	BCAS2	BCKDHA	BCL3	BDNF	BEND6	BEX1	BGLAP	BGN	BHLHE22	BHLHE40	BHLHE41	BHMT	BHMT2	BICD1	BLOC1S3	BMPR1B	BMPR2	BRPF3	BSX	BTNL10	BTNL8	BUD13	BUD31	C19orf52	C1orf194	C2orf68	C4BPA	C4BPB	C6orf1	C6orf222	C6orf223	C6orf99	C9orf156	CABIN1	CABP7	CALM1	CALM2	CALM3	CAMP	CAPN11	CAPNS1	CARF	CARM1	CAV1	CBL	CBLC	CBS	CCDC12	CCDC151	CCDC157	CCDC159	CCDC51	CCDC97	CCL19	CCL25	CCNA1	CCNA2	CCNB1	CCND1	CCND2	CCND3	CCNE1	CCNE2	CCNT1	CCR3	CCR5	CCRL2	CD2	CD247	CD274	CD28	CD36	CD3D	CD3E	CD3G	CD4	CD47	CD8A	CD8B	CDC123	CDC25A	CDC27	CDC40	CDC42	CDC5L	CDC6	CDC73	CDCA8	CDH13	CDH17	CDK1	CDK12	CDK2	CDK4	CDK6	CDK7	CDK9	CDKN1A	CDKN1B	CDKN2B	CDKN2C	CDKN2D	CDX1	CEBPA	CEBPB	CEBPD	CEBPE	CEBPG	CELSR3	CELSR3-AS1	CENPB	CEP68	CEP95	CETP	CGN	CH25H	CHAC1	CHD1	CHD1L	CHD3	CHERP	CHMP2A	CHMP4B	CHMP4C	CHMP6	CHN2	CHP1	CHST12	CHST3	CIRBP	CITED1	CLEC3B	CLOCK	CLPTM1	CLU	CMA1	CNTROB	COL17A1	COL1A1	COL1A2	COL23A1	COL3A1	COL5A2	COL6A2	COL6A3	COL7A1	COMT	COX6A1P2	CPB2	CRAT	CREB1	CREB3	CREB3L1	CREB3L3	CREBBP	CRNKL1	CRY1	CRY2	CSDE1	CSF3R	CSK	CSNK1D	CSNK2A1	CSNK2A2	CSNK2B	CTCF	CTCFL	CTDP1	CTH	CTIF	CTLA4	CTNNA1	CTNNB1	CTNND1	CTR9	CTSG	CTTN	CUBN	CUL1	CWC22	CXCR4	CYB5D1	CYP39A1	CYP46A1	CYP7A1	DAB2	DAGLB	DAPP1	DARS	DARS-AS1	DBH	DBP	DCN	DDC	DDX20	DDX23	DDX42	DDX46	DDX5	DDX58	DHFR	DHFR2	DHX15	DHX16	DHX30	DHX35	DHX38	DICER1	DLL4	DLST	DLX6	DMGDH	DMRT3	DNAJC17	DOCK3	DOK1	DOK2	DPP4	DPPA5P4	DPYS	DST	DUSP1	DUX4	DYM	DYNC2LI1	E2F1	E2F4	E2F5	E2F6	E2F7	E2F8	EBF1	ECSIT	EDIL3	EDN2	EDN3	EDNRA	EFTUD2	EGF	EGFR	EGLN3	EGR1	EGR2	EGR3	EGR4	EHF	EIF2B1	EIF2B2	EIF2B3	EIF2B4	EIF2B5	EIF2S1	EIF2S2	EIF2S3	EIF2S3B	EIF3B	EIF4G2	EIF5	EIF6	ELF1	ELF3	ELF4	ELF5	ELK1	ELK3	ELK4	ELOA	ELOF1	ELOVL1	ELP6	EML4	EMX1	EMX2	EN1	EN2	EOMES	EP300	EPAS1	EPHA10	EPHB1	EPO	EPOR	ERBB2	ERF	ERG	ERN1	ESCO1	ESCO2	ESR1	ESR2	ESRRA	ESRRB	ESX1	ETS1	ETV1	ETV2	ETV3	ETV4	ETV5	ETV6	ETV7	EVX1	EVX2	EXD1	EXOSC5	EZR	EZR-AS1	F10	F11	F2	F2R	F2RL1	F2RL2	F2RL3	F3	F5	F7	F8	F9	FABP1	FABP4	FADD	FAM220A	FAM92A1P1	FBXL3	FBXO41	FBXW12	FCF1	FDX1	FEV	FGA	FGB	FGD2	FGF2	FGG	FKBPL	FLI1	FLT1	FLT4	FMOD	FN1	FOS	FOS::JUN	FOS::JUN(var2)	FOS::JUNB	FOS::JUND	FOSB	FOSB::JUN	FOSB::JUNB	FOSB::JUNB(var2)	FOSL1	FOSL1::JUN	FOSL1::JUN(var2)	FOSL1::JUNB	FOSL1::JUND	FOSL1::JUND(var2)	FOSL2	FOSL2::JUN	FOSL2::JUN(var2)	FOSL2::JUNB	FOSL2::JUNB(var2)	FOSL2::JUND	FOSL2::JUND(var2)	FOXA1	FOXB1	FOXC1	FOXC2	FOXD1	FOXD2	FOXF2	FOXG1	FOXH1	FOXI1	FOXK1	FOXK2	FOXL1	FOXO1	FOXO3	FOXO4	FOXO6	FOXP1	FOXP2	FOXP3	FPGS	FTCD	FURIN	FYB1	FYN	GAB2	GABBR1	GABPA	GAS6	GATA1	GATA1::TAL1	GATA2	GATA3	GATA5	GATA6	GATSL3	GBA	GBX1	GBX2	GC	GCC1	GCG	GCGR	GCH1	GCHFR	GCLC	GCLM	GCM1	GCM2	GEMIN7	GGCT	GGCX	GGNBP1	GGT1	GGT7	GID4	GIP	GIPR	GLI2	GLIS2	GLIS3	GLP1R	GMDS	GMEB2	GNB2L1	GNPNAT1	GOSR1	GOSR2	GP6	GPAA1	GPBP1	GPC1	GPR119	GPR137	GPR146	GPX4	GRAP2	GRB2	GRB7	GRHL1	GRM4	GSC	GSC2	GSS	GSTO1	GSX1	GTF2F1	GTF2F2	GTPBP2	GUCD1	HDAC2	HES7	HESX1	HEY1	HEY2	HGF	HIF1A	HIF1AP1	HIF3A	HINFP	HIST3H2BB	HLA-A	HLA-B	HLA-C	HLA-DQB1	HLA-G	HLF	HMBOX1	HMGA1	HNF1A	HNF1B	HNF4A	HNF4G	HNRNPA1	HNRNPA2B1	HNRNPA3	HNRNPD	HNRNPM	HNRNPR	HNRNPU	HNRNPUL1	HOXA10	HOXA13	HOXA2	HOXA5	HOXB13	HOXB2	HOXB3	HOXB9	HOXC10	HOXC11	HOXC12	HOXC13	HOXD11	HOXD12	HOXD13	HPR	HRG	HSD17B12	HSF1	HSF2	HSF4	HSP90AA1	HSP90AB1	HSPE1P18	HSPE1P9	HSPG2	IAPP	IBA57	IBA57-AS1	ID4	IFIH1	IFNG	IFT46	IGF1	IGF1R	IGF2	IGF2BP1	IL17A	IL1A	IL1R2	IL1RN	IL2	IL2RA	IL2RB	IL6ST	ING1	INHBA	INHBB	INO80	INO80C	INO80E	INPP5A	INPP5B	INSM1	IP6K2	IP6K3	IRF1	IRF3	IRF4	IRF9	ISL2	ISX	ITGA2	ITGAV	ITGB4	ITGB6	ITK	ITPKA	ITPR3	IVNS1ABP	JAK1	JAK2	JDP2	JDP2(var2)	JUN	JUN(var2)	JUN::JUNB	JUN::JUNB(var2)	JUNB	JUNB(var2)	JUND	JUND(var2)	JUP	KANK2	KCNAB1	KCNAB3	KCNB1	KCNIP2-AS1	KCNJ11	KCNK17	KCNQ3	KCTD20	KDELR2	KDR	KIAA0196	KIAA0586	KIAA1324	KIF5C	KIF9	KIT	KITLG	KLC1	KLF13	KLF14	KLF16	KLF4	KLF5	KLF9	KLHL18	KMT2A	KNG1	KRT8P28	LAT	LBX1	LBX2	LCAT	LCK	LCP2	LDLR	LDLRAP1	LEF1	LEFTY1	LEMD2	LEO1	LHX2	LHX6	LHX9	LIF	LIFR	LIN37	LIN54	LIN9	LINC00336	LINC01016	LINC01220	LINC01465	LINGO1	LINGO4	LIPC	LMF1	LPA	LPL	LRP1	LRP2	LRP8	LRPAP1	LRRC48	LSM2	LSM3	LSM4	LSM5	LSM6	LSM8	LTBP1	LTBP4	LTF	LUM	LYN	MAD1L1	MAD2L1BP	MAF::NFE2	MAFF	MAFG	MAFK	MAG	MAGEH1	MANBAL	MAP2K5	MAP3K1	MAP4	MAP4K4	MAPK1	MAPK3	MAPK8	MAPKBP1	MARK3	MAT2A	MAT2B	MAVS	MAX	MAX::MYC	MBD5	MBTPS2	MCM2	MCM7	MEF2A	MEF2D	MEIS1	MEIS2	MEIS3	MEOX1	MEOX2	MERTK	MET	MFAP1	MFGE8	MGA	MGAT1	MGEA5	MGLL	MIR1226	MIR1275	MIR554	MIRLET7I	MITF	MIXL1	MLH3	MLLT1	MLN	MLNR	MLPH	MLX	MLXIPL	MMP1	MMP14	MMP2	MMP24	MMP3	MMP7	MMP9	MNT	MOB2	MORF4L1	MPHOSPH10	MPZL2	MPZL3	MRPL14	MRPL55	MRPS18A	MRVI1	MSC	MSX1	MSX2	MTCH1	MTF1	MTFP1	MTHFD1L	MTHFD2L	MTR	MTREX	MTTP	MXI1	MYB	MYBL1	MYBL2	MYC	MYCBP	MYCN	MYF6	MYH7	MYL3	MYOCD	MZF1	MZF1(var2)	NAA38	NAGK	NBEAL2	NCBP1	NCBP2	NCOA6	NDN	NDUFA12	NDUFAF1	NEK6	NEK9	NELFA	NELFB	NELFCD	NEURL1	NEURL1B	NEUROD1	NEUROD2	NEUROG2	NF2	NFASC	NFATC2	NFATC3	NFE2	NFE2L2	NFIA	NFIC	NFIL3	NFIX	NFKB1	NFKB2	NFKBIE	NFKBIZ	NFRKB	NFX1	NFYA	NFYB	NGF	NGFR	NHLH1	NID2	NIPBL	NKX2-3	NKX2-8	NKX3-1	NKX3-2	NLRC5	NME6	NOA1	NODAL	NOTCH1	NOTO	NPAS2	NPAT	NPHP3	NR1A4	NR1A4::RXRA	NR1D1	NR1H3	NR1H4	NR2F1	NR2F2	NR3C1	NR3C2	NR4A1	NR4A2	NR4A2::RXRA	NRAS	NREP	NRF1	NRL	NRP2	NSF	NSMCE2	NTF3	NTRK1	NTRK2	NUDT5	NUSAP1	OBFC1	OIP5	OIP5-AS1	OLIG1	OMG	ORC4	ORM1	ORM2	OSM	OSMR	OTX1	OTX2	PACSIN1	PAF1	PAFAH1B2	PAG1	PARD3	PARD6A	PARD6B	PARD6G	PARG	PARP1	PAWR	PAX1	PAX4	PAX5	PBX1	PBX2	PBX3	PCNA	PCSK9	PDGFB	PDGFD	PDGFRB	PDS5A	PDS5B	PDX1	PEMT	PER2	PER3	PEX10	PF4	PFKFB4	PGF	PGM3	PHF5A	PI16	PIGK	PIGS	PIGT	PIGU	PIK3CA	PIK3CB	PIM1	PIP4K2A	PIP5K1B	PITX3	PKNOX1	PKNOX2	PLAG1	PLAT	PLAUR	PLCG1	PLG	PLGRKT	PLRG1	PLXNB1	PLXNB2	PMS2	PNMT	PNPLA1	PNPLA2	POC5	POLG	POLG2	POLH	POLR1C	POLR2B	POLR2C	POLR2D	POLR2E	POLR2F	POLR2G	POLR2I	POLR2J	POMP	POU1F1	POU2F1	POU2F2	POU3F1	POU3F2	POU3F3	POU3F4	POU4F1	POU5F1	POU5F1B	POU6F2	PPARA	PPARG	PPFIA1	PPIE	PPIL1	PPIL4	PPIP5K1	PPP1R13B	PPP1R37	PPP2CA	PPP2R2A	PRDM1	PRKAR2A	PRKAR2B	PRKCSH	PRKCZ	PRKG1	PROC	PROS1	PROX1	PRPF19	PRPF3	PRPF31	PRPF4	PRPF40A	PRPF6	PRPF8	PRRX1	PRSS44	PRSS50	PSAP	PSMA1	PSMA2	PSMA3	PSMA4	PSMA5	PSMA6	PSMA7	PSMA8	PSMB1	PSMB10	PSMB11	PSMB2	PSMB4	PSMB5	PSMB6	PSMB7	PSMB8	PSMB9	PSMC1	PSMC2	PSMC3	PSMC4	PSMC5	PSMC6	PSMD1	PSMD11	PSMD12	PSMD13	PSMD14	PSMD2	PSMD3	PSMD4	PSMD5	PSMD6	PSMD7	PSMD8	PSME2	PSME3	PSME4	PSRC1	PSTK	PTGIS	PTGS1	PTGS2	PTH	PTH1R	PTHLH	PTK2	PTPN1	PTPN11	PTPN2	PTPN22	PTPN23	PTPN6	PTPRA	PTS	PVR	PVRL2	PXN	PXT1	Pax6	RAB17	RAB20	RAB33B	RAC1	RAC2	RAD21	RAD51	RALGDS	RARA	RARA(var2)	RARA::RXRA	RARA::RXRG	RASA1	RAX	RAX2	RB1	RBBP4	RBL1	RBL2	RBM22	RBMX2	RBPJ	RDH11	RDH5	RDX	REL	RELA	RELB	RELN	REPS1	RER1	REST	RFX2	RFX3	RFX4	RFX5	RGL3	RHOA	RHOV	RIC1	RLBP1	RN7SKP66	RN7SL329P	RN7SL497P	RN7SL502P	RN7SL672P	RN7SL870P	RND1	RNF181	RNF187	RNF8	RNU1-42P	RNU4ATAC14P	RNU6-293P	RNU6-510P	RNU6-826P	RNU7-38P	RORA	RORA(var2)	RORB	RORC	RPE65	RPEP4	RPL12P2	RPL29P2	RPRD1A	RPS10	RPS3	RRAGC	RRAS	RSPH3	RSPH9	RTF1	RTN4R	RUNX1	RUNX2	RUNX3	RXRA	RXRB	RXRG	S1PR1	SARDH	SARS	SART1	SCAP	SCARB2	SCN10A	SCN11A	SCN1A	SCN1B	SCN2A	SCN2B	SCN3A	SCN3B	SCN4A	SCN4B	SCN5A	SCN8A	SCN9A	SCRT1	SCRT2	SCT	SDC1	SEC61A2	SEM1	SEMA4D	SERBP1	SERPINA1	SERPINA5	SERPINC1	SERPIND1	SERPINE1	SF1	SF3A1	SF3A2	SF3A3	SF3B1	SF3B2	SF3B3	SF3B4	SF3B5	SF3B6	SFR1	SFTPB	SH2D1A	SH3BP4	SH3PXD2A	SHC1	SHH	SHISA5	SHMT1	SHMT2	SHOX	SIX1	SIX2	SKI	SKIL	SKIV2L	SKP1	SKP2	SLAMF1	SLC25A20	SLC26A6	SLC9A1	SLC9A8	SLU7	SMAD1	SMAD2	SMAD2::SMAD3::SMAD4	SMAD3	SMAD4	SMAD5	SMAD6	SMAD7	SMAD9	SMARCA4	SMARCC1	SMC1A	SMC3	SMURF2	SNAI1	SNAI2	SNF8	SNIP1	SNORD104	SNRNP200	SNRNP40	SNRNP70	SNRPA	SNRPA1	SNRPB	SNRPB2	SNRPC	SNRPD1	SNRPD2	SNRPD3	SNRPE	SNRPF	SNRPG	SNRPN	SNU13	SNW1	SNX27	SOCS2	SOCS2-AS1	SORT1	SOS1	SOX10	SOX13	SOX15	SOX21	SOX4	SOX9	SP1	SP2	SP3	SP4	SP8	SPAG9	SPARC	SPATA2	SPC24	SPDEF	SPI1	SPIB	SPIC	SPRED2	SQSTM1	SRC	SREBF1	SREBF2	SREBF2(var2)	SRF	SRGN	SRRM2	SRSF1	SRSF3	SRSF4	SRSF5	SRSF6	SRSF9	SRY	SSRP1	STAG1	STAG2	STAT1	STAT3	STAT5A	STAT5B	STK38	STRN	STX11	STX1B	SUPT16H	SUPT4H1	SUPT5H	SUPT6H	SWSAP1	SYCE2	SYCP1	SYF2	SYK	SYNCRIP	TAB2	TAF11	TAGAP	TAGLN	TAL1	TAL1::TCF3	TAS2R1	TBC1D10A	TBC1D2	TBC1D22B	TBR1	TBX1	TBX15	TBX2	TBX20	TBX21	TBX4	TBX5	TBXAS1	TCEA1	TCEA2	TCF3	TCF4	TCF7L1	TCF7L2	TCP11	TDGF1	TEAD1	TEAD2	TEAD3	TEAD4	TEF	TEK	TEX12	TF	TFAP2A	TFAP2A(var2)	TFAP2A(var3)	TFAP2B	TFAP2B(var2)	TFAP2B(var3)	TFAP2C	TFAP2C(var2)	TFAP2C(var3)	TFAP4	TFCP2	TFDP1	TFDP2	TFE3	TFEB	TFEC	TFIP11	TFPI	TGFB1	TGFB2	TGFB3	TGFBR1	TGFBR2	TGFBR3	TGFBRAP1	TGIF1	TGIF2	TGOLN2	THADA	THAP1	THBD	THBS1	THEM4	TIAM1	TIMM9	TIMP1	TIMP2	TIMP3	TMA7	TMED10	TMED3	TMED7	TMED9	TMEM189-UBE2V1	TMEM205	TMEM217	TMEM25	TMEM91	TMIE	TMSB4X	TOM1L2	TOMM40	TP53	TP53INP2	TP63	TP73	TPRA1	TRAPPC1	TRAPPC6A	TRAT1	TRIB1	TRIM33	TRIM41	TRIM52	TRIM52-AS1	TRIM7	TRMT6	TRMT61A	TRMT61B	TTC36	TTC37	TTLL6	TWIST1	TXNL4A	TYRO3	U2AF1	U2AF2	UBA3	UBA5	UBA52	UBB	UBE2A	UBE2F	UBE2M	UBE2V1	UBE2Z	UBE4A	UCHL5	UFL1	UFM1	UNC119B	UNCX	UPB1	UQCC2	UQCR10	UQCRC1	USF1	USF2	USP14	USP39	USP42	USP48	UTP11L	VAMP5	VAMP8	VAV1	VCAN	VDR	VEGFA	VEGFB	VEGFD	VENTX	VHL	VIP	VIPR1	VLDLR	VPS16	VPS18	VPS25	VPS28	VPS33A	VPS36	VPS39	VPS41	VSX1	VTRNA2-2P	VWF	WAPL	WBP4	WDR12	WDR61	WNT9B	XAB2	XBP1	XPO5	XRCC3	YIPF2	YIPF3	YIPF5	YIPF6	YWHAB	YY1	ZAP70	ZBED1	ZBTB18	ZBTB33	ZBTB7A	ZBTB7B	ZBTB7C	ZBTB8OS	ZC3H12D	ZEB1	ZFP36L1	ZFP62	ZFYVE19	ZFYVE21	ZIC1	ZIC3	ZIC4	ZMAT5	ZNF143	ZNF24	ZNF263	ZNF282	ZNF354C	ZNF384	ZNF410	ZNF589	ZNF653	ZNF740	ZPR1	ZSCAN4
cd34_primary_cells	A2M	AARS2	ABCA1	ABCC10	ABCC9	ABHD2	ACAD11	ACAN	ACBD3	ACKR4	ACP5	ACSS2	ACTR2	ACTR5	ACVR1C	ACVR2A	ACVR2B	ACVRL1	ACYP1	ADAMTSL2	ADNP	ADORA2A	ADORA2A-AS1	ADRM1	AGO1	AGO3	AGO4	AGPAT4	AHCY	AHCYL1	AHCYL2	AHSG	AIMP2	AKAP12	AKIRIN1	AKT1	AKT2	ALB	ALKBH3	ALOX15B	ALS2CL	AMICA1	AMPD3	AMZ2P2	ANAPC16	ANAPC2	ANGPT1	ANGPT4	ANGPTL3	ANGPTL4	ANK2	ANK3	ANKLE2	ANKRD33B	ANKRD53	ANKS1A	ANP32B	APOA1	APOA1-AS	APOA2	APOA4	APOA5	APOB	APOBR	APOC1	APOC1P1	APOC3	APOE	APOF	APOH	APOL1	APOPT1	APP	AQR	AR	ARCN1	AREL1	ARF1	ARFIP2	ARHGAP20	ARHGAP35	ARHGAP45	ARHGDIA	ARHGDIB	ARHGDIG	ARHGEF11	ARHGEF12	ARIH2	ARIH2OS	ARL4C	ARNT	ARNT::HIF1A	ARNTL	ARRB1	ASCC1	ASCC2	ASCC3	ASCL1	ASPN	ATF4	ATF6	ATF7	ATOH8	ATP5L	ATP5SL	ATPAF2	ATRIP	AXL	B2M	B3GNT8	B4GALT4	B4GALT5	B9D2	BACE1	BACH2	BAG5	BAK1	BANF1	BARX1	BATF3	BATF::JUN	BCAR1	BCAS2	BCAS4	BCKDHA	BCL3	BDNF	BEND6	BEX1	BGLAP	BGN	BHLHE22	BHLHE40	BHLHE41	BHMT	BHMT2	BICD1	BLOC1S3	BMPR1B	BMPR2	BRPF3	BSX	BTBD10	BTNL10	BTNL8	BUD13	BUD31	C10orf105	C10orf54	C11orf57	C15orf62	C19orf38	C19orf52	C19orf80	C1orf122	C1orf194	C2orf68	C4BPA	C4BPB	C6orf1	C6orf106	C6orf222	C6orf223	C6orf89	C6orf99	C9orf156	CABIN1	CABP7	CALM1	CALM2	CALM3	CAMK1D	CAMP	CAPG	CAPN11	CAPNS1	CARF	CARM1	CAV1	CBFA2T2	CBL	CBLC	CBS	CCDC12	CCDC151	CCDC157	CCDC159	CCDC51	CCDC97	CCL19	CCL25	CCNA1	CCNA2	CCNB1	CCND1	CCND2	CCND3	CCNE1	CCNE2	CCNL1	CCNT1	CCR3	CCR5	CCRL2	CD2	CD247	CD274	CD28	CD36	CD3D	CD3E	CD3G	CD4	CD47	CD8A	CD8B	CDC123	CDC25A	CDC27	CDC40	CDC42	CDC5L	CDC6	CDC73	CDCA8	CDH13	CDH17	CDH23	CDH23-AS1	CDK1	CDK12	CDK2	CDK4	CDK6	CDK7	CDK9	CDKN1A	CDKN1B	CDKN2B	CDKN2C	CDKN2D	CDX1	CEACAM16	CEACAM19	CEBPA	CEBPB	CEBPD	CEBPE	CEBPG	CELSR2	CELSR3	CELSR3-AS1	CENPB	CEP68	CEP95	CETP	CFAP43	CGN	CH25H	CHAC1	CHD1	CHD1L	CHD3	CHERP	CHMP2A	CHMP4B	CHMP4C	CHMP6	CHN2	CHP1	CHST12	CHST3	CIRBP	CITED1	CKB	CKM	CLASRP	CLEC3B	CLOCK	CLPTM1	CLU	CMA1	CMAS	CNTROB	COL17A1	COL1A1	COL1A2	COL23A1	COL3A1	COL5A2	COL6A2	COL6A3	COL7A1	COMT	CORO2A	COX6A1P2	COX6CP2	CPB2	CPNE2	CPNE5	CRAT	CREB1	CREB3	CREB3L1	CREB3L3	CREBBP	CRNKL1	CRY1	CRY2	CSDE1	CSF3R	CSK	CSNK1D	CSNK2A1	CSNK2A2	CSNK2B	CSPG5	CTCF	CTCFL	CTDP1	CTH	CTIF	CTLA4	CTNNA1	CTNNB1	CTNND1	CTR9	CTSG	CTTN	CUBN	CUL1	CWC22	CXCR4	CYB5D1	CYCSP2	CYP39A1	CYP46A1	CYP7A1	DAB2	DAGLB	DAPP1	DARS	DARS-AS1	DBH	DBP	DCN	DDC	DDX20	DDX23	DDX42	DDX46	DDX5	DDX58	DENND2C	DHFR	DHFR2	DHX15	DHX16	DHX30	DHX35	DHX38	DICER1	DLK2	DLL4	DLST	DLX6	DMGDH	DMRT3	DNAJC13	DNAJC17	DOCK3	DOCK6	DOK1	DOK2	DPP4	DPPA5P4	DPYS	DST	DUSP1	DUX4	DYM	DYNC2LI1	E2F1	E2F4	E2F5	E2F6	E2F7	E2F8	EBF1	ECSIT	EDEM2	EDIL3	EDN2	EDN3	EDNRA	EFTUD2	EGF	EGFR	EGLN3	EGR1	EGR2	EGR3	EGR4	EHF	EIF1P2	EIF2B1	EIF2B2	EIF2B3	EIF2B4	EIF2B5	EIF2S1	EIF2S2	EIF2S2P5	EIF2S3	EIF2S3B	EIF3B	EIF4G2	EIF5	EIF6	ELAVL3	ELF1	ELF3	ELF4	ELF5	ELK1	ELK3	ELK4	ELMOD3	ELOA	ELOF1	ELOVL1	ELP6	EML1	EML4	EMX1	EMX2	EN1	EN2	EOMES	EP300	EPAS1	EPB41L4A-AS1	EPHA10	EPHB1	EPO	EPOR	ERBB2	ERF	ERG	ERGIC1	ERN1	ESCO1	ESCO2	ESR1	ESR2	ESRRA	ESRRB	ESX1	ETS1	ETV1	ETV2	ETV3	ETV4	ETV5	ETV6	ETV7	EVX1	EVX2	EXD1	EXOSC5	EZR	EZR-AS1	F10	F11	F2	F2R	F2RL1	F2RL2	F2RL3	F3	F5	F7	F8	F9	FABP1	FABP4	FADD	FAM163B	FAM220A	FAM65C	FAM92A1P1	FBXL3	FBXO41	FBXW12	FCF1	FCF1P2	FDX1	FEV	FGA	FGB	FGD2	FGF2	FGG	FHL3	FKBPL	FLI1	FLT1	FLT4	FMOD	FN1	FNDC1	FNDC1-IT1	FOS	FOS::JUN	FOS::JUN(var2)	FOS::JUNB	FOS::JUND	FOSB	FOSB::JUN	FOSB::JUNB	FOSB::JUNB(var2)	FOSL1	FOSL1::JUN	FOSL1::JUN(var2)	FOSL1::JUNB	FOSL1::JUND	FOSL1::JUND(var2)	FOSL2	FOSL2::JUN	FOSL2::JUN(var2)	FOSL2::JUNB	FOSL2::JUNB(var2)	FOSL2::JUND	FOSL2::JUND(var2)	FOXA1	FOXB1	FOXC1	FOXC2	FOXD1	FOXD2	FOXF2	FOXG1	FOXH1	FOXI1	FOXK1	FOXK2	FOXL1	FOXO1	FOXO3	FOXO4	FOXO6	FOXP1	FOXP2	FOXP3	FPGS	FTCD	FTSJ2	FURIN	FYB1	FYN	GAB2	GABBR1	GABPA	GAS6	GATA1	GATA1::TAL1	GATA2	GATA3	GATA5	GATA6	GATSL3	GBA	GBGT1	GBX1	GBX2	GC	GCC1	GCG	GCGR	GCH1	GCHFR	GCLC	GCLM	GCM1	GCM2	GDPD5	GEM	GEMIN7	GGCT	GGCX	GGNBP1	GGT1	GGT7	GID4	GIP	GIPR	GLI2	GLIS2	GLIS3	GLP1R	GLTSCR1	GMDS	GMDS-AS1	GMEB2	GNB2L1	GNE	GNPNAT1	GOSR1	GOSR2	GP6	GPAA1	GPBP1	GPC1	GPER1	GPR119	GPR137	GPR146	GPX4	GRAP2	GRB2	GRB7	GRHL1	GRHL2	GRM4	GSC	GSC2	GSS	GSTO1	GSX1	GTF2F1	GTF2F2	GTPBP2	GUCD1	HAPLN3	HCG4	HDAC2	HERPUD1	HES7	HESX1	HEY1	HEY2	HGF	HGFAC	HHIPL1	HIF1A	HIF1AP1	HIF3A	HINFP	HIST3H2BA	HIST3H2BB	HLA-A	HLA-B	HLA-C	HLA-DQB1	HLA-G	HLA-V	HLF	HMBOX1	HMGA1	HMGB1P8	HMGB3P1	HMGN1P14	HNF1A	HNF1B	HNF4A	HNF4G	HNRNPA1	HNRNPA2B1	HNRNPA3	HNRNPD	HNRNPKP2	HNRNPM	HNRNPR	HNRNPU	HNRNPUL1	HOXA10	HOXA2	HOXA5	HOXB-AS4	HOXB13	HOXB2	HOXB3	HOXB9	HOXC10	HOXC11	HOXC12	HOXC13	HOXD11	HOXD12	HOXD13	HPR	HRG	HSD17B12	HSF1	HSF2	HSF4	HSP90AA1	HSP90AB1	HSPA8P19	HSPE1P11	HSPE1P18	HSPE1P9	HSPG2	IAPP	IBA57	IBA57-AS1	ID4	IFIH1	IFNG	IFT46	IGF1	IGF1R	IGF2	IGF2BP1	IL17A	IL1A	IL1F10	IL1R2	IL1RL2	IL1RN	IL2	IL2RA	IL2RB	IL36A	IL36B	IL36RN	IL6ST	ING1	INHBA	INHBB	INO80	INO80C	INO80E	INPP5A	INPP5B	INSM1	IP6K2	IP6K3	IRF1	IRF3	IRF4	IRF9	IRGM	ISCA1P4	ISL2	ISX	ITGA2	ITGAV	ITGB4	ITGB6	ITK	ITPKA	ITPR3	IVNS1ABP	JAK1	JAK2	JDP2	JUN	JUN(var2)	JUN::JUNB	JUN::JUNB(var2)	JUNB	JUNB(var2)	JUND	JUND(var2)	JUP	KANK2	KCNAB1	KCNAB3	KCNB1	KCNH1-IT1	KCNIP2-AS1	KCNJ11	KCNK16	KCNK17	KCNK5	KCNQ3	KCTD20	KDELR2	KDM6B	KDR	KIAA0196	KIAA0586	KIAA1324	KIF5C	KIF9	KIF9-AS1	KIT	KITLG	KLC1	KLF13	KLF16	KLF4	KLF5	KLF9	KLHL18	KLHL35	KMT2A	KNG1	KRT18P4	KRT18P47	KRT8P28	LAP3P2	LAT	LBX1	LBX2	LCAT	LCK	LCP2	LDLR	LDLRAP1	LEF1	LEFTY1	LEMD2	LEO1	LHX2	LHX6	LHX9	LIF	LIFR	LIN37	LIN54	LIN9	LINC00336	LINC00847	LINC00881	LINC01016	LINC01220	LINC01270	LINC01271	LINC01272	LINC01273	LINC01465	LINGO1	LINGO4	LIPC	LMF1	LMX1A	LMX1B	LPA	LPL	LRP1	LRP2	LRP8	LRPAP1	LRRC2	LRRC37B	LRRC48	LRRC73	LSM2	LSM3	LSM4	LSM5	LSM6	LSM8	LTBP1	LTBP4	LTF	LTK	LUM	LYN	MACC1	MAD1L1	MAD2L1BP	MAF::NFE2	MAFF	MAFG	MAFK	MAG	MAGEH1	MANBAL	MAP2K5	MAP3K1	MAP4	MAP4K4	MAP6	MAPK1	MAPK3	MAPK8	MAPKBP1	MARK3	MAT2A	MAT2B	MAVS	MAX	MAX::MYC	MBD5	MBNL3	MBTPS2	MCM2	MCM7	MEF2A	MEF2D	MEIS1	MEIS2	MEIS3	MEOX1	MEOX2	MERTK	MET	MFAP1	MFGE8	MGA	MGAT1	MGEA5	MGLL	MIR1226	MIR1275	MIR129-2	MIR1302-5	MIR196A1	MIR2115	MIR326	MIR554	MIR626	MIR645	MIRLET7I	MITF	MIXL1	MLH3	MLLT1	MLN	MLNR	MLPH	MLX	MLXIPL	MMP1	MMP14	MMP2	MMP24	MMP24-AS1	MMP3	MMP7	MMP9	MNT	MOB2	MORF4L1	MPHOSPH10	MPZL2	MPZL3	MREG	MRPL14	MRPL55	MRPS18A	MRPS18AP1	MRVI1	MRVI1-AS1	MSC	MSI2	MSX1	MSX2	MTCH1	MTF1	MTFP1	MTHFD1L	MTHFD2L	MTMR3	MTR	MTREX	MTTP	MXI1	MYB	MYBL1	MYBL2	MYBPHL	MYC	MYCBP	MYCN	MYF6	MYH7	MYH7B	MYL3	MYOCD	MZF1	MZF1(var2)	N4BP2L1	NAA38	NAGK	NANS	NBEAL2	NCBP1	NCBP2	NCEH1	NCOA6	NDN	NDUFA12	NDUFAF1	NDUFB1P1	NEK6	NEK9	NELFA	NELFB	NELFCD	NEURL1	NEURL1B	NEUROD1	NEUROD2	NEUROG2	NF2	NFASC	NFATC2	NFATC3	NFE2	NFE2L2	NFIA	NFIC	NFIC::TLX1	NFIL3	NFIX	NFKB1	NFKB2	NFKBIE	NFKBIZ	NFRKB	NFX1	NFYA	NFYB	NGF	NGFR	NHLH1	NID2	NIPBL	NKX2-3	NKX2-8	NKX3-1	NKX3-2	NLRC5	NME6	NOA1	NODAL	NOTCH1	NOTO	NPAS2	NPAT	NPEPL1	NPHP3	NPHP3-AS1	NR1A4	NR1A4::RXRA	NR1D1	NR1H3	NR1H4	NR2F1	NR2F2	NR3C1	NR3C2	NR4A1	NR4A2	NR4A2::RXRA	NRAS	NREP	NREP-AS1	NRF1	NRL	NRP2	NSF	NSMCE2	NTF3	NTRK1	NTRK2	NUDT1	NUDT5	NUSAP1	OBFC1	OIP5	OIP5-AS1	OLIG1	OMG	OR7E62P	ORC4	ORM1	ORM2	OSM	OSMR	OSTCP1	OTX1	OTX2	PACSIN1	PAF1	PAFAH1B2	PAG1	PARD3	PARD6A	PARD6B	PARD6G	PARG	PARP1	PAWR	PAX1	PAX4	PAX5	PAX8	PAX8-AS1	PAX9	PBX1	PBX2	PBX3	PBXIP1	PCNA	PCSK7	PCSK9	PDGFB	PDGFD	PDGFRB	PDS5A	PDS5B	PDX1	PEMT	PER2	PER3	PEX10	PF4	PFKFB4	PGF	PGM3	PHF5A	PHLDB1	PI16	PIGK	PIGS	PIGT	PIGU	PIH1D2	PIK3CA	PIK3CB	PIM1	PIP4K2A	PIP5K1B	PITX3	PKNOX1	PKNOX2	PLAG1	PLAT	PLAUR	PLCG1	PLG	PLGRKT	PLRG1	PLXNB1	PLXNB2	PMS2	PNMT	PNPLA1	PNPLA2	POC5	POGZ	POLG	POLG2	POLH	POLR1C	POLR2B	POLR2C	POLR2D	POLR2E	POLR2F	POLR2G	POLR2I	POLR2J	POMP	POU1F1	POU2F1	POU2F2	POU3F1	POU3F2	POU3F3	POU3F4	POU4F1	POU4F2	POU4F3	POU5F1	POU5F1B	POU6F2	PPARA	PPARA::RXRA	PPARG	PPFIA1	PPIE	PPIL1	PPIL4	PPIP5K1	PPP1R13B	PPP1R14D	PPP1R37	PPP2CA	PPP2R2A	PRDM1	PRKAR2A	PRKAR2A-AS1	PRKAR2B	PRKCSH	PRKCZ	PRKG1	PROC	PROS1	PROX1	PROX2	PRPF19	PRPF3	PRPF31	PRPF4	PRPF40A	PRPF6	PRPF8	PRSS42	PRSS44	PRSS50	PSAP	PSD4	PSMA1	PSMA2	PSMA3	PSMA4	PSMA5	PSMA6	PSMA7	PSMA8	PSMB1	PSMB10	PSMB11	PSMB2	PSMB4	PSMB5	PSMB6	PSMB7	PSMB8	PSMB9	PSMC1	PSMC2	PSMC3	PSMC4	PSMC5	PSMC6	PSMD1	PSMD11	PSMD12	PSMD13	PSMD14	PSMD2	PSMD3	PSMD4	PSMD5	PSMD6	PSMD7	PSMD8	PSME2	PSME3	PSME4	PSRC1	PSTK	PTGIS	PTGS1	PTGS2	PTH	PTH1R	PTHLH	PTK2	PTPN1	PTPN11	PTPN2	PTPN22	PTPN23	PTPN6	PTPRA	PTS	PVR	PVRL2	PXN	PXT1	Pax6	RAB17	RAB20	RAB33B	RAB3D	RAB44	RAC1	RAC2	RAD21	RAD51	RALGDS	RARA	RARA(var2)	RARA::RXRA	RARA::RXRG	RASA1	RASD1	RAX	RAX2	RB1	RBBP4	RBL1	RBL2	RBM22	RBMX2	RBPJ	RDH11	RDH5	RDX	REL	RELA	RELB	RELN	REPS1	RER1	REST	RETSAT	RFX2	RFX3	RFX4	RFX5	RGL3	RHBDL2	RHOA	RHOV	RIC1	RLBP1	RMDN3	RN7SKP141	RN7SKP151	RN7SKP66	RN7SL234P	RN7SL273P	RN7SL34P	RN7SL497P	RN7SL502P	RN7SL635P	RN7SL636P	RN7SL672P	RN7SL748P	RN7SL870P	RND1	RNF181	RNF187	RNF215	RNF8	RNU1-88P	RNU4-68P	RNU4ATAC14P	RNU6-1062P	RNU6-1113P	RNU6-1157P	RNU6-1169P	RNU6-147P	RNU6-293P	RNU6-331P	RNU6-510P	RNU6-605P	RNU6-611P	RNU6-653P	RNU6-689P	RNU6-919P	RNU6ATAC39P	RNU6ATAC3P	RNU7-128P	RNU7-160P	RNU7-195P	RNU7-38P	RNU7-3P	RNY4P25	RORA	RORA(var2)	RORB	RORC	RPAP1	RPE65	RPEP4	RPL12P2	RPL21P107	RPL23AP12	RPL29P2	RPL31P57	RPL35P2	RPL36P2	RPL5P30	RPL7P25	RPRD1A	RPS10	RPS3	RPS6KL1	RRAGC	RRAS	RSPH3	RSPH9	RTF1	RTN4R	RTP3	RUNX1	RUNX2	RUNX3	RXRA	RXRA::VDR	RXRB	RXRG	S1PR1	SARDH	SARS	SART1	SCAP	SCARB2	SCARNA21	SCN10A	SCN11A	SCN1A	SCN1B	SCN2A	SCN2B	SCN3A	SCN3B	SCN4A	SCN4B	SCN5A	SCN8A	SCN9A	SCRT1	SCRT2	SCT	SDC1	SEC61A2	SELENBP1	SEM1	SEMA4D	SERBP1	SERPINA1	SERPINA5	SERPINC1	SERPIND1	SERPINE1	SERPINH1	SETD2	SF1	SF3A1	SF3A2	SF3A3	SF3B1	SF3B2	SF3B3	SF3B4	SF3B5	SF3B6	SFR1	SFTPB	SH2D1A	SH2D6	SH3BP4	SH3PXD2A	SHC1	SHH	SHISA5	SHMT1	SHMT2	SHOX	SIDT2	SIK3	SIX1	SIX2	SKI	SKIL	SKIV2L	SKP1	SKP2	SLAMF1	SLC12A3	SLC25A20	SLC26A6	SLC29A1	SLC35B2	SLC9A1	SLC9A8	SLK	SLU7	SMAD1	SMAD2	SMAD2::SMAD3::SMAD4	SMAD3	SMAD4	SMAD5	SMAD6	SMAD7	SMAD9	SMARCA4	SMARCC1	SMC1A	SMC3	SMURF2	SNAI1	SNAI2	SNF8	SNIP1	SNORA13	SNORD104	SNORD15A	SNORD15B	SNORD97	SNRNP200	SNRNP40	SNRNP70	SNRPA	SNRPA1	SNRPB	SNRPB2	SNRPC	SNRPD1	SNRPD2	SNRPD3	SNRPE	SNRPF	SNRPFP1	SNRPFP4	SNRPG	SNRPN	SNU13	SNW1	SNX27	SNX8	SOCS2	SOCS2-AS1	SORT1	SOS1	SOX10	SOX13	SOX15	SOX21	SOX4	SOX9	SP1	SP2	SP3	SP4	SP8	SPAG9	SPARC	SPATA2	SPC24	SPDEF	SPECC1L	SPECC1L-ADORA2A	SPG20-AS1	SPI1	SPIB	SPINK8	SPINT1	SPOCK2	SPRED2	SQSTM1	SRC	SREBF1	SREBF2	SREBF2(var2)	SRF	SRGN	SRRM2	SRSF1	SRSF3	SRSF4	SRSF5	SRSF6	SRSF9	SRY	SSRP1	ST14	STAG1	STAG2	STAT1	STAT1::STAT2	STAT3	STAT5A	STAT5B	STK38	STRN	STX11	STX1B	SUMO2P1	SUPT16H	SUPT4H1	SUPT5H	SUPT6H	SWSAP1	SYCE2	SYCP1	SYF2	SYK	SYNCRIP	TAB2	TAF11	TAGAP	TAGLN	TAL1	TAL1::TCF3	TAS2R1	TBC1D10A	TBC1D2	TBC1D22B	TBR1	TBX1	TBX15	TBX2	TBX20	TBX21	TBX4	TBX5	TBXAS1	TCEA1	TCEA2	TCF3	TCF4	TCF7L1	TCF7L2	TCP11	TCTE1	TDGF1	TEAD1	TEAD2	TEAD3	TEAD4	TEF	TEK	TEX12	TEX261	TF	TFAP2A	TFAP2A(var2)	TFAP2A(var3)	TFAP2B	TFAP2B(var2)	TFAP2B(var3)	TFAP2C	TFAP2C(var2)	TFAP2C(var3)	TFAP4	TFCP2	TFDP1	TFDP2	TFE3	TFEB	TFEC	TFIP11	TFPI	TGFB1	TGFB2	TGFB3	TGFBR1	TGFBR2	TGFBR3	TGFBRAP1	TGIF1	TGIF2	TGOLN2	THADA	THAP1	THBD	THBS1	THEM4	THEM5	TIAM1	TIMM9	TIMP1	TIMP2	TIMP3	TJAP1	TMA7	TMCC3	TMED10	TMED3	TMED7	TMED9	TMEM150A	TMEM151B	TMEM189	TMEM189-UBE2V1	TMEM205	TMEM217	TMEM25	TMEM63B	TMEM87B	TMEM88	TMEM91	TMIE	TMPRSS4	TMPRSS4-AS1	TMSB4X	TMSB4XP6	TOM1L2	TOMM40	TP53	TP53INP2	TP63	TP73	TPRA1	TRAPPC1	TRAPPC6A	TRAT1	TRERNA1	TRIB1	TRIM14	TRIM17	TRIM33	TRIM41	TRIM52	TRIM52-AS1	TRIM7	TRMT6	TRMT61A	TRMT61B	TSPAN16	TTC36	TTC37	TTLL6	TUBBP9	TUFT1	TWIST1	TXNL4A	TYRO3	U2AF1	U2AF2	UBA3	UBA5	UBA52	UBB	UBBP1	UBE2A	UBE2F	UBE2M	UBE2V1	UBE2Z	UBE4A	UCHL5	UFL1	UFM1	UHRF1BP1	UNC119B	UNCX	UPB1	UQCC1	UQCC2	UQCR10	UQCRC1	USF1	USF2	USH1C	USP14	USP39	USP42	USP48	UST	UTP11L	VAMP5	VAMP8	VAV1	VCAN	VDR	VEGFA	VEGFB	VEGFD	VHL	VIP	VIPR1	VLDLR	VPS16	VPS18	VPS25	VPS26BP1	VPS28	VPS33A	VPS36	VPS39	VPS41	VSX1	VTRNA2-2P	VWF	WAPL	WBP4	WDR12	WDR61	WNT9B	XAB2	XBP1	XPO5	XRCC3	YIPF2	YIPF3	YIPF5	YIPF6	YLPM1	YWHAB	YY1	ZAP70	ZBED1	ZBTB18	ZBTB33	ZBTB7A	ZBTB7B	ZBTB7C	ZBTB8OS	ZC2HC1C	ZC3H12C	ZC3H12D	ZEB1	ZFP36L1	ZFP62	ZFYVE19	ZFYVE21	ZIC1	ZIC3	ZIC4	ZMAT5	ZNF143	ZNF24	ZNF263	ZNF282	ZNF296	ZNF341	ZNF341-AS1	ZNF354C	ZNF384	ZNF410	ZNF589	ZNF627	ZNF653	ZNF740	ZNF833P	ZPR1	ZSCAN4
placenta	A2M	AARS2	ABCA1	ABCC10	ABCC9	ABHD2	ACAD11	ACAN	ACBD3	ACKR4	ACSS2	ACTR2	ACTR5	ACVR1C	ACVR2A	ACVR2B	ACVRL1	ACYP1	ADNP	ADORA2A	ADORA2A-AS1	ADRM1	AGO1	AGO3	AGO4	AGPAT4	AHCY	AHCYL1	AHCYL2	AHSG	AIMP2	AKAP12	AKIRIN1	AKT1	AKT2	ALB	ALKBH3	ALOX15B	ALS2CL	AMICA1	AMPD3	AMZ2P2	ANAPC16	ANAPC2	ANGPT1	ANGPT4	ANGPTL3	ANGPTL4	ANK2	ANK3	ANKLE2	ANKRD33B	ANKRD53	ANKS1A	ANP32B	APOA1	APOA1-AS	APOA2	APOA4	APOA5	APOB	APOBR	APOC1	APOC1P1	APOC3	APOE	APOF	APOH	APOL1	APOPT1	APP	AQR	AR	ARCN1	AREL1	ARF1	ARFIP2	ARHGAP35	ARHGAP45	ARHGDIA	ARHGDIB	ARHGDIG	ARHGEF11	ARHGEF12	ARIH2	ARIH2OS	ARL4C	ARNT	ARNT::HIF1A	ARNTL	ARRB1	ASCC1	ASCC2	ASCC3	ASCL1	ASPN	ATF4	ATF6	ATF7	ATP5L	ATP5SL	ATPAF2	ATRIP	AXL	B2M	B4GALT4	B4GALT5	B9D2	BACE1	BACH2	BAG5	BAK1	BANF1	BARX1	BATF3	BATF::JUN	BCAM	BCAR1	BCAS2	BCAS4	BCKDHA	BCL3	BDNF	BEND6	BEX1	BGLAP	BGN	BHLHE22	BHLHE40	BHLHE41	BHMT	BHMT2	BICD1	BLOC1S3	BMPR1B	BMPR2	BRPF3	BSX	BTBD10	BTNL10	BTNL8	BUD13	BUD31	C10orf105	C10orf54	C11orf57	C15orf62	C19orf52	C1orf122	C1orf194	C2orf68	C3orf84	C4BPA	C4BPB	C6orf1	C6orf106	C6orf222	C6orf223	C6orf89	C6orf99	C9orf156	CABIN1	CABP7	CALM1	CALM2	CALM3	CAMK1D	CAMP	CAPG	CAPN11	CAPNS1	CARF	CARM1	CAV1	CBFA2T2	CBL	CBLC	CBS	CCDC12	CCDC151	CCDC157	CCDC159	CCDC51	CCDC97	CCL19	CCL25	CCNA1	CCNA2	CCNB1	CCND1	CCND2	CCND3	CCNE1	CCNE2	CCNL1	CCNT1	CCR3	CCR5	CCRL2	CD2	CD247	CD274	CD28	CD36	CD3D	CD3E	CD3G	CD4	CD47	CD8A	CD8B	CDC123	CDC25A	CDC27	CDC40	CDC42	CDC5L	CDC6	CDC73	CDCA8	CDH13	CDH17	CDH23	CDH23-AS1	CDK1	CDK12	CDK2	CDK4	CDK6	CDK7	CDK9	CDKN1A	CDKN1B	CDKN2B	CDKN2C	CDKN2D	CDX1	CEACAM16	CEACAM19	CEBPA	CEBPB	CEBPD	CEBPE	CEBPG	CELSR2	CELSR3	CELSR3-AS1	CENPB	CEP68	CEP95	CETP	CFAP43	CGN	CH25H	CHAC1	CHD1	CHD1L	CHD3	CHERP	CHMP2A	CHMP4B	CHMP4C	CHMP6	CHN2	CHP1	CHST12	CHST3	CIRBP	CITED1	CLASRP	CLEC3B	CLOCK	CLPTM1	CLU	CMA1	CMAS	CNTROB	COL17A1	COL1A1	COL1A2	COL23A1	COL3A1	COL5A2	COL6A2	COL6A3	COL7A1	COMT	CORO2A	COX6A1P2	COX6CP2	CPB2	CPNE2	CPNE5	CRAT	CREB1	CREB3	CREB3L1	CREB3L3	CREBBP	CRNKL1	CRY1	CRY2	CSDE1	CSF3R	CSK	CSNK1D	CSNK2A1	CSNK2A2	CSNK2B	CSPG5	CTCF	CTCFL	CTDP1	CTH	CTIF	CTLA4	CTNNA1	CTNNB1	CTNND1	CTR9	CTSG	CTTN	CUBN	CUL1	CWC22	CXCR4	CYB5D1	CYCSP2	CYP39A1	CYP46A1	CYP7A1	DAB2	DAGLB	DAPP1	DARS	DARS-AS1	DBH	DBP	DCN	DDC	DDX20	DDX23	DDX42	DDX46	DDX5	DDX58	DENND2C	DHFR	DHFR2	DHX15	DHX16	DHX30	DHX35	DHX38	DICER1	DLK2	DLL4	DLST	DLX6	DMGDH	DMRT3	DNAJC13	DNAJC17	DOCK3	DOK1	DOK2	DPP4	DPPA5P4	DPYS	DST	DUSP1	DUX4	DYM	DYNC2LI1	E2F1	E2F4	E2F5	E2F6	E2F7	E2F8	EBF1	ECSIT	EDEM2	EDIL3	EDN2	EDN3	EDNRA	EFTUD2	EGF	EGFR	EGLN3	EGR1	EGR2	EGR3	EGR4	EHF	EIF1P2	EIF2B1	EIF2B2	EIF2B3	EIF2B4	EIF2B5	EIF2S1	EIF2S2	EIF2S2P5	EIF2S3	EIF2S3B	EIF3B	EIF4G2	EIF5	EIF6	ELF1	ELF3	ELF4	ELF5	ELK1	ELK3	ELK4	ELOA	ELOF1	ELOVL1	ELP6	EML4	EMX1	EMX2	EN1	EN2	EOMES	EP300	EPAS1	EPB41L4A-AS1	EPHA10	EPHB1	EPO	EPOR	ERBB2	ERF	ERG	ERGIC1	ERN1	ESCO1	ESCO2	ESR1	ESR2	ESRRA	ESRRB	ESX1	ETS1	ETV1	ETV2	ETV3	ETV4	ETV5	ETV6	ETV7	EVX1	EVX2	EXD1	EXOSC5	EZR	EZR-AS1	F10	F11	F2	F2R	F2RL1	F2RL2	F2RL3	F3	F5	F7	F8	F9	FABP1	FABP4	FADD	FAM220A	FAM65C	FAM92A1P1	FBXL3	FBXO41	FBXW12	FCF1	FCF1P2	FDX1	FEV	FGA	FGB	FGD2	FGF2	FGG	FHL3	FKBPL	FLI1	FLT1	FLT4	FMOD	FN1	FNDC1	FOS	FOS::JUN	FOS::JUN(var2)	FOS::JUNB	FOS::JUND	FOSB	FOSB::JUN	FOSB::JUNB	FOSB::JUNB(var2)	FOSL1	FOSL1::JUN	FOSL1::JUN(var2)	FOSL1::JUNB	FOSL1::JUND	FOSL1::JUND(var2)	FOSL2	FOSL2::JUN	FOSL2::JUN(var2)	FOSL2::JUNB	FOSL2::JUNB(var2)	FOSL2::JUND	FOSL2::JUND(var2)	FOXA1	FOXB1	FOXC1	FOXC2	FOXD1	FOXD2	FOXF2	FOXG1	FOXH1	FOXI1	FOXK1	FOXK2	FOXL1	FOXO1	FOXO3	FOXO4	FOXO6	FOXP1	FOXP2	FOXP3	FPGS	FTCD	FTSJ2	FURIN	FYB1	FYN	GAB2	GABBR1	GABPA	GAS6	GATA1	GATA1::TAL1	GATA2	GATA3	GATA5	GATA6	GATSL3	GBA	GBX1	GBX2	GC	GCC1	GCG	GCGR	GCH1	GCHFR	GCLC	GCLM	GCM1	GCM2	GDPD5	GEM	GEMIN7	GGCT	GGCX	GGNBP1	GGT1	GGT7	GID4	GIP	GIPR	GLI2	GLIS2	GLIS3	GLP1R	GLTSCR1	GMDS	GMDS-AS1	GMEB2	GNB2L1	GNE	GNPNAT1	GOSR1	GOSR2	GP6	GPAA1	GPBP1	GPC1	GPR119	GPR137	GPR146	GPX4	GRAP2	GRB2	GRB7	GRHL1	GRHL2	GRM4	GSC	GSC2	GSS	GSTO1	GSX1	GTF2F1	GTF2F2	GTPBP2	GUCD1	HDAC2	HERPUD1	HES7	HESX1	HEY1	HEY2	HGF	HGFAC	HHIPL1	HIF1A	HIF1AP1	HIF3A	HINFP	HIST3H2BA	HIST3H2BB	HLA-A	HLA-B	HLA-C	HLA-DQB1	HLA-G	HLF	HMBOX1	HMGA1	HNF1A	HNF1B	HNF4A	HNF4G	HNRNPA1	HNRNPA2B1	HNRNPA3	HNRNPD	HNRNPKP2	HNRNPM	HNRNPR	HNRNPU	HNRNPUL1	HOXA10	HOXA13	HOXA2	HOXA5	HOXB13	HOXB2	HOXB3	HOXB9	HOXC10	HOXC11	HOXC12	HOXC13	HOXD11	HOXD12	HOXD13	HPR	HRG	HSD17B12	HSF1	HSF2	HSF4	HSP90AA1	HSP90AB1	HSPA8P19	HSPE1P11	HSPE1P18	HSPE1P9	HSPG2	IAPP	IBA57	IBA57-AS1	ID4	IFIH1	IFNG	IFT46	IGF1	IGF1R	IGF2	IGF2BP1	IL17A	IL1A	IL1F10	IL1R2	IL1RL2	IL1RN	IL2	IL2RA	IL2RB	IL36A	IL36B	IL36RN	IL6ST	ING1	INHBA	INHBB	INO80	INO80C	INO80E	INPP5A	INPP5B	INSM1	IP6K2	IP6K3	IRF1	IRF3	IRF4	IRF9	IRGM	ISCA1P4	ISL2	ISX	ITGA2	ITGAV	ITGB4	ITGB6	ITK	ITPKA	ITPR3	IVNS1ABP	JAK1	JAK2	JDP2	JDP2(var2)	JUN	JUN(var2)	JUN::JUNB	JUN::JUNB(var2)	JUNB	JUNB(var2)	JUND	JUND(var2)	JUP	KANK2	KCNAB1	KCNAB3	KCNB1	KCNIP2-AS1	KCNJ11	KCNK16	KCNK17	KCNK5	KCNQ3	KCTD20	KDELR2	KDM6B	KDR	KIAA0196	KIAA0586	KIAA1324	KIF5C	KIF9	KIF9-AS1	KIT	KITLG	KLC1	KLF13	KLF14	KLF16	KLF4	KLF5	KLF9	KLHL18	KMT2A	KNG1	KRT8P28	LAP3P2	LAT	LBX1	LBX2	LCAT	LCK	LCP2	LDLR	LDLRAP1	LEF1	LEFTY1	LEMD2	LEO1	LHX2	LHX6	LHX9	LIF	LIFR	LIN37	LIN54	LIN9	LINC00336	LINC00847	LINC00881	LINC01016	LINC01220	LINC01270	LINC01272	LINC01273	LINC01465	LINC01563	LINGO1	LINGO4	LIPC	LMF1	LMX1A	LMX1B	LPA	LPL	LRP1	LRP2	LRP8	LRPAP1	LRRC2	LRRC37B	LRRC48	LRRC73	LSM2	LSM3	LSM4	LSM5	LSM6	LSM8	LTBP1	LTBP4	LTF	LTK	LUM	LYN	MACC1	MAD1L1	MAD2L1BP	MAF::NFE2	MAFF	MAFG	MAFK	MAG	MAGEH1	MANBAL	MAP2K5	MAP3K1	MAP4	MAP4K4	MAP6	MAPK1	MAPK3	MAPK8	MAPKBP1	MARK3	MAT2A	MAT2B	MAVS	MAX	MAX::MYC	MBD5	MBNL3	MBTPS2	MCM2	MCM7	MEF2A	MEF2D	MEIS1	MEIS2	MEIS3	MEOX1	MEOX2	MERTK	MET	MFAP1	MFGE8	MGA	MGAT1	MGEA5	MGLL	MIR1226	MIR1275	MIR2115	MIR326	MIR554	MIR626	MIR645	MIRLET7I	MITF	MIXL1	MLH3	MLLT1	MLN	MLNR	MLPH	MLX	MLXIPL	MMP1	MMP14	MMP2	MMP24	MMP24-AS1	MMP3	MMP7	MMP9	MNT	MOB2	MORF4L1	MPHOSPH10	MPZL2	MPZL3	MREG	MRPL14	MRPL55	MRPS18A	MRPS18AP1	MRVI1	MRVI1-AS1	MSC	MSI2	MSX1	MSX2	MTCH1	MTF1	MTFP1	MTHFD1L	MTHFD2L	MTMR3	MTR	MTREX	MTTP	MXI1	MYB	MYBL1	MYBL2	MYC	MYCBP	MYCN	MYF6	MYH7	MYL3	MYOCD	MZF1	MZF1(var2)	N4BP2L1	NAA38	NAGK	NANS	NBEAL2	NCBP1	NCBP2	NCEH1	NCOA6	NDN	NDUFA12	NDUFAF1	NDUFB1P1	NEK6	NEK9	NELFA	NELFB	NELFCD	NEURL1	NEURL1B	NEUROD1	NEUROD2	NEUROG2	NF2	NFASC	NFATC2	NFATC3	NFE2	NFE2L2	NFIA	NFIC	NFIC::TLX1	NFIL3	NFIX	NFKB1	NFKB2	NFKBIE	NFKBIZ	NFRKB	NFX1	NFYA	NFYB	NGF	NGFR	NHLH1	NID2	NIPBL	NKX2-3	NKX2-8	NKX3-1	NKX3-2	NLRC5	NME6	NOA1	NODAL	NOTCH1	NOTO	NPAS2	NPAT	NPHP3	NPHP3-AS1	NR1A4	NR1A4::RXRA	NR1D1	NR1H3	NR1H4	NR2F1	NR2F2	NR3C1	NR3C2	NR4A1	NR4A2	NR4A2::RXRA	NRAS	NREP	NRF1	NRL	NRP2	NSF	NSMCE2	NTF3	NTRK1	NTRK2	NUDT1	NUDT5	NUSAP1	OBFC1	OIP5	OIP5-AS1	OLIG1	OMG	OR7E46P	ORC4	ORM1	ORM2	OSM	OSMR	OSTCP1	OTX1	OTX2	PACSIN1	PAF1	PAFAH1B2	PAG1	PARD3	PARD6A	PARD6B	PARD6G	PARG	PARP1	PAWR	PAX1	PAX4	PAX5	PAX8	PAX8-AS1	PAX9	PBX1	PBX2	PBX3	PBXIP1	PCNA	PCSK7	PCSK9	PDGFB	PDGFD	PDGFRB	PDS5A	PDS5B	PDX1	PEMT	PER2	PER3	PEX10	PF4	PFKFB4	PGF	PGM3	PHF5A	PHLDB1	PI16	PIGK	PIGS	PIGT	PIGU	PIH1D2	PIK3CA	PIK3CB	PIM1	PIP4K2A	PIP5K1B	PITX3	PKNOX1	PKNOX2	PLAG1	PLAT	PLAUR	PLCG1	PLG	PLGRKT	PLRG1	PLXNB1	PLXNB2	PMS2	PNMT	PNPLA1	PNPLA2	POC5	POGZ	POLG	POLG2	POLH	POLR1C	POLR2B	POLR2C	POLR2D	POLR2E	POLR2F	POLR2G	POLR2I	POLR2J	POMP	POU1F1	POU2F1	POU2F2	POU3F1	POU3F2	POU3F3	POU3F4	POU4F1	POU4F2	POU4F3	POU5F1	POU5F1B	POU6F2	PPARA	PPARA::RXRA	PPARG	PPFIA1	PPIE	PPIL1	PPIL4	PPIP5K1	PPP1R13B	PPP1R14D	PPP1R37	PPP2CA	PPP2R2A	PRDM1	PRKAR2A	PRKAR2A-AS1	PRKAR2B	PRKCSH	PRKCZ	PRKG1	PROC	PROS1	PROX1	PROX2	PRPF19	PRPF3	PRPF31	PRPF4	PRPF40A	PRPF6	PRPF8	PRRX1	PRSS42	PRSS44	PRSS50	PSAP	PSD4	PSMA1	PSMA2	PSMA3	PSMA4	PSMA5	PSMA6	PSMA7	PSMA8	PSMB1	PSMB10	PSMB11	PSMB2	PSMB4	PSMB5	PSMB6	PSMB7	PSMB8	PSMB9	PSMC1	PSMC2	PSMC3	PSMC4	PSMC5	PSMC6	PSMD1	PSMD11	PSMD12	PSMD13	PSMD14	PSMD2	PSMD3	PSMD4	PSMD5	PSMD6	PSMD7	PSMD8	PSME2	PSME3	PSME4	PSRC1	PSTK	PTGIS	PTGS1	PTGS2	PTH	PTH1R	PTHLH	PTK2	PTPN1	PTPN11	PTPN2	PTPN22	PTPN23	PTPN6	PTPRA	PTS	PVR	PVRL2	PXN	PXT1	Pax6	RAB17	RAB20	RAB33B	RAB44	RAC1	RAC2	RAD21	RAD51	RALGDS	RARA	RARA(var2)	RARA::RXRA	RARA::RXRG	RASA1	RAX	RAX2	RB1	RBBP4	RBL1	RBL2	RBM22	RBMX2	RBPJ	RDH11	RDH5	RDX	REL	RELA	RELB	RELN	REPS1	RER1	REST	RFX2	RFX3	RFX4	RFX5	RHOA	RHOV	RIC1	RLBP1	RMDN3	RN7SKP151	RN7SKP66	RN7SL234P	RN7SL251P	RN7SL329P	RN7SL497P	RN7SL502P	RN7SL636P	RN7SL672P	RN7SL748P	RN7SL870P	RND1	RNF181	RNF187	RNF215	RNF8	RNU1-88P	RNU4-68P	RNU4ATAC14P	RNU6-1062P	RNU6-1113P	RNU6-1157P	RNU6-1169P	RNU6-147P	RNU6-293P	RNU6-331P	RNU6-510P	RNU6-689P	RNU6-919P	RNU6ATAC3P	RNU7-128P	RNU7-160P	RNU7-38P	RORA	RORA(var2)	RORB	RORC	RPAP1	RPE65	RPEP4	RPL12P2	RPL17P26	RPL23AP12	RPL29P2	RPL31P57	RPL5P30	RPL7P14	RPRD1A	RPS10	RPS24P17	RPS3	RPS6KL1	RRAGC	RRAS	RSPH3	RSPH9	RTF1	RTN4R	RTP3	RUNX1	RUNX2	RUNX3	RXRA	RXRA::VDR	RXRB	RXRG	S1PR1	SARDH	SARS	SART1	SCAP	SCARB2	SCARNA21	SCN10A	SCN11A	SCN1A	SCN1B	SCN2A	SCN2B	SCN3A	SCN3B	SCN4A	SCN4B	SCN5A	SCN8A	SCN9A	SCRT1	SCRT2	SCT	SDC1	SEC61A2	SELENBP1	SEM1	SEMA4D	SERBP1	SERPINA1	SERPINA5	SERPINC1	SERPIND1	SERPINE1	SERPINH1	SETD2	SF1	SF3A1	SF3A2	SF3A3	SF3B1	SF3B2	SF3B3	SF3B4	SF3B5	SF3B6	SFR1	SFTPB	SH2D1A	SH2D6	SH3BP4	SH3PXD2A	SHC1	SHH	SHISA5	SHMT1	SHMT2	SHOX	SIDT2	SIK3	SIX1	SIX2	SKI	SKIL	SKIV2L	SKP1	SKP2	SLAMF1	SLC25A20	SLC26A6	SLC29A1	SLC35B2	SLC9A1	SLC9A8	SLK	SLU7	SMAD1	SMAD2	SMAD2::SMAD3::SMAD4	SMAD3	SMAD4	SMAD5	SMAD6	SMAD7	SMAD9	SMARCA4	SMARCC1	SMC1A	SMC3	SMURF2	SNAI1	SNAI2	SNF8	SNIP1	SNORA13	SNORD104	SNORD15A	SNORD15B	SNORD97	SNRNP200	SNRNP40	SNRNP70	SNRPA	SNRPA1	SNRPB	SNRPB2	SNRPC	SNRPD1	SNRPD2	SNRPD3	SNRPE	SNRPF	SNRPFP1	SNRPFP4	SNRPG	SNRPN	SNU13	SNW1	SNX27	SNX8	SOCS2	SOCS2-AS1	SORT1	SOS1	SOX10	SOX13	SOX15	SOX21	SOX4	SOX9	SP1	SP2	SP3	SP4	SP8	SPAG9	SPARC	SPATA2	SPC24	SPDEF	SPECC1L	SPECC1L-ADORA2A	SPG20-AS1	SPI1	SPIB	SPIC	SPINK8	SPINT1	SPOCK2	SPRED2	SQSTM1	SRC	SREBF1	SREBF2	SREBF2(var2)	SRF	SRGN	SRRM2	SRSF1	SRSF3	SRSF4	SRSF5	SRSF6	SRSF9	SRY	SSRP1	ST14	STAG1	STAG2	STAT1	STAT1::STAT2	STAT3	STAT5A	STAT5B	STK38	STRN	STX11	STX1B	SUMO2P1	SUPT16H	SUPT4H1	SUPT5H	SUPT6H	SUSD2	SWSAP1	SYCE2	SYCP1	SYF2	SYK	SYNCRIP	TAB2	TAF11	TAGAP	TAGLN	TAL1	TAL1::TCF3	TAS2R1	TBC1D10A	TBC1D2	TBC1D22B	TBR1	TBX1	TBX15	TBX2	TBX20	TBX21	TBX4	TBX5	TBXAS1	TCEA1	TCEA2	TCF3	TCF4	TCF7L1	TCF7L2	TCP11	TDGF1	TEAD1	TEAD2	TEAD3	TEAD4	TEF	TEK	TEX12	TEX261	TF	TFAP2A	TFAP2A(var2)	TFAP2A(var3)	TFAP2B	TFAP2B(var2)	TFAP2B(var3)	TFAP2C	TFAP2C(var2)	TFAP2C(var3)	TFAP4	TFCP2	TFDP1	TFDP2	TFE3	TFEB	TFEC	TFIP11	TFPI	TGFB1	TGFB2	TGFB3	TGFBR1	TGFBR2	TGFBR3	TGFBRAP1	TGIF1	TGIF2	TGOLN2	THADA	THAP1	THBD	THBS1	THEM4	TIAM1	TIMM9	TIMP1	TIMP2	TIMP3	TJAP1	TMA7	TMCC3	TMED10	TMED3	TMED7	TMED9	TMEM150A	TMEM189	TMEM189-UBE2V1	TMEM205	TMEM217	TMEM25	TMEM61	TMEM63B	TMEM87B	TMEM88	TMIE	TMSB4X	TMSB4XP6	TOM1L2	TOMM40	TP53	TP53INP2	TP63	TP73	TPRA1	TRAPPC1	TRAPPC6A	TRAT1	TRERNA1	TRIB1	TRIM14	TRIM17	TRIM33	TRIM41	TRIM52	TRIM52-AS1	TRIM7	TRMT6	TRMT61A	TRMT61B	TSPAN16	TTC36	TTC37	TUBBP9	TUFT1	TWIST1	TXNL4A	TYRO3	U2AF1	U2AF2	UBA3	UBA5	UBA52	UBB	UBE2A	UBE2F	UBE2M	UBE2V1	UBE2Z	UBE4A	UCHL5	UFL1	UFM1	UHRF1BP1	UNC119B	UNCX	UPB1	UQCC1	UQCC2	UQCR10	UQCRC1	USF1	USF2	USH1C	USP14	USP39	USP42	USP48	UST	UTP11L	VAMP5	VAMP8	VAV1	VCAN	VDR	VEGFA	VEGFB	VEGFD	VENTX	VHL	VIP	VIPR1	VLDLR	VPS16	VPS18	VPS25	VPS26BP1	VPS28	VPS33A	VPS36	VPS39	VPS41	VSX1	VWF	WAPL	WBP4	WDR12	WDR61	WNT9B	XAB2	XBP1	XPO5	XRCC3	YIPF2	YIPF3	YIPF5	YIPF6	YLPM1	YWHAB	YY1	ZAP70	ZBED1	ZBTB18	ZBTB33	ZBTB7A	ZBTB7B	ZBTB7C	ZBTB8OS	ZC2HC1C	ZC3H12D	ZEB1	ZFP36L1	ZFP62	ZFYVE19	ZFYVE21	ZIC1	ZIC3	ZIC4	ZMAT5	ZNF143	ZNF24	ZNF263	ZNF282	ZNF296	ZNF341	ZNF341-AS1	ZNF354C	ZNF384	ZNF410	ZNF589	ZNF627	ZNF653	ZNF740	ZNF833P	ZPR1	ZSCAN4
fibroblast	A2M	AARS2	ABCA1	ABCC10	ABCC9	ABHD2	ACAD11	ACAN	ACBD3	ACKR4	ACP5	ACSS2	ACTR2	ACTR5	ACVR1C	ACVR2A	ACVR2B	ACVRL1	ACYP1	ADNP	ADORA2A	ADORA2A-AS1	ADRM1	AGO1	AGO3	AGO4	AGPAT4	AHCY	AHCYL1	AHCYL2	AHSG	AIMP2	AKAP12	AKIRIN1	AKT1	AKT2	ALB	ALKBH3	ALOX15B	ALS2CL	AMICA1	AMPD3	AMZ2P2	ANAPC16	ANAPC2	ANGPT1	ANGPT4	ANGPTL3	ANGPTL4	ANK2	ANK3	ANKLE2	ANKRD33B	ANKRD53	ANKS1A	ANP32B	APOA1	APOA1-AS	APOA2	APOA4	APOA5	APOB	APOBR	APOC3	APOE	APOF	APOH	APOL1	APOPT1	APP	AQR	AR	ARCN1	AREL1	ARF1	ARFIP2	ARHGAP35	ARHGAP45	ARHGDIA	ARHGDIB	ARHGDIG	ARHGEF11	ARHGEF12	ARIH2	ARIH2OS	ARL4C	ARNT	ARNT::HIF1A	ARNTL	ARRB1	ASCC1	ASCC2	ASCC3	ASCL1	ASPN	ATF4	ATF6	ATF7	ATOH8	ATP5L	ATP5SL	ATPAF2	ATRIP	AXL	B2M	B4GALT4	B4GALT5	B9D2	BACE1	BACH2	BAG5	BAK1	BANF1	BARX1	BATF3	BATF::JUN	BCAM	BCAR1	BCAS2	BCAS4	BCKDHA	BCL3	BCRP1	BDNF	BEND6	BEX1	BGLAP	BGN	BHLHE22	BHLHE40	BHLHE41	BHMT	BHMT2	BICD1	BLOC1S3	BMPR1B	BMPR2	BRPF3	BSX	BTBD10	BTNL8	BUD13	BUD31	C10orf105	C10orf54	C11orf57	C15orf62	C19orf52	C19orf80	C1orf122	C1orf194	C2orf68	C3orf84	C4BPA	C4BPB	C6orf1	C6orf106	C6orf222	C6orf223	C6orf89	C6orf99	C9orf156	CABIN1	CALM1	CALM2	CALM3	CAMK1D	CAMP	CAPG	CAPN11	CAPNS1	CARF	CARM1	CAV1	CBFA2T2	CBL	CBLC	CBS	CCDC12	CCDC151	CCDC157	CCDC159	CCDC51	CCDC97	CCL19	CCL25	CCNA1	CCNA2	CCNB1	CCND1	CCND2	CCND3	CCNE1	CCNE2	CCNL1	CCNT1	CCR3	CCR5	CCRL2	CD2	CD247	CD274	CD28	CD36	CD3D	CD3E	CD3G	CD4	CD47	CD8A	CD8B	CDC123	CDC25A	CDC27	CDC40	CDC42	CDC5L	CDC6	CDC73	CDCA8	CDH13	CDH17	CDH23	CDH23-AS1	CDK1	CDK12	CDK2	CDK4	CDK6	CDK7	CDK9	CDKN1A	CDKN1B	CDKN2B	CDKN2C	CDKN2D	CDX1	CEACAM16	CEACAM19	CEBPA	CEBPB	CEBPD	CEBPE	CEBPG	CELSR3	CELSR3-AS1	CENPB	CEP68	CEP95	CETP	CFAP43	CGN	CH25H	CHAC1	CHD1	CHD1L	CHD3	CHERP	CHMP2A	CHMP4B	CHMP4C	CHMP6	CHN2	CHP1	CHST12	CHST3	CIRBP	CITED1	CKB	CKM	CLASRP	CLEC3B	CLOCK	CLPTM1	CLU	CMA1	CMAS	CNTROB	COL17A1	COL1A1	COL1A2	COL23A1	COL3A1	COL5A2	COL6A2	COL6A3	COL7A1	COMT	CORO2A	COX6A1P2	COX6CP2	CPB2	CPNE2	CPNE5	CRAT	CREB1	CREB3	CREB3L1	CREB3L3	CREBBP	CRNKL1	CRY1	CRY2	CSDE1	CSF3R	CSK	CSNK1D	CSNK2A1	CSNK2A2	CSNK2B	CSPG5	CTCF	CTCFL	CTDP1	CTH	CTIF	CTLA4	CTNNA1	CTNNB1	CTNND1	CTR9	CTSG	CTTN	CUBN	CUL1	CWC22	CXCR4	CYB5D1	CYCSP2	CYP39A1	CYP46A1	CYP7A1	DAB2	DAGLB	DAPP1	DARS	DARS-AS1	DBH	DBP	DCN	DDC	DDX20	DDX23	DDX42	DDX46	DDX5	DDX58	DENND2C	DHFR	DHFR2	DHX15	DHX16	DHX30	DHX35	DHX38	DICER1	DLK2	DLL4	DLST	DLX6	DMGDH	DMRT3	DNAJC13	DNAJC17	DOCK3	DOCK6	DOK1	DOK2	DPP4	DPPA5P4	DPYS	DST	DUSP1	DUX4	DYM	DYNC2LI1	E2F1	E2F4	E2F5	E2F6	E2F7	E2F8	EBF1	ECSIT	EDEM2	EDIL3	EDN2	EDN3	EDNRA	EFTUD2	EGF	EGFR	EGLN3	EGR1	EGR2	EGR3	EGR4	EHF	EIF2B1	EIF2B2	EIF2B3	EIF2B4	EIF2B5	EIF2S1	EIF2S2	EIF2S3	EIF2S3B	EIF3B	EIF4G2	EIF5	EIF6	ELAVL3	ELF1	ELF3	ELF4	ELF5	ELK1	ELK3	ELK4	ELOA	ELOF1	ELOVL1	ELP6	EML1	EML4	EMX1	EMX2	EN1	EN2	EOMES	EP300	EPAS1	EPB41L4A-AS1	EPHA10	EPHB1	EPO	EPOR	ERBB2	ERF	ERG	ERGIC1	ERN1	ESCO1	ESCO2	ESR1	ESR2	ESRRA	ESRRB	ESX1	ETS1	ETV1	ETV2	ETV3	ETV4	ETV5	ETV6	ETV7	EVX1	EXD1	EXOSC5	EZR	EZR-AS1	F10	F11	F2	F2R	F2RL1	F2RL2	F2RL3	F3	F5	F7	F8	F9	FABP1	FABP4	FADD	FAM220A	FAM65C	FAM92A1P1	FBXL3	FBXO41	FBXW12	FCF1	FCF1P2	FDX1	FEV	FGA	FGB	FGD2	FGF2	FGG	FKBPL	FLI1	FLT1	FLT4	FMOD	FN1	FNDC1	FNDC1-IT1	FOS	FOS::JUN	FOS::JUN(var2)	FOS::JUNB	FOS::JUND	FOSB	FOSB::JUN	FOSB::JUNB	FOSB::JUNB(var2)	FOSL1	FOSL1::JUN	FOSL1::JUN(var2)	FOSL1::JUNB	FOSL1::JUND	FOSL1::JUND(var2)	FOSL2	FOSL2::JUN	FOSL2::JUN(var2)	FOSL2::JUNB	FOSL2::JUNB(var2)	FOSL2::JUND	FOSL2::JUND(var2)	FOXA1	FOXB1	FOXC1	FOXC2	FOXD1	FOXD2	FOXF2	FOXG1	FOXH1	FOXI1	FOXK1	FOXK2	FOXL1	FOXO1	FOXO3	FOXO4	FOXO6	FOXP1	FOXP2	FOXP3	FPGS	FTCD	FTSJ2	FURIN	FYB1	FYN	GAB2	GABBR1	GABPA	GAS6	GATA1	GATA1::TAL1	GATA2	GATA3	GATA5	GATA6	GATSL3	GBA	GBGT1	GBX2	GC	GCC1	GCG	GCGR	GCH1	GCHFR	GCLC	GCLM	GCM1	GCM2	GDPD5	GEM	GEMIN7	GGCT	GGCX	GGNBP1	GGT1	GGT7	GID4	GIP	GIPR	GLI2	GLIS2	GLIS3	GLP1R	GLTSCR1	GMDS	GMDS-AS1	GMEB2	GNB2L1	GNE	GNPNAT1	GOSR1	GOSR2	GP6	GPAA1	GPBP1	GPC1	GPER1	GPR119	GPR137	GPR146	GPX4	GRAP2	GRB2	GRB7	GRHL1	GRHL2	GRM4	GSC	GSC2	GSS	GSTO1	GSX1	GTF2F1	GTF2F2	GTPBP2	GUCD1	HAPLN3	HDAC2	HERPUD1	HES7	HESX1	HEY1	HEY2	HGF	HGFAC	HHIPL1	HIF1A	HIF3A	HINFP	HIST3H2BB	HLA-A	HLA-B	HLA-C	HLA-DQB1	HLA-G	HLF	HMBOX1	HMGA1	HMGB1P8	HMGN1P14	HNF1A	HNF1B	HNF4A	HNF4G	HNRNPA1	HNRNPA2B1	HNRNPA3	HNRNPD	HNRNPM	HNRNPR	HNRNPU	HNRNPUL1	HOXA10	HOXA13	HOXA2	HOXA5	HOXB13	HOXB2	HOXB3	HOXB9	HOXC10	HOXC11	HOXC12	HOXC13	HOXD11	HOXD12	HOXD13	HPR	HRG	HSD17B12	HSF1	HSF2	HSF4	HSP90AA1	HSP90AB1	HSPE1P11	HSPE1P18	HSPE1P9	HSPG2	IAPP	IBA57	IBA57-AS1	ID4	IFIH1	IFNG	IFT46	IGF1	IGF1R	IGF2	IGF2BP1	IL17A	IL1A	IL1F10	IL1R2	IL1RL2	IL1RN	IL2	IL2RA	IL2RB	IL36A	IL36B	IL36RN	IL6ST	ING1	INHBA	INHBB	INO80	INO80C	INO80E	INPP5A	INPP5B	INSM1	IP6K2	IP6K3	IRF1	IRF3	IRF4	IRF9	IRGM	ISCA1P4	ISL2	ISX	ITGA2	ITGAV	ITGB4	ITGB6	ITK	ITPKA	ITPR3	IVNS1ABP	JAK1	JAK2	JDP2	JDP2(var2)	JUN	JUN(var2)	JUN::JUNB	JUN::JUNB(var2)	JUNB	JUNB(var2)	JUND	JUND(var2)	JUP	KANK2	KCNAB1	KCNAB3	KCNB1	KCNH1-IT1	KCNIP2-AS1	KCNJ11	KCNK17	KCNK5	KCNQ3	KCTD20	KDELR2	KDM6B	KDR	KIAA0196	KIAA0586	KIAA1324	KIF5C	KIF9	KIF9-AS1	KIT	KITLG	KLC1	KLF13	KLF14	KLF16	KLF4	KLF5	KLF9	KLHL18	KLHL35	KMT2A	KNG1	KRT18P47	KRT8P28	LAP3P2	LAT	LBX1	LBX2	LCAT	LCK	LCP2	LDLR	LDLRAP1	LEF1	LEFTY1	LEMD2	LEO1	LHX2	LHX6	LHX9	LIF	LIFR	LIN37	LIN54	LIN9	LINC00310	LINC00336	LINC00607	LINC00847	LINC00881	LINC01016	LINC01220	LINC01270	LINC01271	LINC01272	LINC01273	LINC01465	LINGO1	LIPC	LMF1	LMX1A	LMX1B	LPA	LPL	LRP1	LRP2	LRP8	LRPAP1	LRRC2	LRRC37B	LRRC48	LRRC73	LSM2	LSM3	LSM4	LSM5	LSM6	LSM8	LTBP1	LTBP4	LTF	LUM	LYN	MACC1	MAD1L1	MAD2L1BP	MAF::NFE2	MAFF	MAFG	MAFK	MAG	MAGEH1	MANBAL	MAP2K5	MAP3K1	MAP4	MAP4K4	MAP6	MAPK1	MAPK3	MAPK8	MAPKBP1	MARK3	MAT2A	MAT2B	MAVS	MAX	MAX::MYC	MBD5	MBNL3	MBTPS2	MCM2	MCM7	MEF2A	MEF2D	MEIS1	MEIS2	MEIS3	MEOX1	MEOX2	MERTK	MET	MFAP1	MFGE8	MGA	MGAT1	MGEA5	MGLL	MIR1226	MIR1275	MIR326	MIR554	MIR645	MIRLET7I	MITF	MIXL1	MLH3	MLLT1	MLN	MLNR	MLPH	MLX	MLXIPL	MMP1	MMP14	MMP2	MMP24	MMP24-AS1	MMP3	MMP7	MMP9	MNT	MOB2	MORF4L1	MPHOSPH10	MPZL2	MPZL3	MREG	MRPL14	MRPL55	MRPS18A	MRPS18AP1	MRVI1	MRVI1-AS1	MSC	MSI2	MSX1	MSX2	MTCH1	MTF1	MTFP1	MTHFD1L	MTHFD2L	MTMR3	MTR	MTREX	MTTP	MXI1	MYB	MYBL1	MYBL2	MYC	MYCBP	MYCN	MYF6	MYH7	MYL3	MYOCD	MZF1	MZF1(var2)	NAA38	NAGK	NANS	NAV2	NBEAL2	NCBP1	NCBP2	NCEH1	NCOA6	NDN	NDUFA12	NDUFAF1	NDUFB1P1	NEK6	NEK9	NELFA	NELFB	NELFCD	NEURL1	NEURL1B	NEUROD1	NEUROD2	NEUROG2	NF2	NFASC	NFATC2	NFATC3	NFE2	NFE2L2	NFIA	NFIC	NFIC::TLX1	NFIL3	NFIX	NFKB1	NFKB2	NFKBIE	NFKBIZ	NFRKB	NFX1	NFYA	NFYB	NGF	NGFR	NHLH1	NID2	NIPBL	NKX2-3	NKX2-8	NKX3-1	NKX3-2	NLRC5	NME6	NOA1	NODAL	NOTCH1	NOTO	NPAS2	NPAT	NPHP3	NPHP3-AS1	NR1A4	NR1A4::RXRA	NR1D1	NR1H3	NR1H4	NR2F1	NR2F2	NR3C1	NR3C2	NR4A1	NR4A2	NR4A2::RXRA	NRAS	NREP	NREP-AS1	NRF1	NRL	NRP2	NSF	NSMCE2	NTF3	NTRK1	NTRK2	NUDT1	NUDT5	NUSAP1	OBFC1	OIP5	OIP5-AS1	OMG	ORC4	ORM1	ORM2	OSM	OSMR	OSTCP1	OTX1	OTX2	PACSIN1	PAF1	PAFAH1B2	PAG1	PARD3	PARD6A	PARD6B	PARD6G	PARG	PARP1	PAWR	PAX1	PAX4	PAX5	PAX8	PAX8-AS1	PAX9	PBX1	PBX2	PBX3	PBXIP1	PCNA	PCSK7	PCSK9	PDGFB	PDGFD	PDGFRB	PDS5A	PDS5B	PDX1	PEMT	PER2	PER3	PEX10	PF4	PFKFB4	PGF	PGM3	PHF5A	PHLDB1	PIGK	PIGS	PIGT	PIGU	PIH1D2	PIK3CA	PIK3CB	PIM1	PIP4K2A	PIP5K1B	PITX3	PKNOX1	PKNOX2	PLAG1	PLAT	PLAUR	PLCG1	PLG	PLGRKT	PLRG1	PLXNB1	PLXNB2	PMS2	PNMT	PNPLA1	PNPLA2	POC5	POGZ	POLG	POLG2	POLH	POLR1C	POLR2B	POLR2C	POLR2D	POLR2E	POLR2F	POLR2G	POLR2I	POLR2J	POMP	POU1F1	POU2F1	POU2F2	POU3F1	POU3F2	POU3F3	POU3F4	POU4F1	POU4F2	POU4F3	POU5F1	POU6F2	PPARA	PPARA::RXRA	PPARG	PPFIA1	PPIE	PPIL1	PPIL4	PPIP5K1	PPP1R13B	PPP1R37	PPP2CA	PPP2R2A	PRDM1	PRKAR2A	PRKAR2A-AS1	PRKAR2B	PRKCSH	PRKCZ	PRKG1	PROC	PROS1	PROX1	PROX2	PRPF19	PRPF3	PRPF31	PRPF4	PRPF40A	PRPF6	PRPF8	PRRX1	PRSS42	PRSS44	PRSS50	PSAP	PSD4	PSMA1	PSMA2	PSMA3	PSMA4	PSMA5	PSMA6	PSMA7	PSMA8	PSMB1	PSMB10	PSMB11	PSMB2	PSMB4	PSMB5	PSMB6	PSMB7	PSMB8	PSMB9	PSMC1	PSMC2	PSMC3	PSMC4	PSMC5	PSMC6	PSMD1	PSMD11	PSMD12	PSMD13	PSMD14	PSMD2	PSMD3	PSMD4	PSMD5	PSMD6	PSMD7	PSMD8	PSME2	PSME3	PSME4	PSRC1	PSTK	PTGIS	PTGS1	PTGS2	PTH	PTH1R	PTHLH	PTK2	PTPN1	PTPN11	PTPN2	PTPN22	PTPN23	PTPN6	PTPRA	PTS	PVR	PVRL2	PXN	PXT1	Pax6	RAB17	RAB20	RAB33B	RAB44	RAC1	RAC2	RAD21	RAD51	RALGDS	RARA	RARA(var2)	RARA::RXRA	RARA::RXRG	RASA1	RASD1	RAX	RAX2	RB1	RBBP4	RBL1	RBL2	RBM22	RBMX2	RBPJ	RDH11	RDH5	RDX	REL	RELA	RELB	RELN	REPS1	RER1	REST	RETSAT	RFX2	RFX3	RFX5	RHOA	RHOV	RIC1	RLBP1	RMDN3	RN7SKP66	RN7SL234P	RN7SL329P	RN7SL34P	RN7SL497P	RN7SL502P	RN7SL635P	RN7SL672P	RN7SL748P	RN7SL870P	RND1	RNF181	RNF187	RNF215	RNF8	RNU1-88P	RNU4-68P	RNU4ATAC14P	RNU6-1062P	RNU6-1113P	RNU6-1157P	RNU6-147P	RNU6-293P	RNU6-510P	RNU6-689P	RNU6-826P	RNU6-919P	RNU6ATAC3P	RNU7-128P	RNU7-160P	RNU7-195P	RNU7-38P	RNU7-3P	RORA	RORA(var2)	RORB	RORC	RPAP1	RPE65	RPL12P2	RPL21P107	RPL23AP12	RPL29P2	RPL31P57	RPL35P2	RPL5P30	RPL7P25	RPRD1A	RPS10	RPS3	RPS6KL1	RRAGC	RRAS	RSPH3	RSPH9	RTF1	RTN4R	RTP3	RUNX1	RUNX2	RUNX3	RXRA	RXRA::VDR	RXRB	RXRG	S1PR1	SARDH	SARS	SART1	SCAP	SCARB2	SCARNA21	SCN10A	SCN11A	SCN1A	SCN1B	SCN2A	SCN2B	SCN3A	SCN3B	SCN4A	SCN4B	SCN5A	SCN8A	SCN9A	SCRT2	SCT	SDC1	SEC61A2	SELENBP1	SEM1	SEMA4D	SERBP1	SERPINA1	SERPINA5	SERPINC1	SERPIND1	SERPINE1	SERPINH1	SETD2	SF1	SF3A1	SF3A2	SF3A3	SF3B1	SF3B2	SF3B3	SF3B4	SF3B5	SF3B6	SFR1	SFTPB	SH2D1A	SH2D6	SH3BP4	SH3PXD2A	SHC1	SHH	SHISA5	SHMT1	SHMT2	SHOX	SIDT2	SIK3	SIX1	SIX2	SKI	SKIL	SKIV2L	SKP1	SKP2	SLAMF1	SLC12A3	SLC25A20	SLC26A6	SLC29A1	SLC35B2	SLC9A1	SLC9A8	SLK	SLU7	SMAD1	SMAD2	SMAD2::SMAD3::SMAD4	SMAD3	SMAD4	SMAD5	SMAD6	SMAD7	SMAD9	SMARCA4	SMARCC1	SMC1A	SMC3	SMURF2	SNAI1	SNAI2	SNF8	SNIP1	SNORA13	SNORD104	SNORD15A	SNORD15B	SNORD97	SNRNP200	SNRNP40	SNRNP70	SNRPA	SNRPA1	SNRPB	SNRPB2	SNRPC	SNRPD1	SNRPD2	SNRPD3	SNRPE	SNRPF	SNRPFP1	SNRPFP4	SNRPG	SNRPN	SNU13	SNW1	SNX27	SNX8	SOCS2	SOCS2-AS1	SORT1	SOS1	SOX10	SOX13	SOX15	SOX21	SOX4	SOX9	SP1	SP2	SP3	SP4	SP8	SPAG9	SPARC	SPATA2	SPC24	SPDEF	SPECC1L	SPECC1L-ADORA2A	SPG20-AS1	SPI1	SPIB	SPIC	SPINT1	SPOCK2	SPRED2	SQSTM1	SRC	SREBF1	SREBF2	SREBF2(var2)	SRF	SRGN	SRRM2	SRSF1	SRSF3	SRSF4	SRSF5	SRSF6	SRSF9	SRY	SSRP1	ST14	STAG1	STAG2	STAT1	STAT1::STAT2	STAT3	STAT5A	STAT5B	STK38	STRN	STX11	STX1B	SUMO2P1	SUPT16H	SUPT4H1	SUPT5H	SUPT6H	SUSD2	SWSAP1	SYCE2	SYCP1	SYF2	SYK	SYNCRIP	TAB2	TAF11	TAGAP	TAGLN	TAL1	TAL1::TCF3	TAS2R1	TBC1D10A	TBC1D2	TBC1D22B	TBR1	TBX1	TBX15	TBX2	TBX20	TBX21	TBX4	TBX5	TBXAS1	TCEA1	TCEA2	TCF3	TCF4	TCF7L1	TCF7L2	TCP11	TDGF1	TEAD1	TEAD2	TEAD3	TEAD4	TEF	TEK	TEX12	TEX261	TF	TFAP2A	TFAP2A(var2)	TFAP2A(var3)	TFAP2B	TFAP2B(var3)	TFAP2C	TFAP2C(var2)	TFAP2C(var3)	TFAP4	TFCP2	TFDP1	TFDP2	TFE3	TFEB	TFEC	TFIP11	TFPI	TGFB1	TGFB2	TGFB3	TGFBR1	TGFBR2	TGFBR3	TGFBRAP1	TGIF1	TGIF2	TGOLN2	THADA	THAP1	THBD	THBS1	THEM4	TIAM1	TIMM9	TIMP1	TIMP2	TIMP3	TJAP1	TMA7	TMCC3	TMED10	TMED3	TMED7	TMED9	TMEM150A	TMEM189	TMEM189-UBE2V1	TMEM205	TMEM217	TMEM25	TMEM63B	TMEM87B	TMEM88	TMEM91	TMIE	TMSB4X	TOM1L2	TOMM40	TP53	TP53INP2	TP63	TP73	TPRA1	TRAPPC1	TRAPPC6A	TRAT1	TRERNA1	TRIB1	TRIM14	TRIM33	TRIM41	TRIM52	TRIM52-AS1	TRIM7	TRMT6	TRMT61A	TRMT61B	TSPAN16	TTC36	TTC37	TUFT1	TWIST1	TXNL4A	TYRO3	U2AF1	U2AF2	UBA3	UBA5	UBA52	UBB	UBE2A	UBE2F	UBE2M	UBE2V1	UBE2Z	UBE4A	UCHL5	UFL1	UFM1	UHRF1BP1	UNC119B	UNCX	UPB1	UQCC1	UQCC2	UQCR10	UQCRC1	USF1	USF2	USH1C	USP14	USP39	USP42	USP48	UST	VAMP5	VAMP8	VAV1	VCAN	VDR	VEGFA	VEGFB	VEGFD	VENTX	VHL	VIP	VIPR1	VLDLR	VPS16	VPS18	VPS25	VPS26BP1	VPS28	VPS33A	VPS36	VPS39	VPS41	VSX1	VTRNA2-2P	VWF	WAPL	WBP4	WDR12	WDR61	WNT9B	XAB2	XBP1	XPO5	XRCC3	YIPF2	YIPF3	YIPF5	YIPF6	YLPM1	YWHAB	YY1	ZAP70	ZBED1	ZBTB18	ZBTB33	ZBTB7A	ZBTB7B	ZBTB7C	ZBTB8OS	ZC2HC1C	ZC3H12C	ZC3H12D	ZEB1	ZFP36L1	ZFP62	ZFYVE19	ZFYVE21	ZIC1	ZIC3	ZIC4	ZMAT5	ZNF143	ZNF24	ZNF263	ZNF282	ZNF296	ZNF341	ZNF341-AS1	ZNF354C	ZNF384	ZNF410	ZNF589	ZNF627	ZNF653	ZNF740	ZNF833P	ZPR1	ZSCAN4
fibroblasts_fetal_skin_back	A2M	AARS2	ABCA1	ABCC10	ABCC9	ABHD2	ACAN	ACBD3	ACKR4	ACSS2	ACTR2	ACTR5	ACVR1C	ACVR2A	ACVR2B	ACVRL1	ADNP	ADORA2A	ADRM1	AGO1	AGO3	AGO4	AGPAT4	AHCY	AHCYL1	AHCYL2	AHSG	AIMP2	AKAP12	AKIRIN1	AKT1	AKT2	ALB	ALKBH3	ALS2CL	AMICA1	AMPD3	ANAPC16	ANAPC2	ANGPT1	ANGPT4	ANGPTL3	ANGPTL4	ANK2	ANK3	ANKLE2	ANKS1A	APOA1	APOA1-AS	APOA2	APOA4	APOA5	APOB	APOBR	APOC3	APOE	APOF	APOH	APOL1	APP	AQR	AR	ARCN1	AREL1	ARF1	ARFIP2	ARHGAP35	ARHGAP45	ARHGDIA	ARHGDIB	ARHGDIG	ARHGEF11	ARHGEF12	ARIH2	ARIH2OS	ARL4C	ARNT	ARNTL	ARRB1	ASCC1	ASCC2	ASCC3	ASCL1	ASPN	ATF4	ATF6	ATF7	ATP5L	ATP5SL	ATPAF2	ATRIP	AXL	B2M	B3GNT8	B9D2	BACE1	BACH2	BAG5	BAK1	BANF1	BARX1	BATF3	BATF::JUN	BCAM	BCAR1	BCAS2	BCKDHA	BCL3	BDNF	BEND6	BEX1	BGLAP	BGN	BHLHE22	BHLHE40	BHLHE41	BHMT	BHMT2	BICD1	BLOC1S3	BMPR1B	BMPR2	BRPF3	BSX	BUD13	BUD31	C10orf105	C10orf54	C15orf62	C19orf52	C1orf122	C1orf194	C2orf68	C4BPA	C4BPB	C6orf1	C6orf106	C6orf222	C6orf223	C6orf89	C6orf99	C9orf156	CABIN1	CALM1	CALM2	CALM3	CAMK1D	CAPG	CAPN11	CAPNS1	CARF	CARM1	CAV1	CBFA2T2	CBL	CBLC	CBS	CCDC12	CCDC151	CCDC157	CCDC159	CCDC51	CCDC97	CCL19	CCL25	CCNA1	CCNA2	CCNB1	CCND1	CCND2	CCND3	CCNE1	CCNE2	CCNL1	CCNT1	CCR3	CCR5	CCRL2	CD2	CD247	CD274	CD28	CD36	CD3D	CD3E	CD3G	CD4	CD47	CD8A	CD8B	CDC123	CDC25A	CDC27	CDC40	CDC42	CDC5L	CDC6	CDC73	CDCA8	CDH13	CDH17	CDH23	CDH23-AS1	CDK1	CDK12	CDK2	CDK4	CDK6	CDK7	CDK9	CDKN1A	CDKN1B	CDKN2B	CDKN2C	CDKN2D	CDX1	CEACAM16	CEBPA	CEBPB	CEBPD	CEBPE	CEBPG	CELSR3	CELSR3-AS1	CENPB	CEP68	CEP95	CETP	CGN	CH25H	CHAC1	CHD1	CHD1L	CHD3	CHERP	CHMP2A	CHMP4B	CHMP4C	CHMP6	CHN2	CHP1	CHST12	CHST3	CIRBP	CITED1	CLEC3B	CLOCK	CLPTM1	CLU	CMA1	CMAS	CNN1	CNTROB	COL17A1	COL1A1	COL1A2	COL23A1	COL3A1	COL5A2	COL6A2	COL6A3	COL7A1	COMT	COX6A1P2	COX6CP2	CPB2	CPNE2	CPNE5	CRAT	CREB1	CREB3	CREB3L1	CREB3L3	CREBBP	CRNKL1	CRY1	CRY2	CSDE1	CSF3R	CSK	CSNK1D	CSNK2A1	CSNK2A2	CSNK2B	CSPG5	CTCF	CTCFL	CTDP1	CTH	CTIF	CTLA4	CTNNA1	CTNNB1	CTNND1	CTR9	CTSG	CTTN	CUBN	CUL1	CWC22	CXCR4	CYB5D1	CYP39A1	CYP46A1	CYP7A1	DAB2	DAGLB	DAPP1	DARS	DARS-AS1	DBH	DBP	DCN	DDC	DDX20	DDX23	DDX42	DDX46	DDX5	DDX58	DHFR	DHFR2	DHX15	DHX16	DHX30	DHX35	DHX38	DICER1	DLL4	DLST	DLX6	DMGDH	DMRT3	DNAJC17	DOCK3	DOK1	DOK2	DPP4	DPPA5P4	DPYS	DST	DUSP1	DUX4	DYM	DYNC2LI1	E2F1	E2F4	E2F5	E2F6	E2F7	E2F8	EBF1	ECSIT	EDIL3	EDN2	EDN3	EDNRA	EFTUD2	EGF	EGFR	EGLN3	EGR1	EGR2	EGR3	EGR4	EHF	EIF1P2	EIF2B1	EIF2B2	EIF2B3	EIF2B4	EIF2B5	EIF2S1	EIF2S2	EIF2S3	EIF2S3B	EIF3B	EIF4G2	EIF5	EIF6	ELF1	ELF3	ELF4	ELF5	ELK1	ELK3	ELK4	ELMOD3	ELOA	ELOVL1	ELP6	EML4	EMX1	EMX2	EN1	EN2	EOMES	EP300	EPAS1	EPHA10	EPHB1	EPO	EPOR	ERBB2	ERF	ERG	ERGIC1	ERN1	ESCO1	ESCO2	ESR1	ESR2	ESRRA	ESRRB	ESX1	ETS1	ETV1	ETV2	ETV3	ETV4	ETV5	ETV6	ETV7	EVX2	EXD1	EXOSC5	EZR	EZR-AS1	F10	F11	F2	F2R	F2RL1	F2RL2	F2RL3	F3	F5	F7	F8	F9	FABP1	FABP4	FADD	FAM220A	FAM65C	FBXL3	FBXO41	FBXW12	FCF1	FDX1	FEV	FGA	FGB	FGD2	FGF2	FGG	FKBPL	FLI1	FLT1	FLT4	FMOD	FN1	FOS	FOS::JUN	FOS::JUN(var2)	FOS::JUNB	FOS::JUND	FOSB	FOSB::JUN	FOSB::JUNB	FOSB::JUNB(var2)	FOSL1	FOSL1::JUN	FOSL1::JUN(var2)	FOSL1::JUNB	FOSL1::JUND	FOSL1::JUND(var2)	FOSL2	FOSL2::JUN	FOSL2::JUN(var2)	FOSL2::JUNB	FOSL2::JUNB(var2)	FOSL2::JUND	FOSL2::JUND(var2)	FOXA1	FOXB1	FOXC1	FOXC2	FOXD1	FOXD2	FOXF2	FOXG1	FOXH1	FOXI1	FOXK1	FOXK2	FOXL1	FOXO1	FOXO3	FOXO4	FOXO6	FOXP1	FOXP2	FOXP3	FPGS	FTCD	FTSJ2	FURIN	FYB1	FYN	GAB2	GABBR1	GABPA	GAS6	GATA1	GATA1::TAL1	GATA2	GATA3	GATA5	GATA6	GATSL3	GBA	GBX1	GBX2	GC	GCC1	GCG	GCGR	GCH1	GCHFR	GCLC	GCLM	GCM1	GCM2	GDPD5	GEMIN7	GGCT	GGCX	GGNBP1	GGT1	GGT7	GID4	GIP	GIPR	GLI2	GLIS2	GLIS3	GLP1R	GMDS	GMDS-AS1	GMEB2	GNB2L1	GNE	GNPNAT1	GOSR1	GOSR2	GP6	GPAA1	GPBP1	GPC1	GPR119	GPR137	GPR146	GPX4	GRAP2	GRB2	GRB7	GRHL1	GRHL2	GRM4	GSC	GSC2	GSS	GSTO1	GSX1	GTF2F1	GTF2F2	GTPBP2	GUCD1	HAPLN3	HDAC2	HERPUD1	HES7	HESX1	HEY1	HEY2	HGF	HGFAC	HIF1A	HIF1AP1	HIF3A	HINFP	HIST3H2BB	HLA-A	HLA-B	HLA-C	HLA-DQB1	HLA-G	HLF	HMBOX1	HMGA1	HMGB1P8	HNF1A	HNF1B	HNF4A	HNF4G	HNRNPA1	HNRNPA2B1	HNRNPA3	HNRNPD	HNRNPM	HNRNPR	HNRNPU	HNRNPUL1	HOXA10	HOXA13	HOXA2	HOXA5	HOXB-AS4	HOXB13	HOXB2	HOXB3	HOXB9	HOXC10	HOXC11	HOXC12	HOXC13	HOXD11	HOXD12	HOXD13	HPR	HRG	HSD17B12	HSF1	HSF2	HSF4	HSP90AA1	HSP90AB1	HSPE1P11	HSPE1P18	HSPE1P9	HSPG2	IAPP	IBA57	IBA57-AS1	ID4	IFIH1	IFNG	IFT46	IGF1	IGF1R	IGF2	IGF2BP1	IL17A	IL1A	IL1F10	IL1R2	IL1RL2	IL1RN	IL2	IL2RA	IL2RB	IL36A	IL36B	IL6ST	ING1	INHBA	INHBB	INO80	INO80C	INO80E	INPP5A	INPP5B	INSM1	IP6K2	IP6K3	IRF1	IRF3	IRF4	IRF9	ISL2	ISX	ITGA2	ITGAV	ITGB4	ITGB6	ITK	ITPKA	ITPR3	JAK1	JAK2	JDP2	JDP2(var2)	JUN	JUN(var2)	JUN::JUNB	JUN::JUNB(var2)	JUNB	JUNB(var2)	JUND	JUND(var2)	JUP	KANK2	KCNAB1	KCNAB3	KCNB1	KCNH1-IT1	KCNIP2-AS1	KCNJ11	KCNQ3	KCTD20	KDELR2	KDR	KIAA0196	KIF9	KIT	KITLG	KLC1	KLF13	KLF14	KLF16	KLF4	KLF5	KLF9	KLHL18	KLHL35	KMT2A	KNG1	KRT18P4	KRT8P28	LAP3P2	LAT	LBX1	LBX2	LCAT	LCK	LCP2	LDLR	LDLRAP1	LEF1	LEFTY1	LEMD2	LEO1	LHX2	LHX6	LHX9	LIF	LIFR	LIN37	LIN54	LIN9	LINC00336	LINC00607	LINC00847	LINC00881	LINC01016	LINC01220	LINC01270	LINC01271	LINC01272	LINC01273	LINGO1	LIPC	LMF1	LMX1A	LMX1B	LPA	LPL	LRP1	LRP2	LRP8	LRPAP1	LRRC48	LSM2	LSM3	LSM4	LSM5	LSM6	LSM8	LTBP1	LTBP4	LTF	LUM	LYN	MAD1L1	MAD2L1BP	MAF::NFE2	MAFF	MAFG	MAFK	MAG	MAGEH1	MANBAL	MAP2K5	MAP3K1	MAP4	MAP4K4	MAP6	MAPK1	MAPK3	MAPK8	MAPKBP1	MARK3	MAT2A	MAT2B	MAVS	MAX	MAX::MYC	MBD5	MBTPS2	MCM2	MCM7	MEF2A	MEF2D	MEIS1	MEIS2	MEIS3	MEOX1	MEOX2	MERTK	MET	MFAP1	MFGE8	MGA	MGAT1	MGEA5	MGLL	MIR1226	MIR1275	MIR196A1	MIR554	MITF	MIXL1	MLH3	MLLT1	MLN	MLNR	MLPH	MLX	MLXIPL	MMP1	MMP14	MMP2	MMP24	MMP3	MMP7	MMP9	MNT	MOB2	MORF4L1	MPHOSPH10	MREG	MRPL14	MRPL55	MRPS18A	MRVI1	MRVI1-AS1	MSC	MSX1	MSX2	MTCH1	MTF1	MTFP1	MTHFD1L	MTHFD2L	MTR	MTREX	MTTP	MXI1	MYB	MYBL1	MYBL2	MYC	MYCBP	MYCN	MYF6	MYH7	MYL3	MYOCD	MZF1	MZF1(var2)	NAA38	NAGK	NANS	NBEAL2	NCBP1	NCBP2	NCEH1	NCOA6	NDN	NDUFA12	NDUFAF1	NDUFB1P1	NEK6	NEK9	NELFA	NELFB	NELFCD	NEURL1	NEURL1B	NEUROD1	NEUROD2	NEUROG2	NF2	NFASC	NFATC2	NFATC3	NFE2	NFE2L2	NFIA	NFIC	NFIC::TLX1	NFIL3	NFIX	NFKB1	NFKB2	NFKBIE	NFKBIZ	NFRKB	NFX1	NFYA	NFYB	NGF	NGFR	NHLH1	NID2	NIPBL	NKX2-3	NKX2-8	NKX3-1	NKX3-2	NLRC5	NME6	NOA1	NODAL	NOTCH1	NOTO	NPAS2	NPAT	NPHP3	NPHP3-AS1	NR1A4	NR1A4::RXRA	NR1D1	NR1H3	NR1H4	NR2F1	NR2F2	NR3C1	NR3C2	NR4A1	NR4A2	NRAS	NREP	NRF1	NRL	NRP2	NSF	NSMCE2	NTF3	NTRK1	NTRK2	NUDT1	NUDT5	NUSAP1	OBFC1	OIP5	OIP5-AS1	OLIG1	OMG	ORC4	ORM1	ORM2	OSM	OSMR	OTX1	OTX2	PACSIN1	PAF1	PAFAH1B2	PAG1	PARD3	PARD6A	PARD6B	PARD6G	PARG	PARP1	PAWR	PAX1	PAX4	PAX5	PAX8-AS1	PBX1	PBX2	PBX3	PCNA	PCSK9	PDGFB	PDGFD	PDGFRB	PDS5A	PDS5B	PDX1	PEMT	PER2	PER3	PEX10	PF4	PFKFB4	PGF	PGM3	PHF5A	PI16	PIGK	PIGS	PIGT	PIGU	PIK3CA	PIK3CB	PIM1	PIP4K2A	PIP5K1B	PITX3	PKNOX1	PKNOX2	PLAG1	PLAT	PLAUR	PLCG1	PLG	PLGRKT	PLRG1	PLXNB1	PLXNB2	PMS2	PNMT	PNPLA1	PNPLA2	POC5	POGZ	POLG	POLG2	POLH	POLR1C	POLR2B	POLR2C	POLR2D	POLR2E	POLR2F	POLR2G	POLR2I	POLR2J	POMP	POU1F1	POU2F1	POU2F2	POU3F1	POU3F2	POU3F3	POU3F4	POU4F1	POU4F2	POU4F3	POU5F1	POU5F1B	POU6F2	PPARA	PPARA::RXRA	PPARG	PPIE	PPIL1	PPIL4	PPIP5K1	PPP1R13B	PPP1R14D	PPP2CA	PPP2R2A	PRDM1	PRKAR2A	PRKAR2A-AS1	PRKAR2B	PRKCSH	PRKCZ	PRKG1	PROC	PROS1	PROX1	PRPF19	PRPF3	PRPF31	PRPF4	PRPF40A	PRPF6	PRPF8	PRRX1	PRSS50	PSAP	PSMA1	PSMA2	PSMA3	PSMA4	PSMA5	PSMA6	PSMA7	PSMA8	PSMB1	PSMB10	PSMB11	PSMB2	PSMB4	PSMB5	PSMB6	PSMB7	PSMB8	PSMB9	PSMC1	PSMC2	PSMC3	PSMC4	PSMC5	PSMC6	PSMD1	PSMD11	PSMD12	PSMD13	PSMD14	PSMD2	PSMD3	PSMD4	PSMD5	PSMD6	PSMD7	PSMD8	PSME2	PSME3	PSME4	PSRC1	PSTK	PTGIS	PTGS1	PTGS2	PTH	PTH1R	PTHLH	PTK2	PTPN1	PTPN11	PTPN2	PTPN22	PTPN23	PTPN6	PTPRA	PTS	PVR	PVRL2	PXN	PXT1	Pax6	RAB17	RAB20	RAB33B	RAB44	RAC1	RAC2	RAD21	RAD51	RALGDS	RARA	RARA(var2)	RARA::RXRA	RARA::RXRG	RASA1	RAX	RAX2	RB1	RBBP4	RBL1	RBL2	RBM22	RBMX2	RBPJ	RDH11	RDH5	RDX	REL	RELA	RELB	RELN	REPS1	RER1	REST	RETSAT	RFX2	RFX3	RFX4	RFX5	RHBDL2	RHOA	RHOV	RIC1	RLBP1	RMDN3	RN7SL234P	RN7SL251P	RN7SL329P	RN7SL34P	RN7SL502P	RN7SL635P	RN7SL636P	RN7SL672P	RN7SL748P	RN7SL870P	RND1	RNF181	RNF215	RNF8	RNU6-1062P	RNU6-147P	RNU6-293P	RNU6-510P	RNU6-605P	RNU6-689P	RNU6-919P	RNU7-128P	RNU7-195P	RNU7-38P	RNU7-3P	RORA	RORA(var2)	RORB	RORC	RPAP1	RPE65	RPEP4	RPL12P2	RPL29P2	RPL7P25	RPRD1A	RPS10	RPS3	RPS6KL1	RRAGC	RRAS	RSPH3	RTF1	RTN4R	RUNX1	RUNX2	RUNX3	RXRA	RXRA::VDR	RXRB	RXRG	S1PR1	SARDH	SARS	SART1	SCAP	SCARB2	SCN10A	SCN11A	SCN1A	SCN1B	SCN2A	SCN2B	SCN3A	SCN3B	SCN4A	SCN4B	SCN5A	SCN8A	SCN9A	SCRT1	SCRT2	SCT	SDC1	SEC61A2	SEM1	SEMA4D	SERPINA1	SERPINA5	SERPINC1	SERPIND1	SERPINE1	SERPINH1	SF1	SF3A1	SF3A2	SF3A3	SF3B1	SF3B2	SF3B3	SF3B4	SF3B5	SF3B6	SFR1	SFTPB	SH2D1A	SH2D6	SH3BP4	SHC1	SHH	SHMT1	SHMT2	SHOX	SIK3	SIX1	SIX2	SKI	SKIL	SKIV2L	SKP1	SKP2	SLAMF1	SLC25A20	SLC26A6	SLC29A1	SLC9A1	SLC9A8	SLU7	SMAD1	SMAD2	SMAD2::SMAD3::SMAD4	SMAD3	SMAD4	SMAD5	SMAD6	SMAD7	SMAD9	SMARCA4	SMARCC1	SMC1A	SMC3	SMURF2	SNAI1	SNAI2	SNF8	SNIP1	SNORD104	SNORD15A	SNORD15B	SNRNP200	SNRNP40	SNRNP70	SNRPA	SNRPA1	SNRPB	SNRPB2	SNRPC	SNRPD1	SNRPD2	SNRPD3	SNRPE	SNRPF	SNRPFP1	SNRPFP4	SNRPG	SNRPN	SNU13	SNW1	SNX27	SNX8	SOCS2	SOCS2-AS1	SORT1	SOS1	SOX10	SOX13	SOX21	SOX4	SOX9	SP1	SP2	SP3	SP4	SP8	SPAG9	SPARC	SPATA2	SPC24	SPDEF	SPG20-AS1	SPI1	SPIB	SPIC	SPINT1	SPOCK2	SPRED2	SQSTM1	SRC	SREBF1	SREBF2	SREBF2(var2)	SRF	SRGN	SRRM2	SRSF1	SRSF3	SRSF4	SRSF5	SRSF6	SRSF9	SRY	SSRP1	ST14	STAG1	STAG2	STAT1	STAT1::STAT2	STAT3	STAT5A	STAT5B	STK38	STRN	STX11	STX1B	SUMO2P1	SUPT16H	SUPT4H1	SUPT5H	SUPT6H	SWSAP1	SYCE2	SYCP1	SYF2	SYK	SYNCRIP	TAB2	TAF11	TAGLN	TAL1	TAL1::TCF3	TAS2R1	TBC1D2	TBC1D22B	TBR1	TBX1	TBX15	TBX2	TBX20	TBX21	TBX4	TBX5	TBXAS1	TCEA1	TCEA2	TCF3	TCF4	TCF7L1	TCF7L2	TCP11	TDGF1	TEAD1	TEAD2	TEAD3	TEAD4	TEF	TEK	TEX12	TF	TFAP2A	TFAP2A(var2)	TFAP2A(var3)	TFAP2B	TFAP2B(var2)	TFAP2B(var3)	TFAP2C	TFAP2C(var2)	TFAP2C(var3)	TFAP4	TFCP2	TFDP1	TFDP2	TFE3	TFEB	TFEC	TFIP11	TFPI	TGFB1	TGFB2	TGFB3	TGFBR1	TGFBR2	TGFBR3	TGFBRAP1	TGIF1	TGIF2	TGOLN2	THADA	THAP1	THBD	THBS1	TIAM1	TIMM9	TIMP1	TIMP2	TIMP3	TMA7	TMED10	TMED3	TMED7	TMED9	TMEM150A	TMEM189	TMEM189-UBE2V1	TMEM205	TMEM217	TMEM63B	TMEM87B	TMEM88	TMEM91	TMIE	TMSB4X	TMSB4XP6	TOM1L2	TOMM40	TP53	TP53INP2	TP63	TP73	TPRA1	TRAPPC1	TRAPPC6A	TRAT1	TRERNA1	TRIB1	TRIM33	TRIM41	TRIM7	TRMT6	TRMT61A	TRMT61B	TTC37	TUFT1	TWIST1	TXNL4A	TYRO3	U2AF1	U2AF2	UBA3	UBA5	UBA52	UBB	UBE2A	UBE2F	UBE2M	UBE2V1	UBE2Z	UBE4A	UCHL5	UFL1	UFM1	UHRF1BP1	UNC119B	UNCX	UPB1	UQCC1	UQCC2	UQCR10	UQCRC1	USF1	USF2	USH1C	USP14	USP39	USP42	USP48	UST	VAMP5	VAMP8	VAV1	VCAN	VDR	VEGFA	VEGFB	VEGFD	VENTX	VHL	VIP	VIPR1	VLDLR	VPS16	VPS18	VPS25	VPS26BP1	VPS28	VPS33A	VPS36	VPS39	VPS41	VSX1	VTRNA2-2P	VWF	WAPL	WBP4	WDR12	WDR61	WNT9B	XAB2	XBP1	XPO5	XRCC3	YIPF2	YIPF5	YIPF6	YWHAB	YY1	ZAP70	ZBED1	ZBTB18	ZBTB33	ZBTB7A	ZBTB7B	ZBTB7C	ZBTB8OS	ZC3H12D	ZEB1	ZFP36L1	ZFP62	ZFYVE19	ZFYVE21	ZIC1	ZIC3	ZIC4	ZMAT5	ZNF143	ZNF24	ZNF263	ZNF282	ZNF341	ZNF341-AS1	ZNF354C	ZNF384	ZNF410	ZNF627	ZNF653	ZNF740	ZPR1	ZSCAN4
fetal_testes	A2M	ABCA1	ABCC9	ABHD2	ABO	ACAN	ACBD3	ACKR4	ACSS2	ACTR2	ACTR5	ACVR1C	ACVR2A	ACVR2B	ACVRL1	ACYP1	ADNP	ADORA2A	ADRM1	AGO1	AGO3	AGO4	AGPAT4	AHCY	AHCYL1	AHCYL2	AHSG	AIMP2	AKIRIN1	AKT1	AKT2	ALB	ALKBH3	AMICA1	AMPD3	AMZ2P2	ANAPC16	ANAPC2	ANGPT1	ANGPT4	ANGPTL3	ANGPTL4	ANK2	ANK3	ANKLE2	ANKS1A	ANP32B	APOA1	APOA2	APOA4	APOA5	APOB	APOBR	APOC3	APOE	APOF	APOH	APOL1	APOPT1	APP	AQR	AR	ARCN1	AREL1	ARF1	ARFIP2	ARHGAP35	ARHGAP45	ARHGDIA	ARHGDIB	ARHGDIG	ARHGEF11	ARHGEF12	ARIH2	ARIH2OS	ARNT	ARNTL	ARRB1	ASCC1	ASCC2	ASCC3	ASCL1	ASPN	ATF4	ATF6	ATF7	ATP5L	ATPAF2	ATRIP	AXL	B2M	B9D2	BACE1	BACH2	BAG5	BAK1	BANF1	BARX1	BATF3	BATF::JUN	BCAR1	BCAS2	BCKDHA	BCL3	BDNF	BEND6	BEX1	BGLAP	BGN	BHLHE22	BHLHE40	BHLHE41	BHMT	BHMT2	BICD1	BLOC1S3	BMPR1B	BMPR2	BRPF3	BSX	BTBD10	BUD13	BUD31	C19orf52	C1orf122	C1orf194	C2orf68	C4BPA	C4BPB	C6orf1	C6orf106	C6orf222	C6orf89	C6orf99	C9orf156	CABIN1	CALM1	CALM2	CALM3	CAPN11	CAPNS1	CARF	CARM1	CAV1	CBFA2T2	CBL	CBLC	CBS	CCDC12	CCDC151	CCDC157	CCDC159	CCDC51	CCDC97	CCL19	CCL25	CCNA1	CCNA2	CCNB1	CCND1	CCND2	CCND3	CCNE1	CCNE2	CCNL1	CCNT1	CCR3	CCR5	CCRL2	CD2	CD247	CD274	CD28	CD36	CD3D	CD3E	CD3G	CD4	CD47	CD8A	CD8B	CDC123	CDC25A	CDC27	CDC40	CDC42	CDC5L	CDC6	CDC73	CDCA8	CDH13	CDH17	CDK1	CDK12	CDK2	CDK4	CDK6	CDK7	CDK9	CDKN1A	CDKN1B	CDKN2B	CDKN2C	CDKN2D	CDX1	CEACAM16	CEBPA	CEBPB	CEBPD	CEBPE	CEBPG	CELSR3	CELSR3-AS1	CENPB	CEP68	CEP95	CETP	CGN	CH25H	CHD1	CHD1L	CHD3	CHERP	CHMP2A	CHMP4B	CHMP4C	CHMP6	CHN2	CHP1	CHST12	CHST3	CITED1	CKB	CKM	CLEC3B	CLOCK	CLPTM1	CLU	CMA1	CMAS	CNTROB	COL17A1	COL1A1	COL1A2	COL23A1	COL3A1	COL5A2	COL6A2	COL6A3	COL7A1	COMT	COX6A1P2	CPB2	CRAT	CREB1	CREB3	CREB3L1	CREB3L3	CREBBP	CRNKL1	CRY1	CRY2	CSDE1	CSF3R	CSK	CSNK1D	CSNK2A1	CSNK2A2	CSNK2B	CTCF	CTCFL	CTDP1	CTH	CTIF	CTLA4	CTNNA1	CTNNB1	CTNND1	CTR9	CTSG	CTTN	CUBN	CUL1	CWC22	CXCR4	CYB5D1	CYP39A1	CYP46A1	CYP7A1	DAB2	DAGLB	DAPP1	DARS	DARS-AS1	DBH	DBP	DCN	DDC	DDX20	DDX23	DDX42	DDX46	DDX5	DDX58	DHFR	DHFR2	DHX15	DHX16	DHX30	DHX35	DHX38	DICER1	DLL4	DLST	DLX6	DMGDH	DMRT3	DNAJC13	DNAJC17	DOCK3	DOK1	DOK2	DPP4	DPPA5P4	DPYS	DST	DUSP1	DUX4	DYM	DYNC2LI1	E2F1	E2F4	E2F5	E2F6	E2F7	E2F8	EBF1	ECSIT	EDIL3	EDN2	EDN3	EDNRA	EFTUD2	EGF	EGFR	EGLN3	EGR1	EGR2	EGR3	EGR4	EHF	EIF2B1	EIF2B2	EIF2B3	EIF2B4	EIF2B5	EIF2S1	EIF2S2	EIF2S3	EIF2S3B	EIF3B	EIF4G2	EIF5	EIF6	ELF1	ELF3	ELF4	ELF5	ELK1	ELK4	ELOA	ELOF1	ELOVL1	ELP6	EML4	EMX1	EMX2	EN1	EN2	EOMES	EP300	EPAS1	EPHA10	EPHB1	EPO	EPOR	ERBB2	ERF	ERG	ERGIC1	ERN1	ESCO1	ESCO2	ESR1	ESR2	ESRRA	ESRRB	ESX1	ETS1	ETV1	ETV2	ETV3	ETV4	ETV5	ETV6	ETV7	EVX1	EVX2	EXD1	EXOSC5	EZR	EZR-AS1	F10	F11	F2	F2R	F2RL1	F2RL2	F2RL3	F3	F5	F7	F8	F9	FABP1	FABP4	FADD	FAM220A	FBXL3	FBXO41	FBXW12	FCF1	FDX1	FEV	FGA	FGB	FGD2	FGF2	FGG	FKBPL	FLI1	FLT1	FLT4	FMOD	FN1	FNDC1	FOS	FOS::JUN	FOS::JUN(var2)	FOS::JUND	FOSB	FOSB::JUN	FOSL1	FOSL1::JUN	FOSL1::JUN(var2)	FOSL1::JUNB	FOSL2	FOSL2::JUN	FOSL2::JUN(var2)	FOSL2::JUNB	FOSL2::JUND(var2)	FOXA1	FOXC1	FOXC2	FOXD1	FOXD2	FOXF2	FOXG1	FOXH1	FOXI1	FOXK1	FOXK2	FOXL1	FOXO1	FOXO3	FOXO4	FOXO6	FOXP1	FOXP2	FOXP3	FPGS	FTCD	FTSJ2	FURIN	FYB1	FYN	GAB2	GABBR1	GABPA	GAS6	GATA1	GATA1::TAL1	GATA2	GATA3	GATA5	GATA6	GATSL3	GBA	GBX1	GBX2	GC	GCC1	GCG	GCGR	GCH1	GCHFR	GCLC	GCLM	GCM1	GDPD5	GEMIN7	GGCT	GGCX	GGT1	GGT7	GID4	GIP	GIPR	GLI2	GLIS2	GLIS3	GLP1R	GMDS	GMDS-AS1	GMEB2	GNE	GNPNAT1	GOSR1	GOSR2	GP6	GPAA1	GPBP1	GPC1	GPR119	GPR137	GPR146	GPX4	GRAP2	GRB2	GRB7	GRHL1	GRHL2	GSC	GSC2	GSS	GSTO1	GSX1	GTF2F1	GTF2F2	GTPBP2	GUCD1	HDAC2	HERPUD1	HESX1	HEY1	HEY2	HGF	HIF1A	HIF1AP1	HIF3A	HINFP	HIST3H2BB	HLA-A	HLA-B	HLA-C	HLA-DQB1	HLA-G	HLF	HMBOX1	HMGA1	HNF1A	HNF1B	HNF4A	HNF4G	HNRNPA1	HNRNPA2B1	HNRNPA3	HNRNPD	HNRNPM	HNRNPR	HNRNPU	HNRNPUL1	HOXA13	HOXA2	HOXA5	HOXB13	HOXB2	HOXB9	HOXC12	HOXC13	HOXD11	HOXD12	HOXD13	HPR	HRG	HSD17B12	HSF1	HSF2	HSF4	HSP90AA1	HSP90AB1	HSPE1P18	HSPG2	IAPP	IBA57	IBA57-AS1	ID4	IFIH1	IFNG	IFT46	IGF1	IGF1R	IGF2	IGF2BP1	IL17A	IL1A	IL1R2	IL1RN	IL2	IL2RA	IL2RB	IL6ST	ING1	INHBA	INHBB	INO80	INO80C	INO80E	INPP5A	INPP5B	INSM1	IP6K2	IP6K3	IRF1	IRF3	IRF4	IRF9	ISL2	ISX	ITGA2	ITGAV	ITGB4	ITGB6	ITK	ITPKA	ITPR3	IVNS1ABP	JAK1	JAK2	JDP2	JDP2(var2)	JUN	JUN(var2)	JUN::JUNB	JUN::JUNB(var2)	JUNB	JUNB(var2)	JUND	JUND(var2)	JUP	KANK2	KCNAB1	KCNAB3	KCNB1	KCNIP2-AS1	KCNJ11	KCNQ3	KCTD20	KDELR2	KDR	KIAA0196	KIAA0586	KIAA1324	KIF5C	KIF9	KIT	KITLG	KLC1	KLF13	KLF16	KLF4	KLF5	KLF9	KLHL18	KLHL35	KMT2A	KNG1	LAT	LBX1	LBX2	LCAT	LCK	LCP2	LDLR	LDLRAP1	LEF1	LEFTY1	LEMD2	LEO1	LHX2	LHX9	LIF	LIFR	LIN37	LIN54	LIN9	LINC00336	LINC00847	LINC00881	LINC01016	LINC01220	LINC01271	LINC01465	LINGO1	LIPC	LMF1	LMX1A	LMX1B	LPA	LPL	LRP1	LRP2	LRP8	LRPAP1	LRRC37B	LRRC48	LRRC73	LSM2	LSM3	LSM4	LSM5	LSM6	LSM8	LTBP1	LTBP4	LTF	LUM	LYN	MAD1L1	MAD2L1BP	MAF::NFE2	MAFF	MAFG	MAFK	MAG	MAGEH1	MANBAL	MAP2K5	MAP3K1	MAP4	MAP4K4	MAP6	MAPK1	MAPK3	MAPK8	MAPKBP1	MARK3	MAT2A	MAT2B	MAVS	MAX	MAX::MYC	MBD5	MBTPS2	MCM2	MCM7	MEF2A	MEF2D	MEIS1	MEIS2	MEIS3	MEOX1	MEOX2	MERTK	MET	MFAP1	MGA	MGAT1	MGEA5	MGLL	MIR1226	MIRLET7I	MITF	MIXL1	MLH3	MLLT1	MLN	MLNR	MLPH	MLX	MLXIPL	MMP1	MMP14	MMP2	MMP24	MMP3	MMP7	MMP9	MNT	MOB2	MORF4L1	MPHOSPH10	MPZL3	MRPL14	MRPL55	MRPS18A	MRVI1	MRVI1-AS1	MSC	MSI2	MSX1	MSX2	MTCH1	MTF1	MTFP1	MTHFD1L	MTHFD2L	MTR	MTREX	MTTP	MXI1	MYB	MYBL1	MYBL2	MYC	MYCBP	MYCN	MYF6	MYH7	MYL3	MYOCD	MZF1	MZF1(var2)	NAA38	NAGK	NANS	NBEAL2	NCBP1	NCBP2	NCOA6	NDN	NDUFA12	NDUFAF1	NEK6	NEK9	NELFA	NELFB	NELFCD	NEURL1	NEURL1B	NEUROD1	NEUROD2	NEUROG2	NF2	NFASC	NFATC2	NFATC3	NFE2	NFE2L2	NFIA	NFIC	NFIC::TLX1	NFIL3	NFIX	NFKB1	NFKB2	NFKBIE	NFRKB	NFX1	NFYA	NFYB	NGF	NGFR	NHLH1	NID2	NIPBL	NKX2-3	NKX2-8	NKX3-1	NKX3-2	NLRC5	NME6	NOA1	NODAL	NOTCH1	NOTO	NPAS2	NPAT	NPHP3	NPHP3-AS1	NR1A4	NR1A4::RXRA	NR1D1	NR1H3	NR1H4	NR2F1	NR2F2	NR3C1	NR3C2	NR4A1	NR4A2	NRAS	NREP	NRF1	NRL	NRP2	NSF	NSMCE2	NTF3	NTRK1	NTRK2	NUDT1	NUDT5	NUSAP1	OBFC1	OIP5	OIP5-AS1	OLIG1	OMG	ORC4	ORM1	ORM2	OSM	OSMR	OTX1	OTX2	PACSIN1	PAF1	PAFAH1B2	PAG1	PARD3	PARD6A	PARD6B	PARD6G	PARG	PARP1	PAWR	PAX1	PAX4	PAX5	PAX9	PBX1	PBX2	PBX3	PBXIP1	PCNA	PCSK9	PDGFB	PDGFD	PDGFRB	PDS5A	PDS5B	PDX1	PEMT	PER2	PER3	PEX10	PF4	PFKFB4	PGF	PGM3	PHF5A	PI16	PIGK	PIGS	PIGT	PIGU	PIK3CA	PIK3CB	PIM1	PIP4K2A	PIP5K1B	PITX3	PKNOX1	PKNOX2	PLAG1	PLAT	PLAUR	PLCG1	PLG	PLRG1	PLXNB1	PLXNB2	PMS2	PNMT	PNPLA1	PNPLA2	POC5	POLG	POLG2	POLH	POLR1C	POLR2B	POLR2C	POLR2D	POLR2E	POLR2F	POLR2G	POLR2I	POLR2J	POMP	POU1F1	POU2F1	POU2F2	POU3F1	POU3F2	POU3F3	POU3F4	POU4F1	POU4F2	POU4F3	POU5F1	POU5F1B	POU6F2	PPARA	PPARG	PPFIA1	PPIE	PPIL1	PPIL4	PPIP5K1	PPP1R13B	PPP1R37	PPP2CA	PPP2R2A	PRDM1	PRKAR2A	PRKAR2B	PRKCSH	PRKCZ	PRKG1	PROC	PROS1	PROX1	PRPF19	PRPF3	PRPF31	PRPF4	PRPF40A	PRPF6	PRPF8	PRRX1	PSAP	PSMA1	PSMA2	PSMA3	PSMA4	PSMA5	PSMA6	PSMA7	PSMA8	PSMB1	PSMB10	PSMB11	PSMB2	PSMB4	PSMB5	PSMB6	PSMB7	PSMB8	PSMB9	PSMC1	PSMC2	PSMC3	PSMC4	PSMC5	PSMC6	PSMD1	PSMD11	PSMD12	PSMD13	PSMD14	PSMD2	PSMD3	PSMD4	PSMD5	PSMD6	PSMD7	PSMD8	PSME2	PSME3	PSME4	PSRC1	PSTK	PTGIS	PTGS1	PTGS2	PTH	PTH1R	PTHLH	PTK2	PTPN1	PTPN11	PTPN2	PTPN22	PTPN23	PTPN6	PTPRA	PTS	PVR	PVRL2	PXN	PXT1	Pax6	RAB17	RAB20	RAB33B	RAC1	RAC2	RAD21	RAD51	RALGDS	RARA	RARA(var2)	RASA1	RAX	RAX2	RB1	RBBP4	RBL1	RBL2	RBM22	RBMX2	RBPJ	RDH11	RDH5	RDX	REL	RELA	RELB	RELN	REPS1	RER1	REST	RFX2	RFX3	RFX4	RFX5	RHOA	RHOV	RIC1	RLBP1	RMDN3	RN7SL502P	RN7SL748P	RND1	RNF181	RNF8	RNU4-68P	RNU4ATAC14P	RNU6-293P	RNU6-510P	RNU7-160P	RNU7-38P	RORA	RORA(var2)	RORC	RPAP1	RPE65	RPL12P2	RPL29P2	RPRD1A	RPS10	RPS3	RRAGC	RRAS	RSPH3	RTF1	RTN4R	RUNX1	RUNX2	RUNX3	RXRA	RXRB	RXRG	S1PR1	SARDH	SARS	SART1	SCAP	SCARB2	SCARNA21	SCN10A	SCN11A	SCN1A	SCN1B	SCN2A	SCN2B	SCN3A	SCN3B	SCN4A	SCN4B	SCN5A	SCN8A	SCN9A	SCRT1	SCRT2	SCT	SDC1	SEC61A2	SEM1	SEMA4D	SERPINA1	SERPINA5	SERPINC1	SERPIND1	SERPINE1	SF1	SF3A1	SF3A2	SF3A3	SF3B1	SF3B2	SF3B3	SF3B4	SF3B5	SF3B6	SFR1	SFTPB	SH2D1A	SHC1	SHH	SHMT1	SHMT2	SHOX	SIK3	SIX1	SIX2	SKI	SKIL	SKIV2L	SKP1	SKP2	SLAMF1	SLC25A20	SLC26A6	SLC9A1	SLC9A8	SLK	SLU7	SMAD1	SMAD2	SMAD3	SMAD4	SMAD5	SMAD6	SMAD7	SMAD9	SMARCA4	SMARCC1	SMC1A	SMC3	SMURF2	SNAI1	SNAI2	SNF8	SNIP1	SNORD15A	SNORD15B	SNRNP200	SNRNP40	SNRNP70	SNRPA	SNRPA1	SNRPB	SNRPB2	SNRPC	SNRPD1	SNRPD2	SNRPD3	SNRPE	SNRPF	SNRPG	SNRPN	SNU13	SNW1	SNX27	SNX8	SOCS2	SOCS2-AS1	SORT1	SOS1	SOX10	SOX13	SOX15	SOX21	SOX4	SOX9	SP1	SP2	SP3	SP4	SP8	SPAG9	SPARC	SPATA2	SPC24	SPDEF	SPECC1L	SPECC1L-ADORA2A	SPG20-AS1	SPI1	SPIB	SPIC	SQSTM1	SRC	SREBF1	SREBF2	SREBF2(var2)	SRF	SRGN	SRRM2	SRSF1	SRSF3	SRSF4	SRSF5	SRSF6	SRSF9	SRY	SSRP1	STAG1	STAG2	STAT1	STAT3	STAT5A	STAT5B	STK38	STRN	STX11	STX1B	SUMO2P1	SUPT16H	SUPT4H1	SUPT5H	SUPT6H	SWSAP1	SYCE2	SYCP1	SYF2	SYK	SYNCRIP	TAF11	TAGAP	TAGLN	TAL1	TAS2R1	TBC1D10A	TBC1D2	TBC1D22B	TBR1	TBX1	TBX15	TBX2	TBX20	TBX21	TBX4	TBX5	TBXAS1	TCEA1	TCEA2	TCF3	TCF4	TCF7L1	TCF7L2	TDGF1	TEAD1	TEAD2	TEAD3	TEAD4	TEF	TEK	TEX12	TF	TFAP2A	TFAP2A(var2)	TFAP2A(var3)	TFAP2B	TFAP2B(var2)	TFAP2B(var3)	TFAP2C	TFAP2C(var2)	TFAP2C(var3)	TFAP4	TFCP2	TFDP1	TFDP2	TFE3	TFEB	TFEC	TFIP11	TFPI	TGFB1	TGFB2	TGFB3	TGFBR1	TGFBR2	TGFBR3	TGFBRAP1	TGIF1	TGIF2	TGOLN2	THADA	THAP1	THBD	THBS1	THEM4	TIAM1	TIMM9	TIMP1	TIMP2	TIMP3	TJAP1	TMA7	TMED10	TMED3	TMED7	TMED9	TMEM150A	TMEM189-UBE2V1	TMEM205	TMEM217	TMEM87B	TMEM88	TMSB4X	TOM1L2	TOMM40	TP53	TP53INP2	TP63	TP73	TPRA1	TRAPPC1	TRAPPC6A	TRAT1	TRIB1	TRIM33	TRIM41	TRMT6	TRMT61A	TRMT61B	TTC37	TWIST1	TXNL4A	TYRO3	U2AF1	U2AF2	UBA3	UBA5	UBA52	UBB	UBE2A	UBE2F	UBE2M	UBE2V1	UBE2Z	UBE4A	UCHL5	UFL1	UFM1	UNC119B	UNCX	UPB1	UQCC2	UQCR10	UQCRC1	USF1	USF2	USP14	USP39	USP42	USP48	UTP11L	VAMP5	VAMP8	VAV1	VCAN	VDR	VEGFA	VEGFB	VEGFD	VENTX	VHL	VIP	VIPR1	VLDLR	VPS16	VPS18	VPS25	VPS26BP1	VPS28	VPS33A	VPS36	VPS39	VPS41	VSX1	VWF	WAPL	WBP4	WDR12	WDR61	WNT9B	XAB2	XBP1	XPO5	XRCC3	YIPF2	YIPF3	YIPF5	YIPF6	YWHAB	YY1	ZAP70	ZBED1	ZBTB18	ZBTB33	ZBTB7B	ZBTB7C	ZBTB8OS	ZC2HC1C	ZC3H12C	ZEB1	ZFP36L1	ZFP62	ZFYVE19	ZFYVE21	ZIC1	ZIC3	ZMAT5	ZNF143	ZNF24	ZNF263	ZNF282	ZNF341	ZNF341-AS1	ZNF354C	ZNF384	ZNF410	ZNF653	ZNF740	ZPR1	ZSCAN4
testes	A2M	ABCA1	ABCC10	ABCC9	ABHD2	ACAN	ACKR4	ACSS2	ACTR2	ACTR5	ACVR1C	ACVR2A	ACVR2B	ACVRL1	ACYP1	ADNP	ADORA2A	ADRM1	AGO1	AGO3	AGO4	AGPAT4	AHCY	AHCYL1	AHCYL2	AHSG	AIMP2	AKIRIN1	AKT1	AKT2	ALB	ALKBH3	AMICA1	AMPD3	AMZ2P2	ANAPC16	ANAPC2	ANGPT1	ANGPT4	ANGPTL3	ANGPTL4	ANK2	ANK3	ANKLE2	ANKS1A	APOA1	APOA2	APOA4	APOA5	APOB	APOBR	APOC3	APOE	APOF	APOH	APOL1	APP	AQR	AR	ARCN1	AREL1	ARF1	ARFIP2	ARHGAP35	ARHGAP45	ARHGDIA	ARHGDIB	ARHGDIG	ARHGEF11	ARHGEF12	ARIH2	ARNT	ARNTL	ARRB1	ASCC1	ASCC2	ASCC3	ASCL1	ASPN	ATF4	ATF6	ATF7	ATP5L	ATPAF2	ATRIP	AXL	B2M	B4GALT5	B9D2	BACE1	BAG5	BAK1	BANF1	BARX1	BATF3	BCAR1	BCAS2	BCKDHA	BCL3	BDNF	BEND6	BEX1	BGLAP	BGN	BHLHE40	BHLHE41	BHMT	BHMT2	BICD1	BLOC1S3	BMPR1B	BMPR2	BRPF3	BSX	BTBD10	BUD13	BUD31	C19orf52	C2orf68	C4BPA	C4BPB	C6orf1	C6orf222	C6orf99	C9orf156	CABIN1	CALM1	CALM2	CALM3	CAPN11	CAPNS1	CARF	CARM1	CAV1	CBFA2T2	CBL	CBLC	CBS	CCDC12	CCDC151	CCDC157	CCDC159	CCDC51	CCDC97	CCL19	CCL25	CCNA1	CCNA2	CCNB1	CCND1	CCND2	CCND3	CCNE1	CCNE2	CCNL1	CCNT1	CCR3	CCR5	CCRL2	CD2	CD247	CD274	CD28	CD36	CD3D	CD3E	CD3G	CD4	CD47	CD8A	CD8B	CDC123	CDC25A	CDC27	CDC40	CDC42	CDC5L	CDC6	CDC73	CDCA8	CDH13	CDH17	CDK1	CDK12	CDK2	CDK4	CDK6	CDK7	CDK9	CDKN1A	CDKN1B	CDKN2B	CDKN2C	CDKN2D	CDX1	CEACAM16	CEBPA	CEBPB	CEBPD	CEBPE	CEBPG	CENPB	CEP68	CEP95	CETP	CGN	CH25H	CHD1	CHD1L	CHD3	CHERP	CHMP2A	CHMP4B	CHMP4C	CHMP6	CHN2	CHP1	CHST12	CHST3	CIRBP	CITED1	CLEC3B	CLOCK	CLPTM1	CLU	CMA1	CMAS	CNTROB	COL17A1	COL1A1	COL1A2	COL23A1	COL3A1	COL5A2	COL6A2	COL6A3	COL7A1	COMT	COX6A1P2	CPB2	CRAT	CREB1	CREB3	CREB3L1	CREB3L3	CREBBP	CRNKL1	CRY1	CRY2	CSDE1	CSF3R	CSK	CSNK1D	CSNK2A1	CSNK2A2	CSNK2B	CSPG5	CTCF	CTCFL	CTDP1	CTH	CTLA4	CTNNA1	CTNNB1	CTNND1	CTR9	CTSG	CTTN	CUBN	CUL1	CWC22	CXCR4	CYB5D1	CYP39A1	CYP46A1	CYP7A1	DAB2	DAPP1	DARS	DARS-AS1	DBH	DBP	DCN	DDC	DDX20	DDX23	DDX42	DDX46	DDX5	DDX58	DHFR	DHFR2	DHX15	DHX16	DHX30	DHX35	DHX38	DICER1	DLL4	DLST	DLX6	DMGDH	DNAJC17	DOCK3	DOK1	DOK2	DPP4	DPPA5P4	DPYS	DST	DUSP1	DUX4	DYNC2LI1	E2F1	E2F4	E2F5	E2F6	E2F7	E2F8	EBF1	ECSIT	EDIL3	EDN2	EDN3	EDNRA	EFTUD2	EGF	EGFR	EGLN3	EGR1	EGR2	EGR3	EGR4	EHF	EIF2B1	EIF2B2	EIF2B3	EIF2B4	EIF2B5	EIF2S1	EIF2S2	EIF2S3	EIF2S3B	EIF3B	EIF4G2	EIF5	EIF6	ELF1	ELF3	ELF4	ELF5	ELK1	ELK3	ELK4	ELOA	ELOF1	ELP6	EML4	EMX1	EMX2	EN1	EN2	EP300	EPAS1	EPHA10	EPHB1	EPO	EPOR	ERBB2	ERF	ERG	ERGIC1	ERN1	ESCO1	ESCO2	ESR1	ESR2	ESRRA	ESX1	ETS1	ETV1	ETV2	ETV3	ETV4	ETV5	ETV6	ETV7	EXOSC5	EZR	EZR-AS1	F10	F11	F2	F2R	F2RL1	F2RL2	F2RL3	F3	F5	F7	F8	F9	FABP1	FABP4	FADD	FBXL3	FBXO41	FBXW12	FCF1	FDX1	FEV	FGA	FGB	FGD2	FGF2	FGG	FKBPL	FLI1	FLT1	FLT4	FMOD	FN1	FOS	FOS::JUN(var2)	FOSB	FOSB::JUN	FOSB::JUNB(var2)	FOSL1	FOSL1::JUN(var2)	FOSL1::JUND(var2)	FOSL2	FOSL2::JUN(var2)	FOSL2::JUNB(var2)	FOSL2::JUND(var2)	FOXA1	FOXB1	FOXC1	FOXD1	FOXD2	FOXG1	FOXH1	FOXK1	FOXK2	FOXO1	FOXO3	FOXO4	FOXO6	FOXP1	FOXP3	FPGS	FTCD	FURIN	FYB1	FYN	GAB2	GABPA	GAS6	GATA1	GATA2	GATA3	GATA5	GATA6	GATSL3	GBA	GBX1	GBX2	GC	GCC1	GCG	GCGR	GCH1	GCHFR	GCLC	GCLM	GCM2	GEMIN7	GGCT	GGCX	GGT1	GGT7	GID4	GIP	GIPR	GLI2	GLIS2	GLIS3	GLP1R	GMDS	GMEB2	GNE	GNPNAT1	GOSR1	GOSR2	GP6	GPBP1	GPC1	GPR119	GPR137	GPR146	GPX4	GRAP2	GRB2	GRB7	GRHL1	GRHL2	GSC	GSS	GSTO1	GSX1	GTF2F1	GTF2F2	GUCD1	HDAC2	HES7	HESX1	HEY1	HEY2	HGF	HIF1A	HIF3A	HINFP	HIST3H2BB	HLA-A	HLA-B	HLA-C	HLA-DQB1	HLA-G	HLF	HMBOX1	HMGA1	HNF1A	HNF1B	HNF4A	HNF4G	HNRNPA1	HNRNPA2B1	HNRNPA3	HNRNPD	HNRNPM	HNRNPR	HNRNPU	HNRNPUL1	HOXA13	HOXA2	HOXA5	HOXB13	HOXB2	HOXB9	HOXD12	HOXD13	HPR	HRG	HSF1	HSF2	HSF4	HSP90AA1	HSP90AB1	HSPE1P18	HSPG2	IAPP	IBA57	IBA57-AS1	ID4	IFIH1	IFNG	IFT46	IGF1	IGF1R	IGF2	IGF2BP1	IL17A	IL1A	IL1R2	IL1RN	IL2	IL2RA	IL2RB	IL6ST	ING1	INHBA	INHBB	INO80	INO80C	INO80E	INPP5A	INPP5B	INSM1	IP6K2	IP6K3	IRF1	IRF3	IRF4	IRF9	ISL2	ISX	ITGA2	ITGAV	ITGB4	ITGB6	ITK	ITPKA	ITPR3	JAK1	JAK2	JDP2	JDP2(var2)	JUN	JUN(var2)	JUN::JUNB(var2)	JUNB	JUNB(var2)	JUND	JUND(var2)	JUP	KCNAB1	KCNAB3	KCNB1	KCNIP2-AS1	KCNJ11	KCNQ3	KCTD20	KDELR2	KDR	KIAA0586	KIF5C	KIF9	KIT	KITLG	KLC1	KLF13	KLF14	KLF16	KLF4	KLF5	KLF9	KLHL18	KMT2A	KNG1	LAT	LBX1	LBX2	LCAT	LCK	LCP2	LDLR	LDLRAP1	LEF1	LEFTY1	LEMD2	LEO1	LHX2	LHX9	LIF	LIFR	LIN37	LIN54	LIN9	LINC00336	LINC00847	LINC00881	LINC01016	LINC01220	LINC01465	LINGO1	LIPC	LMF1	LPA	LPL	LRP1	LRP2	LRP8	LRPAP1	LRRC2	LRRC48	LRRC73	LSM2	LSM3	LSM4	LSM5	LSM6	LSM8	LTBP1	LTBP4	LTF	LUM	LYN	MAD1L1	MAFF	MAFG	MAFK	MAG	MAGEH1	MAP2K5	MAP3K1	MAP4	MAP4K4	MAPK1	MAPK3	MAPK8	MAPKBP1	MARK3	MAT2A	MAT2B	MAVS	MAX	MBD5	MBTPS2	MCM2	MCM7	MEF2A	MEF2D	MEIS1	MEIS2	MEIS3	MEOX1	MERTK	MET	MFAP1	MGA	MGAT1	MGEA5	MGLL	MIR1226	MIRLET7I	MITF	MIXL1	MLH3	MLLT1	MLN	MLNR	MLPH	MLX	MLXIPL	MMP1	MMP14	MMP2	MMP24	MMP3	MMP7	MMP9	MNT	MOB2	MORF4L1	MPHOSPH10	MPZL2	MPZL3	MRPL14	MRPL55	MRPS18A	MRVI1	MSC	MSI2	MSX1	MSX2	MTCH1	MTF1	MTFP1	MTHFD1L	MTHFD2L	MTR	MTREX	MTTP	MXI1	MYB	MYBL1	MYBL2	MYC	MYCBP	MYCN	MYF6	MYH7	MYL3	MYOCD	MZF1	MZF1(var2)	NAA38	NAGK	NANS	NCBP1	NCBP2	NCOA6	NDN	NDUFA12	NDUFAF1	NEK6	NEK9	NELFA	NELFB	NELFCD	NEURL1	NEURL1B	NEUROD2	NF2	NFASC	NFATC2	NFATC3	NFE2	NFE2L2	NFIA	NFIC	NFIC::TLX1	NFIL3	NFIX	NFKB1	NFKB2	NFKBIE	NFRKB	NFX1	NFYA	NFYB	NGF	NGFR	NHLH1	NID2	NIPBL	NKX2-3	NKX2-8	NKX3-1	NLRC5	NME6	NOA1	NODAL	NOTCH1	NOTO	NPAS2	NPAT	NPHP3	NPHP3-AS1	NR1A4	NR1D1	NR1H3	NR1H4	NR2F1	NR2F2	NR3C1	NR3C2	NR4A1	NR4A2	NRAS	NRF1	NRL	NRP2	NSF	NSMCE2	NTF3	NTRK1	NTRK2	NUDT5	NUSAP1	OIP5	OIP5-AS1	OLIG1	OMG	ORC4	ORM1	ORM2	OSM	OSMR	OSTCP1	OTX1	OTX2	PACSIN1	PAF1	PAFAH1B2	PAG1	PARD3	PARD6A	PARD6B	PARD6G	PARG	PARP1	PAWR	PAX1	PAX4	PAX5	PAX9	PBX1	PBX2	PBX3	PCNA	PCSK9	PDGFB	PDGFD	PDGFRB	PDS5A	PDS5B	PDX1	PEMT	PER2	PER3	PEX10	PF4	PFKFB4	PGF	PGM3	PHF5A	PI16	PIK3CA	PIK3CB	PIM1	PIP4K2A	PIP5K1B	PITX3	PKNOX1	PLAG1	PLAT	PLAUR	PLCG1	PLG	PLRG1	PLXNB1	PLXNB2	PMS2	PNMT	PNPLA1	PNPLA2	POC5	POLG	POLG2	POLH	POLR1C	POLR2B	POLR2C	POLR2D	POLR2E	POLR2F	POLR2G	POLR2I	POLR2J	POMP	POU1F1	POU2F1	POU2F2	POU3F1	POU3F2	POU3F3	POU3F4	POU4F1	POU4F2	POU4F3	POU5F1	POU5F1B	PPARA	PPARG	PPFIA1	PPIE	PPIL1	PPIP5K1	PPP1R13B	PPP1R37	PPP2CA	PPP2R2A	PRDM1	PRKAR2A	PRKAR2B	PRKCSH	PRKCZ	PRKG1	PROC	PROS1	PROX1	PRPF19	PRPF3	PRPF31	PRPF4	PRPF40A	PRPF6	PRPF8	PRRX1	PSAP	PSMA1	PSMA2	PSMA3	PSMA4	PSMA5	PSMA6	PSMA7	PSMA8	PSMB1	PSMB10	PSMB11	PSMB2	PSMB4	PSMB5	PSMB6	PSMB7	PSMB8	PSMB9	PSMC1	PSMC2	PSMC3	PSMC4	PSMC5	PSMC6	PSMD1	PSMD11	PSMD12	PSMD13	PSMD14	PSMD2	PSMD3	PSMD4	PSMD5	PSMD6	PSMD7	PSMD8	PSME2	PSME3	PSME4	PSRC1	PSTK	PTGIS	PTGS1	PTGS2	PTH	PTH1R	PTHLH	PTK2	PTPN1	PTPN11	PTPN2	PTPN22	PTPN23	PTPN6	PTPRA	PTS	PVR	PVRL2	PXN	PXT1	RAB17	RAB20	RAB33B	RAB44	RAC1	RAC2	RAD21	RAD51	RALGDS	RARA	RARA(var2)	RASA1	RAX	RAX2	RB1	RBBP4	RBL1	RBL2	RBM22	RBMX2	RBPJ	RDH11	RDH5	RDX	REL	RELA	RELB	RELN	REPS1	RER1	REST	RFX2	RFX3	RFX4	RFX5	RHOA	RHOV	RIC1	RLBP1	RMDN3	RN7SL502P	RN7SL748P	RN7SL870P	RND1	RNF181	RNF187	RNF8	RNU6-1157P	RNU6-293P	RNU6-510P	RORA	RPAP1	RPE65	RPL12P2	RPL5P30	RPRD1A	RPS10	RPS3	RRAGC	RRAS	RSPH3	RTF1	RTN4R	RUNX1	RUNX2	RUNX3	RXRA	RXRB	RXRG	S1PR1	SARDH	SARS	SART1	SCAP	SCARB2	SCN10A	SCN11A	SCN1A	SCN1B	SCN2A	SCN2B	SCN3A	SCN3B	SCN4A	SCN4B	SCN5A	SCN8A	SCN9A	SCRT1	SCRT2	SCT	SDC1	SEC61A2	SEM1	SEMA4D	SERPINA1	SERPINA5	SERPINC1	SERPIND1	SERPINE1	SF1	SF3A1	SF3A2	SF3A3	SF3B1	SF3B2	SF3B3	SF3B4	SF3B5	SF3B6	SFR1	SFTPB	SH2D1A	SHC1	SHH	SHMT1	SHMT2	SHOX	SIDT2	SIK3	SKI	SKIL	SKIV2L	SKP1	SKP2	SLAMF1	SLC25A20	SLC9A1	SLU7	SMAD1	SMAD2	SMAD3	SMAD4	SMAD5	SMAD6	SMAD7	SMAD9	SMARCA4	SMARCC1	SMC1A	SMC3	SMURF2	SNAI1	SNAI2	SNF8	SNIP1	SNORD104	SNRNP200	SNRNP40	SNRNP70	SNRPA	SNRPA1	SNRPB	SNRPB2	SNRPC	SNRPD1	SNRPD2	SNRPD3	SNRPE	SNRPF	SNRPG	SNRPN	SNU13	SNW1	SNX8	SOCS2	SORT1	SOS1	SOX10	SOX13	SOX21	SOX4	SOX9	SP1	SP2	SP3	SP4	SP8	SPAG9	SPARC	SPATA2	SPC24	SPDEF	SPECC1L	SPECC1L-ADORA2A	SPI1	SPIB	SPIC	SPOCK2	SPRED2	SQSTM1	SRC	SREBF1	SREBF2	SREBF2(var2)	SRF	SRGN	SRRM2	SRSF1	SRSF3	SRSF4	SRSF5	SRSF6	SRSF9	SRY	SSRP1	STAG1	STAG2	STAT1	STAT3	STAT5A	STAT5B	STK38	STRN	STX11	STX1B	SUPT16H	SUPT4H1	SUPT5H	SUPT6H	SWSAP1	SYCE2	SYCP1	SYF2	SYK	SYNCRIP	TAF11	TAGLN	TAL1	TAS2R1	TBC1D10A	TBC1D2	TBC1D22B	TBR1	TBX1	TBX15	TBX2	TBX20	TBX21	TBX4	TBX5	TBXAS1	TCEA1	TCEA2	TCF3	TCF4	TCF7L1	TCF7L2	TDGF1	TEAD1	TEAD2	TEAD3	TEAD4	TEF	TEK	TEX12	TF	TFAP2A	TFAP2A(var2)	TFAP2A(var3)	TFAP2B	TFAP2B(var2)	TFAP2B(var3)	TFAP2C	TFAP2C(var2)	TFAP2C(var3)	TFAP4	TFCP2	TFDP1	TFDP2	TFE3	TFEB	TFEC	TFIP11	TFPI	TGFB1	TGFB2	TGFB3	TGFBR1	TGFBR2	TGFBR3	TGFBRAP1	TGIF1	TGIF2	TGOLN2	THADA	THAP1	THBD	THBS1	THEM4	TIAM1	TIMM9	TIMP1	TIMP2	TIMP3	TMA7	TMED10	TMED3	TMED7	TMED9	TMEM189-UBE2V1	TMEM205	TMEM217	TMEM25	TMEM87B	TMPRSS4	TMSB4X	TOM1L2	TOMM40	TP53	TP63	TP73	TRAPPC1	TRAPPC6A	TRAT1	TRIB1	TRIM33	TRIM41	TRMT6	TRMT61A	TRMT61B	TTC36	TTC37	TWIST1	TXNL4A	TYRO3	U2AF1	U2AF2	UBA3	UBA5	UBA52	UBB	UBE2A	UBE2F	UBE2M	UBE2V1	UBE2Z	UBE4A	UCHL5	UFL1	UFM1	UNC119B	UNCX	UPB1	UQCC2	UQCR10	UQCRC1	USF1	USF2	USP14	USP39	USP42	USP48	VAMP5	VAMP8	VAV1	VCAN	VDR	VEGFA	VEGFB	VEGFD	VENTX	VHL	VIP	VIPR1	VLDLR	VPS16	VPS18	VPS25	VPS26BP1	VPS28	VPS33A	VPS36	VPS39	VPS41	VSX1	VWF	WAPL	WBP4	WDR12	WDR61	WNT9B	XAB2	XBP1	XPO5	XRCC3	YIPF2	YIPF3	YIPF5	YIPF6	YWHAB	YY1	ZAP70	ZBED1	ZBTB18	ZBTB33	ZBTB7A	ZBTB7B	ZBTB7C	ZBTB8OS	ZEB1	ZFP36L1	ZFYVE19	ZFYVE21	ZIC1	ZIC3	ZIC4	ZMAT5	ZNF143	ZNF24	ZNF263	ZNF341	ZNF341-AS1	ZNF384	ZNF410	ZNF653	ZNF740	ZPR1	ZSCAN4
fetal_ovary	A2M	ABCA1	ABCC10	ABCC9	ABHD2	ABO	ACAN	ACBD3	ACKR4	ACSS2	ACTR2	ACTR5	ACVR1C	ACVR2A	ACVR2B	ACVRL1	ACYP1	ADNP	ADORA2A	ADRM1	AGO1	AGO3	AGO4	AGPAT4	AHCY	AHCYL1	AHCYL2	AHSG	AIMP2	AKIRIN1	AKT1	AKT2	ALB	ALKBH3	AMPD3	AMZ2P2	ANAPC16	ANAPC2	ANGPT1	ANGPT4	ANGPTL3	ANGPTL4	ANK2	ANK3	ANKLE2	ANP32B	APOA1	APOA2	APOA4	APOA5	APOB	APOBR	APOC3	APOE	APOF	APOH	APOL1	APOPT1	APP	AQR	AR	ARCN1	AREL1	ARF1	ARFIP2	ARHGAP35	ARHGAP45	ARHGDIA	ARHGDIB	ARHGDIG	ARHGEF11	ARHGEF12	ARIH2	ARIH2OS	ARNT	ARNTL	ARRB1	ASCC1	ASCC2	ASCC3	ASCL1	ASPN	ATF4	ATF6	ATF7	ATP5L	ATPAF2	ATRIP	AXL	B2M	B9D2	BACE1	BAG5	BAK1	BANF1	BARX1	BATF3	BCAR1	BCAS2	BCKDHA	BCL3	BDNF	BEX1	BGLAP	BGN	BHLHE22	BHLHE40	BHLHE41	BHMT	BHMT2	BICD1	BLOC1S3	BMPR1B	BMPR2	BRPF3	BSX	BTBD10	BUD13	BUD31	C19orf52	C3orf84	C4BPA	C4BPB	C6orf1	C6orf106	C6orf222	C6orf99	C9orf156	CABIN1	CALM1	CALM2	CALM3	CAMP	CAPN11	CAPNS1	CARF	CARM1	CAV1	CBL	CBLC	CBS	CCDC12	CCDC151	CCDC157	CCDC51	CCDC97	CCL19	CCL25	CCNA1	CCNA2	CCNB1	CCND1	CCND2	CCND3	CCNE1	CCNE2	CCNL1	CCNT1	CCR3	CCR5	CCRL2	CD2	CD247	CD274	CD28	CD36	CD3D	CD3E	CD3G	CD4	CD47	CD8A	CD8B	CDC25A	CDC27	CDC40	CDC42	CDC5L	CDC6	CDC73	CDCA8	CDH13	CDH17	CDK1	CDK12	CDK2	CDK4	CDK6	CDK7	CDK9	CDKN1A	CDKN1B	CDKN2B	CDKN2C	CDKN2D	CDX1	CEBPA	CEBPB	CEBPD	CEBPE	CELSR3	CELSR3-AS1	CENPB	CEP68	CEP95	CETP	CGN	CH25H	CHD1	CHD1L	CHD3	CHERP	CHMP2A	CHMP4B	CHMP4C	CHMP6	CHN2	CHP1	CHST12	CHST3	CITED1	CLEC3B	CLOCK	CLPTM1	CLU	CMA1	CMAS	CNTROB	COL17A1	COL1A1	COL1A2	COL23A1	COL3A1	COL5A2	COL6A2	COL6A3	COL7A1	COMT	COX6A1P2	CPB2	CRAT	CREB1	CREB3	CREB3L1	CREB3L3	CREBBP	CRNKL1	CRY1	CRY2	CSDE1	CSF3R	CSK	CSNK1D	CSNK2A1	CSNK2A2	CSNK2B	CTCF	CTCFL	CTDP1	CTH	CTLA4	CTNNA1	CTNNB1	CTNND1	CTR9	CTSG	CTTN	CUBN	CUL1	CWC22	CXCR4	CYB5D1	CYP39A1	CYP46A1	CYP7A1	DAB2	DAPP1	DARS	DARS-AS1	DBH	DBP	DCN	DDC	DDX20	DDX23	DDX42	DDX46	DDX5	DDX58	DENND2C	DHFR	DHFR2	DHX15	DHX16	DHX30	DHX35	DHX38	DICER1	DLL4	DLST	DLX6	DMGDH	DMRT3	DNAJC13	DNAJC17	DOCK3	DOK1	DOK2	DPP4	DPPA5P4	DPYS	DST	DUSP1	DYNC2LI1	E2F1	E2F4	E2F5	E2F6	E2F7	E2F8	EBF1	ECSIT	EDIL3	EDN2	EDN3	EDNRA	EFTUD2	EGF	EGFR	EGLN3	EGR1	EGR2	EGR3	EGR4	EHF	EIF2B1	EIF2B2	EIF2B3	EIF2B4	EIF2B5	EIF2S1	EIF2S2	EIF2S3	EIF2S3B	EIF3B	EIF4G2	EIF5	EIF6	ELF1	ELF3	ELF4	ELF5	ELK1	ELK3	ELK4	ELMOD3	ELOA	ELOF1	ELP6	EML4	EN1	EN2	EP300	EPAS1	EPHA10	EPHB1	EPO	EPOR	ERBB2	ERF	ERG	ERN1	ESCO1	ESCO2	ESR1	ESR2	ESRRA	ESX1	ETS1	ETV1	ETV2	ETV3	ETV4	ETV5	ETV6	ETV7	EXD1	EXOSC5	EZR	EZR-AS1	F10	F11	F2	F2R	F2RL1	F2RL2	F2RL3	F3	F5	F7	F8	F9	FABP1	FABP4	FADD	FAM220A	FBXL3	FBXO41	FBXW12	FCF1	FCF1P2	FDX1	FEV	FGA	FGB	FGD2	FGF2	FGG	FKBPL	FLI1	FLT1	FLT4	FMOD	FN1	FOS	FOSB	FOSB::JUN	FOSB::JUNB(var2)	FOSL1	FOSL1::JUN(var2)	FOSL1::JUND(var2)	FOSL2	FOSL2::JUN(var2)	FOSL2::JUNB(var2)	FOSL2::JUND(var2)	FOXA1	FOXB1	FOXD1	FOXD2	FOXG1	FOXH1	FOXK1	FOXK2	FOXL1	FOXO1	FOXO3	FOXO4	FOXO6	FOXP1	FOXP2	FOXP3	FPGS	FTCD	FURIN	FYB1	FYN	GAB2	GABPA	GAS6	GATA1	GATA2	GATA3	GATA5	GATA6	GATSL3	GBA	GBX1	GBX2	GC	GCC1	GCG	GCGR	GCH1	GCHFR	GCLC	GCLM	GCM1	GCM2	GEMIN7	GGCT	GGCX	GGT1	GGT7	GID4	GIP	GIPR	GLI2	GLIS2	GLIS3	GLP1R	GMDS	GMDS-AS1	GMEB2	GNE	GNPNAT1	GOSR1	GOSR2	GP6	GPAA1	GPBP1	GPC1	GPR119	GPR137	GPR146	GPX4	GRAP2	GRB2	GRB7	GRHL1	GRHL2	GSC	GSC2	GSS	GSTO1	GSX1	GTF2F1	GTF2F2	GUCD1	HDAC2	HERPUD1	HES7	HESX1	HEY1	HEY2	HGF	HIF1A	HIF3A	HINFP	HLA-A	HLA-B	HLA-C	HLA-DQB1	HLA-G	HLF	HMBOX1	HMGA1	HNF1A	HNF4A	HNF4G	HNRNPA1	HNRNPA2B1	HNRNPA3	HNRNPD	HNRNPM	HNRNPR	HNRNPU	HNRNPUL1	HOXA13	HOXA2	HOXA5	HOXB13	HOXB2	HOXB9	HOXD11	HOXD12	HOXD13	HPR	HRG	HSF1	HSF2	HSF4	HSP90AA1	HSP90AB1	HSPG2	IAPP	IBA57	IBA57-AS1	ID4	IFIH1	IFNG	IFT46	IGF1	IGF1R	IGF2	IGF2BP1	IL17A	IL1A	IL1R2	IL1RN	IL2	IL2RA	IL2RB	IL6ST	ING1	INHBA	INHBB	INO80	INO80C	INO80E	INPP5A	INPP5B	INSM1	IP6K2	IP6K3	IRF1	IRF3	IRF4	IRF9	ISL2	ISX	ITGA2	ITGAV	ITGB4	ITGB6	ITK	ITPKA	ITPR3	IVNS1ABP	JAK1	JAK2	JDP2	JDP2(var2)	JUN	JUN(var2)	JUN::JUNB(var2)	JUNB	JUNB(var2)	JUND	JUND(var2)	JUP	KCNAB1	KCNAB3	KCNB1	KCNIP2-AS1	KCNJ11	KCNK16	KCNK17	KCNQ3	KCTD20	KDELR2	KDR	KIF9	KIT	KITLG	KLC1	KLF13	KLF14	KLF16	KLF4	KLF5	KLF9	KLHL18	KMT2A	KNG1	LAT	LBX1	LBX2	LCAT	LCK	LCP2	LDLR	LDLRAP1	LEF1	LEFTY1	LEMD2	LEO1	LHX2	LHX9	LIF	LIFR	LIN37	LIN54	LIN9	LINC00336	LINC00847	LINC00881	LINC01016	LINC01220	LINC01465	LINGO1	LIPC	LMF1	LPA	LPL	LRP1	LRP2	LRP8	LRPAP1	LRRC48	LRRC73	LSM2	LSM3	LSM4	LSM5	LSM6	LSM8	LTBP1	LTBP4	LTF	LUM	LYN	MAD1L1	MAFF	MAFG	MAFK	MAG	MAGEH1	MAP2K5	MAP3K1	MAP4	MAP4K4	MAPK1	MAPK3	MAPK8	MAPKBP1	MARK3	MAT2A	MAT2B	MAVS	MAX	MBD5	MBTPS2	MCM2	MCM7	MEF2A	MEF2D	MEIS1	MEIS2	MEIS3	MEOX1	MERTK	MET	MFAP1	MGA	MGAT1	MGEA5	MGLL	MIR1275	MIRLET7I	MITF	MIXL1	MLH3	MLLT1	MLN	MLNR	MLPH	MLX	MLXIPL	MMP1	MMP14	MMP2	MMP24	MMP3	MMP7	MMP9	MNT	MOB2	MORF4L1	MPHOSPH10	MPZL3	MRPL14	MRPL55	MRPS18A	MRVI1	MRVI1-AS1	MSC	MSX1	MSX2	MTCH1	MTF1	MTFP1	MTHFD1L	MTHFD2L	MTMR3	MTR	MTREX	MTTP	MXI1	MYB	MYBL1	MYBL2	MYC	MYCBP	MYCN	MYF6	MYH7	MYL3	MYOCD	MZF1	MZF1(var2)	NAA38	NAGK	NANS	NCBP1	NCBP2	NCOA6	NDN	NDUFA12	NDUFAF1	NEK6	NEK9	NELFA	NELFB	NELFCD	NEURL1	NEURL1B	NEUROD1	NEUROD2	NEUROG2	NF2	NFASC	NFATC2	NFATC3	NFE2	NFE2L2	NFIA	NFIC	NFIC::TLX1	NFIL3	NFKB1	NFKB2	NFKBIE	NFRKB	NFX1	NFYA	NFYB	NGF	NGFR	NHLH1	NID2	NIPBL	NKX2-3	NKX2-8	NKX3-1	NLRC5	NME6	NOA1	NODAL	NOTCH1	NPAS2	NPAT	NPHP3	NPHP3-AS1	NR1A4	NR1D1	NR1H3	NR1H4	NR2F1	NR2F2	NR3C1	NR3C2	NR4A1	NR4A2	NRAS	NREP	NRF1	NRL	NRP2	NSF	NSMCE2	NTF3	NTRK1	NTRK2	NUSAP1	OBFC1	OIP5	OIP5-AS1	OLIG1	OMG	ORC4	ORM1	ORM2	OSM	OSMR	OSTCP1	OTX1	OTX2	PACSIN1	PAF1	PAFAH1B2	PAG1	PARD3	PARD6A	PARD6B	PARD6G	PARG	PARP1	PAWR	PAX1	PAX4	PAX5	PAX9	PBX1	PBX2	PBX3	PBXIP1	PCNA	PCSK9	PDGFB	PDGFD	PDGFRB	PDS5A	PDS5B	PDX1	PEMT	PER2	PER3	PEX10	PF4	PFKFB4	PGF	PGM3	PHF5A	PI16	PIGK	PIGS	PIGT	PIGU	PIK3CA	PIK3CB	PIM1	PIP4K2A	PIP5K1B	PITX3	PKNOX1	PKNOX2	PLAG1	PLAT	PLAUR	PLCG1	PLG	PLRG1	PLXNB1	PLXNB2	PMS2	PNMT	PNPLA2	POC5	POLG	POLG2	POLH	POLR1C	POLR2B	POLR2C	POLR2D	POLR2E	POLR2F	POLR2G	POLR2I	POLR2J	POMP	POU1F1	POU2F1	POU2F2	POU3F1	POU3F2	POU3F3	POU3F4	POU4F1	POU4F2	POU4F3	POU5F1	POU5F1B	POU6F2	PPARA	PPARG	PPFIA1	PPIE	PPIL1	PPIL4	PPIP5K1	PPP1R13B	PPP2CA	PPP2R2A	PRDM1	PRKAR2A	PRKAR2B	PRKCSH	PRKCZ	PRKG1	PROC	PROS1	PROX1	PRPF19	PRPF3	PRPF31	PRPF4	PRPF40A	PRPF6	PRPF8	PRRX1	PSAP	PSMA1	PSMA2	PSMA3	PSMA4	PSMA5	PSMA6	PSMA7	PSMA8	PSMB1	PSMB10	PSMB11	PSMB2	PSMB4	PSMB5	PSMB6	PSMB7	PSMB8	PSMB9	PSMC1	PSMC2	PSMC3	PSMC4	PSMC5	PSMC6	PSMD1	PSMD11	PSMD12	PSMD13	PSMD14	PSMD2	PSMD3	PSMD4	PSMD5	PSMD6	PSMD7	PSMD8	PSME2	PSME3	PSME4	PSTK	PTGIS	PTGS1	PTGS2	PTH	PTH1R	PTHLH	PTK2	PTPN1	PTPN11	PTPN2	PTPN22	PTPN23	PTPN6	PTPRA	PTS	PVR	PVRL2	PXN	PXT1	Pax6	RAB17	RAB20	RAB33B	RAC1	RAC2	RAD21	RAD51	RALGDS	RARA	RARA(var2)	RASA1	RAX	RAX2	RB1	RBBP4	RBL1	RBL2	RBM22	RBMX2	RBPJ	RDH11	RDH5	RDX	REL	RELA	RELB	RELN	REPS1	RER1	REST	RETSAT	RFX2	RFX3	RFX4	RFX5	RHOA	RHOV	RIC1	RLBP1	RMDN3	RND1	RNF8	RNU6-293P	RNU6-510P	RORA	RORA(var2)	RORB	RORC	RPE65	RPL12P2	RPL29P2	RPRD1A	RPS10	RPS3	RRAGC	RRAS	RSPH3	RTF1	RTN4R	RUNX1	RUNX2	RUNX3	RXRA	RXRB	RXRG	S1PR1	SARDH	SARS	SART1	SCAP	SCARB2	SCARNA21	SCN10A	SCN11A	SCN1A	SCN1B	SCN2A	SCN2B	SCN3A	SCN3B	SCN4A	SCN4B	SCN5A	SCN8A	SCN9A	SCRT1	SCT	SDC1	SEC61A2	SEM1	SEMA4D	SERBP1	SERPINA1	SERPINA5	SERPINC1	SERPIND1	SERPINE1	SF1	SF3A1	SF3A2	SF3A3	SF3B1	SF3B2	SF3B3	SF3B4	SF3B5	SF3B6	SFR1	SFTPB	SH2D1A	SHC1	SHH	SHMT1	SHMT2	SHOX	SIX1	SIX2	SKI	SKIL	SKIV2L	SKP1	SKP2	SLAMF1	SLC25A20	SLC26A6	SLC9A1	SLK	SLU7	SMAD1	SMAD2	SMAD3	SMAD4	SMAD5	SMAD6	SMAD7	SMAD9	SMARCA4	SMARCC1	SMC1A	SMC3	SMURF2	SNAI1	SNAI2	SNF8	SNIP1	SNORD104	SNRNP200	SNRNP40	SNRNP70	SNRPA	SNRPA1	SNRPB	SNRPB2	SNRPC	SNRPD1	SNRPD2	SNRPD3	SNRPE	SNRPF	SNRPG	SNRPN	SNU13	SNW1	SNX27	SNX8	SOCS2	SORT1	SOS1	SOX13	SOX21	SOX4	SOX9	SP1	SP2	SP3	SP4	SP8	SPAG9	SPARC	SPATA2	SPC24	SPDEF	SPECC1L	SPECC1L-ADORA2A	SPG20-AS1	SPI1	SPIB	SPIC	SPRED2	SQSTM1	SRC	SREBF1	SREBF2	SREBF2(var2)	SRF	SRGN	SRRM2	SRSF1	SRSF3	SRSF4	SRSF5	SRSF6	SRSF9	SRY	SSRP1	STAG1	STAG2	STAT1	STAT3	STAT5A	STAT5B	STK38	STRN	STX11	STX1B	SUPT16H	SUPT4H1	SUPT5H	SUPT6H	SWSAP1	SYCE2	SYCP1	SYF2	SYK	SYNCRIP	TAF11	TAGLN	TAL1	TAS2R1	TBC1D10A	TBC1D2	TBC1D22B	TBR1	TBX1	TBX15	TBX20	TBX21	TBX4	TBX5	TBXAS1	TCEA1	TCEA2	TCF3	TCF4	TCF7L1	TCF7L2	TDGF1	TEAD1	TEAD2	TEAD3	TEAD4	TEF	TEK	TEX12	TF	TFAP2A	TFAP2A(var2)	TFAP2A(var3)	TFAP2B	TFAP2B(var2)	TFAP2B(var3)	TFAP2C	TFAP2C(var2)	TFAP2C(var3)	TFAP4	TFCP2	TFDP1	TFDP2	TFE3	TFEB	TFEC	TFIP11	TFPI	TGFB1	TGFB2	TGFB3	TGFBR1	TGFBR2	TGFBR3	TGFBRAP1	TGIF1	TGIF2	TGOLN2	THADA	THAP1	THBD	THBS1	TIAM1	TIMM9	TIMP1	TIMP2	TIMP3	TJAP1	TMA7	TMED10	TMED3	TMED7	TMED9	TMEM189-UBE2V1	TMEM217	TMEM87B	TMEM88	TMPRSS4	TMSB4X	TOM1L2	TOMM40	TP53	TP63	TP73	TPRA1	TRAPPC1	TRAPPC6A	TRAT1	TRIB1	TRIM33	TRIM41	TRMT6	TRMT61A	TRMT61B	TTC37	TXNL4A	U2AF1	U2AF2	UBA3	UBA5	UBA52	UBB	UBE2A	UBE2F	UBE2M	UBE2V1	UBE2Z	UBE4A	UCHL5	UFL1	UFM1	UHRF1BP1	UNC119B	UPB1	UQCC2	UQCR10	UQCRC1	USF1	USF2	USP14	USP39	USP42	USP48	VAMP5	VAMP8	VAV1	VCAN	VDR	VEGFA	VEGFB	VEGFD	VENTX	VHL	VIP	VIPR1	VLDLR	VPS16	VPS18	VPS25	VPS28	VPS33A	VPS36	VPS39	VPS41	VWF	WAPL	WBP4	WDR12	WDR61	WNT9B	XAB2	XBP1	XPO5	XRCC3	YIPF2	YIPF3	YIPF5	YIPF6	YLPM1	YWHAB	YY1	ZAP70	ZBED1	ZBTB18	ZBTB33	ZBTB7A	ZBTB7B	ZBTB7C	ZBTB8OS	ZEB1	ZFP36L1	ZFYVE19	ZFYVE21	ZIC1	ZIC3	ZIC4	ZMAT5	ZNF143	ZNF24	ZNF263	ZNF282	ZNF341	ZNF384	ZNF410	ZNF653	ZNF740	ZPR1	ZSCAN4
fetal_renal_cortex	A2M	AARS2	ABCA1	ABCC10	ABCC9	ABHD2	ABO	ACAD11	ACAN	ACBD3	ACKR4	ACSS2	ACTR2	ACTR5	ACVR1C	ACVR2A	ACVR2B	ACVRL1	ACYP1	ADAMTSL2	ADNP	ADORA2A	ADORA2A-AS1	ADRM1	AGO1	AGO3	AGO4	AGPAT4	AHCY	AHCYL1	AHCYL2	AHSG	AIMP2	AKAP12	AKIRIN1	AKT1	AKT2	ALB	ALKBH3	ALOX15B	ALS2CL	AMICA1	AMPD3	AMZ2P2	ANAPC16	ANAPC2	ANGPT1	ANGPT4	ANGPTL3	ANGPTL4	ANK2	ANK3	ANKLE2	ANKRD33B	ANKRD53	ANKS1A	ANP32B	APOA1	APOA1-AS	APOA2	APOA4	APOA5	APOB	APOBR	APOC1	APOC1P1	APOC3	APOE	APOF	APOH	APOL1	APOPT1	APP	AQR	AR	ARCN1	AREL1	ARF1	ARFIP2	ARHGAP20	ARHGAP35	ARHGAP45	ARHGDIA	ARHGDIB	ARHGDIG	ARHGEF11	ARHGEF12	ARIH2	ARIH2OS	ARL4C	ARNT	ARNT::HIF1A	ARNTL	ARRB1	ASCC1	ASCC2	ASCC3	ASCL1	ASPN	ATF4	ATF6	ATF7	ATOH8	ATP5L	ATP5SL	ATPAF2	ATRIP	AXL	B2M	B4GALT4	B4GALT5	B9D2	BACE1	BACH2	BAG5	BAK1	BANF1	BARX1	BATF3	BATF::JUN	BCAM	BCAR1	BCAS2	BCAS4	BCKDHA	BCL3	BCRP1	BDNF	BEND6	BEX1	BGLAP	BGN	BHLHE22	BHLHE40	BHLHE41	BHMT	BHMT2	BICD1	BLOC1S3	BMPR1B	BMPR2	BRPF3	BSX	BTBD10	BTNL10	BTNL8	BUD13	BUD31	C10orf105	C10orf54	C11orf57	C15orf62	C19orf38	C19orf52	C19orf80	C1orf122	C1orf194	C2orf68	C3orf84	C4BPA	C4BPB	C6orf1	C6orf106	C6orf222	C6orf223	C6orf89	C6orf99	C9orf156	CABIN1	CABP7	CALM1	CALM2	CALM3	CAMK1D	CAMP	CAPG	CAPN11	CAPNS1	CARF	CARM1	CAV1	CBFA2T2	CBL	CBLC	CBS	CCDC12	CCDC151	CCDC157	CCDC159	CCDC51	CCDC97	CCL19	CCL25	CCNA1	CCNA2	CCNB1	CCND1	CCND2	CCND3	CCNE1	CCNE2	CCNL1	CCNT1	CCR3	CCR5	CCRL2	CD2	CD247	CD274	CD28	CD36	CD3D	CD3E	CD3G	CD4	CD47	CD8A	CD8B	CDC123	CDC25A	CDC27	CDC40	CDC42	CDC5L	CDC6	CDC73	CDCA8	CDH13	CDH17	CDH23	CDH23-AS1	CDK1	CDK12	CDK2	CDK4	CDK6	CDK7	CDK9	CDKN1A	CDKN1B	CDKN2B	CDKN2C	CDKN2D	CDX1	CEACAM16	CEACAM19	CEBPA	CEBPB	CEBPD	CEBPE	CEBPG	CELSR3	CELSR3-AS1	CENPB	CEP68	CEP95	CETP	CFAP43	CGN	CH25H	CHAC1	CHD1	CHD1L	CHD3	CHERP	CHMP2A	CHMP4B	CHMP4C	CHMP6	CHN2	CHP1	CHST12	CHST3	CIRBP	CITED1	CKB	CKM	CLASRP	CLEC3B	CLOCK	CLPTM1	CLU	CMA1	CMAS	CNTROB	COL17A1	COL1A1	COL1A2	COL23A1	COL3A1	COL5A2	COL6A2	COL6A3	COL7A1	COMT	CORO2A	COX6A1P2	COX6CP2	CPB2	CPNE2	CPNE5	CRAT	CREB1	CREB3	CREB3L1	CREB3L3	CREBBP	CRNKL1	CRY1	CRY2	CSDE1	CSF3R	CSK	CSNK1D	CSNK2A1	CSNK2A2	CSNK2B	CSPG5	CTCF	CTCFL	CTDP1	CTH	CTIF	CTLA4	CTNNA1	CTNNB1	CTNND1	CTR9	CTSG	CTTN	CUBN	CUL1	CWC22	CXCR4	CYB5D1	CYCSP2	CYP39A1	CYP46A1	CYP7A1	DAB2	DAGLB	DAPP1	DARS	DARS-AS1	DBH	DBH-AS1	DBP	DCN	DDC	DDX20	DDX23	DDX42	DDX46	DDX5	DDX58	DENND2C	DHFR	DHFR2	DHX15	DHX16	DHX30	DHX35	DHX38	DICER1	DLK2	DLL4	DLST	DLX6	DMGDH	DMRT3	DNAJC13	DNAJC17	DOCK3	DOCK6	DOK1	DOK2	DPP4	DPPA5P4	DPYS	DST	DUSP1	DUX4	DYM	DYNC2LI1	E2F1	E2F4	E2F5	E2F6	E2F7	E2F8	EBF1	ECSIT	EDEM2	EDIL3	EDN2	EDN3	EDNRA	EFTUD2	EGF	EGFR	EGLN3	EGR1	EGR2	EGR3	EGR4	EHF	EIF2B1	EIF2B2	EIF2B3	EIF2B4	EIF2B5	EIF2S1	EIF2S2	EIF2S3	EIF2S3B	EIF3B	EIF4G2	EIF5	EIF6	ELAVL3	ELF1	ELF3	ELF4	ELF5	ELK1	ELK3	ELK4	ELMOD3	ELOA	ELOF1	ELOVL1	ELP6	EML1	EML4	EMX1	EMX2	EN1	EN2	EOMES	EP300	EPAS1	EPB41L4A-AS1	EPHA10	EPHB1	EPO	EPOR	ERBB2	ERF	ERG	ERGIC1	ERN1	ESCO1	ESCO2	ESR1	ESR2	ESRRA	ESRRB	ESX1	ETS1	ETV1	ETV2	ETV3	ETV4	ETV5	ETV6	ETV7	EVX1	EVX2	EXD1	EXOSC5	EZR	EZR-AS1	F10	F11	F2	F2R	F2RL1	F2RL2	F2RL3	F3	F5	F7	F8	F9	FABP1	FABP4	FADD	FAM163B	FAM220A	FAM65C	FAM92A1P1	FBXL3	FBXO41	FBXW12	FCF1	FCF1P2	FDX1	FEV	FGA	FGB	FGD2	FGF2	FGG	FHL3	FKBPL	FLI1	FLT1	FLT4	FMOD	FN1	FNDC1	FNDC1-IT1	FOS	FOS::JUN	FOS::JUN(var2)	FOS::JUNB	FOS::JUND	FOSB	FOSB::JUN	FOSB::JUNB	FOSB::JUNB(var2)	FOSL1	FOSL1::JUN	FOSL1::JUN(var2)	FOSL1::JUNB	FOSL1::JUND	FOSL1::JUND(var2)	FOSL2	FOSL2::JUN	FOSL2::JUN(var2)	FOSL2::JUNB	FOSL2::JUNB(var2)	FOSL2::JUND	FOSL2::JUND(var2)	FOXA1	FOXB1	FOXC1	FOXC2	FOXD1	FOXD2	FOXF2	FOXG1	FOXH1	FOXI1	FOXK1	FOXK2	FOXL1	FOXO1	FOXO3	FOXO4	FOXO6	FOXP1	FOXP2	FOXP3	FPGS	FTCD	FTSJ2	FURIN	FYB1	FYN	GAB2	GABBR1	GABPA	GAS6	GATA1	GATA1::TAL1	GATA2	GATA3	GATA5	GATA6	GATSL3	GBA	GBGT1	GBX1	GBX2	GC	GCC1	GCG	GCGR	GCH1	GCHFR	GCLC	GCLM	GCM1	GCM2	GDPD5	GEM	GEMIN7	GGCT	GGCX	GGNBP1	GGT1	GGT7	GID4	GIP	GIPR	GLI2	GLIS2	GLIS3	GLP1R	GLTSCR1	GMDS	GMDS-AS1	GMEB2	GNB2L1	GNE	GNPNAT1	GOSR1	GOSR2	GP6	GPAA1	GPBP1	GPC1	GPER1	GPR119	GPR137	GPR146	GPX4	GRAP2	GRB2	GRB7	GRHL1	GRHL2	GRM4	GSC	GSC2	GSS	GSTO1	GSX1	GTF2F1	GTF2F2	GTPBP2	GUCD1	HAPLN3	HDAC2	HERPUD1	HES7	HESX1	HEY1	HEY2	HGF	HGFAC	HHIPL1	HIF1A	HIF1AP1	HIF3A	HINFP	HIST3H2BA	HIST3H2BB	HLA-A	HLA-B	HLA-C	HLA-DQB1	HLA-G	HLF	HMBOX1	HMGA1	HMGB1P8	HMGN1P14	HNF1A	HNF1B	HNF4A	HNF4G	HNRNPA1	HNRNPA2B1	HNRNPA3	HNRNPD	HNRNPM	HNRNPR	HNRNPU	HNRNPUL1	HOXA10	HOXA13	HOXA2	HOXA5	HOXB-AS4	HOXB13	HOXB2	HOXB3	HOXB9	HOXC10	HOXC11	HOXC12	HOXC13	HOXD11	HOXD12	HOXD13	HPR	HRG	HSD17B12	HSF1	HSF2	HSF4	HSP90AA1	HSP90AB1	HSPA8P19	HSPE1P11	HSPE1P9	HSPG2	IAPP	IBA57	IBA57-AS1	ID4	IFIH1	IFNG	IFT46	IGF1	IGF1R	IGF2	IGF2BP1	IL17A	IL1A	IL1F10	IL1R2	IL1RL2	IL1RN	IL2	IL2RA	IL2RB	IL36A	IL36B	IL36RN	IL6ST	ING1	INHBA	INHBB	INO80	INO80C	INO80E	INPP5A	INPP5B	INSM1	IP6K2	IP6K3	IRF1	IRF3	IRF4	IRF9	IRGM	ISCA1P4	ISL2	ISX	ITGA2	ITGAV	ITGB4	ITGB6	ITK	ITPKA	ITPR3	IVNS1ABP	JAK1	JAK2	JDP2	JDP2(var2)	JUN	JUN(var2)	JUN::JUNB	JUN::JUNB(var2)	JUNB	JUNB(var2)	JUND	JUND(var2)	JUP	KANK2	KCNAB1	KCNAB3	KCNB1	KCNH1-IT1	KCNIP2-AS1	KCNJ11	KCNK16	KCNK17	KCNK5	KCNQ3	KCTD20	KDELR2	KDM6B	KDR	KIAA0196	KIAA0586	KIAA1324	KIF5C	KIF9	KIF9-AS1	KIT	KITLG	KLC1	KLF13	KLF14	KLF16	KLF4	KLF5	KLF9	KLHL18	KLHL35	KMT2A	KNG1	KRT18P47	KRT8P28	LAP3P2	LAT	LBX1	LBX2	LCAT	LCK	LCP2	LDLR	LDLRAP1	LEF1	LEFTY1	LEMD2	LEO1	LHX2	LHX6	LHX9	LIF	LIFR	LIN37	LIN54	LIN9	LINC00310	LINC00336	LINC00847	LINC00881	LINC01016	LINC01220	LINC01270	LINC01271	LINC01273	LINC01465	LINGO1	LINGO4	LIPC	LMF1	LMX1A	LMX1B	LPA	LPL	LRP1	LRP2	LRP8	LRPAP1	LRRC2	LRRC37B	LRRC48	LRRC73	LSM2	LSM3	LSM4	LSM5	LSM6	LSM8	LTBP1	LTBP4	LTF	LTK	LUM	LYN	MACC1	MAD1L1	MAD2L1BP	MAF::NFE2	MAFF	MAFG	MAFK	MAG	MAGEH1	MANBAL	MAP2K5	MAP3K1	MAP4	MAP4K4	MAP6	MAPK1	MAPK3	MAPK8	MAPKBP1	MARK3	MAT2A	MAT2B	MAVS	MAX	MAX::MYC	MBD5	MBNL3	MBTPS2	MCM2	MCM7	MEF2A	MEF2D	MEIS1	MEIS2	MEIS3	MEOX1	MEOX2	MERTK	MET	MFAP1	MFGE8	MGA	MGAT1	MGEA5	MGLL	MIR1226	MIR1275	MIR196A1	MIR326	MIR499A	MIR554	MIR645	MIRLET7I	MITF	MIXL1	MLH3	MLLT1	MLN	MLNR	MLPH	MLX	MLXIPL	MMP1	MMP14	MMP2	MMP24	MMP24-AS1	MMP3	MMP7	MMP9	MNT	MOB2	MORF4L1	MPHOSPH10	MPZL2	MPZL3	MREG	MRPL14	MRPL55	MRPS18A	MRPS18AP1	MRVI1	MRVI1-AS1	MSC	MSI2	MSX1	MSX2	MTCH1	MTF1	MTFP1	MTHFD1L	MTHFD2L	MTMR3	MTR	MTREX	MTTP	MXI1	MYB	MYBL1	MYBL2	MYBPHL	MYC	MYCBP	MYCN	MYF6	MYH7	MYL3	MYOCD	MZF1	MZF1(var2)	NAA38	NAGK	NANS	NBEAL2	NCBP1	NCBP2	NCEH1	NCOA6	NDN	NDUFA12	NDUFAF1	NDUFB1P1	NEK6	NEK9	NELFA	NELFB	NELFCD	NEURL1	NEURL1B	NEUROD1	NEUROD2	NEUROG2	NF2	NFASC	NFATC2	NFATC3	NFE2	NFE2L2	NFIA	NFIC	NFIC::TLX1	NFIL3	NFIX	NFKB1	NFKB2	NFKBIE	NFKBIZ	NFRKB	NFX1	NFYA	NFYB	NGF	NGFR	NHLH1	NID2	NIPBL	NKX2-3	NKX2-8	NKX3-1	NKX3-2	NLRC5	NME6	NOA1	NODAL	NOTCH1	NOTO	NPAS2	NPAT	NPEPL1	NPHP3	NPHP3-AS1	NR1A4	NR1A4::RXRA	NR1D1	NR1H3	NR1H4	NR2F1	NR2F2	NR3C1	NR3C2	NR4A1	NR4A2	NR4A2::RXRA	NRAS	NREP	NRF1	NRL	NRP2	NSF	NSMCE2	NTF3	NTRK1	NTRK2	NUDT1	NUDT5	NUSAP1	OBFC1	OIP5	OIP5-AS1	OLIG1	OMG	ORC4	ORM1	ORM2	OSM	OSMR	OSTCP1	OTX1	OTX2	PACSIN1	PAF1	PAFAH1B2	PAG1	PARD3	PARD6A	PARD6B	PARD6G	PARG	PARP1	PAWR	PAX1	PAX4	PAX5	PAX8	PAX8-AS1	PAX9	PBX1	PBX2	PBX3	PBXIP1	PCNA	PCSK7	PCSK9	PDGFB	PDGFD	PDGFRB	PDS5A	PDS5B	PDX1	PEMT	PER2	PER3	PEX10	PF4	PFKFB4	PGF	PGM3	PHF5A	PHLDB1	PI16	PIGK	PIGS	PIGT	PIGU	PIH1D2	PIK3CA	PIK3CB	PIM1	PIP4K2A	PIP5K1B	PITX3	PKNOX1	PKNOX2	PLAG1	PLAT	PLAUR	PLCG1	PLG	PLGRKT	PLRG1	PLXNB1	PLXNB2	PMS2	PNMT	PNPLA1	PNPLA2	POC5	POGZ	POLG	POLG2	POLH	POLR1C	POLR2B	POLR2C	POLR2D	POLR2E	POLR2F	POLR2G	POLR2I	POLR2J	POMP	POU1F1	POU2F1	POU2F2	POU3F1	POU3F2	POU3F3	POU3F4	POU4F1	POU4F2	POU4F3	POU5F1	POU5F1B	POU6F2	PPARA	PPARA::RXRA	PPARG	PPFIA1	PPIE	PPIL1	PPIL4	PPIP5K1	PPP1R13B	PPP1R37	PPP2CA	PPP2R2A	PRDM1	PRKAR2A	PRKAR2A-AS1	PRKAR2B	PRKCSH	PRKCZ	PRKG1	PROC	PROS1	PROX1	PROX2	PRPF19	PRPF3	PRPF31	PRPF4	PRPF40A	PRPF6	PRPF8	PRRX1	PRSS42	PRSS44	PRSS50	PSAP	PSD4	PSMA1	PSMA2	PSMA3	PSMA4	PSMA5	PSMA6	PSMA7	PSMA8	PSMB1	PSMB10	PSMB11	PSMB2	PSMB4	PSMB5	PSMB6	PSMB7	PSMB8	PSMB9	PSMC1	PSMC2	PSMC3	PSMC4	PSMC5	PSMC6	PSMD1	PSMD11	PSMD12	PSMD13	PSMD14	PSMD2	PSMD3	PSMD4	PSMD5	PSMD6	PSMD7	PSMD8	PSME2	PSME3	PSME4	PSRC1	PSTK	PTGIS	PTGS1	PTGS2	PTH	PTH1R	PTHLH	PTK2	PTPN1	PTPN11	PTPN2	PTPN22	PTPN23	PTPN6	PTPRA	PTS	PVR	PVRL2	PXN	PXT1	Pax6	RAB17	RAB20	RAB33B	RAB3D	RAB44	RAC1	RAC2	RAD21	RAD51	RALGDS	RARA	RARA(var2)	RARA::RXRA	RARA::RXRG	RASA1	RASD1	RAX	RAX2	RB1	RBBP4	RBL1	RBL2	RBM22	RBMX2	RBPJ	RDH11	RDH5	RDX	REL	RELA	RELB	RELN	REPS1	RER1	REST	RETSAT	RFX2	RFX3	RFX4	RFX5	RGL3	RHOA	RHOV	RIC1	RLBP1	RMDN3	RN7SKP66	RN7SL234P	RN7SL273P	RN7SL329P	RN7SL497P	RN7SL502P	RN7SL672P	RN7SL748P	RN7SL870P	RND1	RNF181	RNF187	RNF215	RNF8	RNU1-88P	RNU4-68P	RNU4ATAC14P	RNU6-1062P	RNU6-1157P	RNU6-1169P	RNU6-293P	RNU6-510P	RNU6-689P	RNU6-826P	RNU6-919P	RNU6ATAC39P	RNU6ATAC3P	RNU7-128P	RNU7-160P	RNU7-195P	RNU7-38P	RNY4P25	RORA	RORA(var2)	RORB	RORC	RPAP1	RPE65	RPL12P2	RPL21P116	RPL23AP12	RPL29P2	RPL31P57	RPL35P2	RPL5P30	RPL7P25	RPRD1A	RPS10	RPS3	RPS6KL1	RRAGC	RRAS	RSPH3	RSPH9	RTF1	RTN4R	RTP3	RUNX1	RUNX2	RUNX3	RXRA	RXRA::VDR	RXRB	RXRG	S1PR1	SARDH	SARS	SART1	SCAP	SCARB2	SCARNA21	SCN10A	SCN11A	SCN1A	SCN1B	SCN2A	SCN2B	SCN3A	SCN3B	SCN4A	SCN4B	SCN5A	SCN8A	SCN9A	SCRT1	SCRT2	SCT	SDC1	SEC61A2	SELENBP1	SEM1	SEMA4D	SERBP1	SERPINA1	SERPINA2	SERPINA5	SERPINC1	SERPIND1	SERPINE1	SERPINH1	SETD2	SF1	SF3A1	SF3A2	SF3A3	SF3B1	SF3B2	SF3B3	SF3B4	SF3B5	SF3B6	SFR1	SFTPB	SH2D1A	SH2D6	SH3BP4	SH3PXD2A	SHC1	SHH	SHISA5	SHMT1	SHMT2	SHOX	SIDT2	SIK3	SIX1	SIX2	SKI	SKIL	SKIV2L	SKP1	SKP2	SLAMF1	SLC12A3	SLC25A20	SLC26A6	SLC29A1	SLC35B2	SLC9A1	SLC9A8	SLK	SLU7	SMAD1	SMAD2	SMAD2::SMAD3::SMAD4	SMAD3	SMAD4	SMAD5	SMAD6	SMAD7	SMAD9	SMARCA4	SMARCC1	SMC1A	SMC3	SMURF2	SNAI1	SNAI2	SNF8	SNIP1	SNORA13	SNORD104	SNORD15A	SNORD15B	SNRNP200	SNRNP40	SNRNP70	SNRPA	SNRPA1	SNRPB	SNRPB2	SNRPC	SNRPD1	SNRPD2	SNRPD3	SNRPE	SNRPF	SNRPFP1	SNRPG	SNRPN	SNU13	SNW1	SNX27	SNX8	SOCS2	SOCS2-AS1	SORT1	SOS1	SOX10	SOX13	SOX15	SOX21	SOX4	SOX9	SP1	SP2	SP3	SP4	SP8	SPAG9	SPARC	SPATA2	SPC24	SPDEF	SPECC1L	SPECC1L-ADORA2A	SPG20-AS1	SPI1	SPIB	SPIC	SPINT1	SPOCK2	SPRED2	SQSTM1	SRC	SREBF1	SREBF2	SREBF2(var2)	SRF	SRGN	SRRM2	SRSF1	SRSF3	SRSF4	SRSF5	SRSF6	SRSF9	SRY	SSRP1	ST14	STAG1	STAG2	STAT1	STAT1::STAT2	STAT3	STAT5A	STAT5B	STK38	STRN	STX11	STX1B	SUPT16H	SUPT4H1	SUPT5H	SUPT6H	SUSD2	SWSAP1	SYCE2	SYCP1	SYF2	SYK	SYNCRIP	TAB2	TAF11	TAGAP	TAGLN	TAL1	TAL1::TCF3	TAS2R1	TBC1D10A	TBC1D2	TBC1D22B	TBR1	TBX1	TBX15	TBX2	TBX20	TBX21	TBX4	TBX5	TBXAS1	TCEA1	TCEA2	TCF3	TCF4	TCF7L1	TCF7L2	TCP11	TDGF1	TEAD1	TEAD2	TEAD3	TEAD4	TEF	TEK	TEX12	TEX261	TF	TFAP2A	TFAP2A(var2)	TFAP2A(var3)	TFAP2B	TFAP2B(var2)	TFAP2B(var3)	TFAP2C	TFAP2C(var2)	TFAP2C(var3)	TFAP4	TFCP2	TFDP1	TFDP2	TFE3	TFEB	TFEC	TFIP11	TFPI	TGFB1	TGFB2	TGFB3	TGFBR1	TGFBR2	TGFBR3	TGFBRAP1	TGIF1	TGIF2	TGOLN2	THADA	THAP1	THBD	THBS1	THEM4	TIAM1	TIMM9	TIMP1	TIMP2	TIMP3	TJAP1	TMA7	TMCC3	TMED10	TMED3	TMED7	TMED9	TMEM150A	TMEM151B	TMEM189	TMEM189-UBE2V1	TMEM205	TMEM217	TMEM25	TMEM61	TMEM63B	TMEM87B	TMEM88	TMEM8C	TMIE	TMPRSS4	TMPRSS4-AS1	TMSB4X	TOM1L2	TOMM40	TP53	TP53INP2	TP63	TP73	TPRA1	TRAPPC1	TRAPPC6A	TRAT1	TRERNA1	TRIB1	TRIM14	TRIM17	TRIM33	TRIM41	TRIM52	TRIM52-AS1	TRIM7	TRMT6	TRMT61A	TRMT61B	TSPAN16	TTC37	TTLL6	TUBBP9	TUFT1	TWIST1	TXNL4A	TYRO3	U2AF1	U2AF2	UBA3	UBA5	UBA52	UBB	UBE2A	UBE2F	UBE2M	UBE2V1	UBE2Z	UBE4A	UCHL5	UFL1	UFM1	UHRF1BP1	UNC119B	UNCX	UPB1	UQCC1	UQCC2	UQCR10	UQCRC1	USF1	USF2	USH1C	USP14	USP39	USP42	USP48	UST	UTP11L	VAMP5	VAMP8	VAV1	VCAN	VDR	VEGFA	VEGFB	VEGFD	VENTX	VHL	VIP	VIPR1	VLDLR	VPS16	VPS18	VPS25	VPS26BP1	VPS28	VPS33A	VPS36	VPS39	VPS41	VSX1	VTRNA2-2P	VWF	WAPL	WBP4	WDR12	WDR61	WNT9B	XAB2	XBP1	XPO5	XRCC3	YIPF2	YIPF3	YIPF5	YIPF6	YLPM1	YWHAB	YY1	ZAP70	ZBED1	ZBTB18	ZBTB33	ZBTB7A	ZBTB7B	ZBTB7C	ZBTB8OS	ZC2HC1C	ZC3H12C	ZC3H12D	ZEB1	ZFP36L1	ZFP62	ZFYVE19	ZFYVE21	ZIC1	ZIC3	ZIC4	ZMAT5	ZNF143	ZNF24	ZNF263	ZNF282	ZNF296	ZNF341	ZNF341-AS1	ZNF354C	ZNF384	ZNF410	ZNF589	ZNF627	ZNF653	ZNF740	ZNF833P	ZPR1	ZSCAN4
fetal_renal_pelvis	A2M	AARS2	ABCA1	ABCC10	ABCC9	ABHD2	ABO	ACAD11	ACAN	ACBD3	ACKR4	ACSS2	ACTR2	ACTR5	ACVR1C	ACVR2A	ACVR2B	ACVRL1	ACYP1	ADAMTSL2	ADNP	ADORA2A	ADORA2A-AS1	ADRM1	AGO1	AGO3	AGO4	AGPAT4	AHCY	AHCYL1	AHCYL2	AHSG	AIMP2	AKAP12	AKIRIN1	AKT1	AKT2	ALB	ALKBH3	ALOX15B	ALS2CL	AMICA1	AMPD3	AMZ2P2	ANAPC16	ANAPC2	ANGPT1	ANGPT4	ANGPTL3	ANGPTL4	ANK2	ANK3	ANKLE2	ANKRD33B	ANKRD53	ANKS1A	ANP32B	APOA1	APOA1-AS	APOA2	APOA4	APOA5	APOB	APOBR	APOC1	APOC1P1	APOC3	APOE	APOF	APOH	APOL1	APOPT1	APP	AQR	AR	ARCN1	AREL1	ARF1	ARFIP2	ARHGAP20	ARHGAP35	ARHGAP45	ARHGDIA	ARHGDIB	ARHGDIG	ARHGEF11	ARHGEF12	ARIH2	ARIH2OS	ARL4C	ARNT	ARNT::HIF1A	ARNTL	ARRB1	ASCC1	ASCC2	ASCC3	ASCL1	ASPN	ATF4	ATF6	ATF7	ATOH8	ATP5L	ATP5SL	ATPAF2	ATRIP	AXL	B2M	B4GALT4	B4GALT5	B9D2	BACE1	BACH2	BAG5	BAK1	BANF1	BARX1	BATF3	BATF::JUN	BCAM	BCAR1	BCAS2	BCAS4	BCKDHA	BCL3	BCRP1	BDNF	BEND6	BEX1	BGLAP	BGN	BHLHE22	BHLHE40	BHLHE41	BHMT	BHMT2	BICD1	BLOC1S3	BMPR1B	BMPR2	BRPF3	BSX	BTBD10	BTNL10	BTNL8	BUD13	BUD31	C10orf105	C10orf54	C11orf57	C15orf62	C19orf52	C19orf80	C1orf122	C1orf194	C2orf68	C3orf84	C4BPA	C4BPB	C6orf1	C6orf106	C6orf222	C6orf223	C6orf89	C6orf99	C9orf156	CABIN1	CABP7	CALM1	CALM2	CALM3	CAMK1D	CAMP	CAPG	CAPN11	CAPNS1	CARF	CARM1	CAV1	CBFA2T2	CBL	CBLC	CBS	CCDC12	CCDC151	CCDC157	CCDC159	CCDC51	CCDC97	CCL19	CCL25	CCNA1	CCNA2	CCNB1	CCND1	CCND2	CCND3	CCNE1	CCNE2	CCNL1	CCNT1	CCR3	CCR5	CCRL2	CD2	CD247	CD274	CD28	CD36	CD3D	CD3E	CD3G	CD4	CD47	CD8A	CD8B	CDC123	CDC25A	CDC27	CDC40	CDC42	CDC5L	CDC6	CDC73	CDCA8	CDH13	CDH17	CDH23	CDH23-AS1	CDK1	CDK12	CDK2	CDK4	CDK6	CDK7	CDK9	CDKN1A	CDKN1B	CDKN2B	CDKN2C	CDKN2D	CDX1	CEACAM16	CEACAM19	CEBPA	CEBPB	CEBPD	CEBPE	CEBPG	CELSR2	CELSR3	CELSR3-AS1	CENPB	CEP68	CEP95	CETP	CFAP43	CGN	CH25H	CHAC1	CHD1	CHD1L	CHD3	CHERP	CHMP2A	CHMP4B	CHMP4C	CHMP6	CHN2	CHP1	CHST12	CHST3	CIRBP	CITED1	CKB	CKM	CLASRP	CLEC3B	CLOCK	CLPTM1	CLU	CMA1	CMAS	CNTROB	COL17A1	COL1A1	COL1A2	COL23A1	COL3A1	COL5A2	COL6A2	COL6A3	COL7A1	COMT	CORO2A	COX6A1P2	CPB2	CPNE2	CPNE5	CRAT	CREB1	CREB3	CREB3L1	CREB3L3	CREBBP	CRNKL1	CRY1	CRY2	CSDE1	CSF3R	CSK	CSNK1D	CSNK2A1	CSNK2A2	CSNK2B	CSPG5	CTCF	CTCFL	CTDP1	CTH	CTIF	CTLA4	CTNNA1	CTNNB1	CTNND1	CTR9	CTSG	CTTN	CUBN	CUL1	CWC22	CXCR4	CYB5D1	CYCSP2	CYP39A1	CYP46A1	CYP7A1	DAB2	DAGLB	DAPP1	DARS	DARS-AS1	DBH	DBH-AS1	DBP	DCN	DDC	DDX20	DDX23	DDX42	DDX46	DDX5	DDX58	DENND2C	DHFR	DHFR2	DHX15	DHX16	DHX30	DHX35	DHX38	DICER1	DLK2	DLL4	DLST	DLX6	DMGDH	DMRT3	DNAJC13	DNAJC17	DOCK3	DOCK6	DOK1	DOK2	DPP4	DPPA5P4	DPYS	DST	DUSP1	DUX4	DYM	DYNC2LI1	E2F1	E2F4	E2F5	E2F6	E2F7	E2F8	EBF1	ECSIT	EDEM2	EDIL3	EDN2	EDN3	EDNRA	EFTUD2	EGF	EGFR	EGLN3	EGR1	EGR2	EGR3	EGR4	EHF	EIF2B1	EIF2B2	EIF2B3	EIF2B4	EIF2B5	EIF2S1	EIF2S2	EIF2S3	EIF2S3B	EIF3B	EIF4G2	EIF5	EIF6	ELAVL3	ELF1	ELF3	ELF4	ELF5	ELK1	ELK3	ELK4	ELMOD3	ELOA	ELOF1	ELOVL1	ELP6	EML1	EML4	EMX1	EMX2	EN1	EN2	EOMES	EP300	EPAS1	EPB41L4A-AS1	EPHA10	EPHB1	EPO	EPOR	ERBB2	ERF	ERG	ERGIC1	ERN1	ESCO1	ESCO2	ESR1	ESR2	ESRRA	ESRRB	ESX1	ETS1	ETV1	ETV2	ETV3	ETV4	ETV5	ETV6	ETV7	EVX1	EVX2	EXD1	EXOSC5	EZR	EZR-AS1	F10	F11	F2	F2R	F2RL1	F2RL2	F2RL3	F3	F5	F7	F8	F9	FABP1	FABP4	FADD	FAM163B	FAM220A	FAM65C	FAM92A1P1	FBXL3	FBXO41	FBXW12	FCF1	FCF1P2	FDX1	FEV	FGA	FGB	FGD2	FGF2	FGG	FHL3	FKBPL	FLI1	FLT1	FLT4	FMOD	FN1	FNDC1	FOS	FOS::JUN	FOS::JUN(var2)	FOS::JUNB	FOS::JUND	FOSB	FOSB::JUN	FOSB::JUNB	FOSB::JUNB(var2)	FOSL1	FOSL1::JUN	FOSL1::JUN(var2)	FOSL1::JUNB	FOSL1::JUND	FOSL1::JUND(var2)	FOSL2	FOSL2::JUN	FOSL2::JUN(var2)	FOSL2::JUNB	FOSL2::JUNB(var2)	FOSL2::JUND	FOSL2::JUND(var2)	FOXA1	FOXB1	FOXC1	FOXC2	FOXD1	FOXD2	FOXF2	FOXG1	FOXH1	FOXI1	FOXK1	FOXK2	FOXL1	FOXO1	FOXO3	FOXO4	FOXO6	FOXP1	FOXP2	FOXP3	FPGS	FTCD	FTSJ2	FURIN	FYB1	FYN	GAB2	GABBR1	GABPA	GAS6	GATA1	GATA1::TAL1	GATA2	GATA3	GATA5	GATA6	GATSL3	GBA	GBGT1	GBX1	GBX2	GC	GCC1	GCG	GCGR	GCH1	GCHFR	GCLC	GCLM	GCM1	GCM2	GDPD5	GEM	GEMIN7	GGCT	GGCX	GGNBP1	GGT1	GGT7	GID4	GIP	GIPR	GLI2	GLIS2	GLIS3	GLP1R	GLTSCR1	GMDS	GMDS-AS1	GMEB2	GNB2L1	GNE	GNPNAT1	GOSR1	GOSR2	GP6	GPAA1	GPBP1	GPC1	GPER1	GPR119	GPR137	GPR146	GPX4	GRAP2	GRB2	GRB7	GRHL1	GRHL2	GRM4	GSC	GSC2	GSS	GSTO1	GSX1	GTF2F1	GTF2F2	GTPBP2	GUCD1	HAPLN3	HDAC2	HERPUD1	HES7	HESX1	HEY1	HEY2	HGF	HGFAC	HIF1A	HIF1AP1	HIF3A	HINFP	HIST3H2BA	HIST3H2BB	HLA-A	HLA-B	HLA-C	HLA-DQB1	HLA-G	HLF	HMBOX1	HMGA1	HMGB1P8	HMGB3P1	HMGN1P14	HNF1A	HNF1B	HNF4A	HNF4G	HNRNPA1	HNRNPA2B1	HNRNPA3	HNRNPD	HNRNPKP2	HNRNPM	HNRNPR	HNRNPU	HNRNPUL1	HOXA10	HOXA13	HOXA2	HOXA5	HOXB-AS4	HOXB13	HOXB2	HOXB3	HOXB9	HOXC10	HOXC11	HOXC12	HOXC13	HOXD11	HOXD12	HOXD13	HPR	HRG	HSD17B12	HSF1	HSF2	HSF4	HSP90AA1	HSP90AB1	HSPA8P19	HSPE1P11	HSPE1P18	HSPE1P9	HSPG2	IAPP	IBA57	IBA57-AS1	ID4	IFIH1	IFNG	IFT46	IGF1	IGF1R	IGF2	IGF2BP1	IL17A	IL1A	IL1F10	IL1R2	IL1RL2	IL1RN	IL2	IL2RA	IL2RB	IL36A	IL36B	IL6ST	ING1	INHBA	INHBB	INO80	INO80C	INO80E	INPP5A	INPP5B	INSM1	IP6K2	IP6K3	IRF1	IRF3	IRF4	IRF9	IRGM	ISCA1P4	ISL2	ISX	ITGA2	ITGAV	ITGB4	ITGB6	ITK	ITPKA	ITPR3	IVNS1ABP	JAK1	JAK2	JDP2	JDP2(var2)	JUN	JUN(var2)	JUN::JUNB	JUN::JUNB(var2)	JUNB	JUNB(var2)	JUND	JUND(var2)	JUP	KANK2	KCNAB1	KCNAB3	KCNB1	KCNH1-IT1	KCNIP2-AS1	KCNJ11	KCNK16	KCNK17	KCNK5	KCNQ3	KCTD20	KDELR2	KDM6B	KDR	KIAA0196	KIAA0586	KIAA1324	KIF5C	KIF9	KIF9-AS1	KIT	KITLG	KLC1	KLF13	KLF14	KLF16	KLF4	KLF5	KLF9	KLHL18	KLHL35	KMT2A	KNG1	KRT18P47	KRT8P28	LAP3P2	LAT	LBX1	LBX2	LCAT	LCK	LCP2	LDLR	LDLRAP1	LEF1	LEFTY1	LEMD2	LEO1	LHX2	LHX6	LHX9	LIF	LIFR	LIN37	LIN54	LIN9	LINC00310	LINC00336	LINC00847	LINC00881	LINC01016	LINC01220	LINC01270	LINC01271	LINC01273	LINC01465	LINGO1	LINGO4	LIPC	LMF1	LMX1A	LMX1B	LPA	LPL	LRP1	LRP2	LRP8	LRPAP1	LRRC2	LRRC37B	LRRC48	LRRC73	LSM2	LSM3	LSM4	LSM5	LSM6	LSM8	LTBP1	LTBP4	LTF	LTK	LUM	LYN	MACC1	MAD1L1	MAD2L1BP	MAF::NFE2	MAFF	MAFG	MAFK	MAG	MAGEH1	MANBAL	MAP2K5	MAP3K1	MAP4	MAP4K4	MAP6	MAPK1	MAPK3	MAPK8	MAPKBP1	MARK3	MAT2A	MAT2B	MAVS	MAX	MAX::MYC	MBD5	MBNL3	MBTPS2	MCM2	MCM7	MEF2A	MEF2D	MEIS1	MEIS2	MEIS3	MEOX1	MEOX2	MERTK	MET	MFAP1	MFGE8	MGA	MGAT1	MGEA5	MGLL	MIR1226	MIR1275	MIR196A1	MIR326	MIR554	MIRLET7I	MITF	MIXL1	MLH3	MLLT1	MLN	MLNR	MLPH	MLX	MLXIPL	MMP1	MMP14	MMP2	MMP24	MMP24-AS1	MMP3	MMP7	MMP9	MNT	MOB2	MORF4L1	MPHOSPH10	MPZL2	MPZL3	MREG	MRPL14	MRPL55	MRPS18A	MRPS18AP1	MRVI1	MRVI1-AS1	MSC	MSI2	MSX1	MSX2	MTCH1	MTF1	MTFP1	MTHFD1L	MTHFD2L	MTMR3	MTR	MTREX	MTTP	MXI1	MYB	MYBL1	MYBL2	MYC	MYCBP	MYCN	MYF6	MYH7	MYL3	MYOCD	MZF1	MZF1(var2)	N4BP2L1	NAA38	NAGK	NANS	NBEAL2	NCBP1	NCBP2	NCEH1	NCOA6	NDN	NDUFA12	NDUFAF1	NDUFB1P1	NEK6	NEK9	NELFA	NELFB	NELFCD	NEURL1	NEURL1B	NEUROD1	NEUROD2	NEUROG2	NF2	NFASC	NFATC2	NFATC3	NFE2	NFE2L2	NFIA	NFIC	NFIC::TLX1	NFIL3	NFIX	NFKB1	NFKB2	NFKBIE	NFKBIZ	NFRKB	NFX1	NFYA	NFYB	NGF	NGFR	NHLH1	NID2	NIPBL	NKX2-3	NKX2-8	NKX3-1	NKX3-2	NLRC5	NME6	NOA1	NODAL	NOTCH1	NOTO	NPAS2	NPAT	NPEPL1	NPHP3	NPHP3-AS1	NR1A4	NR1A4::RXRA	NR1D1	NR1H3	NR1H4	NR2F1	NR2F2	NR3C1	NR3C2	NR4A1	NR4A2	NR4A2::RXRA	NRAS	NREP	NRF1	NRL	NRP2	NSF	NSMCE2	NTF3	NTRK1	NTRK2	NUDT1	NUDT5	NUSAP1	OBFC1	OIP5	OIP5-AS1	OLIG1	OMG	ORC4	ORM1	ORM2	OSM	OSMR	OSTCP1	OTX1	OTX2	PACSIN1	PAF1	PAFAH1B2	PAG1	PARD3	PARD6A	PARD6B	PARD6G	PARG	PARP1	PAWR	PAX1	PAX4	PAX5	PAX8	PAX8-AS1	PAX9	PBX1	PBX2	PBX3	PBXIP1	PCNA	PCSK7	PCSK9	PDGFB	PDGFD	PDGFRB	PDS5A	PDS5B	PDX1	PEMT	PER2	PER3	PEX10	PF4	PFKFB4	PGF	PGM3	PHF5A	PHLDB1	PI16	PIGK	PIGS	PIGT	PIGU	PIH1D2	PIK3CA	PIK3CB	PIM1	PIP4K2A	PIP5K1B	PITX3	PKNOX1	PKNOX2	PLAG1	PLAT	PLAUR	PLCG1	PLG	PLGRKT	PLRG1	PLXNB1	PLXNB2	PMS2	PNMT	PNPLA1	PNPLA2	POC5	POGZ	POLG	POLG2	POLH	POLR1C	POLR2B	POLR2C	POLR2D	POLR2E	POLR2F	POLR2G	POLR2I	POLR2J	POMP	POU1F1	POU2F1	POU2F2	POU3F1	POU3F2	POU3F3	POU3F4	POU4F1	POU4F2	POU4F3	POU5F1	POU5F1B	POU6F2	PPARA	PPARA::RXRA	PPARG	PPFIA1	PPIE	PPIL1	PPIL4	PPIP5K1	PPP1R13B	PPP1R14D	PPP1R37	PPP2CA	PPP2R2A	PRDM1	PRKAR2A	PRKAR2A-AS1	PRKAR2B	PRKCSH	PRKCZ	PRKG1	PROC	PROS1	PROX1	PRPF19	PRPF3	PRPF31	PRPF4	PRPF40A	PRPF6	PRPF8	PRRX1	PRSS42	PRSS44	PRSS50	PSAP	PSD4	PSMA1	PSMA2	PSMA3	PSMA4	PSMA5	PSMA6	PSMA7	PSMA8	PSMB1	PSMB10	PSMB11	PSMB2	PSMB4	PSMB5	PSMB6	PSMB7	PSMB8	PSMB9	PSMC1	PSMC2	PSMC3	PSMC4	PSMC5	PSMC6	PSMD1	PSMD11	PSMD12	PSMD13	PSMD14	PSMD2	PSMD3	PSMD4	PSMD5	PSMD6	PSMD7	PSMD8	PSME2	PSME3	PSME4	PSRC1	PSTK	PTGIS	PTGS1	PTGS2	PTH	PTH1R	PTHLH	PTK2	PTPN1	PTPN11	PTPN2	PTPN22	PTPN23	PTPN6	PTPRA	PTS	PVR	PVRL2	PXN	PXT1	Pax6	RAB17	RAB20	RAB33B	RAB44	RAC1	RAC2	RAD21	RAD51	RALGDS	RARA	RARA(var2)	RARA::RXRA	RARA::RXRG	RASA1	RASD1	RAX	RAX2	RB1	RBBP4	RBL1	RBL2	RBM22	RBMX2	RBPJ	RDH11	RDH5	RDX	REL	RELA	RELB	RELN	REPS1	RER1	REST	RETSAT	RFX2	RFX3	RFX4	RFX5	RGL3	RHOA	RHOV	RIC1	RLBP1	RMDN3	RN7SKP66	RN7SL273P	RN7SL329P	RN7SL635P	RN7SL672P	RN7SL870P	RND1	RNF181	RNF187	RNF215	RNF8	RNU1-88P	RNU4-68P	RNU4ATAC14P	RNU6-1062P	RNU6-1113P	RNU6-1157P	RNU6-1169P	RNU6-293P	RNU6-331P	RNU6-510P	RNU6-611P	RNU6-826P	RNU6-919P	RNU6ATAC39P	RNU6ATAC3P	RNU7-128P	RNU7-160P	RNU7-195P	RNU7-38P	RNY4P25	RORA	RORA(var2)	RORB	RORC	RPAP1	RPE65	RPL12P2	RPL23AP12	RPL29P2	RPL31P57	RPRD1A	RPS10	RPS3	RPS6KL1	RRAGC	RRAS	RSPH3	RSPH9	RTF1	RTN4R	RTP3	RUNX1	RUNX2	RUNX3	RXRA	RXRA::VDR	RXRB	RXRG	S1PR1	SARDH	SARS	SART1	SCAP	SCARB2	SCARNA21	SCN10A	SCN11A	SCN1A	SCN1B	SCN2A	SCN2B	SCN3A	SCN3B	SCN4A	SCN4B	SCN5A	SCN8A	SCN9A	SCRT1	SCRT2	SCT	SDC1	SEC61A2	SELENBP1	SEM1	SEMA4D	SERBP1	SERPINA1	SERPINA5	SERPINC1	SERPIND1	SERPINE1	SERPINH1	SETD2	SF1	SF3A1	SF3A2	SF3A3	SF3B1	SF3B2	SF3B3	SF3B4	SF3B5	SF3B6	SFR1	SFTPB	SH2D1A	SH2D6	SH3BP4	SH3PXD2A	SHC1	SHH	SHISA5	SHMT1	SHMT2	SHOX	SIDT2	SIK3	SIX1	SIX2	SKI	SKIL	SKIV2L	SKP1	SKP2	SLAMF1	SLC12A3	SLC25A20	SLC26A6	SLC29A1	SLC35B2	SLC9A1	SLC9A8	SLK	SLU7	SMAD1	SMAD2	SMAD2::SMAD3::SMAD4	SMAD3	SMAD4	SMAD5	SMAD6	SMAD7	SMAD9	SMARCA4	SMARCC1	SMC1A	SMC3	SMURF2	SNAI1	SNAI2	SNF8	SNIP1	SNORA13	SNORD104	SNORD15A	SNORD15B	SNRNP200	SNRNP40	SNRNP70	SNRPA	SNRPA1	SNRPB	SNRPB2	SNRPC	SNRPD1	SNRPD2	SNRPD3	SNRPE	SNRPF	SNRPFP1	SNRPG	SNRPN	SNU13	SNW1	SNX27	SNX8	SOCS2	SOCS2-AS1	SORT1	SOS1	SOX10	SOX13	SOX15	SOX21	SOX4	SOX9	SP1	SP2	SP3	SP4	SP8	SPAG9	SPARC	SPATA2	SPC24	SPDEF	SPECC1L	SPECC1L-ADORA2A	SPG20-AS1	SPI1	SPIB	SPIC	SPINT1	SPOCK2	SPRED2	SQSTM1	SRC	SREBF1	SREBF2	SREBF2(var2)	SRF	SRGN	SRRM2	SRSF1	SRSF3	SRSF4	SRSF5	SRSF6	SRSF9	SRY	SSRP1	ST14	STAG1	STAG2	STAT1	STAT1::STAT2	STAT3	STAT5A	STAT5B	STK38	STRN	STX11	STX1B	SUMO2P1	SUPT16H	SUPT4H1	SUPT5H	SUPT6H	SUSD2	SWSAP1	SYCE2	SYCP1	SYF2	SYK	SYNCRIP	TAB2	TAF11	TAGAP	TAGLN	TAL1	TAL1::TCF3	TAS2R1	TBC1D10A	TBC1D2	TBC1D22B	TBR1	TBX1	TBX15	TBX2	TBX20	TBX21	TBX4	TBX5	TBXAS1	TCEA1	TCEA2	TCF3	TCF4	TCF7L1	TCF7L2	TCP11	TCTE1	TDGF1	TEAD1	TEAD2	TEAD3	TEAD4	TEF	TEK	TEX12	TEX261	TF	TFAP2A	TFAP2A(var2)	TFAP2A(var3)	TFAP2B	TFAP2B(var2)	TFAP2B(var3)	TFAP2C	TFAP2C(var2)	TFAP2C(var3)	TFAP4	TFCP2	TFDP1	TFDP2	TFE3	TFEB	TFEC	TFIP11	TFPI	TGFB1	TGFB2	TGFB3	TGFBR1	TGFBR2	TGFBR3	TGFBRAP1	TGIF1	TGIF2	TGOLN2	THADA	THAP1	THBD	THBS1	THEM4	TIAM1	TIMM9	TIMP1	TIMP2	TIMP3	TJAP1	TMA7	TMCC3	TMED10	TMED3	TMED7	TMED9	TMEM150A	TMEM151B	TMEM189	TMEM189-UBE2V1	TMEM205	TMEM217	TMEM25	TMEM61	TMEM63B	TMEM87B	TMEM88	TMEM8C	TMEM91	TMIE	TMPRSS4	TMPRSS4-AS1	TMSB4X	TOM1L2	TOMM40	TP53	TP53INP2	TP63	TP73	TPRA1	TRAPPC1	TRAPPC6A	TRAT1	TRERNA1	TRIB1	TRIM14	TRIM17	TRIM33	TRIM41	TRIM52	TRIM52-AS1	TRIM7	TRMT6	TRMT61A	TRMT61B	TSPAN16	TTC37	TTLL6	TUFT1	TWIST1	TXNL4A	TYRO3	U2AF1	U2AF2	UBA3	UBA5	UBA52	UBB	UBE2A	UBE2F	UBE2M	UBE2V1	UBE2Z	UBE4A	UCHL5	UFL1	UFM1	UHRF1BP1	UNC119B	UNCX	UPB1	UQCC1	UQCC2	UQCR10	UQCRC1	USF1	USF2	USH1C	USP14	USP39	USP42	USP48	UST	UTP11L	VAMP5	VAMP8	VAV1	VCAN	VDR	VEGFA	VEGFB	VEGFD	VENTX	VHL	VIP	VIPR1	VLDLR	VPS16	VPS18	VPS25	VPS26BP1	VPS28	VPS33A	VPS36	VPS39	VPS41	VSX1	VWF	WAPL	WBP4	WDR12	WDR61	WNT9B	XAB2	XBP1	XPO5	XRCC3	YIPF2	YIPF3	YIPF5	YIPF6	YLPM1	YWHAB	YY1	ZAP70	ZBED1	ZBTB18	ZBTB33	ZBTB7A	ZBTB7B	ZBTB7C	ZBTB8OS	ZC2HC1C	ZC3H12C	ZC3H12D	ZEB1	ZFP36L1	ZFP62	ZFYVE19	ZFYVE21	ZIC1	ZIC3	ZIC4	ZMAT5	ZNF143	ZNF24	ZNF263	ZNF282	ZNF296	ZNF341	ZNF341-AS1	ZNF354C	ZNF384	ZNF410	ZNF589	ZNF627	ZNF653	ZNF740	ZNF833P	ZPR1	ZSCAN4
h1_bmp4_derived_trophoblast_cultured_cells	A2M	ABCA1	ABCC10	ABCC9	ABHD2	ACAN	ACKR4	ACSS2	ACTR2	ACTR5	ACVR1C	ACVR2A	ACVR2B	ACVRL1	ACYP1	ADAMTSL2	ADNP	ADORA2A	ADRM1	AGO1	AGO3	AGO4	AGPAT4	AHCY	AHCYL1	AHCYL2	AHSG	AIMP2	AKIRIN1	AKT1	AKT2	ALB	ALKBH3	ALS2CL	AMPD3	AMZ2P2	ANAPC16	ANAPC2	ANGPT1	ANGPT4	ANGPTL3	ANGPTL4	ANK2	ANK3	ANKLE2	APOA1	APOA1-AS	APOA2	APOA4	APOA5	APOB	APOBR	APOC1	APOC1P1	APOC2	APOC3	APOC4-APOC2	APOE	APOF	APOH	APOL1	APP	AQR	AR	ARCN1	AREL1	ARF1	ARFIP2	ARHGAP35	ARHGAP45	ARHGDIA	ARHGDIB	ARHGDIG	ARHGEF11	ARHGEF12	ARIH2	ARIH2OS	ARNT	ARNT::HIF1A	ARNTL	ARRB1	ASCC1	ASCC2	ASCC3	ASCL1	ASPN	ATF4	ATF6	ATF7	ATPAF2	ATRIP	AXL	B2M	B9D2	BACE1	BACH2	BAG5	BAK1	BANF1	BARX1	BATF3	BATF::JUN	BCAR1	BCAS2	BCKDHA	BCL3	BDNF	BEX1	BGLAP	BGN	BHLHE22	BHLHE40	BHLHE41	BHMT	BHMT2	BICD1	BLOC1S3	BMPR1B	BMPR2	BRPF3	BSX	BTNL10	BUD13	BUD31	C19orf52	C1orf194	C4BPA	C4BPB	C6orf222	C6orf223	C6orf99	C9orf156	CABIN1	CALM1	CALM2	CALM3	CAMP	CAPN11	CAPNS1	CARF	CARM1	CAV1	CBL	CBLC	CBS	CCDC12	CCDC151	CCDC157	CCDC159	CCDC51	CCDC97	CCL19	CCL25	CCNA1	CCNA2	CCNB1	CCND1	CCND2	CCND3	CCNE1	CCNE2	CCNT1	CCR3	CCR5	CCRL2	CD2	CD247	CD274	CD28	CD36	CD3D	CD3E	CD3G	CD4	CD47	CD8A	CD8B	CDC25A	CDC27	CDC40	CDC42	CDC5L	CDC6	CDC73	CDCA8	CDH13	CDH17	CDH23	CDK1	CDK12	CDK2	CDK4	CDK6	CDK7	CDK9	CDKN1A	CDKN1B	CDKN2B	CDKN2C	CDKN2D	CDX1	CEBPA	CEBPB	CEBPD	CEBPE	CEBPG	CELSR2	CELSR3	CELSR3-AS1	CENPB	CEP95	CETP	CGN	CH25H	CHD1	CHD1L	CHD3	CHERP	CHMP2A	CHMP4B	CHMP4C	CHMP6	CHN2	CHP1	CHST12	CHST3	CITED1	CLEC3B	CLOCK	CLPTM1	CLU	CMA1	CNTROB	COL17A1	COL1A1	COL1A2	COL23A1	COL3A1	COL5A2	COL6A2	COL6A3	COL7A1	COMT	COX6A1P2	CPB2	CPNE2	CPNE5	CRAT	CREB1	CREB3	CREB3L1	CREB3L3	CREBBP	CRNKL1	CRY1	CRY2	CSDE1	CSF3R	CSK	CSNK1D	CSNK2A1	CSNK2A2	CSNK2B	CTCF	CTCFL	CTDP1	CTH	CTIF	CTLA4	CTNNA1	CTNNB1	CTNND1	CTR9	CTSG	CTTN	CUBN	CUL1	CWC22	CXCR4	CYB5D1	CYP39A1	CYP46A1	CYP7A1	DAB2	DAPP1	DARS	DARS-AS1	DBH	DBP	DCN	DDC	DDX20	DDX23	DDX42	DDX46	DDX5	DDX58	DHFR	DHFR2	DHX15	DHX16	DHX35	DHX38	DICER1	DLK2	DLL4	DLST	DLX6	DMGDH	DMRT3	DNAJC17	DOCK3	DOK1	DOK2	DPP4	DPPA5P4	DPYS	DST	DUSP1	DUX4	DYM	DYNC2LI1	E2F1	E2F4	E2F5	E2F6	E2F7	E2F8	EBF1	ECSIT	EDEM2	EDIL3	EDN2	EDN3	EDNRA	EFTUD2	EGF	EGFR	EGLN3	EGR1	EGR2	EGR3	EGR4	EHF	EIF2B1	EIF2B2	EIF2B3	EIF2B4	EIF2B5	EIF2S1	EIF2S2	EIF2S3	EIF2S3B	EIF3B	EIF4G2	EIF5	EIF6	ELF1	ELF3	ELF4	ELF5	ELK1	ELK3	ELK4	ELOA	ELP6	EML4	EMX1	EMX2	EN1	EN2	EOMES	EP300	EPAS1	EPHA10	EPHB1	EPO	EPOR	ERBB2	ERF	ERG	ERN1	ESCO1	ESCO2	ESR1	ESR2	ESRRA	ESX1	ETS1	ETV1	ETV2	ETV3	ETV4	ETV5	ETV6	EVX1	EVX2	EXOSC5	EZR	EZR-AS1	F10	F11	F2	F2R	F2RL1	F2RL2	F2RL3	F3	F5	F7	F8	F9	FABP1	FABP4	FADD	FBXL3	FBXO41	FBXW12	FCF1	FDX1	FEV	FGA	FGB	FGD2	FGF2	FGG	FKBPL	FLI1	FLT1	FLT4	FMOD	FN1	FOS	FOS::JUN	FOS::JUN(var2)	FOS::JUNB	FOS::JUND	FOSB	FOSB::JUN	FOSB::JUNB	FOSB::JUNB(var2)	FOSL1	FOSL1::JUN	FOSL1::JUN(var2)	FOSL1::JUNB	FOSL1::JUND	FOSL1::JUND(var2)	FOSL2	FOSL2::JUN	FOSL2::JUN(var2)	FOSL2::JUNB	FOSL2::JUNB(var2)	FOSL2::JUND	FOSL2::JUND(var2)	FOXA1	FOXB1	FOXC1	FOXD1	FOXD2	FOXF2	FOXG1	FOXH1	FOXI1	FOXK1	FOXK2	FOXL1	FOXO1	FOXO3	FOXO4	FOXO6	FOXP1	FOXP2	FOXP3	FPGS	FTCD	FURIN	FYB1	FYN	GAB2	GABBR1	GABPA	GAS6	GATA1	GATA1::TAL1	GATA2	GATA3	GATA5	GATA6	GBA	GBX1	GBX2	GC	GCC1	GCG	GCGR	GCH1	GCHFR	GCLC	GCLM	GCM1	GCM2	GDPD5	GEMIN7	GGCT	GGCX	GGNBP1	GGT1	GGT7	GID4	GIP	GIPR	GLI2	GLIS2	GLIS3	GLP1R	GMDS	GMEB2	GNB2L1	GNPNAT1	GOSR1	GOSR2	GP6	GPBP1	GPC1	GPR119	GPR137	GPX4	GRAP2	GRB2	GRB7	GRHL1	GRHL2	GSC	GSC2	GSS	GSTO1	GSX1	GTF2F1	GTF2F2	GTPBP2	GUCD1	HAPLN3	HDAC2	HES7	HESX1	HEY1	HEY2	HGF	HGFAC	HIF1A	HIF1AP1	HIF3A	HINFP	HIST3H2BA	HIST3H2BB	HLA-A	HLA-B	HLA-C	HLA-DQB1	HLA-G	HLF	HMBOX1	HMGA1	HNF1A	HNF1B	HNF4A	HNF4G	HNRNPA1	HNRNPA2B1	HNRNPA3	HNRNPD	HNRNPM	HNRNPR	HNRNPU	HNRNPUL1	HOXA13	HOXA2	HOXA5	HOXB13	HOXB2	HOXB3	HOXB9	HOXC11	HOXC12	HOXC13	HOXD11	HOXD12	HOXD13	HPR	HRG	HSF1	HSF2	HSF4	HSP90AA1	HSP90AB1	HSPG2	IAPP	IBA57	IBA57-AS1	ID4	IFIH1	IFNG	IFT46	IGF1	IGF1R	IGF2	IGF2BP1	IL17A	IL1A	IL1R2	IL1RN	IL2	IL2RA	IL2RB	IL6ST	ING1	INHBA	INHBB	INO80	INO80C	INO80E	INPP5A	INPP5B	INSM1	IP6K2	IP6K3	IRF1	IRF3	IRF4	IRF9	ISL2	ISX	ITGA2	ITGAV	ITGB4	ITGB6	ITK	ITPKA	ITPR3	IVNS1ABP	JAK1	JAK2	JDP2	JDP2(var2)	JUN	JUN(var2)	JUN::JUNB	JUN::JUNB(var2)	JUNB	JUNB(var2)	JUND	JUND(var2)	JUP	KCNAB1	KCNAB3	KCNB1	KCNIP2-AS1	KCNJ11	KCNQ3	KCTD20	KDELR2	KDR	KIF5C	KIF9	KIT	KITLG	KLC1	KLF13	KLF14	KLF16	KLF4	KLF5	KLF9	KLHL18	KMT2A	KNG1	LAT	LBX1	LBX2	LCAT	LCK	LCP2	LDLR	LDLRAP1	LEF1	LEFTY1	LEMD2	LEO1	LHX2	LHX9	LIF	LIFR	LIN37	LIN54	LIN9	LINC00336	LINC01016	LINC01220	LINC01465	LINGO1	LIPC	LMF1	LPA	LPL	LRP1	LRP2	LRP8	LRPAP1	LRRC48	LRRC73	LSM2	LSM3	LSM4	LSM5	LSM6	LSM8	LTBP1	LTBP4	LUM	LYN	MAD1L1	MAD2L1BP	MAF::NFE2	MAFF	MAFG	MAFK	MAG	MAGEH1	MAP2K5	MAP3K1	MAP4K4	MAPK1	MAPK3	MAPK8	MAPKBP1	MARK3	MAT2A	MAT2B	MAVS	MAX	MAX::MYC	MBD5	MBTPS2	MCM2	MCM7	MEF2A	MEF2D	MEIS1	MEIS2	MEIS3	MEOX1	MEOX2	MERTK	MET	MFAP1	MFGE8	MGA	MGAT1	MGEA5	MGLL	MIR1275	MIR326	MIR554	MIRLET7I	MITF	MIXL1	MLH3	MLLT1	MLN	MLNR	MLPH	MLX	MLXIPL	MMP1	MMP14	MMP2	MMP24	MMP3	MMP7	MMP9	MNT	MOB2	MORF4L1	MPHOSPH10	MPZL3	MRPL14	MRPL55	MRPS18A	MRVI1	MSC	MSX1	MSX2	MTCH1	MTF1	MTFP1	MTHFD1L	MTHFD2L	MTR	MTREX	MTTP	MXI1	MYB	MYBL1	MYBL2	MYC	MYCBP	MYCN	MYF6	MYH7	MYL3	MYOCD	MZF1	MZF1(var2)	N4BP2L1	NAA38	NAGK	NAV2	NBEAL2	NCBP1	NCBP2	NCOA6	NDN	NDUFA12	NDUFAF1	NDUFB1P1	NEK6	NEK9	NELFA	NELFB	NELFCD	NEURL1	NEURL1B	NEUROD1	NEUROD2	NEUROG2	NF2	NFASC	NFATC2	NFATC3	NFE2	NFE2L2	NFIA	NFIC	NFIC::TLX1	NFIL3	NFIX	NFKB1	NFKB2	NFKBIE	NFRKB	NFX1	NFYA	NFYB	NGF	NGFR	NHLH1	NID2	NIPBL	NKX2-3	NKX2-8	NKX3-1	NKX3-2	NLRC5	NME6	NOA1	NODAL	NOTCH1	NOTO	NPAS2	NPAT	NPHP3	NR1A4	NR1A4::RXRA	NR1D1	NR1H3	NR1H4	NR2F1	NR2F2	NR3C1	NR3C2	NR4A1	NR4A2	NR4A2::RXRA	NRAS	NREP	NRF1	NRL	NRP2	NSF	NSMCE2	NTF3	NTRK1	NTRK2	NUSAP1	OIP5	OIP5-AS1	OLIG1	OMG	ORC4	ORM1	ORM2	OSM	OSMR	OSTCP1	OTX1	OTX2	PACSIN1	PAF1	PAFAH1B2	PAG1	PARD3	PARD6A	PARD6B	PARD6G	PARG	PARP1	PAWR	PAX4	PAX5	PAX9	PBX1	PBX2	PBX3	PCNA	PCSK9	PDGFB	PDGFD	PDGFRB	PDS5A	PDS5B	PDX1	PEMT	PER2	PER3	PEX10	PF4	PFKFB4	PGF	PGM3	PHF5A	PI16	PIK3CA	PIK3CB	PIM1	PIP4K2A	PIP5K1B	PITX3	PKNOX1	PLAG1	PLAT	PLAUR	PLCG1	PLG	PLGRKT	PLRG1	PLXNB1	PLXNB2	PMS2	PNMT	PNPLA2	POLG	POLG2	POLH	POLR1C	POLR2B	POLR2C	POLR2D	POLR2E	POLR2F	POLR2G	POLR2I	POLR2J	POMP	POU1F1	POU2F1	POU2F2	POU3F1	POU3F2	POU3F3	POU3F4	POU4F1	POU5F1	POU5F1B	POU6F2	PPARA	PPARA::RXRA	PPARG	PPIE	PPIL1	PPIP5K1	PPP1R13B	PPP2CA	PPP2R2A	PRDM1	PRKAR2A	PRKAR2A-AS1	PRKAR2B	PRKCSH	PRKCZ	PRKG1	PROC	PROS1	PROX1	PRPF19	PRPF3	PRPF31	PRPF4	PRPF40A	PRPF6	PRPF8	PRRX1	PSAP	PSMA1	PSMA2	PSMA3	PSMA4	PSMA5	PSMA6	PSMA7	PSMA8	PSMB1	PSMB10	PSMB11	PSMB2	PSMB4	PSMB5	PSMB6	PSMB7	PSMB8	PSMB9	PSMC1	PSMC2	PSMC3	PSMC4	PSMC5	PSMC6	PSMD1	PSMD11	PSMD12	PSMD13	PSMD14	PSMD2	PSMD3	PSMD4	PSMD5	PSMD6	PSMD7	PSMD8	PSME2	PSME3	PSME4	PSRC1	PSTK	PTGIS	PTGS1	PTGS2	PTH	PTH1R	PTHLH	PTK2	PTPN1	PTPN11	PTPN2	PTPN22	PTPN23	PTPN6	PTPRA	PTS	PVR	PVRL2	PXN	PXT1	Pax6	RAB17	RAB20	RAB33B	RAC1	RAC2	RAD21	RAD51	RALGDS	RARA	RARA(var2)	RARA::RXRA	RARA::RXRG	RASA1	RAX	RAX2	RB1	RBBP4	RBL1	RBL2	RBM22	RBMX2	RBPJ	RDH11	RDH5	RDX	REL	RELA	RELB	RELN	RER1	REST	RFX2	RFX3	RFX4	RFX5	RHOA	RHOV	RIC1	RLBP1	RN7SL329P	RN7SL635P	RN7SL672P	RNA5SP19	RND1	RNF181	RNF187	RNF8	RNU6-1113P	RNU6-293P	RNU6-510P	RNU7-38P	RORA	RORA(var2)	RORB	RORC	RPE65	RPL12P2	RPRD1A	RPS10	RPS3	RRAGC	RRAS	RSPH3	RSPH9	RTF1	RTN4R	RUNX1	RUNX2	RUNX3	RXRA	RXRA::VDR	RXRB	RXRG	S1PR1	SARDH	SARS	SART1	SCAP	SCARB2	SCN10A	SCN11A	SCN1A	SCN1B	SCN2A	SCN2B	SCN3A	SCN3B	SCN4A	SCN4B	SCN5A	SCN8A	SCN9A	SCRT1	SCRT2	SCT	SDC1	SEC61A2	SEM1	SEMA4D	SERPINA1	SERPINA5	SERPINC1	SERPIND1	SERPINE1	SF1	SF3A1	SF3A2	SF3A3	SF3B1	SF3B2	SF3B3	SF3B4	SF3B5	SF3B6	SFR1	SFTPB	SH2D1A	SH3BP4	SH3PXD2A	SHC1	SHH	SHISA5	SHMT1	SHMT2	SHOX	SIK3	SIX1	SIX2	SKI	SKIL	SKIV2L	SKP1	SKP2	SLAMF1	SLC25A20	SLC9A1	SLC9A8	SLU7	SMAD1	SMAD2	SMAD3	SMAD4	SMAD5	SMAD6	SMAD7	SMAD9	SMARCC1	SMC1A	SMC3	SMURF2	SNAI1	SNAI2	SNF8	SNIP1	SNORD104	SNRNP200	SNRNP40	SNRNP70	SNRPA	SNRPA1	SNRPB	SNRPB2	SNRPC	SNRPD1	SNRPD2	SNRPD3	SNRPE	SNRPF	SNRPG	SNRPN	SNU13	SNW1	SOCS2	SORT1	SOS1	SOX10	SOX13	SOX15	SOX21	SOX4	SOX9	SP1	SP2	SP3	SP4	SP8	SPAG9	SPARC	SPATA2	SPC24	SPDEF	SPECC1L	SPECC1L-ADORA2A	SPI1	SPIB	SPIC	SPINK8	SPINT1	SPOCK2	SPRED2	SQSTM1	SRC	SREBF1	SREBF2	SREBF2(var2)	SRF	SRGN	SRRM2	SRSF1	SRSF3	SRSF4	SRSF5	SRSF6	SRSF9	SRY	SSRP1	ST14	STAG1	STAG2	STAT1	STAT1::STAT2	STAT3	STAT5A	STAT5B	STK38	STX11	STX1B	SUMO2P1	SUPT16H	SUPT4H1	SUPT5H	SUPT6H	SUSD2	SWSAP1	SYCE2	SYCP1	SYF2	SYK	SYNCRIP	TAF11	TAGAP	TAGLN	TAL1	TAL1::TCF3	TAS2R1	TBC1D10A	TBR1	TBX2	TBX20	TBX21	TBX5	TBXAS1	TCEA1	TCEA2	TCF3	TCF4	TCF7L1	TCF7L2	TDGF1	TEAD1	TEAD2	TEAD3	TEAD4	TEF	TEK	TEX12	TF	TFAP2A	TFAP2A(var2)	TFAP2A(var3)	TFAP2B	TFAP2B(var2)	TFAP2B(var3)	TFAP2C	TFAP2C(var2)	TFAP2C(var3)	TFAP4	TFCP2	TFDP1	TFDP2	TFE3	TFEB	TFEC	TFIP11	TFPI	TGFB1	TGFB2	TGFB3	TGFBR1	TGFBR2	TGFBR3	TGFBRAP1	TGIF1	TGIF2	TGOLN2	THADA	THAP1	THBD	THBS1	THEM4	TIAM1	TIMM9	TIMP1	TIMP2	TIMP3	TJAP1	TMA7	TMED10	TMED3	TMED7	TMED9	TMEM189-UBE2V1	TMEM205	TMEM87B	TMEM88	TMEM8C	TMSB4X	TOM1L2	TOMM40	TP53	TP53INP2	TP63	TP73	TRAPPC1	TRAPPC6A	TRAT1	TRERNA1	TRIB1	TRIM17	TRIM33	TRIM41	TRIM52	TRIM52-AS1	TRIM7	TRMT6	TRMT61A	TRMT61B	TTC37	TWIST1	TXNL4A	U2AF1	U2AF2	UBA3	UBA5	UBA52	UBB	UBE2A	UBE2F	UBE2M	UBE2V1	UBE2Z	UBE4A	UCHL5	UFL1	UFM1	UNC119B	UPB1	UQCC1	UQCC2	UQCR10	UQCRC1	USF1	USF2	USH1C	USP14	USP39	USP42	USP48	VAMP5	VAMP8	VAV1	VCAN	VDR	VEGFA	VEGFB	VEGFD	VENTX	VHL	VIP	VIPR1	VLDLR	VPS16	VPS18	VPS25	VPS28	VPS33A	VPS36	VPS39	VPS41	VSX1	VWF	WAPL	WBP4	WDR12	WDR61	WNT9B	XAB2	XBP1	XPO5	XRCC3	YIPF2	YIPF3	YIPF5	YIPF6	YWHAB	YY1	ZAP70	ZBED1	ZBTB18	ZBTB33	ZBTB7A	ZBTB7B	ZBTB7C	ZBTB8OS	ZC2HC1C	ZC3H12D	ZEB1	ZFP36L1	ZFYVE19	ZFYVE21	ZIC1	ZIC3	ZIC4	ZMAT5	ZNF143	ZNF24	ZNF263	ZNF282	ZNF354C	ZNF384	ZNF410	ZNF589	ZNF627	ZNF740	ZPR1	ZSCAN4
h1_derived_neuronal_progenitor_cultured_cells	A2M	ABCA1	ABCC10	ABCC9	ABHD2	ACAN	ACBD3	ACKR4	ACSS2	ACTR2	ACTR5	ACVR1C	ACVR2A	ACVR2B	ACVRL1	ACYP1	ADAMTSL2	ADNP	ADORA2A	ADRM1	AGO1	AGO3	AGO4	AGPAT4	AHCY	AHCYL1	AHCYL2	AHSG	AIMP2	AKAP12	AKIRIN1	AKT1	AKT2	ALB	ALKBH3	AMICA1	AMPD3	AMZ2P2	ANAPC16	ANAPC2	ANGPT1	ANGPT4	ANGPTL3	ANGPTL4	ANK2	ANK3	ANKLE2	ANKRD53	ANKS1A	ANP32B	APOA1	APOA2	APOA4	APOA5	APOB	APOBR	APOC3	APOE	APOF	APOH	APOL1	APOPT1	APP	AQR	AR	ARCN1	AREL1	ARF1	ARFIP2	ARHGAP35	ARHGAP45	ARHGDIA	ARHGDIB	ARHGDIG	ARHGEF11	ARHGEF12	ARIH2	ARIH2OS	ARL4C	ARNT	ARNTL	ARRB1	ASCC1	ASCC2	ASCC3	ASCL1	ASPN	ATF4	ATF6	ATF7	ATP5L	ATPAF2	ATRIP	AXL	B2M	B4GALT4	B9D2	BACE1	BACH2	BAG5	BAK1	BANF1	BARX1	BATF3	BATF::JUN	BCAR1	BCAS2	BCAS4	BCKDHA	BCL3	BDNF	BEX1	BGLAP	BGN	BHLHE22	BHLHE40	BHLHE41	BHMT	BHMT2	BICD1	BLOC1S3	BMPR1B	BMPR2	BRPF3	BSX	BTBD10	BTNL10	BUD13	BUD31	C19orf52	C1orf122	C1orf194	C3orf84	C4BPA	C4BPB	C6orf1	C6orf106	C6orf222	C6orf223	C6orf89	C6orf99	C9orf156	CABIN1	CALM1	CALM2	CALM3	CAMK1D	CAPN11	CAPNS1	CARF	CARM1	CAV1	CBL	CBLC	CBS	CCDC12	CCDC151	CCDC157	CCDC159	CCDC51	CCDC97	CCL19	CCL25	CCNA1	CCNA2	CCNB1	CCND1	CCND2	CCND3	CCNE1	CCNE2	CCNL1	CCNT1	CCR3	CCR5	CCRL2	CD2	CD247	CD274	CD28	CD36	CD3D	CD3E	CD3G	CD4	CD47	CD8A	CD8B	CDC25A	CDC27	CDC40	CDC42	CDC5L	CDC6	CDC73	CDCA8	CDH13	CDH17	CDH23	CDK1	CDK12	CDK2	CDK4	CDK6	CDK7	CDK9	CDKN1A	CDKN1B	CDKN2B	CDKN2C	CDKN2D	CDX1	CEACAM16	CEBPA	CEBPB	CEBPD	CEBPE	CEBPG	CELSR3	CELSR3-AS1	CENPB	CEP68	CEP95	CETP	CGN	CH25H	CHAC1	CHD1	CHD1L	CHD3	CHERP	CHMP2A	CHMP4B	CHMP4C	CHMP6	CHN2	CHP1	CHST12	CHST3	CITED1	CLEC3B	CLOCK	CLPTM1	CLU	CMA1	CMAS	CNTROB	COL17A1	COL1A1	COL1A2	COL23A1	COL3A1	COL5A2	COL6A2	COL6A3	COL7A1	COMT	COX6A1P2	CPB2	CRAT	CREB1	CREB3	CREB3L1	CREB3L3	CREBBP	CRNKL1	CRY1	CRY2	CSDE1	CSF3R	CSK	CSNK1D	CSNK2A1	CSNK2A2	CSNK2B	CTCF	CTCFL	CTDP1	CTH	CTIF	CTLA4	CTNNA1	CTNNB1	CTNND1	CTR9	CTSG	CTTN	CUBN	CUL1	CWC22	CXCR4	CYB5D1	CYP39A1	CYP46A1	CYP7A1	DAB2	DAPP1	DARS	DARS-AS1	DBH	DBP	DCN	DDC	DDX20	DDX23	DDX42	DDX46	DDX5	DDX58	DENND2C	DHFR	DHFR2	DHX15	DHX16	DHX35	DHX38	DICER1	DLL4	DLST	DLX6	DMGDH	DMRT3	DNAJC17	DOCK3	DOK1	DOK2	DPP4	DPPA5P4	DPYS	DST	DUSP1	DUX4	DYM	DYNC2LI1	E2F1	E2F4	E2F5	E2F6	E2F7	E2F8	EBF1	ECSIT	EDIL3	EDN2	EDN3	EDNRA	EFTUD2	EGF	EGFR	EGLN3	EGR1	EGR2	EGR3	EGR4	EHF	EIF2B1	EIF2B2	EIF2B3	EIF2B4	EIF2B5	EIF2S1	EIF2S2	EIF2S3	EIF2S3B	EIF3B	EIF4G2	EIF5	EIF6	ELF1	ELF3	ELF4	ELF5	ELK1	ELK3	ELK4	ELMOD3	ELOA	ELOF1	ELOVL1	ELP6	EML4	EMX1	EMX2	EN1	EN2	EOMES	EP300	EPAS1	EPHA10	EPHB1	EPO	EPOR	ERBB2	ERF	ERG	ERN1	ESCO1	ESCO2	ESR1	ESR2	ESRRA	ESRRB	ESX1	ETS1	ETV1	ETV2	ETV3	ETV4	ETV5	ETV6	EVX1	EVX2	EXD1	EXOSC5	EZR	EZR-AS1	F10	F11	F2	F2R	F2RL1	F2RL2	F2RL3	F3	F5	F7	F8	F9	FABP1	FABP4	FADD	FAM163B	FAM220A	FAM92A1P1	FBXL3	FBXO41	FBXW12	FCF1	FDX1	FEV	FGA	FGB	FGF2	FGG	FKBPL	FLI1	FLT1	FLT4	FMOD	FN1	FNDC1	FNDC1-IT1	FOS	FOS::JUN	FOS::JUN(var2)	FOS::JUNB	FOS::JUND	FOSB	FOSB::JUN	FOSB::JUNB	FOSB::JUNB(var2)	FOSL1	FOSL1::JUN(var2)	FOSL1::JUND	FOSL1::JUND(var2)	FOSL2	FOSL2::JUN	FOSL2::JUN(var2)	FOSL2::JUNB(var2)	FOSL2::JUND	FOSL2::JUND(var2)	FOXA1	FOXB1	FOXC1	FOXC2	FOXD1	FOXD2	FOXF2	FOXG1	FOXH1	FOXI1	FOXK1	FOXK2	FOXL1	FOXO1	FOXO3	FOXO4	FOXO6	FOXP1	FOXP2	FOXP3	FPGS	FTCD	FTSJ2	FURIN	FYB1	FYN	GAB2	GABBR1	GABPA	GAS6	GATA1	GATA1::TAL1	GATA2	GATA3	GATA5	GATA6	GATSL3	GBA	GBX1	GBX2	GC	GCC1	GCG	GCGR	GCH1	GCHFR	GCLC	GCLM	GCM1	GCM2	GEM	GEMIN7	GGCT	GGCX	GGNBP1	GGT1	GGT7	GID4	GIP	GIPR	GLI2	GLIS2	GLIS3	GLP1R	GLTSCR1	GMDS	GMDS-AS1	GMEB2	GNE	GNPNAT1	GOSR1	GOSR2	GP6	GPAA1	GPBP1	GPC1	GPR119	GPR137	GPR146	GPX4	GRAP2	GRB2	GRB7	GRHL1	GRHL2	GRM4	GSC	GSC2	GSS	GSTO1	GSX1	GTF2F1	GTF2F2	GTPBP2	GUCD1	HDAC2	HERPUD1	HES7	HESX1	HEY1	HEY2	HGF	HIF1A	HIF1AP1	HIF3A	HINFP	HIST3H2BB	HLA-A	HLA-B	HLA-C	HLA-DQB1	HLA-G	HLF	HMBOX1	HMGA1	HNF1A	HNF1B	HNF4A	HNF4G	HNRNPA1	HNRNPA2B1	HNRNPA3	HNRNPD	HNRNPM	HNRNPR	HNRNPU	HNRNPUL1	HOXA10	HOXA13	HOXA2	HOXA5	HOXB13	HOXB2	HOXB3	HOXB9	HOXC10	HOXC11	HOXC12	HOXC13	HOXD11	HOXD12	HOXD13	HPR	HRG	HSD17B12	HSF1	HSF2	HSF4	HSP90AA1	HSP90AB1	HSPE1P11	HSPE1P18	HSPE1P9	HSPG2	IAPP	IBA57	IBA57-AS1	ID4	IFIH1	IFNG	IFT46	IGF1	IGF1R	IGF2	IGF2BP1	IL17A	IL1A	IL1F10	IL1R2	IL1RL2	IL1RN	IL2	IL2RA	IL2RB	IL36A	IL36B	IL36RN	IL6ST	ING1	INHBA	INHBB	INO80	INO80C	INO80E	INPP5A	INPP5B	INSM1	IP6K2	IP6K3	IRF1	IRF3	IRF4	IRF9	ISL2	ISX	ITGA2	ITGAV	ITGB4	ITGB6	ITK	ITPKA	ITPR3	IVNS1ABP	JAK1	JAK2	JDP2	JDP2(var2)	JUN	JUN(var2)	JUN::JUNB	JUN::JUNB(var2)	JUNB	JUNB(var2)	JUND	JUND(var2)	JUP	KCNAB1	KCNAB3	KCNB1	KCNIP2-AS1	KCNJ11	KCNK17	KCNQ3	KCTD20	KDELR2	KDM6B	KDR	KIAA0196	KIAA0586	KIAA1324	KIF5C	KIF9	KIF9-AS1	KIT	KITLG	KLC1	KLF13	KLF14	KLF16	KLF4	KLF5	KLF9	KLHL18	KMT2A	KNG1	LAT	LBX1	LBX2	LCAT	LCK	LCP2	LDLR	LDLRAP1	LEF1	LEFTY1	LEMD2	LEO1	LHX2	LHX6	LHX9	LIF	LIFR	LIN37	LIN54	LIN9	LINC00336	LINC00881	LINC01016	LINC01220	LINC01465	LINGO1	LINGO4	LIPC	LMF1	LPA	LPL	LRP1	LRP2	LRP8	LRPAP1	LRRC48	LRRC73	LSM2	LSM3	LSM4	LSM5	LSM6	LSM8	LTBP1	LTBP4	LTF	LUM	LYN	MAD1L1	MAD2L1BP	MAFF	MAFG	MAFK	MAG	MAGEH1	MAP2K5	MAP3K1	MAP4	MAP4K4	MAPK1	MAPK3	MAPK8	MAPKBP1	MARK3	MAT2A	MAT2B	MAVS	MAX	MBD5	MBTPS2	MCM2	MCM7	MEF2A	MEF2D	MEIS1	MEIS2	MEIS3	MEOX1	MEOX2	MERTK	MET	MFAP1	MFGE8	MGA	MGAT1	MGEA5	MGLL	MIR1275	MIRLET7I	MITF	MIXL1	MLH3	MLLT1	MLN	MLNR	MLPH	MLX	MLXIPL	MMP1	MMP14	MMP2	MMP24	MMP3	MMP7	MMP9	MNT	MOB2	MORF4L1	MPHOSPH10	MPZL2	MRPL14	MRPL55	MRPS18A	MRVI1	MRVI1-AS1	MSC	MSX1	MSX2	MTCH1	MTF1	MTFP1	MTHFD1L	MTHFD2L	MTMR3	MTR	MTREX	MTTP	MXI1	MYB	MYBL1	MYBL2	MYC	MYCBP	MYCN	MYF6	MYH7	MYL3	MYOCD	MZF1	MZF1(var2)	NAA38	NAGK	NANS	NBEAL2	NCBP1	NCBP2	NCOA6	NDN	NDUFA12	NDUFAF1	NEK6	NEK9	NELFA	NELFB	NELFCD	NEURL1	NEURL1B	NEUROD1	NEUROD2	NEUROG2	NF2	NFASC	NFATC2	NFATC3	NFE2	NFE2L2	NFIA	NFIC	NFIL3	NFIX	NFKB1	NFKB2	NFKBIE	NFRKB	NFX1	NFYA	NFYB	NGF	NGFR	NHLH1	NID2	NIPBL	NKX2-3	NKX2-8	NKX3-1	NKX3-2	NLRC5	NME6	NOA1	NODAL	NOTCH1	NOTO	NPAS2	NPAT	NPHP3	NPHP3-AS1	NR1A4	NR1A4::RXRA	NR1D1	NR1H3	NR1H4	NR2F1	NR2F2	NR3C1	NR3C2	NR4A1	NR4A2	NRAS	NRF1	NRL	NRP2	NSF	NSMCE2	NTF3	NTRK1	NTRK2	NUDT1	NUSAP1	OBFC1	OIP5	OIP5-AS1	OLIG1	OMG	ORC4	ORM1	ORM2	OSM	OSMR	OSTCP1	OTX1	OTX2	PACSIN1	PAF1	PAFAH1B2	PAG1	PARD3	PARD6A	PARD6B	PARD6G	PARG	PARP1	PAWR	PAX1	PAX4	PAX5	PAX8	PAX9	PBX1	PBX2	PBX3	PBXIP1	PCNA	PCSK7	PCSK9	PDGFB	PDGFD	PDGFRB	PDS5A	PDS5B	PDX1	PEMT	PER2	PER3	PEX10	PF4	PFKFB4	PGF	PGM3	PHF5A	PIGK	PIGS	PIGT	PIGU	PIK3CA	PIK3CB	PIM1	PIP4K2A	PIP5K1B	PITX3	PKNOX1	PKNOX2	PLAG1	PLAT	PLAUR	PLCG1	PLG	PLGRKT	PLRG1	PLXNB1	PLXNB2	PMS2	PNMT	PNPLA2	POC5	POLG	POLG2	POLH	POLR1C	POLR2B	POLR2C	POLR2D	POLR2E	POLR2F	POLR2G	POLR2I	POLR2J	POMP	POU1F1	POU2F1	POU2F2	POU3F1	POU3F2	POU3F3	POU3F4	POU4F1	POU4F2	POU4F3	POU5F1	POU5F1B	POU6F2	PPARA	PPARA::RXRA	PPARG	PPFIA1	PPIE	PPIL1	PPIL4	PPIP5K1	PPP1R13B	PPP1R37	PPP2CA	PPP2R2A	PRDM1	PRKAR2A	PRKAR2B	PRKCSH	PRKCZ	PRKG1	PROC	PROS1	PROX1	PRPF19	PRPF3	PRPF31	PRPF4	PRPF40A	PRPF6	PRPF8	PRRX1	PSAP	PSD4	PSMA1	PSMA2	PSMA3	PSMA4	PSMA5	PSMA6	PSMA7	PSMA8	PSMB1	PSMB10	PSMB11	PSMB2	PSMB4	PSMB5	PSMB6	PSMB7	PSMB8	PSMB9	PSMC1	PSMC2	PSMC3	PSMC4	PSMC5	PSMC6	PSMD1	PSMD11	PSMD12	PSMD13	PSMD14	PSMD2	PSMD3	PSMD4	PSMD5	PSMD6	PSMD7	PSMD8	PSME2	PSME3	PSME4	PSRC1	PSTK	PTGIS	PTGS1	PTGS2	PTH	PTH1R	PTHLH	PTK2	PTPN1	PTPN11	PTPN2	PTPN22	PTPN23	PTPN6	PTPRA	PTS	PVR	PVRL2	PXN	PXT1	Pax6	RAB17	RAB20	RAB33B	RAC1	RAC2	RAD21	RAD51	RALGDS	RARA	RASA1	RAX	RAX2	RB1	RBBP4	RBL1	RBL2	RBM22	RBMX2	RBPJ	RDH11	RDH5	RDX	REL	RELA	RELB	RELN	REPS1	RER1	REST	RETSAT	RFX2	RFX3	RFX4	RFX5	RHOA	RHOV	RIC1	RLBP1	RMDN3	RN7SL497P	RN7SL502P	RND1	RNF181	RNF8	RNU4ATAC14P	RNU6-293P	RNU6-510P	RORA	RORA(var2)	RORB	RORC	RPAP1	RPE65	RPL12P2	RPL29P2	RPL31P57	RPRD1A	RPS10	RPS3	RRAGC	RRAS	RSPH3	RTF1	RTN4R	RUNX1	RUNX2	RUNX3	RXRA	RXRA::VDR	RXRB	RXRG	S1PR1	SARDH	SARS	SART1	SCAP	SCARB2	SCN10A	SCN11A	SCN1A	SCN1B	SCN2A	SCN2B	SCN3A	SCN3B	SCN4A	SCN4B	SCN5A	SCN8A	SCN9A	SCRT1	SCRT2	SCT	SDC1	SEC61A2	SEM1	SEMA4D	SERBP1	SERPINA1	SERPINA5	SERPINC1	SERPIND1	SERPINE1	SERPINH1	SETD2	SF1	SF3A1	SF3A2	SF3A3	SF3B1	SF3B2	SF3B3	SF3B4	SF3B5	SF3B6	SFR1	SFTPB	SH2D1A	SH3BP4	SH3PXD2A	SHC1	SHH	SHMT1	SHMT2	SHOX	SIK3	SIX1	SIX2	SKI	SKIL	SKIV2L	SKP1	SKP2	SLAMF1	SLC25A20	SLC26A6	SLC35B2	SLC9A1	SLU7	SMAD1	SMAD2	SMAD3	SMAD4	SMAD5	SMAD6	SMAD7	SMAD9	SMARCA4	SMARCC1	SMC1A	SMC3	SMURF2	SNAI1	SNAI2	SNF8	SNIP1	SNORD104	SNORD15A	SNRNP200	SNRNP40	SNRNP70	SNRPA	SNRPA1	SNRPB	SNRPB2	SNRPC	SNRPD1	SNRPD2	SNRPD3	SNRPE	SNRPF	SNRPG	SNRPN	SNU13	SNW1	SNX27	SNX8	SOCS2	SOCS2-AS1	SORT1	SOS1	SOX10	SOX13	SOX15	SOX21	SOX4	SOX9	SP1	SP2	SP3	SP4	SP8	SPAG9	SPARC	SPATA2	SPC24	SPDEF	SPECC1L	SPECC1L-ADORA2A	SPI1	SPIB	SPIC	SPOCK2	SPRED2	SQSTM1	SRC	SREBF1	SREBF2	SREBF2(var2)	SRF	SRGN	SRRM2	SRSF1	SRSF3	SRSF4	SRSF5	SRSF6	SRSF9	SRY	SSRP1	STAG1	STAG2	STAT1	STAT3	STAT5A	STAT5B	STK38	STRN	STX11	STX1B	SUMO2P1	SUPT16H	SUPT4H1	SUPT5H	SUPT6H	SWSAP1	SYCE2	SYCP1	SYF2	SYK	SYNCRIP	TAB2	TAF11	TAGLN	TAL1	TAS2R1	TBC1D10A	TBC1D2	TBR1	TBX1	TBX15	TBX2	TBX20	TBX21	TBX4	TBX5	TBXAS1	TCEA1	TCEA2	TCF3	TCF4	TCF7L1	TCF7L2	TDGF1	TEAD1	TEAD2	TEAD3	TEAD4	TEF	TEK	TEX12	TF	TFAP2A	TFAP2A(var2)	TFAP2A(var3)	TFAP2B	TFAP2B(var2)	TFAP2B(var3)	TFAP2C	TFAP2C(var2)	TFAP2C(var3)	TFAP4	TFCP2	TFDP1	TFDP2	TFE3	TFEB	TFEC	TFIP11	TFPI	TGFB1	TGFB2	TGFB3	TGFBR1	TGFBR2	TGFBR3	TGFBRAP1	TGIF1	TGIF2	TGOLN2	THADA	THAP1	THBD	THBS1	THEM4	TIAM1	TIMM9	TIMP1	TIMP2	TIMP3	TMA7	TMED10	TMED3	TMED7	TMED9	TMEM189-UBE2V1	TMEM205	TMEM217	TMEM61	TMEM87B	TMEM88	TMPRSS4	TMSB4X	TOM1L2	TOMM40	TP53	TP53INP2	TP63	TP73	TPRA1	TRAPPC1	TRAPPC6A	TRAT1	TRIB1	TRIM33	TRIM41	TRIM52	TRIM52-AS1	TRMT6	TRMT61A	TRMT61B	TTC37	TTLL6	TWIST1	TXNL4A	TYRO3	U2AF1	U2AF2	UBA3	UBA5	UBA52	UBB	UBE2A	UBE2F	UBE2M	UBE2V1	UBE2Z	UBE4A	UCHL5	UFL1	UFM1	UNC119B	UNCX	UPB1	UQCC2	UQCR10	UQCRC1	USF1	USF2	USH1C	USP14	USP39	USP42	USP48	UST	VAMP5	VAMP8	VAV1	VCAN	VDR	VEGFA	VEGFB	VEGFD	VENTX	VHL	VIP	VIPR1	VLDLR	VPS16	VPS18	VPS25	VPS28	VPS33A	VPS36	VPS39	VPS41	VSX1	VWF	WAPL	WBP4	WDR12	WDR61	WNT9B	XAB2	XBP1	XPO5	XRCC3	YIPF2	YIPF3	YIPF5	YIPF6	YWHAB	YY1	ZAP70	ZBED1	ZBTB18	ZBTB33	ZBTB7A	ZBTB7B	ZBTB7C	ZBTB8OS	ZC3H12C	ZEB1	ZFP36L1	ZFP62	ZFYVE19	ZFYVE21	ZIC1	ZIC3	ZIC4	ZMAT5	ZNF143	ZNF24	ZNF263	ZNF282	ZNF341	ZNF384	ZNF410	ZNF627	ZNF653	ZNF740	ZNF833P	ZPR1	ZSCAN4
gastric_mucosa	A2M	AARS2	ABCA1	ABCC10	ABCC9	ABHD2	ACAD11	ACAN	ACBD3	ACKR4	ACSS2	ACTR2	ACTR5	ACTRT2	ACVR1C	ACVR2A	ACVR2B	ACVRL1	ACYP1	ADAMTSL2	ADNP	ADORA2A	ADRM1	AGO1	AGO3	AGO4	AGPAT4	AHCY	AHCYL1	AHCYL2	AHSG	AIMP2	AKAP12	AKIRIN1	AKT1	AKT2	ALB	ALKBH3	ALOX15B	ALS2CL	AMICA1	AMPD3	AMZ2P2	ANAPC16	ANAPC2	ANGPT1	ANGPT4	ANGPTL3	ANGPTL4	ANK2	ANK3	ANKLE2	ANKS1A	ANP32B	APOA1	APOA1-AS	APOA2	APOA4	APOA5	APOB	APOBR	APOC3	APOE	APOF	APOH	APOL1	APOPT1	APP	AQR	AR	ARCN1	AREL1	ARF1	ARFIP2	ARHGAP35	ARHGAP45	ARHGDIA	ARHGDIB	ARHGDIG	ARHGEF11	ARHGEF12	ARIH2	ARIH2OS	ARNT	ARNT::HIF1A	ARNTL	ARRB1	ASCC1	ASCC2	ASCC3	ASCL1	ASPN	ATF4	ATF6	ATF7	ATP5L	ATPAF2	ATRIP	AXL	B2M	B4GALT5	B9D2	BACE1	BACH2	BAG5	BAK1	BANF1	BARX1	BATF3	BATF::JUN	BCAR1	BCAS2	BCKDHA	BCL3	BDNF	BEX1	BGLAP	BGN	BHLHE22	BHLHE40	BHLHE41	BHMT	BHMT2	BICD1	BLOC1S3	BMPR1B	BMPR2	BRPF3	BSX	BTBD10	BTNL10	BTNL8	BUD13	BUD31	C10orf105	C10orf54	C11orf57	C15orf62	C19orf52	C1orf122	C1orf194	C2orf68	C3orf84	C4BPA	C4BPB	C6orf1	C6orf106	C6orf223	C6orf89	C6orf99	C9orf156	CABIN1	CABP7	CALM1	CALM2	CALM3	CAPG	CAPN11	CAPNS1	CARF	CARM1	CAV1	CBFA2T2	CBL	CBLC	CBS	CCDC12	CCDC151	CCDC157	CCDC159	CCDC51	CCDC97	CCL19	CCL25	CCNA1	CCNA2	CCNB1	CCND1	CCND2	CCND3	CCNE1	CCNE2	CCNL1	CCNT1	CCR3	CCR5	CCRL2	CD2	CD247	CD274	CD28	CD36	CD3D	CD3E	CD3G	CD4	CD47	CD8A	CD8B	CDC123	CDC25A	CDC27	CDC40	CDC42	CDC5L	CDC6	CDC73	CDCA8	CDH13	CDH17	CDH23	CDK1	CDK12	CDK2	CDK4	CDK6	CDK7	CDK9	CDKN1A	CDKN1B	CDKN2B	CDKN2C	CDKN2D	CDX1	CEACAM16	CEACAM19	CEBPA	CEBPB	CEBPD	CEBPE	CEBPG	CELSR2	CELSR3	CELSR3-AS1	CENPB	CEP68	CEP95	CETP	CGN	CH25H	CHAC1	CHD1	CHD1L	CHD3	CHERP	CHMP2A	CHMP4B	CHMP4C	CHMP6	CHN2	CHP1	CHST12	CHST3	CIRBP	CITED1	CKB	CKM	CLASRP	CLEC3B	CLOCK	CLPTM1	CLU	CMA1	CMAS	CNTROB	COL17A1	COL1A1	COL1A2	COL23A1	COL3A1	COL5A2	COL6A2	COL6A3	COL7A1	COMT	COX6A1P2	CPB2	CPNE2	CPNE5	CRAT	CREB1	CREB3	CREB3L1	CREB3L3	CREBBP	CRNKL1	CRY1	CRY2	CSDE1	CSF3R	CSK	CSNK1D	CSNK2A1	CSNK2A2	CSNK2B	CSPG5	CTCF	CTCFL	CTDP1	CTH	CTIF	CTLA4	CTNNA1	CTNNB1	CTNND1	CTR9	CTSG	CTTN	CUBN	CUL1	CWC22	CXCR4	CYB5D1	CYCSP2	CYP39A1	CYP46A1	CYP7A1	DAB2	DAGLB	DAPP1	DARS	DARS-AS1	DBH	DBH-AS1	DBP	DCN	DDC	DDX20	DDX23	DDX42	DDX46	DDX5	DDX58	DENND2C	DHFR	DHFR2	DHX15	DHX16	DHX30	DHX35	DHX38	DICER1	DLK2	DLL4	DLST	DLX6	DMGDH	DMRT3	DNAJC13	DNAJC17	DOCK3	DOK1	DOK2	DPP4	DPPA5P4	DPYS	DST	DUSP1	DUX4	DYM	DYNC2LI1	E2F1	E2F4	E2F5	E2F6	E2F7	E2F8	EBF1	ECSIT	EDIL3	EDN2	EDN3	EDNRA	EFTUD2	EGF	EGFR	EGLN3	EGR1	EGR2	EGR3	EGR4	EHF	EIF2B1	EIF2B2	EIF2B3	EIF2B4	EIF2B5	EIF2S1	EIF2S2	EIF2S3	EIF2S3B	EIF3B	EIF4G2	EIF5	EIF6	ELF1	ELF3	ELF4	ELF5	ELK1	ELK3	ELK4	ELMOD3	ELOA	ELOF1	ELOVL1	ELP6	EML1	EML4	EMX1	EMX2	EN1	EN2	EOMES	EP300	EPAS1	EPB41L4A-AS1	EPHA10	EPHB1	EPO	EPOR	ERBB2	ERF	ERG	ERGIC1	ERN1	ESCO1	ESCO2	ESR1	ESR2	ESRRA	ESRRB	ESX1	ETS1	ETV1	ETV2	ETV3	ETV4	ETV5	ETV6	ETV7	EVX1	EVX2	EXD1	EXOSC5	EZR	EZR-AS1	F10	F11	F2	F2R	F2RL1	F2RL2	F2RL3	F3	F5	F7	F8	F9	FABP1	FABP4	FADD	FAM163B	FAM220A	FAM65C	FAM92A1P1	FBXL3	FBXO41	FBXW12	FCF1	FCF1P2	FDX1	FEV	FGA	FGB	FGD2	FGF2	FGG	FKBPL	FLI1	FLT1	FLT4	FMOD	FN1	FOS	FOS::JUN	FOS::JUN(var2)	FOS::JUNB	FOS::JUND	FOSB	FOSB::JUN	FOSB::JUNB	FOSB::JUNB(var2)	FOSL1	FOSL1::JUN	FOSL1::JUN(var2)	FOSL1::JUNB	FOSL1::JUND	FOSL1::JUND(var2)	FOSL2	FOSL2::JUN	FOSL2::JUN(var2)	FOSL2::JUNB	FOSL2::JUNB(var2)	FOSL2::JUND	FOSL2::JUND(var2)	FOXA1	FOXB1	FOXC1	FOXC2	FOXD1	FOXD2	FOXF2	FOXG1	FOXH1	FOXI1	FOXK1	FOXK2	FOXL1	FOXO1	FOXO3	FOXO4	FOXO6	FOXP1	FOXP2	FOXP3	FPGS	FTCD	FTSJ2	FURIN	FYB1	FYN	GAB2	GABBR1	GABPA	GAS6	GATA1	GATA1::TAL1	GATA2	GATA3	GATA5	GATA6	GATSL3	GBA	GBGT1	GBX1	GBX2	GC	GCC1	GCG	GCGR	GCH1	GCHFR	GCLC	GCLM	GCM1	GCM2	GDPD5	GEMIN7	GGCT	GGCX	GGNBP1	GGT1	GGT7	GID4	GIP	GIPR	GLI2	GLIS2	GLIS3	GLP1R	GLTSCR1	GMDS	GMDS-AS1	GMEB2	GNB2L1	GNE	GNPNAT1	GOSR1	GOSR2	GP6	GPAA1	GPBP1	GPC1	GPER1	GPR119	GPR137	GPR146	GPX4	GRAP2	GRB2	GRB7	GRHL1	GRHL2	GRM4	GSC	GSC2	GSS	GSTO1	GSX1	GTF2F1	GTF2F2	GTPBP2	GUCD1	HDAC2	HERPUD1	HES7	HESX1	HEY1	HEY2	HGF	HGFAC	HIF1A	HIF1AP1	HIF3A	HINFP	HIST3H2BA	HIST3H2BB	HLA-A	HLA-B	HLA-C	HLA-DQB1	HLA-G	HLF	HMBOX1	HMGA1	HMGN2P23	HNF1A	HNF1B	HNF4A	HNF4G	HNRNPA1	HNRNPA2B1	HNRNPA3	HNRNPD	HNRNPM	HNRNPR	HNRNPU	HNRNPUL1	HOXA10	HOXA13	HOXA2	HOXA5	HOXB13	HOXB2	HOXB3	HOXB9	HOXC10	HOXC11	HOXC12	HOXC13	HOXD11	HOXD12	HOXD13	HPR	HRG	HSD17B12	HSF1	HSF2	HSF4	HSP90AA1	HSP90AB1	HSPA8P19	HSPE1P18	HSPG2	IAPP	IBA57	IBA57-AS1	ID4	IFIH1	IFNG	IFT46	IGF1	IGF1R	IGF2	IGF2BP1	IL17A	IL1A	IL1F10	IL1R2	IL1RL2	IL1RN	IL2	IL2RA	IL2RB	IL36A	IL36B	IL36G	IL36RN	IL6ST	ING1	INHBA	INHBB	INO80	INO80C	INO80E	INPP5A	INPP5B	INSM1	IP6K2	IP6K3	IRF1	IRF3	IRF4	IRF9	IRGM	ISCA1P4	ISL2	ISX	ITGA2	ITGAV	ITGB4	ITGB6	ITK	ITPKA	ITPR3	IVNS1ABP	JAK1	JAK2	JDP2	JDP2(var2)	JUN	JUN(var2)	JUN::JUNB	JUN::JUNB(var2)	JUNB	JUNB(var2)	JUND	JUND(var2)	JUP	KANK2	KCNAB1	KCNAB3	KCNB1	KCNIP2-AS1	KCNJ11	KCNK16	KCNK17	KCNK5	KCNQ3	KCTD20	KDELR2	KDR	KIAA0196	KIAA0586	KIAA1324	KIF9	KIT	KITLG	KLC1	KLF13	KLF14	KLF16	KLF4	KLF5	KLF9	KLHL18	KMT2A	KNG1	KRT8P28	LAP3P2	LAT	LBX1	LBX2	LCAT	LCK	LCP2	LDLR	LDLRAP1	LEF1	LEFTY1	LEMD2	LEO1	LHX2	LHX6	LHX9	LIF	LIFR	LIN37	LIN54	LIN9	LINC00336	LINC00847	LINC00881	LINC01016	LINC01220	LINC01270	LINC01465	LINGO1	LINGO4	LIPC	LMF1	LMX1A	LMX1B	LPA	LPL	LRP1	LRP2	LRP8	LRPAP1	LRRC2	LRRC48	LRRC73	LSM2	LSM3	LSM4	LSM5	LSM6	LSM8	LTBP1	LTBP4	LTF	LTK	LUM	LYN	MAD1L1	MAD2L1BP	MAF::NFE2	MAFF	MAFG	MAFK	MAG	MAGEH1	MANBAL	MAP2K5	MAP3K1	MAP4	MAP4K4	MAPK1	MAPK3	MAPK8	MAPKBP1	MARK3	MAT2A	MAT2B	MAVS	MAX	MAX::MYC	MBD5	MBNL3	MBTPS2	MCM2	MCM7	MEF2A	MEF2D	MEIS1	MEIS2	MEIS3	MEOX1	MEOX2	MERTK	MET	MFAP1	MGA	MGAT1	MGEA5	MGLL	MIR1226	MIR1275	MIR326	MIR554	MIR626	MIRLET7I	MITF	MIXL1	MLH3	MLLT1	MLN	MLNR	MLPH	MLX	MLXIPL	MMP1	MMP14	MMP2	MMP24	MMP3	MMP7	MMP9	MNT	MOB2	MORF4L1	MPHOSPH10	MPZL2	MPZL3	MRPL14	MRPL55	MRPS18A	MRVI1	MSC	MSX1	MSX2	MTCH1	MTF1	MTFP1	MTHFD1L	MTHFD2L	MTMR3	MTR	MTREX	MTTP	MXI1	MYB	MYBL1	MYBL2	MYC	MYCBP	MYCN	MYF6	MYH7	MYL3	MYOCD	MZF1	MZF1(var2)	NAA38	NAGK	NANS	NBEAL2	NCBP1	NCBP2	NCEH1	NCOA6	NDN	NDUFA12	NDUFAF1	NDUFB1P1	NEK6	NEK9	NELFA	NELFB	NELFCD	NEURL1	NEURL1B	NEUROD1	NEUROD2	NEUROG2	NF2	NFASC	NFATC2	NFATC3	NFE2	NFE2L2	NFIA	NFIC	NFIC::TLX1	NFIL3	NFIX	NFKB1	NFKB2	NFKBIE	NFKBIZ	NFRKB	NFX1	NFYA	NFYB	NGF	NGFR	NHLH1	NID2	NIPBL	NKX2-3	NKX2-8	NKX3-1	NKX3-2	NLRC5	NME6	NOA1	NODAL	NOTCH1	NOTO	NPAS2	NPAT	NPHP3	NPHP3-AS1	NR1A4	NR1D1	NR1H3	NR1H4	NR2F1	NR2F2	NR3C1	NR3C2	NR4A1	NR4A2	NRAS	NREP-AS1	NRF1	NRL	NRP2	NSF	NSMCE2	NTF3	NTRK1	NTRK2	NUDT1	NUDT5	NUSAP1	OBFC1	OIP5	OIP5-AS1	OLIG1	OMG	ORC4	ORM1	ORM2	OSM	OSMR	OSTCP1	OTX1	OTX2	PACSIN1	PAF1	PAFAH1B2	PAG1	PARD3	PARD6A	PARD6B	PARD6G	PARG	PARP1	PAWR	PAX1	PAX4	PAX5	PAX8	PAX8-AS1	PAX9	PBX1	PBX2	PBX3	PBXIP1	PCNA	PCSK9	PDGFB	PDGFD	PDGFRB	PDS5A	PDS5B	PDX1	PEMT	PER2	PER3	PEX10	PF4	PFKFB4	PGF	PGM3	PHF5A	PI16	PIGK	PIGS	PIGT	PIGU	PIK3CA	PIK3CB	PIM1	PIP4K2A	PIP5K1B	PITX3	PKNOX1	PKNOX2	PLAG1	PLAT	PLAUR	PLCG1	PLG	PLGRKT	PLRG1	PLXNB1	PLXNB2	PMS2	PNMT	PNPLA2	POC5	POGZ	POLG	POLG2	POLH	POLR1C	POLR2B	POLR2C	POLR2D	POLR2E	POLR2F	POLR2G	POLR2I	POLR2J	POMP	POU1F1	POU2F1	POU2F2	POU3F1	POU3F2	POU3F3	POU3F4	POU4F1	POU4F2	POU4F3	POU5F1	POU5F1B	POU6F2	PPARA	PPARA::RXRA	PPARG	PPFIA1	PPIE	PPIL1	PPIL4	PPIP5K1	PPP1R13B	PPP1R14D	PPP1R37	PPP2CA	PPP2R2A	PRDM1	PRKAR2A	PRKAR2A-AS1	PRKAR2B	PRKCSH	PRKCZ	PRKG1	PROC	PROS1	PROX1	PRPF19	PRPF3	PRPF31	PRPF4	PRPF40A	PRPF6	PRPF8	PRRX1	PRSS42	PRSS50	PSAP	PSD4	PSMA1	PSMA2	PSMA3	PSMA4	PSMA5	PSMA6	PSMA7	PSMA8	PSMB1	PSMB10	PSMB11	PSMB2	PSMB4	PSMB5	PSMB6	PSMB7	PSMB8	PSMB9	PSMC1	PSMC2	PSMC3	PSMC4	PSMC5	PSMC6	PSMD1	PSMD11	PSMD12	PSMD13	PSMD14	PSMD2	PSMD3	PSMD4	PSMD5	PSMD6	PSMD7	PSMD8	PSME2	PSME3	PSME4	PSRC1	PSTK	PTGIS	PTGS1	PTGS2	PTH	PTH1R	PTHLH	PTK2	PTPN1	PTPN11	PTPN2	PTPN22	PTPN23	PTPN6	PTPRA	PTS	PVR	PVRL2	PXN	PXT1	Pax6	RAB17	RAB20	RAB33B	RAB44	RAC1	RAC2	RAD21	RAD51	RALGDS	RARA	RARA(var2)	RARA::RXRA	RARA::RXRG	RASA1	RAX	RAX2	RB1	RBBP4	RBL1	RBL2	RBM22	RBMX2	RBPJ	RDH11	RDH5	RDX	REL	RELA	RELB	RELN	REPS1	RER1	REST	RETSAT	RFX2	RFX3	RFX4	RFX5	RHOA	RHOV	RIC1	RLBP1	RMDN3	RN7SKP151	RN7SL251P	RN7SL273P	RN7SL329P	RN7SL497P	RN7SL635P	RN7SL870P	RND1	RNF181	RNF187	RNF215	RNF8	RNU4ATAC14P	RNU6-1113P	RNU6-1169P	RNU6-293P	RNU6-331P	RNU6-510P	RNU6-919P	RNU7-128P	RNU7-195P	RNU7-38P	RORA	RORA(var2)	RORB	RORC	RPAP1	RPE65	RPEP4	RPL12P2	RPL29P2	RPRD1A	RPS10	RPS3	RRAGC	RRAS	RSPH3	RSPH9	RTF1	RTN4R	RUNX1	RUNX2	RUNX3	RXRA	RXRA::VDR	RXRB	RXRG	S1PR1	SARDH	SARS	SART1	SCAP	SCARB2	SCARNA21	SCN10A	SCN11A	SCN1A	SCN1B	SCN2A	SCN2B	SCN3A	SCN3B	SCN4A	SCN4B	SCN5A	SCN8A	SCN9A	SCRT1	SCRT2	SCT	SDC1	SEC61A2	SELENBP1	SEM1	SEMA4D	SERPINA1	SERPINA2	SERPINA5	SERPINC1	SERPIND1	SERPINE1	SF1	SF3A1	SF3A2	SF3A3	SF3B1	SF3B2	SF3B3	SF3B4	SF3B5	SF3B6	SFR1	SFTPB	SH2D1A	SH2D6	SH3BP4	SH3PXD2A	SHC1	SHH	SHISA5	SHMT1	SHMT2	SHOX	SIK3	SIX1	SIX2	SKI	SKIL	SKIV2L	SKP1	SKP2	SLAMF1	SLC25A20	SLC26A6	SLC29A1	SLC9A1	SLC9A8	SLU7	SMAD1	SMAD2	SMAD2::SMAD3::SMAD4	SMAD3	SMAD4	SMAD5	SMAD6	SMAD7	SMAD9	SMARCA4	SMARCC1	SMC1A	SMC3	SMURF2	SNAI1	SNAI2	SNF8	SNIP1	SNORA13	SNORD104	SNORD15A	SNRNP200	SNRNP40	SNRNP70	SNRPA	SNRPA1	SNRPB	SNRPB2	SNRPC	SNRPD1	SNRPD2	SNRPD3	SNRPE	SNRPF	SNRPFP1	SNRPFP4	SNRPG	SNRPN	SNU13	SNW1	SNX27	SNX8	SOCS2	SOCS2-AS1	SORT1	SOS1	SOX10	SOX13	SOX15	SOX21	SOX4	SOX9	SP1	SP2	SP3	SP4	SP8	SPAG9	SPARC	SPATA2	SPC24	SPDEF	SPECC1L	SPECC1L-ADORA2A	SPG20-AS1	SPI1	SPIB	SPIC	SPINK8	SPINT1	SPOCK2	SPRED2	SQSTM1	SRC	SREBF1	SREBF2	SREBF2(var2)	SRF	SRGN	SRRM2	SRSF1	SRSF3	SRSF4	SRSF5	SRSF6	SRSF9	SRY	SSRP1	ST14	STAG1	STAG2	STAT1	STAT1::STAT2	STAT3	STAT5A	STAT5B	STK38	STRN	STX11	STX1B	SUMO2P1	SUPT16H	SUPT4H1	SUPT5H	SUPT6H	SWSAP1	SYCE2	SYCP1	SYF2	SYK	SYNCRIP	TAB2	TAF11	TAGAP	TAGLN	TAL1	TAL1::TCF3	TAS2R1	TBC1D10A	TBC1D2	TBC1D22B	TBR1	TBX1	TBX15	TBX2	TBX20	TBX21	TBX4	TBX5	TBXAS1	TCEA1	TCEA2	TCF3	TCF4	TCF7L1	TCF7L2	TCP11	TCTE1	TDGF1	TEAD1	TEAD2	TEAD3	TEAD4	TEF	TEK	TEX12	TF	TFAP2A	TFAP2A(var2)	TFAP2A(var3)	TFAP2B	TFAP2B(var2)	TFAP2B(var3)	TFAP2C	TFAP2C(var2)	TFAP2C(var3)	TFAP4	TFCP2	TFDP1	TFDP2	TFE3	TFEB	TFEC	TFIP11	TFPI	TGFB1	TGFB2	TGFB3	TGFBR1	TGFBR2	TGFBR3	TGFBRAP1	TGIF1	TGIF2	TGOLN2	THADA	THAP1	THBD	THBS1	THEM4	TIAM1	TIMM9	TIMP1	TIMP2	TIMP3	TJAP1	TMA7	TMED10	TMED3	TMED7	TMED9	TMEM151B	TMEM189	TMEM189-UBE2V1	TMEM205	TMEM217	TMEM61	TMEM63B	TMEM87B	TMEM88	TMEM8C	TMIE	TMPRSS4	TMPRSS4-AS1	TMSB4X	TOM1L2	TOMM40	TP53	TP53INP2	TP63	TP73	TPRA1	TRAPPC1	TRAPPC6A	TRAT1	TRIB1	TRIM17	TRIM33	TRIM41	TRIM52	TRIM52-AS1	TRIM7	TRMT6	TRMT61A	TRMT61B	TSPAN16	TTC37	TTLL6	TUFT1	TWIST1	TXNL4A	TYRO3	U2AF1	U2AF2	UBA3	UBA5	UBA52	UBB	UBE2A	UBE2F	UBE2M	UBE2V1	UBE2Z	UBE4A	UCHL5	UFL1	UFM1	UHRF1BP1	UNC119B	UNCX	UPB1	UQCC1	UQCC2	UQCR10	UQCRC1	USF1	USF2	USH1C	USP14	USP39	USP42	USP48	VAMP5	VAMP8	VAV1	VCAN	VDR	VEGFA	VEGFB	VEGFD	VENTX	VHL	VIP	VIPR1	VLDLR	VPS16	VPS18	VPS25	VPS26BP1	VPS28	VPS33A	VPS36	VPS39	VPS41	VSX1	VWF	WAPL	WBP4	WDR12	WDR61	WNT9B	XAB2	XBP1	XPO5	XRCC3	YIPF2	YIPF3	YIPF5	YIPF6	YWHAB	YY1	ZAP70	ZBED1	ZBTB18	ZBTB33	ZBTB7A	ZBTB7B	ZBTB7C	ZBTB8OS	ZC3H12C	ZC3H12D	ZEB1	ZFP36L1	ZFP62	ZFYVE19	ZFYVE21	ZIC1	ZIC3	ZIC4	ZMAT5	ZNF143	ZNF24	ZNF263	ZNF282	ZNF296	ZNF341-AS1	ZNF354C	ZNF384	ZNF410	ZNF589	ZNF627	ZNF653	ZNF740	ZNF833P	ZPR1	ZSCAN4
h1_derived_mesenchymal_stem_cells	A2M	ABCA1	ABCC10	ABCC9	ABHD2	ACAD11	ACAN	ACBD3	ACKR4	ACSS2	ACTR2	ACTR5	ACVR1C	ACVR2A	ACVR2B	ACVRL1	ACYP1	ADAMTSL2	ADNP	ADORA2A	ADRM1	AGO1	AGO3	AGO4	AGPAT4	AHCY	AHCYL1	AHCYL2	AHSG	AIMP2	AKIRIN1	AKT1	AKT2	ALB	ALKBH3	ALOX15B	AMICA1	AMPD3	AMZ2P2	ANAPC16	ANAPC2	ANGPT1	ANGPT4	ANGPTL3	ANGPTL4	ANK2	ANK3	ANKLE2	ANKRD33B	ANKRD53	ANKS1A	APOA1	APOA1-AS	APOA2	APOA4	APOA5	APOB	APOBR	APOC3	APOE	APOF	APOH	APOL1	APOPT1	APP	AQR	AR	ARCN1	AREL1	ARF1	ARFIP2	ARHGAP35	ARHGAP45	ARHGDIA	ARHGDIB	ARHGDIG	ARHGEF11	ARHGEF12	ARIH2	ARIH2OS	ARL4C	ARNT	ARNT::HIF1A	ARNTL	ARRB1	ASCC1	ASCC2	ASCC3	ASCL1	ASPN	ATF4	ATF6	ATF7	ATP5L	ATP5SL	ATPAF2	ATRIP	AXL	B2M	B4GALT4	B4GALT5	B9D2	BACE1	BACH2	BAG5	BAK1	BANF1	BARX1	BATF3	BATF::JUN	BCAR1	BCAS2	BCKDHA	BCL3	BDNF	BEX1	BGLAP	BGN	BHLHE22	BHLHE40	BHLHE41	BHMT	BHMT2	BICD1	BLOC1S3	BMPR1B	BMPR2	BRPF3	BSX	BUD13	BUD31	C10orf54	C11orf57	C15orf62	C19orf52	C1orf122	C1orf194	C2orf68	C3orf84	C4BPA	C4BPB	C6orf1	C6orf106	C6orf223	C6orf89	C6orf99	C9orf156	CABIN1	CABP7	CALM1	CALM2	CALM3	CAMK1D	CAMP	CAPN11	CAPNS1	CARF	CARM1	CAV1	CBFA2T2	CBL	CBLC	CBS	CCDC12	CCDC151	CCDC157	CCDC159	CCDC51	CCDC97	CCL19	CCL25	CCNA1	CCNA2	CCNB1	CCND1	CCND2	CCND3	CCNE1	CCNE2	CCNL1	CCNT1	CCR3	CCR5	CCRL2	CD2	CD247	CD274	CD28	CD36	CD3D	CD3E	CD3G	CD4	CD47	CD8A	CD8B	CDC123	CDC25A	CDC27	CDC40	CDC42	CDC5L	CDC6	CDC73	CDCA8	CDH13	CDH17	CDH23	CDK1	CDK12	CDK2	CDK4	CDK6	CDK7	CDK9	CDKN1A	CDKN1B	CDKN2B	CDKN2C	CDKN2D	CDX1	CEACAM16	CEBPA	CEBPB	CEBPD	CEBPE	CEBPG	CELSR2	CELSR3	CELSR3-AS1	CENPB	CEP95	CETP	CFAP43	CGN	CH25H	CHAC1	CHD1	CHD1L	CHD3	CHERP	CHMP2A	CHMP4B	CHMP4C	CHMP6	CHN2	CHP1	CHST12	CHST3	CIRBP	CITED1	CKB	CKM	CLASRP	CLEC3B	CLOCK	CLPTM1	CLU	CMA1	CMAS	CNTROB	COL17A1	COL1A1	COL1A2	COL23A1	COL3A1	COL5A2	COL6A2	COL6A3	COL7A1	COMT	COX6A1P2	CPB2	CPNE2	CPNE5	CRAT	CREB1	CREB3	CREB3L1	CREB3L3	CREBBP	CRNKL1	CRY1	CRY2	CSDE1	CSF3R	CSK	CSNK1D	CSNK2A1	CSNK2A2	CSNK2B	CSPG5	CTCF	CTCFL	CTDP1	CTH	CTIF	CTLA4	CTNNA1	CTNNB1	CTNND1	CTR9	CTSG	CTTN	CUBN	CUL1	CWC22	CXCR4	CYB5D1	CYCSP2	CYP39A1	CYP46A1	CYP7A1	DAB2	DAPP1	DARS	DBH	DBP	DCN	DDC	DDX20	DDX23	DDX42	DDX46	DDX5	DDX58	DHFR	DHFR2	DHX15	DHX16	DHX30	DHX35	DHX38	DICER1	DLK2	DLL4	DLST	DLX6	DMGDH	DMRT3	DNAJC13	DNAJC17	DOCK3	DOK1	DOK2	DPP4	DPPA5P4	DPYS	DST	DUSP1	DUX4	DYM	DYNC2LI1	E2F1	E2F4	E2F5	E2F6	E2F7	E2F8	EBF1	ECSIT	EDIL3	EDN2	EDN3	EDNRA	EFTUD2	EGF	EGFR	EGLN3	EGR1	EGR2	EGR3	EGR4	EHF	EIF2B1	EIF2B2	EIF2B3	EIF2B4	EIF2B5	EIF2S1	EIF2S2	EIF2S2P5	EIF2S3	EIF2S3B	EIF3B	EIF4G2	EIF5	EIF6	ELF1	ELF3	ELF4	ELF5	ELK1	ELK3	ELK4	ELMOD3	ELOA	ELP6	EML4	EMX1	EMX2	EN1	EN2	EOMES	EP300	EPAS1	EPHA10	EPHB1	EPO	EPOR	ERBB2	ERF	ERG	ERGIC1	ERN1	ESCO1	ESCO2	ESR1	ESR2	ESRRA	ESRRB	ESX1	ETS1	ETV1	ETV2	ETV3	ETV4	ETV5	ETV6	ETV7	EVX1	EVX2	EXD1	EXOSC5	EZR	F10	F11	F2	F2R	F2RL1	F2RL2	F2RL3	F3	F5	F7	F8	F9	FABP1	FABP4	FADD	FAM220A	FAM65C	FAM92A1P1	FBXL3	FBXO41	FBXW12	FCF1	FDX1	FEV	FGA	FGB	FGD2	FGF2	FGG	FKBPL	FLI1	FLT1	FLT4	FMOD	FN1	FOS	FOS::JUN	FOS::JUN(var2)	FOS::JUNB	FOS::JUND	FOSB	FOSB::JUN	FOSB::JUNB	FOSB::JUNB(var2)	FOSL1	FOSL1::JUN	FOSL1::JUN(var2)	FOSL1::JUNB	FOSL1::JUND	FOSL1::JUND(var2)	FOSL2	FOSL2::JUN	FOSL2::JUN(var2)	FOSL2::JUNB	FOSL2::JUNB(var2)	FOSL2::JUND	FOSL2::JUND(var2)	FOXA1	FOXB1	FOXC1	FOXC2	FOXD1	FOXD2	FOXF2	FOXG1	FOXH1	FOXI1	FOXK1	FOXK2	FOXL1	FOXO1	FOXO3	FOXO4	FOXO6	FOXP1	FOXP2	FOXP3	FPGS	FTCD	FTSJ2	FURIN	FYB1	FYN	GAB2	GABBR1	GABPA	GAS6	GATA1	GATA1::TAL1	GATA2	GATA3	GATA5	GATA6	GATSL3	GBA	GBX1	GBX2	GC	GCC1	GCG	GCGR	GCH1	GCHFR	GCLC	GCLM	GCM1	GCM2	GDPD5	GEM	GEMIN7	GGCT	GGCX	GGNBP1	GGT1	GGT7	GID4	GIP	GIPR	GLI2	GLIS2	GLIS3	GLP1R	GLTSCR1	GMDS	GMEB2	GNB2L1	GNE	GNPNAT1	GOSR1	GOSR2	GP6	GPAA1	GPBP1	GPC1	GPR119	GPR137	GPR146	GPX4	GRAP2	GRB2	GRB7	GRHL1	GRHL2	GRM4	GSC	GSC2	GSS	GSTO1	GSX1	GTF2F1	GTF2F2	GTPBP2	GUCD1	HDAC2	HERPUD1	HES7	HESX1	HEY1	HEY2	HGF	HIF1A	HIF1AP1	HIF3A	HINFP	HIST3H2BB	HLA-A	HLA-B	HLA-C	HLA-DQB1	HLA-G	HLF	HMBOX1	HMGA1	HMGB3P1	HMGN1P14	HNF1A	HNF1B	HNF4A	HNF4G	HNRNPA1	HNRNPA2B1	HNRNPA3	HNRNPD	HNRNPM	HNRNPR	HNRNPU	HNRNPUL1	HOXA10	HOXA13	HOXA2	HOXA5	HOXB-AS4	HOXB13	HOXB2	HOXB3	HOXB9	HOXC10	HOXC11	HOXC12	HOXC13	HOXD11	HOXD12	HOXD13	HPR	HRG	HSF1	HSF2	HSF4	HSP90AA1	HSP90AB1	HSPE1P18	HSPE1P9	HSPG2	IAPP	IBA57	IBA57-AS1	ID4	IFIH1	IFNG	IFT46	IGF1	IGF1R	IGF2	IGF2BP1	IL17A	IL1A	IL1F10	IL1R2	IL1RL2	IL1RN	IL2	IL2RA	IL2RB	IL36A	IL36B	IL6ST	ING1	INHBA	INHBB	INO80	INO80C	INO80E	INPP5A	INPP5B	INSM1	IP6K2	IP6K3	IRF1	IRF3	IRF4	IRF9	IRGM	ISCA1P4	ISL2	ISX	ITGA2	ITGAV	ITGB4	ITGB6	ITK	ITPKA	ITPR3	IVNS1ABP	JAK1	JAK2	JDP2	JDP2(var2)	JUN	JUN(var2)	JUN::JUNB	JUN::JUNB(var2)	JUNB	JUNB(var2)	JUND	JUND(var2)	JUP	KANK2	KCNAB1	KCNAB3	KCNB1	KCNIP2-AS1	KCNJ11	KCNK17	KCNQ3	KCTD20	KDELR2	KDM6B	KDR	KIAA0196	KIAA0586	KIAA1324	KIF9	KIF9-AS1	KIT	KITLG	KLC1	KLF13	KLF14	KLF16	KLF4	KLF5	KLF9	KLHL18	KLHL35	KMT2A	KNG1	KRT18P47	KRT8P28	LAP3P2	LAT	LBX1	LBX2	LCAT	LCK	LCP2	LDLR	LDLRAP1	LEF1	LEFTY1	LEMD2	LEO1	LHX2	LHX6	LHX9	LIF	LIFR	LIN37	LIN54	LIN9	LINC00336	LINC00847	LINC00881	LINC01016	LINC01220	LINC01270	LINC01271	LINC01273	LINC01465	LINGO1	LIPC	LMF1	LMX1A	LMX1B	LPA	LPL	LRP1	LRP2	LRP8	LRPAP1	LRRC2	LRRC48	LRRC73	LSM2	LSM3	LSM4	LSM5	LSM6	LSM8	LTBP1	LTBP4	LTF	LUM	LYN	MAD1L1	MAD2L1BP	MAF::NFE2	MAFF	MAFG	MAFK	MAG	MAGEH1	MANBAL	MAP2K5	MAP3K1	MAP4	MAP4K4	MAP6	MAPK1	MAPK3	MAPK8	MAPKBP1	MARK3	MAT2A	MAT2B	MAVS	MAX	MAX::MYC	MBD5	MBTPS2	MCM2	MCM7	MEF2A	MEF2D	MEIS1	MEIS2	MEIS3	MEOX1	MEOX2	MERTK	MET	MFAP1	MFGE8	MGA	MGAT1	MGEA5	MGLL	MIR1226	MIR1275	MIR196A1	MIR2115	MIR326	MIRLET7I	MITF	MIXL1	MLH3	MLLT1	MLN	MLNR	MLPH	MLX	MLXIPL	MMP1	MMP14	MMP2	MMP24	MMP3	MMP7	MMP9	MNT	MOB2	MORF4L1	MPHOSPH10	MPZL3	MRPL14	MRPL55	MRPS18A	MRPS18AP1	MRVI1	MRVI1-AS1	MSC	MSI2	MSX1	MSX2	MTCH1	MTF1	MTFP1	MTHFD1L	MTHFD2L	MTMR3	MTR	MTREX	MTTP	MXI1	MYB	MYBL1	MYBL2	MYC	MYCBP	MYCN	MYF6	MYH7	MYL3	MYOCD	MZF1	MZF1(var2)	NAA38	NAGK	NANS	NBEAL2	NCBP1	NCBP2	NCEH1	NCOA6	NDN	NDUFA12	NDUFAF1	NDUFB1P1	NEK6	NEK9	NELFA	NELFB	NELFCD	NEURL1	NEURL1B	NEUROD1	NEUROD2	NEUROG2	NF2	NFASC	NFATC2	NFATC3	NFE2	NFE2L2	NFIA	NFIC	NFIC::TLX1	NFIL3	NFIX	NFKB1	NFKB2	NFKBIE	NFKBIZ	NFRKB	NFX1	NFYA	NFYB	NGF	NGFR	NHLH1	NID2	NIPBL	NKX2-3	NKX2-8	NKX3-1	NKX3-2	NLRC5	NME6	NOA1	NODAL	NOTCH1	NOTO	NPAS2	NPAT	NPEPL1	NPHP3	NPHP3-AS1	NR1A4	NR1A4::RXRA	NR1D1	NR1H3	NR1H4	NR2F1	NR2F2	NR3C1	NR3C2	NR4A1	NR4A2	NR4A2::RXRA	NRAS	NREP	NRF1	NRL	NRP2	NSF	NSMCE2	NTF3	NTRK1	NTRK2	NUDT1	NUDT5	NUSAP1	OIP5	OIP5-AS1	OLIG1	OMG	ORC4	ORM1	ORM2	OSM	OSMR	OTX1	OTX2	PACSIN1	PAF1	PAFAH1B2	PAG1	PARD3	PARD6A	PARD6B	PARD6G	PARG	PARP1	PAWR	PAX1	PAX4	PAX5	PAX9	PBX1	PBX2	PBX3	PBXIP1	PCNA	PCSK9	PDGFB	PDGFD	PDGFRB	PDS5A	PDS5B	PDX1	PEMT	PER2	PER3	PEX10	PF4	PFKFB4	PGF	PGM3	PHF5A	PHLDB1	PI16	PIGK	PIGS	PIGT	PIGU	PIH1D2	PIK3CA	PIK3CB	PIM1	PIP4K2A	PIP5K1B	PITX3	PKNOX1	PKNOX2	PLAG1	PLAT	PLAUR	PLCG1	PLG	PLGRKT	PLRG1	PLXNB1	PLXNB2	PMS2	PNMT	PNPLA1	PNPLA2	POC5	POGZ	POLG	POLG2	POLH	POLR1C	POLR2B	POLR2C	POLR2D	POLR2E	POLR2F	POLR2G	POLR2I	POLR2J	POMP	POU1F1	POU2F1	POU2F2	POU3F1	POU3F2	POU3F3	POU3F4	POU4F1	POU4F2	POU4F3	POU5F1	POU5F1B	POU6F2	PPARA	PPARA::RXRA	PPARG	PPIE	PPIL1	PPIL4	PPIP5K1	PPP1R13B	PPP1R37	PPP2CA	PPP2R2A	PRDM1	PRKAR2A	PRKAR2B	PRKCSH	PRKCZ	PRKG1	PROC	PROS1	PROX1	PRPF19	PRPF3	PRPF31	PRPF4	PRPF40A	PRPF6	PRPF8	PRRX1	PSAP	PSMA1	PSMA2	PSMA3	PSMA4	PSMA5	PSMA6	PSMA7	PSMA8	PSMB1	PSMB10	PSMB11	PSMB2	PSMB4	PSMB5	PSMB6	PSMB7	PSMB8	PSMB9	PSMC1	PSMC2	PSMC3	PSMC4	PSMC5	PSMC6	PSMD1	PSMD11	PSMD12	PSMD13	PSMD14	PSMD2	PSMD3	PSMD4	PSMD5	PSMD6	PSMD7	PSMD8	PSME2	PSME3	PSME4	PSRC1	PSTK	PTGIS	PTGS1	PTGS2	PTH	PTH1R	PTHLH	PTK2	PTPN1	PTPN11	PTPN2	PTPN22	PTPN23	PTPN6	PTPRA	PTS	PVR	PVRL2	PXN	PXT1	Pax6	RAB17	RAB20	RAB33B	RAC1	RAC2	RAD21	RAD51	RALGDS	RARA	RARA(var2)	RARA::RXRA	RARA::RXRG	RASA1	RAX	RAX2	RB1	RBBP4	RBL1	RBL2	RBM22	RBMX2	RBPJ	RDH11	RDH5	RDX	REL	RELA	RELB	RELN	REPS1	RER1	REST	RETSAT	RFX2	RFX3	RFX4	RFX5	RHOA	RHOV	RIC1	RLBP1	RMDN3	RN7SKP151	RN7SKP66	RN7SL234P	RN7SL329P	RN7SL497P	RN7SL502P	RN7SL635P	RN7SL672P	RN7SL748P	RN7SL870P	RND1	RNF181	RNF187	RNF215	RNF8	RNU1-42P	RNU4-68P	RNU4ATAC14P	RNU6-1113P	RNU6-1169P	RNU6-147P	RNU6-293P	RNU6-331P	RNU6-510P	RNU6-689P	RNU6-919P	RNU6ATAC39P	RNU6ATAC3P	RNU7-128P	RNU7-160P	RNU7-38P	RNU7-3P	RORA	RORA(var2)	RORB	RORC	RPAP1	RPE65	RPEP4	RPL12P2	RPL21P107	RPL29P2	RPL31P57	RPL7P25	RPRD1A	RPS10	RPS24P17	RPS3	RPS6KL1	RRAGC	RRAS	RSPH3	RSPH9	RTF1	RTN4R	RTP3	RUNX1	RUNX2	RUNX3	RXRA	RXRA::VDR	RXRB	RXRG	S1PR1	SARDH	SARS	SART1	SCAP	SCARB2	SCN10A	SCN11A	SCN1A	SCN1B	SCN2A	SCN2B	SCN3A	SCN3B	SCN4A	SCN4B	SCN5A	SCN8A	SCN9A	SCRT1	SCRT2	SCT	SDC1	SEC61A2	SELENBP1	SEM1	SEMA4D	SERBP1	SERPINA1	SERPINA5	SERPINC1	SERPIND1	SERPINE1	SERPINH1	SETD2	SF1	SF3A1	SF3A2	SF3A3	SF3B1	SF3B2	SF3B3	SF3B4	SF3B5	SF3B6	SFR1	SFTPB	SH2D1A	SH2D6	SH3BP4	SH3PXD2A	SHC1	SHH	SHISA5	SHMT1	SHMT2	SHOX	SIK3	SIX1	SIX2	SKI	SKIL	SKIV2L	SKP1	SKP2	SLAMF1	SLC25A20	SLC26A6	SLC29A1	SLC35B2	SLC9A1	SLC9A8	SLU7	SMAD1	SMAD2	SMAD2::SMAD3::SMAD4	SMAD3	SMAD4	SMAD5	SMAD6	SMAD7	SMAD9	SMARCA4	SMARCC1	SMC1A	SMC3	SMURF2	SNAI1	SNAI2	SNF8	SNIP1	SNORD104	SNORD15A	SNORD15B	SNRNP200	SNRNP40	SNRNP70	SNRPA	SNRPA1	SNRPB	SNRPB2	SNRPC	SNRPD1	SNRPD2	SNRPD3	SNRPE	SNRPF	SNRPFP1	SNRPFP4	SNRPG	SNRPN	SNU13	SNW1	SNX27	SNX8	SOCS2	SOCS2-AS1	SORT1	SOS1	SOX10	SOX13	SOX15	SOX21	SOX4	SOX9	SP1	SP2	SP3	SP4	SP8	SPAG9	SPARC	SPATA2	SPC24	SPDEF	SPECC1L	SPECC1L-ADORA2A	SPG20-AS1	SPI1	SPIB	SPIC	SPINK8	SPOCK2	SPRED2	SQSTM1	SRC	SREBF1	SREBF2	SREBF2(var2)	SRF	SRGN	SRRM2	SRSF1	SRSF3	SRSF4	SRSF5	SRSF6	SRSF9	SRY	SSRP1	STAG1	STAG2	STAT1	STAT1::STAT2	STAT3	STAT5A	STAT5B	STK38	STRN	STX11	STX1B	SUMO2P1	SUPT16H	SUPT4H1	SUPT5H	SUPT6H	SUSD2	SWSAP1	SYCE2	SYCP1	SYF2	SYK	SYNCRIP	TAB2	TAF11	TAGAP	TAGLN	TAL1	TAL1::TCF3	TAS2R1	TBC1D10A	TBC1D2	TBC1D22B	TBR1	TBX1	TBX15	TBX2	TBX20	TBX21	TBX4	TBX5	TBXAS1	TCEA1	TCEA2	TCF3	TCF4	TCF7L1	TCF7L2	TCP11	TCTE1	TDGF1	TEAD1	TEAD2	TEAD3	TEAD4	TEF	TEK	TEX12	TF	TFAP2A	TFAP2A(var2)	TFAP2A(var3)	TFAP2B	TFAP2B(var2)	TFAP2B(var3)	TFAP2C	TFAP2C(var2)	TFAP2C(var3)	TFAP4	TFCP2	TFDP1	TFDP2	TFE3	TFEB	TFEC	TFIP11	TFPI	TGFB1	TGFB2	TGFB3	TGFBR1	TGFBR2	TGFBR3	TGFBRAP1	TGIF1	TGIF2	TGOLN2	THADA	THAP1	THBD	THBS1	THEM4	TIAM1	TIMM9	TIMP1	TIMP2	TIMP3	TJAP1	TMA7	TMED10	TMED3	TMED7	TMED9	TMEM189	TMEM189-UBE2V1	TMEM205	TMEM217	TMEM63B	TMEM87B	TMEM88	TMEM91	TMSB4X	TOM1L2	TOMM40	TP53	TP53INP2	TP63	TP73	TPRA1	TRAPPC1	TRAPPC6A	TRAT1	TRIB1	TRIM33	TRIM41	TRIM52	TRIM52-AS1	TRIM7	TRMT6	TRMT61A	TRMT61B	TTC37	TTLL6	TUFT1	TWIST1	TXNL4A	U2AF1	U2AF2	UBA3	UBA5	UBA52	UBB	UBE2A	UBE2F	UBE2M	UBE2V1	UBE2Z	UBE4A	UCHL5	UFL1	UFM1	UNC119B	UNCX	UPB1	UQCC1	UQCC2	UQCR10	UQCRC1	USF1	USF2	USH1C	USP14	USP39	USP42	USP48	UST	VAMP5	VAMP8	VAV1	VCAN	VDR	VEGFA	VEGFB	VEGFD	VENTX	VHL	VIP	VIPR1	VLDLR	VPS16	VPS18	VPS25	VPS26BP1	VPS28	VPS33A	VPS36	VPS39	VPS41	VSX1	VTRNA2-2P	VWF	WAPL	WBP4	WDR12	WDR61	WNT9B	XAB2	XBP1	XPO5	XRCC3	YIPF2	YIPF3	YIPF5	YIPF6	YWHAB	YY1	ZAP70	ZBED1	ZBTB18	ZBTB33	ZBTB7A	ZBTB7B	ZBTB7C	ZBTB8OS	ZC2HC1C	ZC3H12C	ZC3H12D	ZEB1	ZFP36L1	ZFP62	ZFYVE19	ZFYVE21	ZIC1	ZIC3	ZIC4	ZMAT5	ZNF143	ZNF24	ZNF263	ZNF282	ZNF341	ZNF341-AS1	ZNF354C	ZNF384	ZNF410	ZNF589	ZNF627	ZNF653	ZNF740	ZPR1	ZSCAN4
fibroblasts_fetal_skin_scalp	A2M	ABCA1	ABCC10	ABCC9	ABHD2	ACAD11	ACAN	ACKR4	ACSS2	ACTR2	ACTR5	ACVR1C	ACVR2A	ACVR2B	ACVRL1	ADNP	ADORA2A	ADORA2A-AS1	ADRM1	AGO1	AGO3	AGO4	AGPAT4	AHCY	AHCYL1	AHCYL2	AHSG	AIMP2	AKAP12	AKIRIN1	AKT1	AKT2	ALB	ALKBH3	ALS2CL	AMPD3	AMZ2P2	ANAPC16	ANAPC2	ANGPT1	ANGPT4	ANGPTL3	ANGPTL4	ANK2	ANK3	ANKLE2	ANKS1A	ANP32B	APOA1	APOA1-AS	APOA2	APOA4	APOA5	APOB	APOBR	APOC3	APOE	APOF	APOH	APOL1	APOPT1	APP	AQR	AR	ARCN1	AREL1	ARF1	ARFIP2	ARHGAP35	ARHGAP45	ARHGDIA	ARHGDIB	ARHGDIG	ARHGEF11	ARHGEF12	ARIH2	ARIH2OS	ARNT	ARNT::HIF1A	ARNTL	ARRB1	ASCC1	ASCC2	ASCC3	ASCL1	ASPN	ATF4	ATF6	ATF7	ATP5L	ATPAF2	ATRIP	AXL	B2M	B9D2	BACE1	BACH2	BAG5	BAK1	BANF1	BARX1	BATF3	BATF::JUN	BCAR1	BCAS2	BCKDHA	BCL3	BDNF	BEND6	BEX1	BGLAP	BGN	BHLHE22	BHLHE40	BHLHE41	BHMT	BHMT2	BICD1	BLOC1S3	BMPR1B	BMPR2	BRPF3	BSX	BUD13	BUD31	C10orf105	C10orf54	C15orf62	C19orf52	C1orf122	C1orf194	C2orf68	C4BPA	C4BPB	C6orf1	C6orf106	C6orf222	C6orf223	C6orf89	C6orf99	C9orf156	CABIN1	CALM1	CALM2	CALM3	CAMK1D	CAPG	CAPN11	CAPNS1	CARF	CARM1	CAV1	CBL	CBLC	CBS	CCDC12	CCDC151	CCDC157	CCDC159	CCDC97	CCL19	CCL25	CCNA1	CCNA2	CCNB1	CCND1	CCND2	CCND3	CCNE1	CCNE2	CCNL1	CCNT1	CCR3	CCR5	CCRL2	CD2	CD247	CD274	CD28	CD36	CD3D	CD3E	CD3G	CD4	CD47	CD8A	CD8B	CDC25A	CDC27	CDC40	CDC42	CDC5L	CDC6	CDC73	CDCA8	CDH13	CDH17	CDH23	CDH23-AS1	CDK1	CDK12	CDK2	CDK4	CDK6	CDK7	CDK9	CDKN1A	CDKN1B	CDKN2B	CDKN2C	CDKN2D	CDX1	CEACAM16	CEACAM19	CEBPA	CEBPB	CEBPD	CEBPE	CEBPG	CELSR3	CELSR3-AS1	CENPB	CEP68	CEP95	CETP	CGN	CH25H	CHAC1	CHD1	CHD1L	CHD3	CHERP	CHMP2A	CHMP4B	CHMP4C	CHMP6	CHN2	CHP1	CHST12	CHST3	CIRBP	CITED1	CKB	CKM	CLEC3B	CLOCK	CLPTM1	CLU	CMA1	CMAS	CNTROB	COL17A1	COL1A1	COL1A2	COL23A1	COL3A1	COL5A2	COL6A2	COL6A3	COL7A1	COMT	COX6A1P2	CPB2	CPNE2	CRAT	CREB1	CREB3	CREB3L1	CREB3L3	CREBBP	CRNKL1	CRY1	CRY2	CSDE1	CSF3R	CSK	CSNK1D	CSNK2A1	CSNK2A2	CSNK2B	CSPG5	CTCF	CTCFL	CTDP1	CTH	CTIF	CTLA4	CTNNA1	CTNNB1	CTNND1	CTR9	CTSG	CTTN	CUBN	CUL1	CWC22	CXCR4	CYB5D1	CYP39A1	CYP46A1	CYP7A1	DAB2	DAGLB	DAPP1	DARS	DARS-AS1	DBH	DBP	DCN	DDC	DDX20	DDX23	DDX42	DDX46	DDX5	DDX58	DHFR	DHFR2	DHX15	DHX16	DHX30	DHX35	DHX38	DICER1	DLL4	DLST	DLX6	DMGDH	DMRT3	DNAJC13	DNAJC17	DOCK3	DOK1	DOK2	DPP4	DPPA5P4	DPYS	DST	DUSP1	DUX4	DYM	DYNC2LI1	E2F1	E2F4	E2F5	E2F6	E2F7	E2F8	EBF1	ECSIT	EDIL3	EDN2	EDN3	EDNRA	EFTUD2	EGF	EGFR	EGLN3	EGR1	EGR2	EGR3	EGR4	EHF	EIF2B1	EIF2B2	EIF2B3	EIF2B4	EIF2B5	EIF2S1	EIF2S2	EIF2S3	EIF2S3B	EIF3B	EIF4G2	EIF5	EIF6	ELF1	ELF3	ELF4	ELF5	ELK1	ELK3	ELK4	ELMOD3	ELOA	ELOVL1	ELP6	EML4	EMX2	EN1	EN2	EOMES	EP300	EPAS1	EPHA10	EPHB1	EPO	EPOR	ERBB2	ERF	ERG	ERGIC1	ERN1	ESCO1	ESCO2	ESR1	ESR2	ESRRA	ESRRB	ESX1	ETS1	ETV1	ETV2	ETV3	ETV4	ETV5	ETV6	ETV7	EVX1	EVX2	EXD1	EXOSC5	EZR	EZR-AS1	F10	F11	F2	F2R	F2RL1	F2RL2	F2RL3	F3	F5	F7	F8	F9	FABP1	FABP4	FADD	FAM220A	FBXL3	FBXO41	FBXW12	FCF1	FDX1	FEV	FGA	FGB	FGD2	FGF2	FGG	FKBPL	FLI1	FLT1	FLT4	FMOD	FN1	FOS	FOS::JUN	FOS::JUN(var2)	FOS::JUNB	FOS::JUND	FOSB	FOSB::JUN	FOSB::JUNB	FOSB::JUNB(var2)	FOSL1	FOSL1::JUN	FOSL1::JUN(var2)	FOSL1::JUNB	FOSL1::JUND	FOSL1::JUND(var2)	FOSL2	FOSL2::JUN	FOSL2::JUN(var2)	FOSL2::JUNB	FOSL2::JUNB(var2)	FOSL2::JUND	FOSL2::JUND(var2)	FOXA1	FOXB1	FOXC1	FOXC2	FOXD1	FOXD2	FOXF2	FOXG1	FOXH1	FOXI1	FOXK1	FOXK2	FOXL1	FOXO1	FOXO3	FOXO4	FOXO6	FOXP1	FOXP2	FOXP3	FPGS	FTCD	FURIN	FYB1	FYN	GAB2	GABBR1	GABPA	GAS6	GATA1	GATA2	GATA3	GATA5	GATA6	GBA	GBX1	GBX2	GC	GCC1	GCG	GCGR	GCH1	GCHFR	GCLC	GCLM	GCM1	GCM2	GDPD5	GEMIN7	GGCT	GGCX	GGNBP1	GGT1	GGT7	GID4	GIP	GIPR	GLI2	GLIS2	GLIS3	GLP1R	GMDS	GMEB2	GNE	GNPNAT1	GOSR1	GOSR2	GP6	GPAA1	GPBP1	GPC1	GPR119	GPR137	GPR146	GPX4	GRAP2	GRB2	GRB7	GRHL1	GRHL2	GRM4	GSC	GSC2	GSS	GSTO1	GSX1	GTF2F1	GTF2F2	GTPBP2	GUCD1	HAPLN3	HDAC2	HERPUD1	HES7	HESX1	HEY1	HEY2	HGF	HIF1A	HIF1AP1	HIF3A	HINFP	HIST3H2BB	HLA-A	HLA-B	HLA-C	HLA-DQB1	HLA-G	HLF	HMBOX1	HMGA1	HMGB1P8	HNF1A	HNF1B	HNF4A	HNF4G	HNRNPA1	HNRNPA2B1	HNRNPA3	HNRNPD	HNRNPM	HNRNPR	HNRNPU	HNRNPUL1	HOXA10	HOXA13	HOXA2	HOXA5	HOXB13	HOXB2	HOXB3	HOXB9	HOXC10	HOXC11	HOXC12	HOXC13	HOXD11	HOXD12	HOXD13	HPR	HRG	HSD17B12	HSF1	HSF2	HSF4	HSP90AA1	HSP90AB1	HSPE1P9	HSPG2	IAPP	IBA57	IBA57-AS1	ID4	IFIH1	IFNG	IFT46	IGF1	IGF1R	IGF2	IGF2BP1	IL17A	IL1A	IL1F10	IL1R2	IL1RL2	IL1RN	IL2	IL2RA	IL2RB	IL36A	IL36B	IL6ST	ING1	INHBA	INHBB	INO80	INO80C	INO80E	INPP5A	INPP5B	INSM1	IP6K2	IP6K3	IRF1	IRF3	IRF4	IRF9	ISL2	ISX	ITGA2	ITGAV	ITGB4	ITGB6	ITK	ITPKA	ITPR3	JAK1	JAK2	JDP2	JDP2(var2)	JUN	JUN(var2)	JUN::JUNB	JUN::JUNB(var2)	JUNB	JUNB(var2)	JUND	JUND(var2)	JUP	KANK2	KCNAB1	KCNAB3	KCNB1	KCNIP2-AS1	KCNJ11	KCNQ3	KCTD20	KDELR2	KDM6B	KDR	KIAA0196	KIF9	KIT	KITLG	KLC1	KLF13	KLF14	KLF16	KLF4	KLF5	KLF9	KLHL18	KLHL35	KMT2A	KNG1	KRT8P28	LAT	LBX1	LBX2	LCAT	LCK	LCP2	LDLR	LDLRAP1	LEF1	LEFTY1	LEMD2	LEO1	LHX2	LHX6	LHX9	LIF	LIFR	LIN37	LIN54	LIN9	LINC00336	LINC00881	LINC01016	LINC01220	LINC01270	LINC01273	LINC01465	LINGO1	LIPC	LMF1	LMX1A	LMX1B	LPA	LPL	LRP1	LRP2	LRP8	LRPAP1	LRRC2	LRRC48	LSM2	LSM3	LSM4	LSM5	LSM6	LSM8	LTBP1	LTBP4	LUM	LYN	MAD1L1	MAD2L1BP	MAF::NFE2	MAFF	MAFG	MAFK	MAG	MAGEH1	MAP2K5	MAP3K1	MAP4	MAP4K4	MAP6	MAPK1	MAPK3	MAPK8	MAPKBP1	MARK3	MAT2A	MAT2B	MAVS	MAX	MAX::MYC	MBD5	MBTPS2	MCM2	MCM7	MEF2A	MEF2D	MEIS1	MEIS2	MEIS3	MEOX1	MEOX2	MERTK	MET	MFAP1	MFGE8	MGA	MGAT1	MGEA5	MGLL	MIR1226	MIR1275	MIRLET7I	MITF	MIXL1	MLH3	MLLT1	MLN	MLNR	MLPH	MLX	MLXIPL	MMP1	MMP14	MMP2	MMP24	MMP3	MMP7	MMP9	MNT	MOB2	MORF4L1	MPHOSPH10	MRPL14	MRPL55	MRPS18A	MRVI1	MRVI1-AS1	MSC	MSX1	MSX2	MTCH1	MTF1	MTFP1	MTHFD1L	MTHFD2L	MTR	MTREX	MTTP	MXI1	MYB	MYBL1	MYBL2	MYC	MYCBP	MYCN	MYF6	MYH7	MYL3	MYOCD	MZF1	MZF1(var2)	NAA38	NAGK	NANS	NAV2	NBEAL2	NCBP1	NCBP2	NCEH1	NCOA6	NDN	NDUFA12	NDUFAF1	NEK6	NEK9	NELFA	NELFB	NELFCD	NEURL1	NEURL1B	NEUROD1	NEUROD2	NEUROG2	NF2	NFASC	NFATC2	NFATC3	NFE2	NFE2L2	NFIA	NFIC	NFIC::TLX1	NFIL3	NFIX	NFKB1	NFKB2	NFKBIE	NFKBIZ	NFRKB	NFX1	NFYA	NFYB	NGF	NGFR	NHLH1	NID2	NIPBL	NKX2-3	NKX2-8	NKX3-1	NKX3-2	NLRC5	NME6	NOA1	NODAL	NOTCH1	NOTO	NPAS2	NPAT	NPHP3	NPHP3-AS1	NR1A4	NR1A4::RXRA	NR1D1	NR1H3	NR1H4	NR2F1	NR2F2	NR3C1	NR3C2	NR4A1	NR4A2	NRAS	NREP	NRF1	NRL	NRP2	NSF	NSMCE2	NTF3	NTRK1	NTRK2	NUSAP1	OBFC1	OIP5	OIP5-AS1	OLIG1	OMG	ORC4	ORM1	ORM2	OSM	OSMR	OTX1	OTX2	PACSIN1	PAF1	PAFAH1B2	PAG1	PARD3	PARD6A	PARD6B	PARD6G	PARG	PARP1	PAWR	PAX1	PAX4	PAX5	PAX9	PBX1	PBX2	PBX3	PBXIP1	PCNA	PCSK9	PDGFB	PDGFD	PDGFRB	PDS5A	PDS5B	PDX1	PEMT	PER2	PER3	PEX10	PF4	PFKFB4	PGF	PGM3	PHF5A	PI16	PIGK	PIGS	PIGT	PIGU	PIK3CA	PIK3CB	PIM1	PIP4K2A	PIP5K1B	PITX3	PKNOX1	PKNOX2	PLAG1	PLAT	PLAUR	PLCG1	PLG	PLGRKT	PLRG1	PLXNB1	PLXNB2	PMS2	PNMT	PNPLA1	PNPLA2	POC5	POGZ	POLG	POLG2	POLH	POLR1C	POLR2B	POLR2C	POLR2D	POLR2E	POLR2F	POLR2G	POLR2I	POLR2J	POMP	POU1F1	POU2F1	POU2F2	POU3F1	POU3F2	POU3F3	POU3F4	POU4F1	POU4F2	POU4F3	POU5F1	POU5F1B	POU6F2	PPARA	PPARA::RXRA	PPARG	PPIE	PPIL1	PPIL4	PPIP5K1	PPP1R13B	PPP2CA	PPP2R2A	PRDM1	PRKAR2A	PRKAR2B	PRKCSH	PRKCZ	PRKG1	PROC	PROS1	PROX1	PRPF19	PRPF3	PRPF31	PRPF4	PRPF40A	PRPF6	PRPF8	PRRX1	PRSS42	PRSS44	PRSS50	PSAP	PSMA1	PSMA2	PSMA3	PSMA4	PSMA5	PSMA6	PSMA7	PSMA8	PSMB1	PSMB10	PSMB11	PSMB2	PSMB4	PSMB5	PSMB6	PSMB7	PSMB8	PSMB9	PSMC1	PSMC2	PSMC3	PSMC4	PSMC5	PSMC6	PSMD1	PSMD11	PSMD12	PSMD13	PSMD14	PSMD2	PSMD3	PSMD4	PSMD5	PSMD6	PSMD7	PSMD8	PSME2	PSME3	PSME4	PSRC1	PSTK	PTGIS	PTGS1	PTGS2	PTH	PTH1R	PTHLH	PTK2	PTPN1	PTPN11	PTPN2	PTPN22	PTPN23	PTPN6	PTPRA	PTS	PVR	PVRL2	PXN	PXT1	Pax6	RAB17	RAB20	RAB33B	RAC1	RAC2	RAD21	RAD51	RALGDS	RARA	RARA(var2)	RARA::RXRA	RARA::RXRG	RASA1	RAX	RAX2	RB1	RBBP4	RBL1	RBL2	RBM22	RBMX2	RBPJ	RDH11	RDH5	RDX	REL	RELA	RELB	RELN	REPS1	RER1	REST	RFX2	RFX3	RFX4	RFX5	RHOA	RHOV	RIC1	RLBP1	RMDN3	RN7SL251P	RN7SL329P	RN7SL748P	RN7SL870P	RND1	RNF181	RNF215	RNF8	RNU4-68P	RNU4ATAC14P	RNU6-147P	RNU6-293P	RNU6-510P	RNU6-919P	RNU6ATAC3P	RNU7-160P	RNU7-195P	RNU7-38P	RNU7-3P	RORA	RORA(var2)	RORB	RORC	RPE65	RPL12P2	RPL29P2	RPL31P57	RPRD1A	RPS10	RPS3	RRAGC	RRAS	RSPH3	RSPH9	RTF1	RTN4R	RUNX1	RUNX2	RUNX3	RXRA	RXRA::VDR	RXRB	RXRG	S1PR1	SARDH	SARS	SART1	SCAP	SCARB2	SCARNA21	SCN10A	SCN11A	SCN1A	SCN1B	SCN2A	SCN2B	SCN3A	SCN3B	SCN4A	SCN4B	SCN5A	SCN8A	SCN9A	SCRT1	SCRT2	SCT	SDC1	SEC61A2	SEM1	SEMA4D	SERPINA1	SERPINA2	SERPINA5	SERPINC1	SERPIND1	SERPINE1	SERPINH1	SF1	SF3A1	SF3A2	SF3A3	SF3B1	SF3B2	SF3B3	SF3B4	SF3B5	SF3B6	SFR1	SFTPB	SH2D1A	SH2D6	SHC1	SHH	SHMT1	SHMT2	SHOX	SIK3	SIX1	SIX2	SKI	SKIL	SKIV2L	SKP1	SKP2	SLAMF1	SLC25A20	SLC26A6	SLC29A1	SLC9A1	SLC9A8	SLU7	SMAD1	SMAD2	SMAD2::SMAD3::SMAD4	SMAD3	SMAD4	SMAD5	SMAD6	SMAD7	SMAD9	SMARCA4	SMARCC1	SMC1A	SMC3	SMURF2	SNAI1	SNAI2	SNF8	SNIP1	SNORD104	SNORD15A	SNORD15B	SNRNP200	SNRNP40	SNRNP70	SNRPA	SNRPA1	SNRPB	SNRPB2	SNRPC	SNRPD1	SNRPD2	SNRPD3	SNRPE	SNRPF	SNRPG	SNRPN	SNU13	SNW1	SNX8	SOCS2	SOCS2-AS1	SORT1	SOS1	SOX10	SOX13	SOX21	SOX4	SOX9	SP1	SP2	SP3	SP4	SP8	SPAG9	SPARC	SPATA2	SPC24	SPDEF	SPECC1L	SPECC1L-ADORA2A	SPG20-AS1	SPI1	SPIB	SPIC	SPOCK2	SPRED2	SQSTM1	SRC	SREBF1	SREBF2	SREBF2(var2)	SRF	SRGN	SRRM2	SRSF1	SRSF3	SRSF4	SRSF5	SRSF6	SRSF9	SRY	SSRP1	STAG1	STAG2	STAT1	STAT3	STAT5A	STAT5B	STK38	STRN	STX11	STX1B	SUPT16H	SUPT4H1	SUPT5H	SUPT6H	SYCE2	SYCP1	SYF2	SYK	SYNCRIP	TAF11	TAGLN	TAL1	TAL1::TCF3	TAS2R1	TBC1D2	TBC1D22B	TBR1	TBX1	TBX15	TBX2	TBX20	TBX21	TBX4	TBX5	TBXAS1	TCEA1	TCEA2	TCF3	TCF4	TCF7L1	TCF7L2	TCP11	TDGF1	TEAD1	TEAD2	TEAD3	TEAD4	TEF	TEK	TEX12	TF	TFAP2A	TFAP2A(var2)	TFAP2A(var3)	TFAP2B	TFAP2B(var2)	TFAP2B(var3)	TFAP2C	TFAP2C(var2)	TFAP2C(var3)	TFAP4	TFCP2	TFDP1	TFDP2	TFE3	TFEB	TFEC	TFIP11	TFPI	TGFB1	TGFB2	TGFB3	TGFBR1	TGFBR2	TGFBR3	TGFBRAP1	TGIF1	TGIF2	TGOLN2	THADA	THAP1	THBD	THBS1	THEM4	TIAM1	TIMM9	TIMP1	TIMP2	TIMP3	TMED10	TMED3	TMED7	TMED9	TMEM189	TMEM189-UBE2V1	TMEM205	TMEM217	TMEM63B	TMEM87B	TMEM88	TMEM91	TMIE	TMSB4X	TMSB4XP6	TOM1L2	TOMM40	TP53	TP53INP2	TP63	TP73	TPRA1	TRAPPC1	TRAPPC6A	TRAT1	TRERNA1	TRIB1	TRIM33	TRIM41	TRMT6	TRMT61A	TRMT61B	TTC37	TWIST1	TXNL4A	U2AF1	U2AF2	UBA3	UBA5	UBA52	UBB	UBE2A	UBE2F	UBE2M	UBE2V1	UBE2Z	UBE4A	UCHL5	UFL1	UFM1	UNC119B	UNCX	UPB1	UQCC2	UQCR10	UQCRC1	USF1	USF2	USH1C	USP14	USP39	USP42	USP48	UST	VAMP5	VAMP8	VAV1	VCAN	VDR	VEGFA	VEGFB	VEGFD	VENTX	VHL	VIP	VIPR1	VLDLR	VPS16	VPS18	VPS25	VPS26BP1	VPS28	VPS33A	VPS36	VPS39	VPS41	VSX1	VWF	WAPL	WBP4	WDR12	WDR61	WNT9B	XAB2	XBP1	XPO5	XRCC3	YIPF2	YIPF5	YIPF6	YWHAB	YY1	ZAP70	ZBED1	ZBTB18	ZBTB33	ZBTB7A	ZBTB7B	ZBTB7C	ZBTB8OS	ZEB1	ZFP36L1	ZFP62	ZFYVE19	ZFYVE21	ZIC1	ZIC3	ZIC4	ZMAT5	ZNF143	ZNF24	ZNF263	ZNF282	ZNF341	ZNF341-AS1	ZNF354C	ZNF384	ZNF410	ZNF653	ZNF740	ZPR1	ZSCAN4
fibroblasts_fetal_skin_quadriceps_left	A2M	ABCA1	ABCC10	ABCC9	ABHD2	ACAN	ACBD3	ACKR4	ACSS2	ACTR2	ACTR5	ACVR1C	ACVR2A	ACVR2B	ACVRL1	ADAMTSL2	ADNP	ADORA2A	ADORA2A-AS1	ADRM1	AGO1	AGO3	AGO4	AGPAT4	AHCY	AHCYL1	AHCYL2	AHSG	AIMP2	AKIRIN1	AKT1	AKT2	ALB	ALKBH3	ALS2CL	AMICA1	AMPD3	AMZ2P2	ANAPC16	ANAPC2	ANGPT1	ANGPT4	ANGPTL3	ANGPTL4	ANK2	ANK3	ANKLE2	ANKRD33B	ANKS1A	ANP32B	APOA1	APOA2	APOA4	APOA5	APOB	APOBR	APOC1	APOC1P1	APOC3	APOE	APOF	APOH	APOL1	APOPT1	APP	AQR	AR	ARCN1	AREL1	ARF1	ARFIP2	ARHGAP35	ARHGAP45	ARHGDIA	ARHGDIB	ARHGDIG	ARHGEF11	ARHGEF12	ARIH2	ARIH2OS	ARL4C	ARNT	ARNT::HIF1A	ARNTL	ARRB1	ASCC1	ASCC2	ASCC3	ASCL1	ASPN	ATF4	ATF6	ATF7	ATP5L	ATPAF2	ATRIP	AXL	B2M	B3GNT8	B4GALT4	B4GALT5	B9D2	BACE1	BACH2	BAG5	BAK1	BANF1	BARX1	BATF3	BATF::JUN	BCAM	BCAR1	BCAS2	BCKDHA	BCL3	BDNF	BEND6	BEX1	BGLAP	BGN	BHLHE22	BHLHE40	BHLHE41	BHMT	BHMT2	BICD1	BLOC1S3	BMPR1B	BMPR2	BRPF3	BSX	BUD13	BUD31	C10orf105	C10orf54	C11orf57	C15orf62	C19orf52	C1orf122	C1orf194	C2orf68	C3orf84	C4BPA	C4BPB	C6orf1	C6orf106	C6orf222	C6orf223	C6orf89	C6orf99	C9orf156	CABIN1	CABP7	CALM1	CALM2	CALM3	CAMK1D	CAPG	CAPN11	CAPNS1	CARF	CARM1	CAV1	CBFA2T2	CBL	CBLC	CBS	CCDC12	CCDC151	CCDC157	CCDC159	CCDC51	CCDC97	CCL19	CCL25	CCNA1	CCNA2	CCNB1	CCND1	CCND2	CCND3	CCNE1	CCNE2	CCNL1	CCNT1	CCR3	CCR5	CCRL2	CD2	CD247	CD274	CD28	CD36	CD3D	CD3E	CD3G	CD4	CD47	CD8A	CD8B	CDC123	CDC25A	CDC27	CDC40	CDC42	CDC5L	CDC6	CDC73	CDCA8	CDH13	CDH17	CDH23	CDH23-AS1	CDK1	CDK12	CDK2	CDK4	CDK6	CDK7	CDK9	CDKN1A	CDKN1B	CDKN2B	CDKN2C	CDKN2D	CDX1	CEACAM16	CEACAM19	CEBPA	CEBPB	CEBPD	CEBPE	CEBPG	CELSR3	CELSR3-AS1	CENPB	CEP68	CEP95	CETP	CFAP43	CGN	CH25H	CHAC1	CHD1	CHD1L	CHD3	CHERP	CHMP2A	CHMP4B	CHMP4C	CHMP6	CHN2	CHP1	CHST12	CHST3	CIRBP	CITED1	CKB	CKM	CLEC3B	CLOCK	CLPTM1	CLU	CMA1	CMAS	CNTROB	COL17A1	COL1A1	COL1A2	COL23A1	COL3A1	COL5A2	COL6A2	COL6A3	COL7A1	COMT	COX6A1P2	CPB2	CPNE2	CPNE5	CRAT	CREB1	CREB3	CREB3L1	CREB3L3	CREBBP	CRNKL1	CRY1	CRY2	CSDE1	CSF3R	CSK	CSNK1D	CSNK2A1	CSNK2A2	CSNK2B	CSPG5	CTCF	CTCFL	CTDP1	CTH	CTIF	CTLA4	CTNNA1	CTNNB1	CTNND1	CTR9	CTSG	CTTN	CUBN	CUL1	CWC22	CXCR4	CYB5D1	CYP39A1	CYP46A1	CYP7A1	DAB2	DAGLB	DAPP1	DARS	DARS-AS1	DBH	DBP	DCN	DDC	DDX20	DDX23	DDX42	DDX46	DDX5	DDX58	DHFR	DHFR2	DHX15	DHX16	DHX30	DHX35	DHX38	DICER1	DLL4	DLST	DLX6	DMGDH	DMRT3	DNAJC17	DOCK3	DOK1	DOK2	DPP4	DPPA5P4	DPYS	DST	DUSP1	DUX4	DYM	DYNC2LI1	E2F1	E2F4	E2F5	E2F6	E2F7	E2F8	EBF1	ECSIT	EDIL3	EDN2	EDN3	EDNRA	EFTUD2	EGF	EGFR	EGLN3	EGR1	EGR2	EGR3	EGR4	EHF	EIF1P2	EIF2B1	EIF2B2	EIF2B3	EIF2B4	EIF2B5	EIF2S1	EIF2S2	EIF2S3	EIF2S3B	EIF3B	EIF4G2	EIF5	EIF6	ELF1	ELF3	ELF4	ELF5	ELK1	ELK3	ELK4	ELMOD3	ELOA	ELOVL1	ELP6	EML1	EML4	EMX1	EMX2	EN1	EN2	EOMES	EP300	EPAS1	EPB41L4A-AS1	EPHA10	EPHB1	EPO	EPOR	ERBB2	ERF	ERG	ERGIC1	ERN1	ESCO1	ESCO2	ESR1	ESR2	ESRRA	ESRRB	ESX1	ETS1	ETV1	ETV2	ETV3	ETV4	ETV5	ETV6	ETV7	EVX1	EVX2	EXD1	EXOSC5	EZR	EZR-AS1	F10	F11	F2	F2R	F2RL1	F2RL2	F2RL3	F3	F5	F7	F8	F9	FABP1	FABP4	FADD	FAM220A	FBXL3	FBXO41	FBXW12	FCF1	FDX1	FEV	FGA	FGB	FGD2	FGF2	FGG	FKBPL	FLI1	FLT1	FLT4	FMOD	FN1	FOS	FOS::JUN	FOS::JUN(var2)	FOS::JUNB	FOS::JUND	FOSB	FOSB::JUN	FOSB::JUNB	FOSB::JUNB(var2)	FOSL1	FOSL1::JUN	FOSL1::JUN(var2)	FOSL1::JUNB	FOSL1::JUND	FOSL1::JUND(var2)	FOSL2	FOSL2::JUN	FOSL2::JUN(var2)	FOSL2::JUNB	FOSL2::JUNB(var2)	FOSL2::JUND	FOSL2::JUND(var2)	FOXA1	FOXB1	FOXC1	FOXC2	FOXD1	FOXD2	FOXF2	FOXG1	FOXH1	FOXI1	FOXK1	FOXK2	FOXL1	FOXO1	FOXO3	FOXO4	FOXO6	FOXP1	FOXP2	FOXP3	FPGS	FTCD	FTSJ2	FURIN	FYB1	FYN	GAB2	GABBR1	GABPA	GAS6	GATA1	GATA1::TAL1	GATA2	GATA3	GATA5	GATA6	GATSL3	GBA	GBGT1	GBX1	GBX2	GC	GCC1	GCG	GCGR	GCH1	GCHFR	GCLC	GCLM	GCM1	GCM2	GDPD5	GEMIN7	GGCT	GGCX	GGNBP1	GGT1	GGT7	GID4	GIP	GIPR	GLI2	GLIS2	GLIS3	GLP1R	GLTSCR1	GMDS	GMEB2	GNE	GNPNAT1	GOSR1	GOSR2	GP6	GPAA1	GPBP1	GPC1	GPR119	GPR137	GPR146	GPX4	GRAP2	GRB2	GRB7	GRHL1	GRHL2	GRM4	GSC	GSC2	GSS	GSTO1	GSX1	GTF2F1	GTF2F2	GTPBP2	GUCD1	HAPLN3	HDAC2	HERPUD1	HES7	HESX1	HEY1	HEY2	HGF	HGFAC	HHIPL1	HIF1A	HIF1AP1	HIF3A	HINFP	HIST3H2BB	HLA-A	HLA-B	HLA-C	HLA-DQB1	HLA-G	HLF	HMBOX1	HMGA1	HMGB1P8	HNF1A	HNF1B	HNF4A	HNF4G	HNRNPA1	HNRNPA2B1	HNRNPA3	HNRNPD	HNRNPM	HNRNPR	HNRNPU	HNRNPUL1	HOXA10	HOXA13	HOXA2	HOXA5	HOXB13	HOXB2	HOXB3	HOXB9	HOXC10	HOXC11	HOXC12	HOXC13	HOXD11	HOXD12	HOXD13	HPR	HRG	HSD17B12	HSF1	HSF2	HSF4	HSP90AA1	HSP90AB1	HSPE1P11	HSPE1P9	HSPG2	IAPP	IBA57	IBA57-AS1	ID4	IFIH1	IFNG	IFT46	IGF1	IGF1R	IGF2	IGF2BP1	IL17A	IL1A	IL1F10	IL1R2	IL1RL2	IL1RN	IL2	IL2RA	IL2RB	IL36A	IL36B	IL6ST	ING1	INHBA	INHBB	INO80	INO80C	INO80E	INPP5A	INPP5B	INSM1	IP6K2	IP6K3	IRF1	IRF3	IRF4	IRF9	ISL2	ISX	ITGA2	ITGAV	ITGB4	ITGB6	ITK	ITPKA	ITPR3	IVNS1ABP	JAK1	JAK2	JDP2	JDP2(var2)	JUN	JUN(var2)	JUN::JUNB	JUN::JUNB(var2)	JUNB	JUNB(var2)	JUND	JUND(var2)	JUP	KCNAB1	KCNAB3	KCNB1	KCNH1-IT1	KCNIP2-AS1	KCNJ11	KCNQ3	KCTD20	KDELR2	KDM6B	KDR	KIAA0196	KIAA0586	KIF9	KIF9-AS1	KIT	KITLG	KLC1	KLF13	KLF14	KLF16	KLF4	KLF5	KLF9	KLHL18	KLHL35	KMT2A	KNG1	KRT18P4	KRT18P47	KRT8P28	LAP3P2	LAT	LBX1	LBX2	LCAT	LCK	LCP2	LDLR	LDLRAP1	LEF1	LEFTY1	LEMD2	LEO1	LHX2	LHX6	LHX9	LIF	LIFR	LIN37	LIN54	LIN9	LINC00336	LINC00847	LINC00881	LINC01016	LINC01220	LINC01270	LINC01272	LINC01465	LINGO1	LIPC	LMF1	LMX1A	LMX1B	LPA	LPL	LRP1	LRP2	LRP8	LRPAP1	LRRC2	LRRC37B	LRRC48	LSM2	LSM3	LSM4	LSM5	LSM6	LSM8	LTBP1	LTBP4	LTF	LUM	LYN	MAD1L1	MAD2L1BP	MAF::NFE2	MAFF	MAFG	MAFK	MAG	MAGEH1	MANBAL	MAP2K5	MAP3K1	MAP4	MAP4K4	MAP6	MAPK1	MAPK3	MAPK8	MAPKBP1	MARK3	MAT2A	MAT2B	MAVS	MAX	MAX::MYC	MBD5	MBTPS2	MCM2	MCM7	MEF2A	MEF2D	MEIS1	MEIS2	MEIS3	MEOX1	MEOX2	MERTK	MET	MFAP1	MFGE8	MGA	MGAT1	MGEA5	MGLL	MIR1226	MIR1275	MIR326	MIR554	MIR626	MIRLET7I	MITF	MIXL1	MLH3	MLLT1	MLN	MLNR	MLPH	MLX	MLXIPL	MMP1	MMP14	MMP2	MMP24	MMP3	MMP7	MMP9	MNT	MOB2	MORF4L1	MPHOSPH10	MPZL3	MREG	MRPL14	MRPL55	MRPS18A	MRVI1	MRVI1-AS1	MSC	MSI2	MSX1	MSX2	MTCH1	MTF1	MTFP1	MTHFD1L	MTHFD2L	MTMR3	MTR	MTREX	MTTP	MXI1	MYB	MYBL1	MYBL2	MYC	MYCBP	MYCN	MYF6	MYH7	MYL3	MYOCD	MZF1	MZF1(var2)	NAA38	NAGK	NANS	NAV2	NBEAL2	NCBP1	NCBP2	NCEH1	NCOA6	NDN	NDUFA12	NDUFAF1	NDUFB1P1	NEK6	NEK9	NELFA	NELFB	NELFCD	NEURL1	NEURL1B	NEUROD1	NEUROD2	NEUROG2	NF2	NFASC	NFATC2	NFATC3	NFE2	NFE2L2	NFIA	NFIC	NFIC::TLX1	NFIL3	NFIX	NFKB1	NFKB2	NFKBIE	NFKBIZ	NFRKB	NFX1	NFYA	NFYB	NGF	NGFR	NHLH1	NID2	NIPBL	NKX2-3	NKX2-8	NKX3-1	NKX3-2	NLRC5	NME6	NOA1	NODAL	NOTCH1	NOTO	NPAS2	NPAT	NPHP3	NPHP3-AS1	NR1A4	NR1A4::RXRA	NR1D1	NR1H3	NR1H4	NR2F1	NR2F2	NR3C1	NR3C2	NR4A1	NR4A2	NR4A2::RXRA	NRAS	NREP	NREP-AS1	NRF1	NRL	NRP2	NSF	NSMCE2	NTF3	NTRK1	NTRK2	NUDT1	NUDT5	NUSAP1	OBFC1	OIP5	OIP5-AS1	OLIG1	OMG	ORC4	ORM1	ORM2	OSM	OSMR	OTX1	OTX2	PACSIN1	PAF1	PAFAH1B2	PAG1	PARD3	PARD6A	PARD6B	PARD6G	PARG	PARP1	PAWR	PAX1	PAX4	PAX5	PBX1	PBX2	PBX3	PBXIP1	PCNA	PCSK9	PDGFB	PDGFD	PDGFRB	PDS5A	PDS5B	PDX1	PEMT	PER2	PER3	PEX10	PF4	PFKFB4	PGF	PGM3	PHF5A	PHLDB1	PI16	PIGK	PIGS	PIGT	PIGU	PIH1D2	PIK3CA	PIK3CB	PIM1	PIP4K2A	PIP5K1B	PITX3	PKNOX1	PKNOX2	PLAG1	PLAT	PLAUR	PLCG1	PLG	PLGRKT	PLRG1	PLXNB1	PLXNB2	PMS2	PNMT	PNPLA1	PNPLA2	POC5	POGZ	POLG	POLG2	POLH	POLR1C	POLR2B	POLR2C	POLR2D	POLR2E	POLR2F	POLR2G	POLR2I	POLR2J	POMP	POU1F1	POU2F1	POU2F2	POU3F1	POU3F2	POU3F3	POU3F4	POU4F1	POU4F2	POU4F3	POU5F1	POU5F1B	POU6F2	PPARA	PPARA::RXRA	PPARG	PPIE	PPIL1	PPIL4	PPIP5K1	PPP1R13B	PPP1R37	PPP2CA	PPP2R2A	PRDM1	PRKAR2A	PRKAR2A-AS1	PRKAR2B	PRKCSH	PRKCZ	PRKG1	PRMT5P1	PROC	PROS1	PROX1	PROX2	PRPF19	PRPF3	PRPF31	PRPF4	PRPF40A	PRPF6	PRPF8	PRRX1	PRSS42	PRSS44	PRSS50	PSAP	PSMA1	PSMA2	PSMA3	PSMA4	PSMA5	PSMA6	PSMA7	PSMA8	PSMB1	PSMB10	PSMB11	PSMB2	PSMB4	PSMB5	PSMB6	PSMB7	PSMB8	PSMB9	PSMC1	PSMC2	PSMC3	PSMC4	PSMC5	PSMC6	PSMD1	PSMD11	PSMD12	PSMD13	PSMD14	PSMD2	PSMD3	PSMD4	PSMD5	PSMD6	PSMD7	PSMD8	PSME2	PSME3	PSME4	PSRC1	PSTK	PTGIS	PTGS1	PTGS2	PTH	PTH1R	PTHLH	PTK2	PTPN1	PTPN11	PTPN2	PTPN22	PTPN23	PTPN6	PTPRA	PTS	PVR	PVRL2	PXN	PXT1	Pax6	RAB17	RAB20	RAB33B	RAB44	RAC1	RAC2	RAD21	RAD51	RALGDS	RARA	RARA(var2)	RARA::RXRA	RARA::RXRG	RASA1	RAX	RAX2	RB1	RBBP4	RBL1	RBL2	RBM22	RBMX2	RBPJ	RDH11	RDH5	RDX	REL	RELA	RELB	RELN	REPS1	RER1	REST	RFX2	RFX3	RFX4	RFX5	RHBDL2	RHOA	RHOV	RIC1	RLBP1	RMDN3	RN7SKP66	RN7SL234P	RN7SL251P	RN7SL329P	RN7SL34P	RN7SL502P	RN7SL748P	RN7SL870P	RND1	RNF181	RNF187	RNF8	RNU4-68P	RNU4ATAC14P	RNU6-1062P	RNU6-147P	RNU6-293P	RNU6-510P	RNU6-605P	RNU6-919P	RNU7-128P	RNU7-160P	RNU7-195P	RNU7-38P	RNU7-3P	RORA	RORA(var2)	RORB	RORC	RPAP1	RPE65	RPEP4	RPL12P2	RPL29P2	RPL31P57	RPL35P2	RPRD1A	RPS10	RPS3	RRAGC	RRAS	RSPH3	RSPH9	RTF1	RTN4R	RTP3	RUNX1	RUNX2	RUNX3	RXRA	RXRA::VDR	RXRB	RXRG	S1PR1	SARDH	SARS	SART1	SCAP	SCARB2	SCARNA21	SCN10A	SCN11A	SCN1A	SCN1B	SCN2A	SCN2B	SCN3A	SCN3B	SCN4A	SCN4B	SCN5A	SCN8A	SCN9A	SCRT1	SCRT2	SCT	SDC1	SEC61A2	SELENBP1	SEM1	SEMA4D	SERBP1	SERPINA1	SERPINA2	SERPINA5	SERPINC1	SERPIND1	SERPINE1	SERPINH1	SETD2	SF1	SF3A1	SF3A2	SF3A3	SF3B1	SF3B2	SF3B3	SF3B4	SF3B5	SF3B6	SFR1	SFTPB	SH2D1A	SH2D6	SH3BP4	SH3PXD2A	SHC1	SHH	SHMT1	SHMT2	SHOX	SIK3	SIX1	SIX2	SKI	SKIL	SKIV2L	SKP1	SKP2	SLAMF1	SLC25A20	SLC9A1	SLC9A8	SLU7	SMAD1	SMAD2	SMAD2::SMAD3::SMAD4	SMAD3	SMAD4	SMAD5	SMAD6	SMAD7	SMAD9	SMARCA4	SMARCC1	SMC1A	SMC3	SMURF2	SNAI1	SNAI2	SNF8	SNIP1	SNORA13	SNORD104	SNORD15A	SNORD15B	SNRNP200	SNRNP40	SNRNP70	SNRPA	SNRPA1	SNRPB	SNRPB2	SNRPC	SNRPD1	SNRPD2	SNRPD3	SNRPE	SNRPF	SNRPFP1	SNRPFP4	SNRPG	SNRPN	SNU13	SNW1	SNX27	SNX8	SOCS2	SOCS2-AS1	SORT1	SOS1	SOX10	SOX13	SOX15	SOX21	SOX4	SOX9	SP1	SP2	SP3	SP4	SP8	SPAG9	SPARC	SPATA2	SPC24	SPDEF	SPECC1L	SPECC1L-ADORA2A	SPG20-AS1	SPI1	SPIB	SPIC	SPINT1	SPOCK2	SPRED2	SQSTM1	SRC	SREBF1	SREBF2	SREBF2(var2)	SRF	SRGN	SRRM2	SRSF1	SRSF3	SRSF4	SRSF5	SRSF6	SRSF9	SRY	SSRP1	ST14	STAG1	STAG2	STAT1	STAT1::STAT2	STAT3	STAT5A	STAT5B	STK38	STRN	STX11	STX1B	SUPT16H	SUPT4H1	SUPT5H	SUPT6H	SWSAP1	SYCE2	SYCP1	SYF2	SYK	SYNCRIP	TAB2	TAF11	TAGLN	TAL1	TAL1::TCF3	TAS2R1	TBC1D2	TBC1D22B	TBR1	TBX1	TBX15	TBX2	TBX20	TBX21	TBX4	TBX5	TBXAS1	TCEA1	TCEA2	TCF3	TCF4	TCF7L1	TCF7L2	TCP11	TDGF1	TEAD1	TEAD2	TEAD3	TEAD4	TEF	TEK	TEX12	TF	TFAP2A	TFAP2A(var2)	TFAP2A(var3)	TFAP2B	TFAP2B(var2)	TFAP2B(var3)	TFAP2C	TFAP2C(var2)	TFAP2C(var3)	TFAP4	TFCP2	TFDP1	TFDP2	TFE3	TFEB	TFEC	TFIP11	TFPI	TGFB1	TGFB2	TGFB3	TGFBR1	TGFBR2	TGFBR3	TGFBRAP1	TGIF1	TGIF2	TGOLN2	THADA	THAP1	THBD	THBS1	THEM4	TIAM1	TIMM9	TIMP1	TIMP2	TIMP3	TMA7	TMCC3	TMED10	TMED3	TMED7	TMED9	TMEM189	TMEM189-UBE2V1	TMEM205	TMEM217	TMEM87B	TMEM88	TMEM91	TMIE	TMSB4X	TMSB4XP6	TOM1L2	TOMM40	TP53	TP53INP2	TP63	TP73	TPRA1	TRAPPC1	TRAPPC6A	TRAT1	TRERNA1	TRIB1	TRIM33	TRIM41	TRMT6	TRMT61A	TRMT61B	TTC37	TUFT1	TWIST1	TXNL4A	TYRO3	U2AF1	U2AF2	UBA3	UBA5	UBA52	UBB	UBE2A	UBE2F	UBE2M	UBE2V1	UBE2Z	UBE4A	UCHL5	UFL1	UFM1	UNC119B	UNCX	UPB1	UQCC1	UQCC2	UQCR10	UQCRC1	USF1	USF2	USH1C	USP14	USP39	USP42	USP48	UST	VAMP5	VAMP8	VAV1	VCAN	VDR	VEGFA	VEGFB	VEGFD	VENTX	VHL	VIP	VIPR1	VLDLR	VPS16	VPS18	VPS25	VPS26BP1	VPS28	VPS33A	VPS36	VPS39	VPS41	VSX1	VWF	WAPL	WBP4	WDR12	WDR61	WNT9B	XAB2	XBP1	XPO5	XRCC3	YIPF2	YIPF3	YIPF5	YIPF6	YLPM1	YWHAB	YY1	ZAP70	ZBED1	ZBTB18	ZBTB33	ZBTB7A	ZBTB7B	ZBTB7C	ZBTB8OS	ZC3H12D	ZEB1	ZFP36L1	ZFP62	ZFYVE19	ZFYVE21	ZIC1	ZIC3	ZIC4	ZMAT5	ZNF143	ZNF24	ZNF263	ZNF282	ZNF341	ZNF341-AS1	ZNF354C	ZNF384	ZNF410	ZNF627	ZNF653	ZNF740	ZNF833P	ZPR1	ZSCAN4
fibroblasts_fetal_skin_biceps_left	A2M	ABCA1	ABCC10	ABCC9	ABHD2	ACAN	ACKR4	ACSS2	ACTR2	ACTR5	ACVR1C	ACVR2A	ACVR2B	ACVRL1	ADNP	ADORA2A	ADORA2A-AS1	ADRM1	AGO1	AGO3	AGO4	AGPAT4	AHCY	AHCYL1	AHCYL2	AHSG	AIMP2	AKIRIN1	AKT1	AKT2	ALB	ALKBH3	ALOX15B	ALS2CL	AMICA1	AMPD3	AMZ2P2	ANAPC16	ANAPC2	ANGPT1	ANGPT4	ANGPTL3	ANGPTL4	ANK2	ANK3	ANKLE2	ANKRD33B	ANKS1A	ANP32B	APOA1	APOA1-AS	APOA2	APOA4	APOA5	APOB	APOBR	APOC3	APOE	APOF	APOH	APOL1	APOPT1	APP	AQR	AR	ARCN1	AREL1	ARF1	ARFIP2	ARHGAP35	ARHGAP45	ARHGDIA	ARHGDIB	ARHGDIG	ARHGEF11	ARHGEF12	ARIH2	ARIH2OS	ARL4C	ARNT	ARNT::HIF1A	ARNTL	ARRB1	ASCC1	ASCC2	ASCC3	ASCL1	ASPN	ATF4	ATF6	ATF7	ATP5L	ATPAF2	ATRIP	AXL	B2M	B4GALT5	B9D2	BACE1	BACH2	BAG5	BAK1	BANF1	BARX1	BATF3	BATF::JUN	BCAR1	BCAS2	BCKDHA	BCL3	BDNF	BEND6	BEX1	BGLAP	BGN	BHLHE22	BHLHE40	BHLHE41	BHMT	BHMT2	BICD1	BLOC1S3	BMPR1B	BMPR2	BRPF3	BSX	BUD13	BUD31	C10orf105	C10orf54	C15orf62	C19orf52	C1orf122	C1orf194	C2orf68	C3orf84	C4BPA	C4BPB	C6orf1	C6orf106	C6orf223	C6orf89	C6orf99	C9orf156	CABIN1	CALM1	CALM2	CALM3	CAMK1D	CAPG	CAPN11	CAPNS1	CARM1	CAV1	CBL	CBLC	CBS	CCDC12	CCDC151	CCDC157	CCDC159	CCDC51	CCDC97	CCL19	CCL25	CCNA1	CCNA2	CCNB1	CCND1	CCND2	CCND3	CCNE1	CCNE2	CCNL1	CCNT1	CCR3	CCR5	CCRL2	CD2	CD247	CD274	CD28	CD36	CD3D	CD3E	CD3G	CD4	CD47	CD8A	CD8B	CDC25A	CDC27	CDC40	CDC42	CDC5L	CDC6	CDC73	CDCA8	CDH13	CDH17	CDH23	CDH23-AS1	CDK1	CDK12	CDK2	CDK4	CDK6	CDK7	CDK9	CDKN1A	CDKN1B	CDKN2B	CDKN2C	CDKN2D	CDX1	CEACAM16	CEACAM19	CEBPA	CEBPB	CEBPD	CEBPE	CEBPG	CELSR3	CELSR3-AS1	CENPB	CEP68	CEP95	CETP	CGN	CH25H	CHAC1	CHD1	CHD1L	CHD3	CHERP	CHMP2A	CHMP4B	CHMP4C	CHMP6	CHN2	CHP1	CHST12	CHST3	CIRBP	CITED1	CLEC3B	CLOCK	CLPTM1	CLU	CMA1	CMAS	CNTROB	COL17A1	COL1A1	COL1A2	COL23A1	COL3A1	COL5A2	COL6A2	COL6A3	COL7A1	COMT	COX6A1P2	CPB2	CPNE2	CPNE5	CRAT	CREB1	CREB3	CREB3L1	CREB3L3	CREBBP	CRNKL1	CRY1	CRY2	CSDE1	CSF3R	CSK	CSNK1D	CSNK2A1	CSNK2A2	CSNK2B	CSPG5	CTCF	CTCFL	CTDP1	CTH	CTIF	CTLA4	CTNNA1	CTNNB1	CTNND1	CTR9	CTSG	CTTN	CUBN	CUL1	CWC22	CXCR4	CYB5D1	CYP39A1	CYP46A1	CYP7A1	DAB2	DAGLB	DAPP1	DARS	DARS-AS1	DBH	DBP	DCN	DDC	DDX20	DDX23	DDX42	DDX46	DDX5	DDX58	DHFR	DHFR2	DHX15	DHX16	DHX30	DHX35	DHX38	DICER1	DLL4	DLST	DLX6	DMGDH	DMRT3	DNAJC13	DNAJC17	DOCK3	DOK1	DOK2	DPP4	DPPA5P4	DPYS	DST	DUSP1	DUX4	DYM	DYNC2LI1	E2F1	E2F4	E2F5	E2F6	E2F7	E2F8	EBF1	ECSIT	EDIL3	EDN2	EDN3	EDNRA	EFTUD2	EGF	EGFR	EGLN3	EGR1	EGR2	EGR3	EGR4	EHF	EIF1P2	EIF2B1	EIF2B2	EIF2B3	EIF2B4	EIF2B5	EIF2S1	EIF2S2	EIF2S3	EIF2S3B	EIF3B	EIF4G2	EIF5	EIF6	ELF1	ELF3	ELF4	ELF5	ELK1	ELK3	ELK4	ELMOD3	ELOA	ELOVL1	ELP6	EML1	EML4	EMX1	EMX2	EN1	EN2	EOMES	EP300	EPAS1	EPHA10	EPHB1	EPO	EPOR	ERBB2	ERF	ERG	ERGIC1	ERN1	ESCO1	ESCO2	ESR1	ESR2	ESRRA	ESRRB	ESX1	ETS1	ETV1	ETV2	ETV3	ETV4	ETV5	ETV6	ETV7	EVX1	EVX2	EXD1	EXOSC5	EZR	EZR-AS1	F10	F11	F2	F2R	F2RL1	F2RL2	F2RL3	F3	F5	F7	F8	F9	FABP1	FABP4	FADD	FAM220A	FAM65C	FBXL3	FBXO41	FBXW12	FCF1	FDX1	FEV	FGA	FGB	FGD2	FGF2	FGG	FKBPL	FLI1	FLT1	FLT4	FMOD	FN1	FOS	FOS::JUN	FOS::JUN(var2)	FOS::JUNB	FOS::JUND	FOSB	FOSB::JUN	FOSB::JUNB	FOSB::JUNB(var2)	FOSL1	FOSL1::JUN	FOSL1::JUN(var2)	FOSL1::JUNB	FOSL1::JUND	FOSL1::JUND(var2)	FOSL2	FOSL2::JUN	FOSL2::JUN(var2)	FOSL2::JUNB	FOSL2::JUNB(var2)	FOSL2::JUND	FOSL2::JUND(var2)	FOXA1	FOXB1	FOXC1	FOXC2	FOXD1	FOXD2	FOXF2	FOXG1	FOXH1	FOXI1	FOXK1	FOXK2	FOXL1	FOXO1	FOXO3	FOXO4	FOXO6	FOXP1	FOXP2	FOXP3	FPGS	FTCD	FURIN	FYB1	FYN	GAB2	GABBR1	GABPA	GAS6	GATA1	GATA1::TAL1	GATA2	GATA3	GATA5	GATA6	GATSL3	GBA	GBX1	GBX2	GC	GCC1	GCG	GCGR	GCH1	GCHFR	GCLC	GCLM	GCM1	GCM2	GDPD5	GEMIN7	GGCT	GGCX	GGNBP1	GGT1	GGT7	GID4	GIP	GIPR	GLI2	GLIS2	GLIS3	GLP1R	GLTSCR1	GMDS	GMEB2	GNE	GNPNAT1	GOSR1	GOSR2	GP6	GPBP1	GPC1	GPR119	GPR137	GPR146	GPX4	GRAP2	GRB2	GRB7	GRHL1	GRHL2	GRM4	GSC	GSC2	GSS	GSTO1	GSX1	GTF2F1	GTF2F2	GTPBP2	GUCD1	HAPLN3	HDAC2	HERPUD1	HES7	HESX1	HEY1	HEY2	HGF	HIF1A	HIF1AP1	HIF3A	HINFP	HIST3H2BB	HLA-A	HLA-B	HLA-C	HLA-DQB1	HLA-G	HLF	HMBOX1	HMGA1	HMGB1P8	HNF1A	HNF1B	HNF4A	HNF4G	HNRNPA1	HNRNPA2B1	HNRNPA3	HNRNPD	HNRNPM	HNRNPR	HNRNPU	HNRNPUL1	HOXA10	HOXA13	HOXA2	HOXA5	HOXB13	HOXB2	HOXB3	HOXB9	HOXC10	HOXC11	HOXC12	HOXC13	HOXD11	HOXD12	HOXD13	HPR	HRG	HSD17B12	HSF1	HSF2	HSF4	HSP90AA1	HSP90AB1	HSPE1P11	HSPE1P18	HSPE1P9	HSPG2	IAPP	IBA57	IBA57-AS1	ID4	IFIH1	IFNG	IFT46	IGF1	IGF1R	IGF2	IGF2BP1	IL17A	IL1A	IL1F10	IL1R2	IL1RL2	IL1RN	IL2	IL2RA	IL2RB	IL36A	IL36B	IL6ST	ING1	INHBA	INHBB	INO80	INO80C	INO80E	INPP5A	INPP5B	INSM1	IP6K2	IP6K3	IRF1	IRF3	IRF4	IRF9	ISL2	ISX	ITGA2	ITGAV	ITGB4	ITGB6	ITK	ITPKA	ITPR3	JAK1	JAK2	JDP2	JDP2(var2)	JUN	JUN(var2)	JUN::JUNB	JUN::JUNB(var2)	JUNB	JUNB(var2)	JUND	JUND(var2)	JUP	KANK2	KCNAB1	KCNAB3	KCNB1	KCNIP2-AS1	KCNJ11	KCNQ3	KCTD20	KDELR2	KDR	KIAA0196	KIAA0586	KIF9	KIT	KITLG	KLC1	KLF13	KLF14	KLF16	KLF4	KLF5	KLF9	KLHL18	KLHL35	KMT2A	KNG1	KRT18P4	KRT18P47	KRT8P28	LAT	LBX1	LBX2	LCAT	LCK	LCP2	LDLR	LDLRAP1	LEF1	LEFTY1	LEMD2	LEO1	LHX2	LHX6	LHX9	LIF	LIFR	LIN37	LIN54	LIN9	LINC00336	LINC00881	LINC01016	LINC01220	LINC01270	LINC01273	LINC01465	LINGO1	LIPC	LMF1	LMX1A	LMX1B	LPA	LPL	LRP1	LRP2	LRP8	LRPAP1	LRRC48	LRRC73	LSM2	LSM3	LSM4	LSM5	LSM6	LSM8	LTBP1	LTBP4	LTF	LUM	LYN	MACC1	MAD1L1	MAD2L1BP	MAF::NFE2	MAFF	MAFG	MAFK	MAG	MAGEH1	MANBAL	MAP2K5	MAP3K1	MAP4	MAP4K4	MAP6	MAPK1	MAPK3	MAPK8	MAPKBP1	MARK3	MAT2A	MAT2B	MAVS	MAX	MAX::MYC	MBD5	MBTPS2	MCM2	MCM7	MEF2A	MEF2D	MEIS1	MEIS2	MEIS3	MEOX1	MEOX2	MERTK	MET	MFAP1	MFGE8	MGA	MGAT1	MGEA5	MGLL	MIR1226	MIR1275	MIR554	MIRLET7I	MITF	MIXL1	MLH3	MLLT1	MLN	MLNR	MLPH	MLX	MLXIPL	MMP1	MMP14	MMP2	MMP24	MMP3	MMP7	MMP9	MNT	MOB2	MORF4L1	MPHOSPH10	MREG	MRPL14	MRPL55	MRPS18A	MRVI1	MSC	MSX1	MSX2	MTCH1	MTF1	MTFP1	MTHFD1L	MTHFD2L	MTMR3	MTR	MTREX	MTTP	MXI1	MYB	MYBL1	MYBL2	MYC	MYCBP	MYCN	MYF6	MYH7	MYL3	MYOCD	MZF1	MZF1(var2)	NAA38	NAGK	NANS	NBEAL2	NCBP1	NCBP2	NCEH1	NCOA6	NDN	NDUFA12	NDUFAF1	NEK6	NEK9	NELFA	NELFB	NELFCD	NEURL1	NEURL1B	NEUROD1	NEUROD2	NEUROG2	NF2	NFASC	NFATC2	NFATC3	NFE2	NFE2L2	NFIA	NFIC	NFIC::TLX1	NFIL3	NFIX	NFKB1	NFKB2	NFKBIE	NFRKB	NFX1	NFYA	NFYB	NGF	NGFR	NHLH1	NID2	NIPBL	NKX2-3	NKX2-8	NKX3-1	NKX3-2	NLRC5	NME6	NOA1	NODAL	NOTCH1	NOTO	NPAS2	NPAT	NPHP3	NPHP3-AS1	NR1A4	NR1A4::RXRA	NR1D1	NR1H3	NR1H4	NR2F1	NR2F2	NR3C1	NR3C2	NR4A1	NR4A2	NR4A2::RXRA	NRAS	NREP	NRF1	NRL	NRP2	NSF	NSMCE2	NTF3	NTRK1	NTRK2	NUSAP1	OIP5	OIP5-AS1	OLIG1	OMG	ORC4	ORM1	ORM2	OSM	OSMR	OTX1	OTX2	PACSIN1	PAF1	PAFAH1B2	PAG1	PARD3	PARD6A	PARD6B	PARD6G	PARG	PARP1	PAWR	PAX1	PAX4	PAX5	PAX9	PBX1	PBX2	PBX3	PBXIP1	PCNA	PCSK9	PDGFB	PDGFD	PDGFRB	PDS5A	PDS5B	PDX1	PEMT	PER2	PER3	PEX10	PF4	PFKFB4	PGF	PGM3	PHF5A	PI16	PIK3CA	PIK3CB	PIM1	PIP4K2A	PIP5K1B	PITX3	PKNOX1	PKNOX2	PLAG1	PLAT	PLAUR	PLCG1	PLG	PLGRKT	PLRG1	PLXNB1	PLXNB2	PMS2	PNMT	PNPLA2	POC5	POGZ	POLG	POLG2	POLH	POLR1C	POLR2B	POLR2C	POLR2D	POLR2E	POLR2F	POLR2G	POLR2I	POLR2J	POMP	POU1F1	POU2F1	POU2F2	POU3F1	POU3F2	POU3F3	POU3F4	POU4F1	POU4F2	POU4F3	POU5F1	POU5F1B	POU6F2	PPARA	PPARA::RXRA	PPARG	PPIE	PPIL1	PPIL4	PPIP5K1	PPP1R13B	PPP1R37	PPP2CA	PPP2R2A	PRDM1	PRKAR2A	PRKAR2A-AS1	PRKAR2B	PRKCSH	PRKCZ	PRKG1	PROC	PROS1	PROX1	PROX2	PRPF19	PRPF3	PRPF31	PRPF4	PRPF40A	PRPF6	PRPF8	PRRX1	PRSS42	PRSS44	PRSS50	PSAP	PSMA1	PSMA2	PSMA3	PSMA4	PSMA5	PSMA6	PSMA7	PSMA8	PSMB1	PSMB10	PSMB11	PSMB2	PSMB4	PSMB5	PSMB6	PSMB7	PSMB8	PSMB9	PSMC1	PSMC2	PSMC3	PSMC4	PSMC5	PSMC6	PSMD1	PSMD11	PSMD12	PSMD13	PSMD14	PSMD2	PSMD3	PSMD4	PSMD5	PSMD6	PSMD7	PSMD8	PSME2	PSME3	PSME4	PSRC1	PSTK	PTGIS	PTGS1	PTGS2	PTH	PTH1R	PTHLH	PTK2	PTPN1	PTPN11	PTPN2	PTPN22	PTPN23	PTPN6	PTPRA	PTS	PVR	PVRL2	PXN	PXT1	Pax6	RAB17	RAB20	RAB33B	RAC1	RAC2	RAD21	RAD51	RALGDS	RARA	RARA(var2)	RARA::RXRA	RARA::RXRG	RASA1	RAX	RAX2	RB1	RBBP4	RBL1	RBL2	RBM22	RBMX2	RBPJ	RDH11	RDH5	RDX	REL	RELA	RELB	RELN	REPS1	RER1	REST	RFX2	RFX3	RFX4	RFX5	RHBDL2	RHOA	RHOV	RIC1	RLBP1	RN7SL251P	RN7SL273P	RN7SL329P	RN7SL502P	RN7SL635P	RN7SL748P	RN7SL870P	RND1	RNF181	RNF8	RNU4-68P	RNU6-147P	RNU6-293P	RNU6-510P	RNU6-605P	RNU6-919P	RNU6ATAC3P	RNU7-160P	RNU7-195P	RNU7-38P	RNU7-3P	RORA	RORA(var2)	RORB	RORC	RPAP1	RPE65	RPL12P2	RPL21P116	RPL29P2	RPL31P57	RPL35P2	RPRD1A	RPS10	RPS3	RRAGC	RRAS	RSPH9	RTF1	RTN4R	RUNX1	RUNX2	RUNX3	RXRA	RXRA::VDR	RXRB	RXRG	S1PR1	SARDH	SARS	SART1	SCAP	SCARB2	SCARNA21	SCN10A	SCN11A	SCN1A	SCN1B	SCN2A	SCN2B	SCN3A	SCN3B	SCN4A	SCN4B	SCN5A	SCN8A	SCN9A	SCRT1	SCRT2	SCT	SDC1	SEC61A2	SEM1	SEMA4D	SERPINA1	SERPINA2	SERPINA5	SERPINC1	SERPIND1	SERPINE1	SERPINH1	SETD2	SF1	SF3A1	SF3A2	SF3A3	SF3B1	SF3B2	SF3B3	SF3B4	SF3B5	SF3B6	SFR1	SFTPB	SH2D1A	SH2D6	SH3PXD2A	SHC1	SHH	SHMT1	SHMT2	SHOX	SIK3	SIX1	SIX2	SKI	SKIL	SKIV2L	SKP1	SKP2	SLAMF1	SLC25A20	SLC26A6	SLC9A1	SLC9A8	SLU7	SMAD1	SMAD2	SMAD2::SMAD3::SMAD4	SMAD3	SMAD4	SMAD5	SMAD6	SMAD7	SMAD9	SMARCA4	SMARCC1	SMC1A	SMC3	SMURF2	SNAI1	SNAI2	SNF8	SNIP1	SNORD104	SNORD15A	SNORD15B	SNRNP200	SNRNP40	SNRNP70	SNRPA	SNRPA1	SNRPB	SNRPB2	SNRPC	SNRPD1	SNRPD2	SNRPD3	SNRPE	SNRPF	SNRPFP1	SNRPG	SNRPN	SNU13	SNW1	SNX8	SOCS2	SOCS2-AS1	SORT1	SOS1	SOX10	SOX13	SOX15	SOX21	SOX4	SOX9	SP1	SP2	SP3	SP4	SP8	SPAG9	SPARC	SPATA2	SPC24	SPDEF	SPECC1L	SPECC1L-ADORA2A	SPG20-AS1	SPI1	SPIB	SPIC	SPOCK2	SPRED2	SQSTM1	SRC	SREBF1	SREBF2	SREBF2(var2)	SRF	SRGN	SRRM2	SRSF1	SRSF3	SRSF4	SRSF5	SRSF6	SRSF9	SRY	SSRP1	STAG1	STAG2	STAT1	STAT1::STAT2	STAT3	STAT5A	STAT5B	STK38	STRN	STX11	STX1B	SUPT16H	SUPT4H1	SUPT5H	SUPT6H	SYCE2	SYCP1	SYF2	SYK	SYNCRIP	TAB2	TAF11	TAGLN	TAL1	TAL1::TCF3	TAS2R1	TBC1D2	TBC1D22B	TBR1	TBX1	TBX15	TBX2	TBX20	TBX21	TBX4	TBX5	TBXAS1	TCEA1	TCEA2	TCF3	TCF4	TCF7L1	TCF7L2	TCP11	TDGF1	TEAD1	TEAD2	TEAD3	TEAD4	TEF	TEK	TEX12	TF	TFAP2A	TFAP2A(var2)	TFAP2A(var3)	TFAP2B	TFAP2B(var2)	TFAP2B(var3)	TFAP2C	TFAP2C(var2)	TFAP2C(var3)	TFAP4	TFCP2	TFDP1	TFDP2	TFE3	TFEB	TFEC	TFIP11	TFPI	TGFB1	TGFB2	TGFB3	TGFBR1	TGFBR2	TGFBR3	TGFBRAP1	TGIF1	TGIF2	TGOLN2	THADA	THAP1	THBD	THBS1	THEM4	TIAM1	TIMM9	TIMP1	TIMP2	TIMP3	TJAP1	TMA7	TMCC3	TMED10	TMED3	TMED7	TMED9	TMEM189	TMEM189-UBE2V1	TMEM205	TMEM217	TMEM87B	TMEM88	TMEM91	TMIE	TMSB4X	TOM1L2	TOMM40	TP53	TP53INP2	TP63	TP73	TPRA1	TRAPPC1	TRAPPC6A	TRAT1	TRERNA1	TRIB1	TRIM33	TRIM41	TRMT6	TRMT61A	TRMT61B	TTC37	TWIST1	TXNL4A	TYRO3	U2AF1	U2AF2	UBA3	UBA5	UBA52	UBB	UBE2A	UBE2F	UBE2M	UBE2V1	UBE2Z	UBE4A	UCHL5	UFL1	UFM1	UHRF1BP1	UNC119B	UNCX	UPB1	UQCC1	UQCC2	UQCR10	UQCRC1	USF1	USF2	USH1C	USP14	USP39	USP42	USP48	UST	UTP11L	VAMP5	VAMP8	VAV1	VCAN	VDR	VEGFA	VEGFB	VEGFD	VENTX	VHL	VIP	VIPR1	VLDLR	VPS16	VPS18	VPS25	VPS28	VPS33A	VPS36	VPS39	VPS41	VSX1	VTRNA2-2P	VWF	WAPL	WBP4	WDR12	WDR61	WNT9B	XAB2	XBP1	XPO5	XRCC3	YIPF2	YIPF3	YIPF5	YIPF6	YLPM1	YWHAB	YY1	ZAP70	ZBED1	ZBTB18	ZBTB33	ZBTB7A	ZBTB7B	ZBTB7C	ZBTB8OS	ZC3H12D	ZEB1	ZFP36L1	ZFP62	ZFYVE19	ZFYVE21	ZIC1	ZIC3	ZIC4	ZMAT5	ZNF143	ZNF24	ZNF263	ZNF282	ZNF341-AS1	ZNF354C	ZNF384	ZNF410	ZNF589	ZNF627	ZNF653	ZNF740	ZPR1	ZSCAN4
fibroblasts_fetal_skin_biceps_right	A2M	ABCA1	ABCC9	ABHD2	ACAD11	ACAN	ACBD3	ACKR4	ACSS2	ACTR2	ACTR5	ACVR1C	ACVR2A	ACVR2B	ACVRL1	ADNP	ADORA2A	ADORA2A-AS1	ADRM1	AGO1	AGO3	AGO4	AGPAT4	AHCY	AHCYL1	AHCYL2	AHSG	AIMP2	AKIRIN1	AKT1	AKT2	ALB	ALKBH3	ALOX15B	AMPD3	AMZ2P2	ANAPC16	ANAPC2	ANGPT1	ANGPT4	ANGPTL3	ANGPTL4	ANK2	ANK3	ANKLE2	ANKRD33B	ANKS1A	ANP32B	APOA1	APOA2	APOA4	APOA5	APOB	APOBR	APOC3	APOE	APOF	APOH	APOL1	APOPT1	APP	AQR	AR	ARCN1	AREL1	ARF1	ARFIP2	ARHGAP35	ARHGAP45	ARHGDIA	ARHGDIB	ARHGDIG	ARHGEF11	ARHGEF12	ARIH2	ARIH2OS	ARNT	ARNT::HIF1A	ARNTL	ARRB1	ASCC1	ASCC2	ASCC3	ASCL1	ASPN	ATF4	ATF6	ATF7	ATPAF2	ATRIP	AXL	B2M	B9D2	BACE1	BACH2	BAG5	BAK1	BANF1	BARX1	BATF3	BATF::JUN	BCAR1	BCAS2	BCKDHA	BCL3	BDNF	BEND6	BEX1	BGLAP	BGN	BHLHE22	BHLHE40	BHLHE41	BHMT	BHMT2	BICD1	BLOC1S3	BMPR1B	BMPR2	BRPF3	BSX	BUD13	BUD31	C10orf105	C10orf54	C15orf62	C19orf52	C1orf122	C1orf194	C3orf84	C4BPA	C4BPB	C6orf1	C6orf106	C6orf222	C6orf223	C6orf89	C6orf99	C9orf156	CABIN1	CABP7	CALM1	CALM2	CALM3	CAMK1D	CAPG	CAPN11	CAPNS1	CARF	CARM1	CAV1	CBL	CBLC	CBS	CCDC12	CCDC151	CCDC157	CCDC159	CCDC51	CCDC97	CCL19	CCL25	CCNA1	CCNA2	CCNB1	CCND1	CCND2	CCND3	CCNE1	CCNE2	CCNL1	CCNT1	CCR3	CCR5	CCRL2	CD2	CD247	CD274	CD28	CD36	CD3D	CD3E	CD3G	CD4	CD47	CD8A	CD8B	CDC25A	CDC27	CDC40	CDC42	CDC5L	CDC6	CDC73	CDCA8	CDH13	CDH17	CDH23	CDK1	CDK12	CDK2	CDK4	CDK6	CDK7	CDK9	CDKN1A	CDKN1B	CDKN2B	CDKN2C	CDKN2D	CDX1	CEACAM16	CEACAM19	CEBPA	CEBPB	CEBPD	CEBPE	CEBPG	CELSR3	CELSR3-AS1	CENPB	CEP68	CEP95	CETP	CFAP43	CGN	CH25H	CHAC1	CHD1	CHD1L	CHD3	CHERP	CHMP2A	CHMP4B	CHMP4C	CHMP6	CHN2	CHP1	CHST12	CHST3	CIRBP	CITED1	CKB	CKM	CLEC3B	CLOCK	CLPTM1	CLU	CMA1	CMAS	CNTROB	COL17A1	COL1A1	COL1A2	COL23A1	COL3A1	COL5A2	COL6A2	COL6A3	COL7A1	COMT	COX6A1P2	CPB2	CPNE2	CRAT	CREB1	CREB3	CREB3L1	CREB3L3	CREBBP	CRNKL1	CRY1	CRY2	CSDE1	CSF3R	CSK	CSNK1D	CSNK2A1	CSNK2A2	CSNK2B	CTCF	CTCFL	CTDP1	CTH	CTIF	CTLA4	CTNNA1	CTNNB1	CTNND1	CTR9	CTSG	CTTN	CUBN	CUL1	CWC22	CXCR4	CYB5D1	CYP39A1	CYP46A1	CYP7A1	DAB2	DAPP1	DARS	DBH	DBP	DCN	DDC	DDX20	DDX23	DDX42	DDX46	DDX5	DDX58	DHFR	DHFR2	DHX15	DHX16	DHX30	DHX35	DHX38	DICER1	DLL4	DLST	DLX6	DMGDH	DMRT3	DNAJC17	DOCK3	DOK1	DOK2	DPP4	DPPA5P4	DPYS	DST	DUSP1	DUX4	DYM	DYNC2LI1	E2F1	E2F4	E2F5	E2F6	E2F7	E2F8	EBF1	ECSIT	EDIL3	EDN2	EDN3	EDNRA	EFTUD2	EGF	EGFR	EGLN3	EGR1	EGR2	EGR3	EGR4	EHF	EIF2B1	EIF2B2	EIF2B3	EIF2B4	EIF2B5	EIF2S1	EIF2S2	EIF2S3	EIF2S3B	EIF3B	EIF4G2	EIF5	EIF6	ELF1	ELF3	ELF4	ELF5	ELK1	ELK3	ELK4	ELMOD3	ELOA	ELOVL1	ELP6	EML4	EMX1	EMX2	EN1	EN2	EOMES	EP300	EPAS1	EPB41L4A-AS1	EPHA10	EPHB1	EPO	EPOR	ERBB2	ERF	ERG	ERGIC1	ERN1	ESCO1	ESCO2	ESR1	ESR2	ESRRA	ESRRB	ESX1	ETS1	ETV1	ETV2	ETV3	ETV4	ETV5	ETV6	ETV7	EVX1	EVX2	EXD1	EXOSC5	EZR	EZR-AS1	F10	F11	F2	F2R	F2RL1	F2RL2	F2RL3	F3	F5	F7	F8	F9	FABP1	FABP4	FADD	FAM220A	FAM65C	FBXL3	FBXO41	FBXW12	FCF1	FDX1	FEV	FGA	FGB	FGD2	FGF2	FGG	FHL3	FKBPL	FLI1	FLT1	FLT4	FMOD	FN1	FOS	FOS::JUN	FOS::JUN(var2)	FOS::JUNB	FOS::JUND	FOSB	FOSB::JUN	FOSB::JUNB	FOSB::JUNB(var2)	FOSL1	FOSL1::JUN	FOSL1::JUN(var2)	FOSL1::JUNB	FOSL1::JUND	FOSL1::JUND(var2)	FOSL2	FOSL2::JUN	FOSL2::JUN(var2)	FOSL2::JUNB	FOSL2::JUNB(var2)	FOSL2::JUND	FOSL2::JUND(var2)	FOXA1	FOXB1	FOXC1	FOXC2	FOXD1	FOXD2	FOXF2	FOXG1	FOXH1	FOXI1	FOXK1	FOXK2	FOXL1	FOXO1	FOXO3	FOXO4	FOXO6	FOXP1	FOXP2	FOXP3	FPGS	FTCD	FURIN	FYB1	FYN	GAB2	GABBR1	GABPA	GAS6	GATA1	GATA1::TAL1	GATA2	GATA3	GATA5	GATA6	GATSL3	GBA	GBX1	GBX2	GC	GCC1	GCG	GCGR	GCH1	GCHFR	GCLC	GCLM	GCM1	GCM2	GDPD5	GEMIN7	GGCT	GGCX	GGNBP1	GGT1	GGT7	GID4	GIP	GIPR	GLI2	GLIS2	GLIS3	GLP1R	GMDS	GMEB2	GNE	GNPNAT1	GOSR1	GOSR2	GP6	GPAA1	GPBP1	GPC1	GPR119	GPR137	GPR146	GPX4	GRAP2	GRB2	GRB7	GRHL1	GRHL2	GRM4	GSC	GSC2	GSS	GSTO1	GSX1	GTF2F1	GTF2F2	GTPBP2	GUCD1	HAPLN3	HDAC2	HERPUD1	HES7	HESX1	HEY1	HEY2	HGF	HGFAC	HHIPL1	HIF1A	HIF3A	HINFP	HIST3H2BB	HLA-A	HLA-B	HLA-C	HLA-DQB1	HLA-G	HLF	HMBOX1	HMGA1	HMGB1P8	HNF1A	HNF1B	HNF4A	HNF4G	HNRNPA1	HNRNPA2B1	HNRNPA3	HNRNPD	HNRNPM	HNRNPR	HNRNPU	HNRNPUL1	HOXA10	HOXA13	HOXA2	HOXA5	HOXB13	HOXB2	HOXB3	HOXB9	HOXC10	HOXC11	HOXC12	HOXC13	HOXD11	HOXD12	HOXD13	HPR	HRG	HSD17B12	HSF1	HSF2	HSF4	HSP90AA1	HSP90AB1	HSPE1P11	HSPE1P9	HSPG2	IAPP	IBA57	IBA57-AS1	ID4	IFIH1	IFNG	IFT46	IGF1	IGF1R	IGF2	IGF2BP1	IL17A	IL1A	IL1F10	IL1R2	IL1RL2	IL1RN	IL2	IL2RA	IL2RB	IL36A	IL36B	IL6ST	ING1	INHBA	INHBB	INO80	INO80C	INO80E	INPP5A	INPP5B	INSM1	IP6K2	IP6K3	IRF1	IRF3	IRF4	IRF9	ISL2	ISX	ITGA2	ITGAV	ITGB4	ITGB6	ITK	ITPKA	ITPR3	JAK1	JAK2	JDP2	JDP2(var2)	JUN	JUN(var2)	JUN::JUNB	JUN::JUNB(var2)	JUNB	JUNB(var2)	JUND	JUND(var2)	JUP	KANK2	KCNAB1	KCNAB3	KCNB1	KCNH1-IT1	KCNIP2-AS1	KCNJ11	KCNQ3	KCTD20	KDELR2	KDM6B	KDR	KIAA0196	KIAA0586	KIF9	KIT	KITLG	KLC1	KLF13	KLF14	KLF16	KLF4	KLF5	KLF9	KLHL18	KLHL35	KMT2A	KNG1	KRT18P4	KRT8P28	LAT	LBX1	LBX2	LCAT	LCK	LCP2	LDLR	LDLRAP1	LEF1	LEFTY1	LEMD2	LEO1	LHX2	LHX6	LHX9	LIF	LIFR	LIN37	LIN54	LIN9	LINC00336	LINC00607	LINC01016	LINC01220	LINC01270	LINC01271	LINC01272	LINC01273	LINC01465	LINGO1	LIPC	LMF1	LPA	LPL	LRP1	LRP2	LRP8	LRPAP1	LRRC48	LRRC73	LSM2	LSM3	LSM4	LSM5	LSM6	LSM8	LTBP1	LTBP4	LTK	LUM	LYN	MACC1	MAD1L1	MAD2L1BP	MAF::NFE2	MAFF	MAFG	MAFK	MAG	MAGEH1	MAP2K5	MAP3K1	MAP4	MAP4K4	MAP6	MAPK1	MAPK3	MAPK8	MAPKBP1	MARK3	MAT2A	MAT2B	MAVS	MAX	MAX::MYC	MBD5	MBTPS2	MCM2	MCM7	MEF2A	MEF2D	MEIS1	MEIS2	MEIS3	MEOX1	MEOX2	MERTK	MET	MFAP1	MFGE8	MGA	MGAT1	MGEA5	MGLL	MIR1226	MIR1275	MIR645	MIRLET7I	MITF	MIXL1	MLH3	MLLT1	MLN	MLNR	MLPH	MLX	MLXIPL	MMP1	MMP14	MMP2	MMP24	MMP3	MMP7	MMP9	MNT	MOB2	MORF4L1	MPHOSPH10	MRPL14	MRPL55	MRPS18A	MRVI1	MSC	MSX1	MSX2	MTCH1	MTF1	MTFP1	MTHFD1L	MTHFD2L	MTMR3	MTR	MTREX	MTTP	MXI1	MYB	MYBL1	MYBL2	MYC	MYCBP	MYCN	MYF6	MYH7	MYL3	MYOCD	MZF1	MZF1(var2)	NAA38	NAGK	NANS	NBEAL2	NCBP1	NCBP2	NCEH1	NCOA6	NDN	NDUFA12	NDUFAF1	NDUFB1P1	NEK6	NEK9	NELFA	NELFB	NELFCD	NEURL1	NEURL1B	NEUROD1	NEUROD2	NEUROG2	NF2	NFASC	NFATC2	NFATC3	NFE2	NFE2L2	NFIA	NFIC	NFIC::TLX1	NFIL3	NFIX	NFKB1	NFKB2	NFKBIE	NFKBIZ	NFRKB	NFX1	NFYA	NFYB	NGF	NGFR	NHLH1	NID2	NIPBL	NKX2-3	NKX2-8	NKX3-1	NKX3-2	NLRC5	NME6	NOA1	NODAL	NOTCH1	NOTO	NPAS2	NPAT	NPHP3	NPHP3-AS1	NR1A4	NR1A4::RXRA	NR1D1	NR1H3	NR1H4	NR2F1	NR2F2	NR3C1	NR3C2	NR4A1	NR4A2	NR4A2::RXRA	NRAS	NREP	NREP-AS1	NRF1	NRL	NRP2	NSF	NSMCE2	NTF3	NTRK1	NTRK2	NUSAP1	OIP5	OIP5-AS1	OLIG1	OMG	ORC4	ORM1	ORM2	OSM	OSMR	OTX1	OTX2	PACSIN1	PAF1	PAFAH1B2	PAG1	PARD3	PARD6A	PARD6B	PARD6G	PARG	PARP1	PAWR	PAX1	PAX4	PAX5	PAX9	PBX1	PBX2	PBX3	PBXIP1	PCNA	PCSK9	PDGFB	PDGFD	PDGFRB	PDS5A	PDS5B	PDX1	PEMT	PER2	PER3	PEX10	PF4	PFKFB4	PGF	PGM3	PHF5A	PI16	PIGK	PIGS	PIGT	PIGU	PIK3CA	PIK3CB	PIM1	PIP4K2A	PIP5K1B	PITX3	PKNOX1	PKNOX2	PLAG1	PLAT	PLAUR	PLCG1	PLG	PLGRKT	PLRG1	PLXNB1	PLXNB2	PMS2	PNMT	PNPLA1	PNPLA2	POC5	POGZ	POLG	POLG2	POLH	POLR1C	POLR2B	POLR2C	POLR2D	POLR2E	POLR2F	POLR2G	POLR2I	POLR2J	POMP	POU1F1	POU2F1	POU2F2	POU3F1	POU3F2	POU3F3	POU3F4	POU4F1	POU4F2	POU4F3	POU5F1	POU5F1B	POU6F2	PPARA	PPARA::RXRA	PPARG	PPIE	PPIL1	PPIL4	PPIP5K1	PPP1R13B	PPP1R37	PPP2CA	PPP2R2A	PRDM1	PRKAR2A	PRKAR2A-AS1	PRKAR2B	PRKCSH	PRKCZ	PRKG1	PROC	PROS1	PROX1	PRPF19	PRPF3	PRPF31	PRPF4	PRPF40A	PRPF6	PRPF8	PRRX1	PSAP	PSMA1	PSMA2	PSMA3	PSMA4	PSMA5	PSMA6	PSMA7	PSMA8	PSMB1	PSMB10	PSMB11	PSMB2	PSMB4	PSMB5	PSMB6	PSMB7	PSMB8	PSMB9	PSMC1	PSMC2	PSMC3	PSMC4	PSMC5	PSMC6	PSMD1	PSMD11	PSMD12	PSMD13	PSMD14	PSMD2	PSMD3	PSMD4	PSMD5	PSMD6	PSMD7	PSMD8	PSME2	PSME3	PSME4	PSRC1	PSTK	PTGIS	PTGS1	PTGS2	PTH	PTH1R	PTHLH	PTK2	PTPN1	PTPN11	PTPN2	PTPN22	PTPN23	PTPN6	PTPRA	PTS	PVR	PVRL2	PXN	PXT1	Pax6	RAB17	RAB20	RAB33B	RAB44	RAC1	RAC2	RAD21	RAD51	RALGDS	RARA	RARA(var2)	RARA::RXRA	RARA::RXRG	RASA1	RAX	RAX2	RB1	RBBP4	RBL1	RBL2	RBM22	RBMX2	RBPJ	RDH11	RDH5	RDX	REL	RELA	RELB	RELN	REPS1	RER1	REST	RFX2	RFX3	RFX4	RFX5	RHOA	RHOV	RIC1	RLBP1	RMDN3	RN7SL234P	RN7SL251P	RN7SL329P	RN7SL34P	RN7SL502P	RN7SL636P	RN7SL672P	RN7SL748P	RND1	RNF181	RNF215	RNF8	RNU1-88P	RNU4-68P	RNU4ATAC14P	RNU6-147P	RNU6-293P	RNU6-510P	RNU7-128P	RNU7-160P	RNU7-195P	RNU7-38P	RNU7-3P	RORA	RORA(var2)	RORB	RORC	RPAP1	RPE65	RPEP4	RPL12P2	RPL21P116	RPL29P2	RPL35P2	RPRD1A	RPS10	RPS3	RRAGC	RRAS	RSPH9	RTF1	RTN4R	RUNX1	RUNX2	RUNX3	RXRA	RXRA::VDR	RXRB	RXRG	S1PR1	SARDH	SARS	SART1	SCAP	SCARB2	SCARNA21	SCN10A	SCN11A	SCN1A	SCN1B	SCN2A	SCN2B	SCN3A	SCN3B	SCN4A	SCN4B	SCN5A	SCN8A	SCN9A	SCRT1	SCRT2	SCT	SDC1	SEC61A2	SEM1	SEMA4D	SERBP1	SERPINA1	SERPINA2	SERPINA5	SERPINC1	SERPIND1	SERPINE1	SERPINH1	SF1	SF3A1	SF3A2	SF3A3	SF3B1	SF3B2	SF3B3	SF3B4	SF3B5	SF3B6	SFR1	SFTPB	SH2D1A	SH2D6	SH3BP4	SHC1	SHH	SHMT1	SHMT2	SHOX	SIK3	SIX1	SIX2	SKI	SKIL	SKIV2L	SKP1	SKP2	SLAMF1	SLC25A20	SLC29A1	SLC35B2	SLC9A1	SLU7	SMAD1	SMAD2	SMAD2::SMAD3::SMAD4	SMAD3	SMAD4	SMAD5	SMAD6	SMAD7	SMAD9	SMARCA4	SMARCC1	SMC1A	SMC3	SMURF2	SNAI1	SNAI2	SNF8	SNIP1	SNORA13	SNORD104	SNORD15A	SNORD15B	SNRNP200	SNRNP40	SNRNP70	SNRPA	SNRPA1	SNRPB	SNRPB2	SNRPC	SNRPD1	SNRPD2	SNRPD3	SNRPE	SNRPF	SNRPFP4	SNRPG	SNRPN	SNU13	SNW1	SNX8	SOCS2	SOCS2-AS1	SORT1	SOS1	SOX10	SOX13	SOX15	SOX21	SOX4	SOX9	SP1	SP2	SP3	SP4	SP8	SPAG9	SPARC	SPATA2	SPC24	SPDEF	SPECC1L	SPECC1L-ADORA2A	SPI1	SPIB	SPIC	SPINT1	SPOCK2	SPRED2	SQSTM1	SRC	SREBF1	SREBF2	SREBF2(var2)	SRF	SRGN	SRRM2	SRSF1	SRSF3	SRSF4	SRSF5	SRSF6	SRSF9	SRY	SSRP1	ST14	STAG1	STAG2	STAT1	STAT1::STAT2	STAT3	STAT5A	STAT5B	STK38	STRN	STX11	STX1B	SUPT16H	SUPT4H1	SUPT5H	SUPT6H	SWSAP1	SYCE2	SYCP1	SYF2	SYK	SYNCRIP	TAB2	TAF11	TAGLN	TAL1	TAL1::TCF3	TAS2R1	TBC1D10A	TBC1D2	TBC1D22B	TBR1	TBX1	TBX15	TBX2	TBX20	TBX21	TBX4	TBX5	TBXAS1	TCEA1	TCEA2	TCF3	TCF4	TCF7L1	TCF7L2	TCP11	TDGF1	TEAD1	TEAD2	TEAD3	TEAD4	TEF	TEK	TEX12	TF	TFAP2A	TFAP2A(var2)	TFAP2A(var3)	TFAP2B	TFAP2B(var2)	TFAP2B(var3)	TFAP2C	TFAP2C(var2)	TFAP2C(var3)	TFAP4	TFCP2	TFDP1	TFDP2	TFE3	TFEB	TFEC	TFIP11	TFPI	TGFB1	TGFB2	TGFB3	TGFBR1	TGFBR2	TGFBR3	TGFBRAP1	TGIF1	TGIF2	TGOLN2	THADA	THAP1	THBD	THBS1	THEM4	TIAM1	TIMM9	TIMP1	TIMP2	TIMP3	TMA7	TMED10	TMED3	TMED7	TMED9	TMEM189	TMEM189-UBE2V1	TMEM205	TMEM217	TMEM63B	TMEM87B	TMEM88	TMEM91	TMSB4X	TOM1L2	TOMM40	TP53	TP53INP2	TP63	TP73	TPRA1	TRAPPC1	TRAPPC6A	TRAT1	TRERNA1	TRIB1	TRIM33	TRIM41	TRMT6	TRMT61A	TRMT61B	TTC37	TUBBP9	TWIST1	TXNL4A	TYRO3	U2AF1	U2AF2	UBA3	UBA5	UBA52	UBB	UBE2A	UBE2F	UBE2M	UBE2V1	UBE2Z	UBE4A	UCHL5	UFL1	UFM1	UHRF1BP1	UNC119B	UNCX	UPB1	UQCC1	UQCC2	UQCR10	UQCRC1	USF1	USF2	USH1C	USP14	USP39	USP42	USP48	UST	UTP11L	VAMP5	VAMP8	VAV1	VCAN	VDR	VEGFA	VEGFB	VEGFD	VENTX	VHL	VIP	VIPR1	VLDLR	VPS16	VPS18	VPS25	VPS26BP1	VPS28	VPS33A	VPS36	VPS39	VPS41	VSX1	VWF	WAPL	WBP4	WDR12	WDR61	WNT9B	XAB2	XBP1	XPO5	XRCC3	YIPF2	YIPF3	YIPF5	YIPF6	YWHAB	YY1	ZAP70	ZBED1	ZBTB18	ZBTB33	ZBTB7A	ZBTB7B	ZBTB7C	ZBTB8OS	ZC3H12D	ZEB1	ZFP36L1	ZFYVE19	ZFYVE21	ZIC1	ZIC3	ZIC4	ZMAT5	ZNF143	ZNF24	ZNF263	ZNF282	ZNF341	ZNF354C	ZNF384	ZNF410	ZNF627	ZNF653	ZNF740	ZPR1	ZSCAN4
small_bowel_mucosa	A2M	ABCA1	ABCC10	ABCC9	ABHD2	ACAN	ACBD3	ACKR4	ACSS2	ACTR2	ACTR5	ACVR1C	ACVR2A	ACVR2B	ACVRL1	ACYP1	ADNP	ADORA2A	ADRM1	AGO1	AGO3	AGO4	AGPAT4	AHCY	AHCYL1	AHCYL2	AHSG	AIMP2	AKIRIN1	AKT1	AKT2	ALB	ALKBH3	AMICA1	AMPD3	AMZ2P2	ANAPC16	ANAPC2	ANGPT1	ANGPT4	ANGPTL3	ANGPTL4	ANK2	ANK3	ANKLE2	ANKS1A	APOA1	APOA2	APOA4	APOA5	APOB	APOBR	APOC3	APOE	APOF	APOH	APOL1	APP	AQR	AR	ARCN1	AREL1	ARF1	ARFIP2	ARHGAP35	ARHGAP45	ARHGDIA	ARHGDIB	ARHGDIG	ARHGEF11	ARHGEF12	ARIH2	ARIH2OS	ARNT	ARNT::HIF1A	ARNTL	ARRB1	ASCC1	ASCC2	ASCC3	ASCL1	ASPN	ATF4	ATF6	ATF7	ATOH8	ATP5L	ATPAF2	ATRIP	AXL	B2M	B4GALT4	B4GALT5	B9D2	BACE1	BACH2	BAG5	BAK1	BANF1	BARX1	BATF3	BATF::JUN	BCAR1	BCAS2	BCKDHA	BCL3	BDNF	BEX1	BGLAP	BGN	BHLHE22	BHLHE40	BHLHE41	BHMT	BHMT2	BICD1	BLOC1S3	BMPR1B	BMPR2	BRPF3	BSX	BTBD10	BTNL10	BTNL8	BUD13	BUD31	C10orf105	C10orf54	C15orf62	C19orf38	C19orf52	C2orf68	C3orf84	C4BPA	C4BPB	C6orf1	C6orf106	C6orf223	C6orf89	C6orf99	C9orf156	CABIN1	CALM1	CALM2	CALM3	CAPG	CAPN11	CAPNS1	CARF	CARM1	CAV1	CBL	CBLC	CBS	CCDC12	CCDC151	CCDC157	CCDC51	CCDC97	CCL19	CCL25	CCNA1	CCNA2	CCNB1	CCND1	CCND2	CCND3	CCNE1	CCNE2	CCNL1	CCNT1	CCR3	CCR5	CCRL2	CD2	CD247	CD274	CD28	CD36	CD3D	CD3E	CD3G	CD4	CD47	CD8A	CD8B	CDC123	CDC25A	CDC27	CDC40	CDC42	CDC5L	CDC6	CDC73	CDCA8	CDH13	CDH17	CDH23	CDH23-AS1	CDK1	CDK12	CDK2	CDK4	CDK6	CDK7	CDK9	CDKN1A	CDKN1B	CDKN2B	CDKN2C	CDKN2D	CDX1	CEBPA	CEBPB	CEBPD	CEBPE	CEBPG	CENPB	CEP95	CETP	CGN	CH25H	CHAC1	CHD1	CHD1L	CHD3	CHERP	CHMP2A	CHMP4B	CHMP4C	CHMP6	CHN2	CHP1	CHST12	CHST3	CIRBP	CITED1	CLASRP	CLEC3B	CLOCK	CLPTM1	CLU	CMA1	CMAS	CNTROB	COL17A1	COL1A1	COL1A2	COL23A1	COL3A1	COL5A2	COL6A2	COL6A3	COL7A1	COMT	COX6A1P2	CPB2	CPNE5	CRAT	CREB1	CREB3	CREB3L1	CREB3L3	CREBBP	CRNKL1	CRY1	CRY2	CSDE1	CSF3R	CSK	CSNK1D	CSNK2A1	CSNK2A2	CSNK2B	CSPG5	CTCF	CTCFL	CTDP1	CTH	CTIF	CTLA4	CTNNA1	CTNNB1	CTNND1	CTR9	CTSG	CTTN	CUBN	CUL1	CWC22	CXCR4	CYB5D1	CYP39A1	CYP46A1	CYP7A1	DAB2	DAGLB	DAPP1	DARS	DBH	DBP	DCN	DDC	DDX20	DDX23	DDX42	DDX46	DDX5	DDX58	DHFR	DHFR2	DHX15	DHX16	DHX30	DHX35	DHX38	DICER1	DLL4	DLST	DLX6	DMGDH	DMRT3	DNAJC13	DNAJC17	DOCK3	DOK1	DOK2	DPP4	DPPA5P4	DPYS	DST	DUSP1	DUX4	DYNC2LI1	E2F1	E2F4	E2F5	E2F6	E2F7	E2F8	EBF1	ECSIT	EDIL3	EDN2	EDN3	EDNRA	EFTUD2	EGF	EGFR	EGLN3	EGR1	EGR2	EGR3	EGR4	EHF	EIF2B1	EIF2B2	EIF2B3	EIF2B4	EIF2B5	EIF2S1	EIF2S2	EIF2S3	EIF2S3B	EIF3B	EIF4G2	EIF5	EIF6	ELF1	ELF3	ELF4	ELF5	ELK1	ELK3	ELK4	ELMOD3	ELOA	ELOF1	ELP6	EML4	EMX1	EMX2	EN1	EN2	EOMES	EP300	EPAS1	EPHA10	EPHB1	EPO	EPOR	ERBB2	ERF	ERG	ERGIC1	ERN1	ESCO1	ESCO2	ESR1	ESR2	ESRRA	ESRRB	ESX1	ETS1	ETV1	ETV2	ETV3	ETV4	ETV5	ETV6	ETV7	EVX1	EVX2	EXD1	EXOSC5	EZR	EZR-AS1	F10	F11	F2	F2R	F2RL1	F2RL2	F2RL3	F3	F5	F7	F8	F9	FABP1	FABP4	FADD	FAM220A	FAM92A1P1	FBXL3	FBXO41	FBXW12	FCF1	FDX1	FEV	FGA	FGB	FGD2	FGF2	FGG	FKBPL	FLI1	FLT1	FLT4	FMOD	FN1	FOS	FOS::JUN	FOS::JUN(var2)	FOS::JUNB	FOS::JUND	FOSB	FOSB::JUN	FOSB::JUNB	FOSB::JUNB(var2)	FOSL1	FOSL1::JUN	FOSL1::JUN(var2)	FOSL1::JUNB	FOSL1::JUND	FOSL1::JUND(var2)	FOSL2	FOSL2::JUN	FOSL2::JUN(var2)	FOSL2::JUNB	FOSL2::JUNB(var2)	FOSL2::JUND	FOSL2::JUND(var2)	FOXA1	FOXC1	FOXD1	FOXD2	FOXF2	FOXG1	FOXH1	FOXI1	FOXK1	FOXK2	FOXL1	FOXO1	FOXO3	FOXO4	FOXO6	FOXP1	FOXP2	FOXP3	FPGS	FTCD	FTSJ2	FURIN	FYB1	FYN	GAB2	GABPA	GAS6	GATA1	GATA1::TAL1	GATA2	GATA3	GATA5	GATA6	GATSL3	GBA	GBGT1	GBX1	GBX2	GC	GCC1	GCG	GCGR	GCH1	GCHFR	GCLC	GCLM	GCM1	GCM2	GEMIN7	GGCT	GGCX	GGT1	GGT7	GID4	GIP	GIPR	GLI2	GLIS2	GLIS3	GLP1R	GMDS	GMDS-AS1	GMEB2	GNE	GNPNAT1	GOSR1	GOSR2	GP6	GPAA1	GPBP1	GPC1	GPR119	GPR137	GPR146	GPX4	GRAP2	GRB2	GRB7	GRHL1	GRHL2	GRM4	GSC	GSC2	GSS	GSTO1	GSX1	GTF2F1	GTF2F2	GTPBP2	GUCD1	HDAC2	HERPUD1	HES7	HESX1	HEY1	HEY2	HGF	HGFAC	HIF1A	HIF1AP1	HIF3A	HINFP	HIST3H2BA	HIST3H2BB	HLA-A	HLA-B	HLA-C	HLA-DQB1	HLA-G	HLF	HMBOX1	HMGA1	HNF1A	HNF1B	HNF4A	HNF4G	HNRNPA1	HNRNPA2B1	HNRNPA3	HNRNPD	HNRNPM	HNRNPR	HNRNPU	HNRNPUL1	HOXA10	HOXA13	HOXA2	HOXA5	HOXB13	HOXB2	HOXB3	HOXB9	HOXC11	HOXC12	HOXC13	HOXD11	HOXD12	HOXD13	HPR	HRG	HSF1	HSF2	HSF4	HSP90AA1	HSP90AB1	HSPE1P18	HSPG2	IAPP	IBA57	IBA57-AS1	ID4	IFIH1	IFNG	IFT46	IGF1	IGF1R	IGF2	IGF2BP1	IL17A	IL1A	IL1F10	IL1R2	IL1RL2	IL1RN	IL2	IL2RA	IL2RB	IL36A	IL36B	IL36RN	IL6ST	ING1	INHBA	INHBB	INO80	INO80C	INO80E	INPP5A	INPP5B	INSM1	IP6K2	IRF1	IRF3	IRF4	IRF9	ISL2	ISX	ITGA2	ITGAV	ITGB4	ITGB6	ITK	ITPKA	ITPR3	IVNS1ABP	JAK1	JAK2	JDP2	JDP2(var2)	JUN	JUN(var2)	JUN::JUNB	JUN::JUNB(var2)	JUNB	JUNB(var2)	JUND	JUND(var2)	JUP	KANK2	KCNAB1	KCNAB3	KCNB1	KCNIP2-AS1	KCNJ11	KCNK16	KCNK17	KCNK5	KCNQ3	KCTD20	KDELR2	KDR	KIAA0196	KIF9	KIT	KITLG	KLC1	KLF13	KLF14	KLF16	KLF4	KLF5	KLF9	KLHL18	KMT2A	KNG1	KRT18P4	KRT8P28	LAP3P2	LAT	LBX1	LBX2	LCAT	LCK	LCP2	LDLR	LDLRAP1	LEF1	LEFTY1	LEMD2	LEO1	LHX2	LHX9	LIF	LIFR	LIN37	LIN54	LIN9	LINC00336	LINC01016	LINC01220	LINC01272	LINC01273	LINGO1	LIPC	LMF1	LMX1A	LMX1B	LPA	LPL	LRP1	LRP2	LRP8	LRPAP1	LRRC48	LRRC73	LSM2	LSM3	LSM4	LSM5	LSM6	LSM8	LTBP1	LTBP4	LTF	LUM	LYN	MACC1	MAD1L1	MAD2L1BP	MAF::NFE2	MAFF	MAFG	MAFK	MAG	MAGEH1	MAP2K5	MAP3K1	MAP4	MAP4K4	MAP6	MAPK1	MAPK3	MAPK8	MAPKBP1	MARK3	MAT2A	MAT2B	MAVS	MAX	MAX::MYC	MBD5	MBTPS2	MCM2	MCM7	MEF2A	MEF2D	MEIS1	MEIS2	MEIS3	MERTK	MET	MFAP1	MFGE8	MGA	MGAT1	MGEA5	MGLL	MIR1226	MIR1275	MITF	MIXL1	MLH3	MLLT1	MLN	MLNR	MLPH	MLX	MLXIPL	MMP1	MMP14	MMP2	MMP24	MMP3	MMP7	MMP9	MNT	MOB2	MORF4L1	MPHOSPH10	MPZL2	MPZL3	MRPL14	MRPL55	MRPS18A	MRVI1	MSC	MSX1	MSX2	MTCH1	MTF1	MTFP1	MTHFD1L	MTHFD2L	MTMR3	MTR	MTREX	MTTP	MXI1	MYB	MYBL1	MYBL2	MYC	MYCBP	MYCN	MYF6	MYH7	MYL3	MYOCD	MZF1	MZF1(var2)	NAA38	NAGK	NANS	NBEAL2	NCBP1	NCBP2	NCOA6	NDN	NDUFA12	NDUFAF1	NEK6	NEK9	NELFA	NELFB	NELFCD	NEURL1	NEURL1B	NEUROD1	NF2	NFASC	NFATC2	NFATC3	NFE2	NFE2L2	NFIA	NFIC	NFIC::TLX1	NFIL3	NFIX	NFKB1	NFKB2	NFKBIE	NFRKB	NFX1	NFYA	NFYB	NGF	NGFR	NHLH1	NID2	NIPBL	NKX2-3	NKX2-8	NKX3-1	NKX3-2	NLRC5	NME6	NOA1	NODAL	NOTCH1	NOTO	NPAS2	NPAT	NPHP3	NPHP3-AS1	NR1A4	NR1D1	NR1H3	NR1H4	NR2F1	NR2F2	NR3C1	NR3C2	NR4A1	NR4A2	NRAS	NRF1	NRL	NRP2	NSF	NSMCE2	NTF3	NTRK1	NTRK2	NUDT1	NUDT5	NUSAP1	OBFC1	OIP5	OIP5-AS1	OLIG1	OMG	ORC4	ORM1	ORM2	OSM	OSMR	OSTCP1	OTX1	OTX2	PACSIN1	PAF1	PAFAH1B2	PAG1	PARD3	PARD6A	PARD6B	PARD6G	PARG	PARP1	PAWR	PAX1	PAX4	PAX5	PAX8	PAX8-AS1	PBX1	PBX2	PBX3	PBXIP1	PCNA	PCSK9	PDGFB	PDGFD	PDGFRB	PDS5A	PDS5B	PDX1	PEMT	PER2	PER3	PEX10	PF4	PFKFB4	PGF	PGM3	PHF5A	PI16	PIGK	PIGS	PIGT	PIGU	PIK3CA	PIK3CB	PIM1	PIP4K2A	PIP5K1B	PITX3	PKNOX1	PKNOX2	PLAG1	PLAT	PLAUR	PLCG1	PLG	PLGRKT	PLRG1	PLXNB1	PLXNB2	PMS2	PNMT	PNPLA1	PNPLA2	POC5	POLG	POLG2	POLH	POLR1C	POLR2B	POLR2C	POLR2D	POLR2E	POLR2F	POLR2G	POLR2I	POLR2J	POMP	POU1F1	POU2F1	POU2F2	POU3F1	POU3F2	POU3F3	POU3F4	POU4F1	POU4F2	POU4F3	POU5F1	POU5F1B	POU6F2	PPARA	PPARA::RXRA	PPARG	PPIE	PPIL1	PPIL4	PPIP5K1	PPP1R13B	PPP1R14D	PPP2CA	PPP2R2A	PRDM1	PRKAR2A	PRKAR2B	PRKCSH	PRKCZ	PRKG1	PROC	PROS1	PROX1	PROX2	PRPF19	PRPF3	PRPF31	PRPF4	PRPF40A	PRPF6	PRPF8	PRRX1	PSAP	PSD4	PSMA1	PSMA2	PSMA3	PSMA4	PSMA5	PSMA6	PSMA7	PSMA8	PSMB1	PSMB10	PSMB11	PSMB2	PSMB4	PSMB5	PSMB6	PSMB7	PSMB8	PSMB9	PSMC1	PSMC2	PSMC3	PSMC4	PSMC5	PSMC6	PSMD1	PSMD11	PSMD12	PSMD13	PSMD14	PSMD2	PSMD3	PSMD4	PSMD5	PSMD6	PSMD7	PSMD8	PSME2	PSME3	PSME4	PSRC1	PSTK	PTGIS	PTGS1	PTGS2	PTH	PTH1R	PTHLH	PTK2	PTPN1	PTPN11	PTPN2	PTPN22	PTPN23	PTPN6	PTPRA	PTS	PVR	PVRL2	PXN	PXT1	Pax6	RAB17	RAB20	RAB33B	RAB44	RAC1	RAC2	RAD21	RAD51	RALGDS	RARA	RARA(var2)	RARA::RXRA	RARA::RXRG	RASA1	RAX	RAX2	RB1	RBBP4	RBL1	RBL2	RBM22	RBMX2	RBPJ	RDH11	RDH5	RDX	REL	RELA	RELB	RELN	REPS1	RER1	REST	RETSAT	RFX2	RFX3	RFX4	RFX5	RHOA	RHOV	RIC1	RLBP1	RMDN3	RN7SL251P	RN7SL329P	RN7SL502P	RN7SL748P	RN7SL870P	RND1	RNF181	RNF187	RNF215	RNF8	RNU1-88P	RNU4ATAC14P	RNU6-147P	RNU6-293P	RNU6-510P	RNU6-611P	RNU6-919P	RNU7-195P	RORA	RORA(var2)	RORB	RORC	RPE65	RPL12P2	RPL5P30	RPRD1A	RPS10	RPS3	RRAGC	RRAS	RSPH3	RSPH9	RTF1	RTN4R	RUNX1	RUNX2	RUNX3	RXRA	RXRB	RXRG	S1PR1	SARDH	SARS	SART1	SCAP	SCARB2	SCN10A	SCN11A	SCN1A	SCN1B	SCN2A	SCN2B	SCN3A	SCN3B	SCN4A	SCN4B	SCN5A	SCN8A	SCN9A	SCRT1	SCRT2	SCT	SDC1	SEC61A2	SEM1	SEMA4D	SERPINA1	SERPINA5	SERPINC1	SERPIND1	SERPINE1	SF1	SF3A1	SF3A2	SF3A3	SF3B1	SF3B2	SF3B3	SF3B4	SF3B5	SF3B6	SFR1	SFTPB	SH2D1A	SH2D6	SH3BP4	SHC1	SHH	SHMT1	SHMT2	SHOX	SIX1	SIX2	SKI	SKIL	SKIV2L	SKP1	SKP2	SLAMF1	SLC25A20	SLC26A6	SLC29A1	SLC9A1	SLC9A8	SLU7	SMAD1	SMAD2	SMAD2::SMAD3::SMAD4	SMAD3	SMAD4	SMAD5	SMAD6	SMAD7	SMAD9	SMARCA4	SMARCC1	SMC1A	SMC3	SMURF2	SNAI1	SNAI2	SNF8	SNIP1	SNORD104	SNRNP200	SNRNP40	SNRNP70	SNRPA	SNRPA1	SNRPB	SNRPB2	SNRPC	SNRPD1	SNRPD2	SNRPD3	SNRPE	SNRPF	SNRPFP1	SNRPFP4	SNRPG	SNRPN	SNU13	SNW1	SOCS2	SOCS2-AS1	SORT1	SOS1	SOX10	SOX13	SOX21	SOX4	SOX9	SP1	SP2	SP3	SP4	SP8	SPAG9	SPARC	SPATA2	SPC24	SPDEF	SPI1	SPIB	SPIC	SPINT1	SPOCK2	SPRED2	SQSTM1	SRC	SREBF1	SREBF2	SREBF2(var2)	SRF	SRGN	SRRM2	SRSF1	SRSF3	SRSF4	SRSF5	SRSF6	SRSF9	SRY	SSRP1	ST14	STAG1	STAG2	STAT1	STAT1::STAT2	STAT3	STAT5A	STAT5B	STK38	STRN	STX11	STX1B	SUPT16H	SUPT4H1	SUPT5H	SUPT6H	SWSAP1	SYCE2	SYCP1	SYF2	SYK	SYNCRIP	TAB2	TAF11	TAGAP	TAGLN	TAL1	TAL1::TCF3	TAS2R1	TBC1D10A	TBC1D2	TBC1D22B	TBR1	TBX1	TBX15	TBX2	TBX20	TBX21	TBX4	TBX5	TBXAS1	TCEA1	TCEA2	TCF3	TCF4	TCF7L1	TCF7L2	TCP11	TDGF1	TEAD1	TEAD2	TEAD3	TEAD4	TEF	TEK	TEX12	TF	TFAP2A	TFAP2A(var2)	TFAP2A(var3)	TFAP2B	TFAP2B(var2)	TFAP2B(var3)	TFAP2C	TFAP2C(var2)	TFAP2C(var3)	TFAP4	TFCP2	TFDP1	TFDP2	TFE3	TFEB	TFEC	TFIP11	TFPI	TGFB1	TGFB2	TGFB3	TGFBR1	TGFBR2	TGFBR3	TGFBRAP1	TGIF1	TGIF2	TGOLN2	THADA	THAP1	THBD	THBS1	TIAM1	TIMM9	TIMP1	TIMP2	TIMP3	TJAP1	TMA7	TMED10	TMED3	TMED7	TMED9	TMEM189	TMEM189-UBE2V1	TMEM217	TMEM25	TMEM63B	TMEM87B	TMPRSS4	TMSB4X	TOM1L2	TOMM40	TP53	TP53INP2	TP63	TP73	TPRA1	TRAPPC1	TRAPPC6A	TRAT1	TRIB1	TRIM14	TRIM33	TRIM41	TRMT6	TRMT61A	TRMT61B	TTC36	TTC37	TUFT1	TWIST1	TXNL4A	U2AF1	U2AF2	UBA3	UBA5	UBA52	UBB	UBE2A	UBE2F	UBE2M	UBE2V1	UBE2Z	UBE4A	UCHL5	UFL1	UFM1	UHRF1BP1	UNC119B	UNCX	UPB1	UQCR10	UQCRC1	USF1	USF2	USH1C	USP14	USP39	USP42	USP48	UST	UTP11L	VAMP5	VAMP8	VAV1	VCAN	VDR	VEGFA	VEGFB	VEGFD	VENTX	VHL	VIP	VIPR1	VLDLR	VPS16	VPS18	VPS25	VPS26BP1	VPS28	VPS33A	VPS36	VPS39	VPS41	VSX1	VWF	WAPL	WBP4	WDR12	WDR61	WNT9B	XAB2	XBP1	XPO5	XRCC3	YIPF2	YIPF3	YIPF5	YIPF6	YWHAB	YY1	ZAP70	ZBED1	ZBTB18	ZBTB33	ZBTB7A	ZBTB7B	ZBTB7C	ZBTB8OS	ZC2HC1C	ZC3H12D	ZEB1	ZFP36L1	ZFP62	ZFYVE19	ZFYVE21	ZIC1	ZIC3	ZIC4	ZMAT5	ZNF143	ZNF24	ZNF263	ZNF282	ZNF296	ZNF354C	ZNF384	ZNF410	ZNF653	ZNF740	ZPR1	ZSCAN4
melanocyte	A2M	AARS2	ABCA1	ABCC10	ABCC9	ABHD2	ACAD11	ACAN	ACBD3	ACKR4	ACP5	ACSS2	ACTR2	ACTR5	ACVR1C	ACVR2A	ACVR2B	ACVRL1	ACYP1	ADNP	ADORA2A	ADRM1	AGO1	AGO3	AGO4	AGPAT4	AHCY	AHCYL1	AHCYL2	AHSG	AIMP2	AKIRIN1	AKT1	AKT2	ALB	ALKBH3	ALOX15B	ALS2CL	AMICA1	AMPD3	AMZ2P2	ANAPC16	ANAPC2	ANGPT1	ANGPT4	ANGPTL3	ANGPTL4	ANK2	ANK3	ANKLE2	ANKRD53	ANKS1A	ANP32B	APOA1	APOA2	APOA4	APOA5	APOB	APOBR	APOC3	APOE	APOF	APOH	APOL1	APOPT1	APP	AQR	AR	ARCN1	AREL1	ARF1	ARFIP2	ARHGAP35	ARHGAP45	ARHGDIA	ARHGDIB	ARHGDIG	ARHGEF11	ARHGEF12	ARIH2	ARIH2OS	ARL4C	ARNT	ARNT::HIF1A	ARNTL	ARRB1	ASCC1	ASCC2	ASCC3	ASCL1	ASPN	ATF4	ATF6	ATF7	ATOH8	ATP5L	ATP5SL	ATPAF2	ATRIP	AXL	B2M	B4GALT4	B4GALT5	B9D2	BACE1	BACH2	BAG5	BAK1	BANF1	BARX1	BATF3	BATF::JUN	BCAR1	BCAS2	BCKDHA	BCL3	BDNF	BEX1	BGLAP	BGN	BHLHE22	BHLHE40	BHLHE41	BHMT	BHMT2	BICD1	BLOC1S3	BMPR1B	BMPR2	BRPF3	BSX	BTNL10	BTNL8	BUD13	BUD31	C10orf105	C10orf54	C11orf57	C19orf52	C19orf80	C1orf122	C1orf194	C2orf68	C3orf84	C4BPA	C4BPB	C6orf1	C6orf106	C6orf222	C6orf223	C6orf89	C6orf99	C9orf156	CABIN1	CALM1	CALM2	CALM3	CAMP	CAPG	CAPN11	CAPNS1	CARF	CARM1	CAV1	CBFA2T2	CBL	CBLC	CBS	CCDC12	CCDC151	CCDC157	CCDC159	CCDC51	CCDC97	CCL19	CCL25	CCNA1	CCNA2	CCNB1	CCND1	CCND2	CCND3	CCNE1	CCNE2	CCNL1	CCNT1	CCR3	CCR5	CCRL2	CD2	CD247	CD274	CD28	CD36	CD3D	CD3E	CD3G	CD4	CD47	CD8A	CD8B	CDC123	CDC25A	CDC27	CDC40	CDC42	CDC5L	CDC6	CDC73	CDCA8	CDH13	CDH17	CDH23	CDK1	CDK12	CDK2	CDK4	CDK6	CDK7	CDK9	CDKN1A	CDKN1B	CDKN2B	CDKN2C	CDKN2D	CDX1	CEBPA	CEBPB	CEBPD	CEBPE	CEBPG	CELSR3	CELSR3-AS1	CENPB	CEP68	CEP95	CETP	CFAP43	CGN	CH25H	CHAC1	CHD1	CHD1L	CHD3	CHERP	CHMP2A	CHMP4B	CHMP4C	CHMP6	CHN2	CHP1	CHST12	CHST3	CIRBP	CITED1	CKB	CKM	CLASRP	CLEC3B	CLOCK	CLPTM1	CLU	CMA1	CMAS	CNTROB	COL17A1	COL1A1	COL1A2	COL23A1	COL3A1	COL5A2	COL6A2	COL6A3	COL7A1	COMT	COX6A1P2	COX6CP2	CPB2	CPNE2	CPNE5	CRAT	CREB1	CREB3	CREB3L1	CREB3L3	CREBBP	CRNKL1	CRY1	CRY2	CSDE1	CSF3R	CSK	CSNK1D	CSNK2A1	CSNK2A2	CSNK2B	CSPG5	CTCF	CTDP1	CTH	CTIF	CTLA4	CTNNA1	CTNNB1	CTNND1	CTR9	CTSG	CTTN	CUBN	CUL1	CWC22	CXCR4	CYB5D1	CYCSP2	CYP39A1	CYP46A1	CYP7A1	DAB2	DAGLB	DAPP1	DARS	DBH	DBP	DCN	DDC	DDX20	DDX23	DDX42	DDX46	DDX5	DDX58	DHFR	DHFR2	DHX15	DHX16	DHX30	DHX35	DHX38	DICER1	DLK2	DLL4	DLST	DLX6	DMGDH	DMRT3	DNAJC13	DNAJC17	DOCK3	DOCK6	DOK1	DOK2	DPP4	DPPA5P4	DPYS	DST	DUSP1	DUX4	DYM	DYNC2LI1	E2F1	E2F4	E2F5	E2F6	E2F7	E2F8	EBF1	ECSIT	EDEM2	EDIL3	EDN2	EDN3	EDNRA	EFTUD2	EGF	EGFR	EGLN3	EGR1	EGR2	EGR3	EGR4	EHF	EIF2B1	EIF2B2	EIF2B3	EIF2B4	EIF2B5	EIF2S1	EIF2S2	EIF2S3	EIF2S3B	EIF3B	EIF4G2	EIF5	EIF6	ELAVL3	ELF1	ELF3	ELF4	ELF5	ELK1	ELK3	ELK4	ELMOD3	ELOA	ELOF1	ELOVL1	ELP6	EML1	EML4	EMX1	EMX2	EN1	EN2	EOMES	EP300	EPAS1	EPB41L4A-AS1	EPHA10	EPHB1	EPO	EPOR	ERBB2	ERF	ERG	ERN1	ESCO1	ESCO2	ESR1	ESR2	ESRRA	ESRRB	ESX1	ETS1	ETV1	ETV2	ETV3	ETV4	ETV5	ETV6	ETV7	EVX1	EVX2	EXD1	EXOSC5	EZR	F10	F11	F2	F2R	F2RL1	F2RL2	F2RL3	F3	F5	F7	F8	F9	FABP1	FABP4	FADD	FAM220A	FAM65C	FBXL3	FBXO41	FBXW12	FCF1	FDX1	FEV	FGA	FGB	FGD2	FGF2	FGG	FKBPL	FLI1	FLT1	FLT4	FMOD	FN1	FNDC1	FOS	FOS::JUN	FOS::JUN(var2)	FOS::JUNB	FOS::JUND	FOSB	FOSB::JUN	FOSB::JUNB	FOSB::JUNB(var2)	FOSL1	FOSL1::JUN	FOSL1::JUN(var2)	FOSL1::JUNB	FOSL1::JUND	FOSL1::JUND(var2)	FOSL2	FOSL2::JUN	FOSL2::JUN(var2)	FOSL2::JUNB	FOSL2::JUNB(var2)	FOSL2::JUND	FOSL2::JUND(var2)	FOXA1	FOXB1	FOXC1	FOXC2	FOXD1	FOXD2	FOXF2	FOXG1	FOXH1	FOXI1	FOXK1	FOXK2	FOXL1	FOXO1	FOXO3	FOXO4	FOXO6	FOXP1	FOXP2	FOXP3	FPGS	FTCD	FTSJ2	FURIN	FYB1	FYN	GAB2	GABBR1	GABPA	GAS6	GATA1	GATA1::TAL1	GATA2	GATA3	GATA5	GATA6	GATSL3	GBA	GBX1	GBX2	GC	GCC1	GCG	GCGR	GCH1	GCHFR	GCLC	GCLM	GCM1	GCM2	GDPD5	GEMIN7	GGCT	GGCX	GGNBP1	GGT1	GGT7	GID4	GIP	GIPR	GLI2	GLIS2	GLIS3	GLP1R	GLTSCR1	GMDS	GMEB2	GNB2L1	GNE	GNPNAT1	GOSR1	GOSR2	GP6	GPAA1	GPBP1	GPC1	GPER1	GPR119	GPR137	GPR146	GPX4	GRAP2	GRB2	GRB7	GRHL1	GRHL2	GRM4	GSC	GSC2	GSS	GSTO1	GSX1	GTF2F1	GTF2F2	GTPBP2	GUCD1	HAPLN3	HDAC2	HERPUD1	HES7	HESX1	HEY1	HEY2	HGF	HGFAC	HIF1A	HIF1AP1	HIF3A	HINFP	HIST3H2BB	HLA-A	HLA-B	HLA-C	HLA-DQB1	HLA-G	HLF	HMBOX1	HMGA1	HMGB1P8	HMGB3P1	HNF1A	HNF1B	HNF4A	HNF4G	HNRNPA1	HNRNPA2B1	HNRNPA3	HNRNPD	HNRNPM	HNRNPR	HNRNPU	HNRNPUL1	HOXA10	HOXA13	HOXA2	HOXA5	HOXB13	HOXB2	HOXB3	HOXB9	HOXC10	HOXC11	HOXC12	HOXC13	HOXD11	HOXD12	HOXD13	HPR	HRG	HSD17B12	HSF1	HSF2	HSF4	HSP90AA1	HSP90AB1	HSPE1P18	HSPE1P9	HSPG2	IAPP	IBA57	IBA57-AS1	ID4	IFIH1	IFNG	IFT46	IGF1	IGF1R	IGF2	IGF2BP1	IL17A	IL1A	IL1F10	IL1R2	IL1RL2	IL1RN	IL2	IL2RA	IL2RB	IL36A	IL36B	IL6ST	ING1	INHBA	INHBB	INO80	INO80C	INO80E	INPP5A	INPP5B	INSM1	IP6K2	IP6K3	IRF1	IRF3	IRF4	IRF9	ISL2	ISX	ITGA2	ITGAV	ITGB4	ITGB6	ITK	ITPKA	ITPR3	IVNS1ABP	JAK1	JAK2	JDP2	JDP2(var2)	JUN	JUN(var2)	JUN::JUNB	JUN::JUNB(var2)	JUNB	JUNB(var2)	JUND	JUND(var2)	JUP	KANK2	KCNAB1	KCNAB3	KCNB1	KCNH1-IT1	KCNIP2-AS1	KCNJ11	KCNQ3	KCTD20	KDELR2	KDR	KIAA0196	KIAA0586	KIF5C	KIF9	KIT	KITLG	KLC1	KLF13	KLF14	KLF16	KLF4	KLF5	KLF9	KLHL18	KMT2A	KNG1	KRT18P4	KRT18P47	KRT8P28	LAP3P2	LAT	LBX1	LBX2	LCAT	LCK	LCP2	LDLR	LDLRAP1	LEF1	LEFTY1	LEMD2	LEO1	LHX2	LHX6	LHX9	LIF	LIFR	LIN37	LIN54	LIN9	LINC00310	LINC00336	LINC00847	LINC00881	LINC01016	LINC01220	LINC01272	LINC01465	LINC01563	LINGO1	LIPC	LMF1	LMX1A	LMX1B	LPA	LPL	LRP1	LRP2	LRP8	LRPAP1	LRRC2	LRRC37B	LRRC48	LRRC73	LSM2	LSM3	LSM4	LSM5	LSM6	LSM8	LTBP1	LTBP4	LTF	LUM	LYN	MAD1L1	MAD2L1BP	MAF::NFE2	MAFF	MAFG	MAFK	MAG	MAGEH1	MANBAL	MAP2K5	MAP3K1	MAP4	MAP4K4	MAP6	MAPK1	MAPK3	MAPK8	MAPKBP1	MARK3	MAT2A	MAT2B	MAVS	MAX	MAX::MYC	MBD5	MBNL3	MBTPS2	MCM2	MCM7	MEF2A	MEF2D	MEIS1	MEIS2	MEIS3	MEOX1	MEOX2	MERTK	MET	MFAP1	MFGE8	MGA	MGAT1	MGEA5	MGLL	MIR1226	MIR1275	MIR2115	MIR326	MIR645	MIRLET7I	MITF	MIXL1	MLH3	MLLT1	MLN	MLNR	MLPH	MLX	MLXIPL	MMP1	MMP14	MMP2	MMP24	MMP3	MMP7	MMP9	MNT	MOB2	MORF4L1	MPHOSPH10	MREG	MRPL14	MRPL55	MRPS18A	MRVI1	MSC	MSI2	MSX1	MSX2	MTCH1	MTF1	MTFP1	MTHFD1L	MTHFD2L	MTR	MTREX	MTTP	MXI1	MYB	MYBL1	MYBL2	MYC	MYCBP	MYCN	MYF6	MYH7	MYL3	MYOCD	MZF1	MZF1(var2)	NAA38	NAGK	NANS	NBEAL2	NCBP1	NCBP2	NCEH1	NCOA6	NDN	NDUFA12	NDUFAF1	NEK6	NEK9	NELFA	NELFB	NELFCD	NEURL1	NEURL1B	NEUROD1	NEUROD2	NEUROG2	NF2	NFASC	NFATC2	NFATC3	NFE2	NFE2L2	NFIA	NFIC	NFIC::TLX1	NFIL3	NFIX	NFKB1	NFKB2	NFKBIE	NFKBIZ	NFRKB	NFX1	NFYA	NFYB	NGF	NGFR	NHLH1	NID2	NIPBL	NKX2-3	NKX2-8	NKX3-1	NKX3-2	NLRC5	NME6	NOA1	NODAL	NOTCH1	NOTO	NPAS2	NPAT	NPHP3	NPHP3-AS1	NR1A4	NR1A4::RXRA	NR1D1	NR1H3	NR1H4	NR2F1	NR2F2	NR3C1	NR3C2	NR4A1	NR4A2	NR4A2::RXRA	NRAS	NREP	NRF1	NRL	NRP2	NSF	NSMCE2	NTF3	NTRK1	NTRK2	NUDT1	NUDT5	NUSAP1	OBFC1	OIP5	OIP5-AS1	OLIG1	OMG	ORC4	ORM1	ORM2	OSM	OSMR	OSTCP1	OTX1	OTX2	PACSIN1	PAF1	PAFAH1B2	PAG1	PARD3	PARD6A	PARD6B	PARD6G	PARG	PARP1	PAWR	PAX1	PAX4	PAX5	PAX9	PBX1	PBX2	PBX3	PBXIP1	PCNA	PCSK7	PCSK9	PDGFB	PDGFD	PDGFRB	PDS5A	PDS5B	PDX1	PEMT	PER2	PER3	PEX10	PF4	PFKFB4	PGF	PGM3	PHF5A	PHLDB1	PI16	PIGK	PIGS	PIGT	PIGU	PIH1D2	PIK3CA	PIK3CB	PIM1	PIP4K2A	PIP5K1B	PITX3	PKNOX1	PKNOX2	PLAG1	PLAT	PLAUR	PLCG1	PLG	PLGRKT	PLRG1	PLXNB1	PLXNB2	PMS2	PNMT	PNPLA1	PNPLA2	POC5	POGZ	POLG	POLG2	POLH	POLR1C	POLR2B	POLR2C	POLR2D	POLR2E	POLR2F	POLR2G	POLR2I	POLR2J	POMP	POU1F1	POU2F1	POU2F2	POU3F1	POU3F2	POU3F3	POU3F4	POU4F1	POU4F2	POU4F3	POU5F1	POU5F1B	POU6F2	PPARA	PPARA::RXRA	PPARG	PPFIA1	PPIE	PPIL1	PPIL4	PPIP5K1	PPP1R13B	PPP1R37	PPP2CA	PPP2R2A	PRDM1	PRKAR2A	PRKAR2B	PRKCSH	PRKCZ	PRKG1	PROC	PROS1	PROX1	PRPF19	PRPF3	PRPF31	PRPF4	PRPF40A	PRPF6	PRPF8	PRRX1	PRSS42	PRSS44	PRSS50	PSAP	PSMA1	PSMA2	PSMA3	PSMA4	PSMA5	PSMA6	PSMA7	PSMA8	PSMB1	PSMB10	PSMB11	PSMB2	PSMB4	PSMB5	PSMB6	PSMB7	PSMB8	PSMB9	PSMC1	PSMC2	PSMC3	PSMC4	PSMC5	PSMC6	PSMD1	PSMD11	PSMD12	PSMD13	PSMD14	PSMD2	PSMD3	PSMD4	PSMD5	PSMD6	PSMD7	PSMD8	PSME2	PSME3	PSME4	PSRC1	PSTK	PTGIS	PTGS1	PTGS2	PTH	PTH1R	PTHLH	PTK2	PTPN1	PTPN11	PTPN2	PTPN22	PTPN23	PTPN6	PTPRA	PTS	PVR	PVRL2	PXN	PXT1	Pax6	RAB17	RAB20	RAB33B	RAB44	RAC1	RAC2	RAD21	RAD51	RALGDS	RARA	RARA(var2)	RARA::RXRA	RARA::RXRG	RASA1	RAX	RAX2	RB1	RBBP4	RBL1	RBL2	RBM22	RBMX2	RBPJ	RDH11	RDH5	RDX	REL	RELA	RELB	RELN	REPS1	RER1	REST	RETSAT	RFX2	RFX3	RFX4	RFX5	RHOA	RHOV	RIC1	RLBP1	RN7SKP66	RN7SL251P	RN7SL273P	RN7SL329P	RN7SL34P	RN7SL502P	RN7SL672P	RN7SL748P	RN7SL870P	RND1	RNF181	RNF187	RNF8	RNU1-88P	RNU4-68P	RNU4ATAC14P	RNU6-1113P	RNU6-1157P	RNU6-1169P	RNU6-147P	RNU6-293P	RNU6-510P	RNU6-611P	RNU6-826P	RNU6-919P	RNU6ATAC3P	RNU7-160P	RNU7-195P	RNU7-38P	RNU7-3P	RORA	RORA(var2)	RORB	RORC	RPAP1	RPE65	RPL12P2	RPL17P26	RPL23AP12	RPL29P2	RPL31P57	RPL35P2	RPL5P30	RPL7P25	RPRD1A	RPS10	RPS3	RRAGC	RRAS	RSPH3	RSPH9	RTF1	RTN4R	RTP3	RUNX1	RUNX2	RUNX3	RXRA	RXRA::VDR	RXRB	RXRG	S1PR1	SARDH	SARS	SART1	SCAP	SCARB2	SCN10A	SCN11A	SCN1A	SCN1B	SCN2A	SCN2B	SCN3A	SCN3B	SCN4A	SCN4B	SCN5A	SCN8A	SCN9A	SCRT1	SCRT2	SCT	SDC1	SEC61A2	SELENBP1	SEM1	SEMA4D	SERBP1	SERPINA1	SERPINA5	SERPINC1	SERPIND1	SERPINE1	SERPINH1	SETD2	SF1	SF3A1	SF3A2	SF3A3	SF3B1	SF3B2	SF3B3	SF3B4	SF3B5	SF3B6	SFR1	SFTPB	SH2D1A	SH2D6	SH3BP4	SH3PXD2A	SHC1	SHH	SHMT1	SHMT2	SHOX	SIDT2	SIK3	SIX1	SIX2	SKI	SKIL	SKIV2L	SKP1	SKP2	SLAMF1	SLC25A20	SLC26A6	SLC29A1	SLC35B2	SLC9A1	SLC9A8	SLK	SLU7	SMAD1	SMAD2	SMAD2::SMAD3::SMAD4	SMAD3	SMAD4	SMAD5	SMAD6	SMAD7	SMAD9	SMARCA4	SMARCC1	SMC1A	SMC3	SMURF2	SNAI1	SNAI2	SNF8	SNIP1	SNORA13	SNORD104	SNORD15A	SNRNP200	SNRNP40	SNRNP70	SNRPA	SNRPA1	SNRPB	SNRPB2	SNRPC	SNRPD1	SNRPD2	SNRPD3	SNRPE	SNRPF	SNRPFP1	SNRPFP4	SNRPG	SNRPN	SNU13	SNW1	SNX27	SNX8	SOCS2	SOCS2-AS1	SORT1	SOS1	SOX10	SOX13	SOX15	SOX21	SOX4	SOX9	SP1	SP2	SP3	SP4	SP8	SPAG9	SPARC	SPATA2	SPC24	SPDEF	SPECC1L	SPG20-AS1	SPI1	SPIB	SPIC	SPINK8	SPINT1	SPOCK2	SPRED2	SQSTM1	SRC	SREBF1	SREBF2	SREBF2(var2)	SRF	SRGN	SRRM2	SRSF1	SRSF3	SRSF4	SRSF5	SRSF6	SRSF9	SRY	SSRP1	ST14	STAG1	STAG2	STAT1	STAT1::STAT2	STAT3	STAT5A	STAT5B	STK38	STRN	STX11	STX1B	SUPT16H	SUPT4H1	SUPT5H	SUPT6H	SWSAP1	SYCE2	SYCP1	SYF2	SYK	SYNCRIP	TAB2	TAF11	TAGAP	TAGLN	TAL1	TAL1::TCF3	TAS2R1	TBC1D10A	TBC1D2	TBC1D22B	TBR1	TBX1	TBX15	TBX2	TBX20	TBX21	TBX4	TBX5	TBXAS1	TCEA1	TCEA2	TCF3	TCF4	TCF7L1	TCF7L2	TCTE1	TDGF1	TEAD1	TEAD2	TEAD3	TEAD4	TEF	TEK	TEX12	TF	TFAP2A	TFAP2A(var2)	TFAP2A(var3)	TFAP2B	TFAP2B(var2)	TFAP2B(var3)	TFAP2C	TFAP2C(var2)	TFAP2C(var3)	TFAP4	TFCP2	TFDP1	TFDP2	TFE3	TFEB	TFEC	TFIP11	TFPI	TGFB1	TGFB2	TGFB3	TGFBR1	TGFBR2	TGFBR3	TGFBRAP1	TGIF1	TGIF2	TGOLN2	THADA	THAP1	THBD	THBS1	THEM4	THEM5	TIAM1	TIMM9	TIMP1	TIMP2	TIMP3	TJAP1	TMA7	TMED10	TMED3	TMED7	TMED9	TMEM150A	TMEM189	TMEM189-UBE2V1	TMEM205	TMEM217	TMEM25	TMEM61	TMEM63B	TMEM87B	TMEM88	TMEM91	TMIE	TMSB4X	TOM1L2	TOMM40	TP53	TP53INP2	TP63	TP73	TPRA1	TRAPPC1	TRAPPC6A	TRAT1	TRERNA1	TRIB1	TRIM33	TRIM41	TRIM52	TRIM52-AS1	TRIM7	TRMT6	TRMT61A	TRMT61B	TTC36	TTC37	TTLL6	TUFT1	TWIST1	TXNL4A	TYRO3	U2AF1	U2AF2	UBA3	UBA5	UBA52	UBB	UBE2A	UBE2F	UBE2M	UBE2V1	UBE2Z	UBE4A	UCHL5	UFL1	UFM1	UNC119B	UNCX	UPB1	UQCC1	UQCC2	UQCR10	UQCRC1	USF1	USF2	USH1C	USP14	USP39	USP42	USP48	UST	VAMP5	VAMP8	VAV1	VCAN	VDR	VEGFA	VEGFB	VEGFD	VENTX	VHL	VIP	VIPR1	VLDLR	VPS16	VPS18	VPS25	VPS26BP1	VPS28	VPS33A	VPS36	VPS39	VPS41	VSX1	VWF	WAPL	WBP4	WDR12	WDR61	WNT9B	XAB2	XBP1	XPO5	XRCC3	YIPF2	YIPF3	YIPF5	YIPF6	YWHAB	YY1	ZAP70	ZBED1	ZBTB18	ZBTB33	ZBTB7A	ZBTB7B	ZBTB7C	ZBTB8OS	ZC2HC1C	ZC3H12C	ZC3H12D	ZEB1	ZFP36L1	ZFP62	ZFYVE19	ZFYVE21	ZIC1	ZIC3	ZIC4	ZMAT5	ZNF143	ZNF24	ZNF263	ZNF282	ZNF296	ZNF341	ZNF341-AS1	ZNF354C	ZNF384	ZNF410	ZNF627	ZNF653	ZNF740	ZNF833P	ZPR1	ZSCAN4
breast_variant_human_mammary_epithelial_cells_vhmec	A2M	ABCA1	ABCC10	ABCC9	ABHD2	ACAN	ACKR4	ACSS2	ACTR2	ACTR5	ACVR1C	ACVR2A	ACVR2B	ACVRL1	ACYP1	ADNP	ADORA2A	ADRM1	AGO1	AGO3	AGO4	AGPAT4	AHCY	AHCYL1	AHCYL2	AHSG	AIMP2	AKIRIN1	AKT1	AKT2	ALB	ALKBH3	ALS2CL	AMPD3	AMZ2P2	ANAPC16	ANAPC2	ANGPT1	ANGPT4	ANGPTL3	ANGPTL4	ANK2	ANK3	ANKLE2	ANKRD33B	ANKS1A	APOA1	APOA2	APOA4	APOA5	APOB	APOBR	APOC3	APOE	APOF	APOH	APOL1	APP	AQR	AR	ARCN1	AREL1	ARF1	ARFIP2	ARHGAP35	ARHGAP45	ARHGDIA	ARHGDIB	ARHGDIG	ARHGEF11	ARHGEF12	ARIH2	ARIH2OS	ARNT	ARNT::HIF1A	ARNTL	ARRB1	ASCC1	ASCC2	ASCC3	ASCL1	ASPN	ATF4	ATF6	ATF7	ATPAF2	ATRIP	AXL	B2M	B4GALT5	B9D2	BACE1	BACH2	BAG5	BAK1	BANF1	BARX1	BATF3	BATF::JUN	BCAR1	BCAS2	BCKDHA	BCL3	BDNF	BEX1	BGLAP	BGN	BHLHE22	BHLHE40	BHLHE41	BHMT	BHMT2	BICD1	BLOC1S3	BMPR1B	BMPR2	BRPF3	BSX	BUD13	BUD31	C10orf105	C10orf54	C11orf57	C15orf62	C19orf52	C1orf194	C3orf84	C4BPA	C4BPB	C6orf1	C6orf106	C6orf222	C6orf223	C6orf89	C6orf99	C9orf156	CABIN1	CALM1	CALM2	CALM3	CAMK1D	CAPG	CAPN11	CAPNS1	CARM1	CAV1	CBL	CBLC	CBS	CCDC12	CCDC151	CCDC157	CCDC159	CCDC51	CCDC97	CCL19	CCL25	CCNA1	CCNA2	CCNB1	CCND1	CCND2	CCND3	CCNE1	CCNE2	CCNL1	CCNT1	CCR3	CCR5	CCRL2	CD2	CD247	CD274	CD28	CD36	CD3D	CD3E	CD3G	CD4	CD47	CD8A	CD8B	CDC123	CDC25A	CDC27	CDC40	CDC42	CDC5L	CDC6	CDC73	CDCA8	CDH13	CDH17	CDH23	CDH23-AS1	CDK1	CDK12	CDK2	CDK4	CDK6	CDK7	CDK9	CDKN1A	CDKN1B	CDKN2B	CDKN2C	CDKN2D	CDX1	CEBPA	CEBPB	CEBPD	CEBPE	CEBPG	CELSR3	CELSR3-AS1	CENPB	CEP68	CEP95	CETP	CGN	CH25H	CHAC1	CHD1	CHD1L	CHD3	CHERP	CHMP2A	CHMP4B	CHMP4C	CHMP6	CHN2	CHP1	CHST12	CHST3	CITED1	CLEC3B	CLOCK	CLPTM1	CLU	CMA1	CMAS	CNTROB	COL17A1	COL1A1	COL1A2	COL23A1	COL3A1	COL5A2	COL6A2	COL6A3	COL7A1	COMT	CORO2A	COX6A1P2	CPB2	CPNE5	CRAT	CREB1	CREB3	CREB3L1	CREB3L3	CREBBP	CRNKL1	CRY1	CRY2	CSDE1	CSF3R	CSK	CSNK1D	CSNK2A1	CSNK2A2	CSNK2B	CSPG5	CTCF	CTCFL	CTDP1	CTH	CTIF	CTLA4	CTNNA1	CTNNB1	CTNND1	CTR9	CTSG	CTTN	CUBN	CUL1	CWC22	CXCR4	CYB5D1	CYP39A1	CYP46A1	CYP7A1	DAB2	DAPP1	DARS	DARS-AS1	DBH	DBP	DCN	DDC	DDX20	DDX23	DDX42	DDX46	DDX5	DDX58	DENND2C	DHFR	DHFR2	DHX15	DHX16	DHX30	DHX35	DHX38	DICER1	DLL4	DLST	DLX6	DMGDH	DMRT3	DNAJC17	DOCK3	DOK1	DOK2	DPP4	DPPA5P4	DPYS	DST	DUSP1	DUX4	DYM	DYNC2LI1	E2F1	E2F4	E2F5	E2F6	E2F7	E2F8	EBF1	ECSIT	EDIL3	EDN2	EDN3	EDNRA	EFTUD2	EGF	EGFR	EGLN3	EGR1	EGR2	EGR3	EGR4	EHF	EIF1P2	EIF2B1	EIF2B2	EIF2B3	EIF2B4	EIF2B5	EIF2S1	EIF2S2	EIF2S3	EIF2S3B	EIF3B	EIF4G2	EIF5	EIF6	ELF1	ELF3	ELF4	ELF5	ELK1	ELK3	ELK4	ELOA	ELOF1	ELP6	EML4	EMX1	EMX2	EN1	EN2	EOMES	EP300	EPAS1	EPHA10	EPHB1	EPO	EPOR	ERBB2	ERF	ERG	ERGIC1	ERN1	ESCO1	ESCO2	ESR1	ESR2	ESRRA	ESRRB	ESX1	ETS1	ETV1	ETV2	ETV3	ETV4	ETV5	ETV6	ETV7	EVX1	EVX2	EXD1	EXOSC5	EZR	EZR-AS1	F10	F11	F2	F2R	F2RL1	F2RL2	F2RL3	F3	F5	F7	F8	F9	FABP1	FABP4	FADD	FAM220A	FAM65C	FBXL3	FBXO41	FBXW12	FCF1	FCF1P2	FDX1	FEV	FGA	FGB	FGD2	FGF2	FGG	FKBPL	FLI1	FLT1	FLT4	FMOD	FN1	FOS	FOS::JUN	FOS::JUNB	FOS::JUND	FOSB	FOSB::JUNB	FOSL1	FOSL1::JUND(var2)	FOSL2	FOSL2::JUN	FOSL2::JUNB(var2)	FOSL2::JUND(var2)	FOXA1	FOXB1	FOXC1	FOXD1	FOXD2	FOXF2	FOXG1	FOXH1	FOXI1	FOXK1	FOXK2	FOXL1	FOXO1	FOXO3	FOXO4	FOXO6	FOXP1	FOXP2	FOXP3	FPGS	FTCD	FTSJ2	FURIN	FYB1	FYN	GAB2	GABBR1	GABPA	GAS6	GATA1	GATA1::TAL1	GATA2	GATA3	GATA5	GATA6	GBA	GBGT1	GBX1	GBX2	GC	GCC1	GCG	GCGR	GCH1	GCHFR	GCLC	GCLM	GCM1	GCM2	GEMIN7	GGCT	GGCX	GGNBP1	GGT1	GGT7	GID4	GIP	GIPR	GLI2	GLIS2	GLIS3	GLP1R	GLTSCR1	GMDS	GMDS-AS1	GMEB2	GNE	GNPNAT1	GOSR1	GOSR2	GP6	GPAA1	GPBP1	GPC1	GPR119	GPR137	GPR146	GPX4	GRAP2	GRB2	GRB7	GRHL1	GRHL2	GRM4	GSC	GSC2	GSS	GSTO1	GSX1	GTF2F1	GTF2F2	GTPBP2	GUCD1	HCG4	HDAC2	HERPUD1	HES7	HESX1	HEY1	HEY2	HGF	HGFAC	HIF1A	HIF1AP1	HIF3A	HINFP	HIST3H2BB	HLA-A	HLA-B	HLA-C	HLA-DQB1	HLA-G	HLA-V	HLF	HMBOX1	HMGA1	HNF1A	HNF1B	HNF4A	HNF4G	HNRNPA1	HNRNPA2B1	HNRNPA3	HNRNPD	HNRNPKP2	HNRNPM	HNRNPR	HNRNPU	HNRNPUL1	HOXA13	HOXA2	HOXA5	HOXB13	HOXB2	HOXB3	HOXB9	HOXC10	HOXC11	HOXC12	HOXC13	HOXD11	HOXD12	HOXD13	HPR	HRG	HSF1	HSF2	HSF4	HSP90AA1	HSP90AB1	HSPE1P11	HSPG2	IAPP	IBA57	IBA57-AS1	ID4	IFIH1	IFNG	IFT46	IGF1	IGF1R	IGF2	IGF2BP1	IL17A	IL1A	IL1F10	IL1R2	IL1RL2	IL1RN	IL2	IL2RA	IL2RB	IL36A	IL36B	IL36G	IL6ST	ING1	INHBA	INHBB	INO80	INO80C	INO80E	INPP5A	INPP5B	INSM1	IP6K2	IP6K3	IRF1	IRF3	IRF4	IRF9	ISL2	ISX	ITGA2	ITGAV	ITGB4	ITGB6	ITK	ITPKA	ITPR3	IVNS1ABP	JAK1	JAK2	JDP2	JDP2(var2)	JUN	JUN(var2)	JUN::JUNB	JUNB	JUNB(var2)	JUND	JUND(var2)	JUP	KANK2	KCNAB1	KCNAB3	KCNB1	KCNIP2-AS1	KCNJ11	KCNQ3	KCTD20	KDELR2	KDR	KIAA0196	KIAA0586	KIF9	KIT	KITLG	KLC1	KLF13	KLF14	KLF16	KLF4	KLF5	KLF9	KLHL18	KMT2A	KNG1	KRT8P28	LAP3P2	LAT	LBX1	LBX2	LCAT	LCK	LCP2	LDLR	LDLRAP1	LEF1	LEFTY1	LEMD2	LEO1	LHX2	LHX6	LHX9	LIF	LIFR	LIN37	LIN54	LIN9	LINC00607	LINC00881	LINC01016	LINC01220	LINC01271	LINC01273	LINGO1	LINGO4	LIPC	LMF1	LMX1B	LPA	LPL	LRP1	LRP2	LRP8	LRPAP1	LRRC2	LRRC48	LSM2	LSM3	LSM4	LSM5	LSM6	LSM8	LTBP1	LTBP4	LTF	LUM	LYN	MACC1	MAD1L1	MAD2L1BP	MAF::NFE2	MAFF	MAFG	MAFK	MAG	MAGEH1	MANBAL	MAP2K5	MAP3K1	MAP4	MAP4K4	MAPK1	MAPK3	MAPK8	MAPKBP1	MARK3	MAT2A	MAT2B	MAVS	MAX	MAX::MYC	MBD5	MBTPS2	MCM2	MCM7	MEF2A	MEF2D	MEIS1	MEIS2	MEIS3	MEOX1	MEOX2	MERTK	MET	MFAP1	MFGE8	MGA	MGAT1	MGEA5	MGLL	MIR1226	MIR1275	MIR554	MIR645	MITF	MLH3	MLLT1	MLN	MLNR	MLPH	MLX	MLXIPL	MMP1	MMP14	MMP2	MMP24	MMP3	MMP7	MMP9	MNT	MOB2	MORF4L1	MPHOSPH10	MPZL2	MPZL3	MRPL14	MRPL55	MRPS18A	MRPS18AP1	MRVI1	MSC	MSX1	MSX2	MTCH1	MTF1	MTFP1	MTHFD1L	MTHFD2L	MTMR3	MTR	MTREX	MTTP	MXI1	MYB	MYBL1	MYBL2	MYC	MYCBP	MYCN	MYF6	MYH7	MYL3	MYOCD	MZF1	MZF1(var2)	NAA38	NAGK	NANS	NBEAL2	NCBP1	NCBP2	NCEH1	NCOA6	NDN	NDUFA12	NDUFAF1	NDUFB1P1	NEK6	NEK9	NELFA	NELFB	NELFCD	NEURL1	NEURL1B	NEUROD1	NEUROD2	NEUROG2	NF2	NFASC	NFATC2	NFATC3	NFE2	NFE2L2	NFIA	NFIC	NFIC::TLX1	NFIL3	NFIX	NFKB1	NFKB2	NFKBIE	NFKBIZ	NFRKB	NFX1	NFYA	NFYB	NGF	NGFR	NHLH1	NID2	NIPBL	NKX2-3	NKX2-8	NKX3-1	NKX3-2	NLRC5	NME6	NOA1	NODAL	NOTCH1	NOTO	NPAS2	NPAT	NPHP3	NR1A4	NR1A4::RXRA	NR1D1	NR1H3	NR1H4	NR2F1	NR2F2	NR3C1	NR3C2	NR4A1	NR4A2	NR4A2::RXRA	NRAS	NREP	NRF1	NRL	NRP2	NSF	NSMCE2	NTF3	NTRK1	NTRK2	NUDT1	NUDT5	NUSAP1	OBFC1	OIP5	OIP5-AS1	OMG	ORC4	ORM1	ORM2	OSM	OSMR	OTX1	OTX2	PACSIN1	PAF1	PAFAH1B2	PAG1	PARD3	PARD6A	PARD6B	PARD6G	PARG	PARP1	PAWR	PAX1	PAX4	PAX5	PAX8-AS1	PAX9	PBX1	PBX2	PBX3	PBXIP1	PCNA	PCSK7	PCSK9	PDGFB	PDGFD	PDGFRB	PDS5A	PDS5B	PDX1	PEMT	PER2	PER3	PEX10	PF4	PFKFB4	PGF	PGM3	PHF5A	PI16	PIGK	PIGS	PIGT	PIGU	PIK3CA	PIK3CB	PIM1	PIP4K2A	PIP5K1B	PITX3	PKNOX1	PKNOX2	PLAG1	PLAT	PLAUR	PLCG1	PLG	PLGRKT	PLRG1	PLXNB1	PLXNB2	PMS2	PNMT	PNPLA2	POC5	POLG	POLG2	POLH	POLR1C	POLR2B	POLR2C	POLR2D	POLR2E	POLR2F	POLR2G	POLR2I	POLR2J	POMP	POU1F1	POU2F1	POU2F2	POU3F1	POU3F2	POU3F3	POU3F4	POU4F1	POU4F2	POU4F3	POU5F1	POU5F1B	POU6F2	PPARA	PPARA::RXRA	PPARG	PPFIA1	PPIE	PPIL1	PPIL4	PPIP5K1	PPP1R13B	PPP1R14D	PPP1R37	PPP2CA	PPP2R2A	PRDM1	PRKAR2A	PRKAR2A-AS1	PRKAR2B	PRKCSH	PRKCZ	PRKG1	PROC	PROS1	PROX1	PROX2	PRPF19	PRPF3	PRPF31	PRPF4	PRPF40A	PRPF6	PRPF8	PRRX1	PSAP	PSD4	PSMA1	PSMA2	PSMA3	PSMA4	PSMA5	PSMA6	PSMA7	PSMA8	PSMB1	PSMB10	PSMB11	PSMB2	PSMB4	PSMB5	PSMB6	PSMB7	PSMB8	PSMB9	PSMC1	PSMC2	PSMC3	PSMC4	PSMC5	PSMC6	PSMD1	PSMD11	PSMD12	PSMD13	PSMD14	PSMD2	PSMD3	PSMD4	PSMD5	PSMD6	PSMD7	PSMD8	PSME2	PSME3	PSME4	PSRC1	PSTK	PTGIS	PTGS1	PTGS2	PTH	PTH1R	PTHLH	PTK2	PTPN1	PTPN11	PTPN2	PTPN22	PTPN23	PTPN6	PTPRA	PTS	PVR	PVRL2	PXN	PXT1	Pax6	RAB17	RAB20	RAB33B	RAB44	RAC1	RAC2	RAD21	RAD51	RALGDS	RARA	RARA(var2)	RARA::RXRA	RARA::RXRG	RASA1	RAX	RAX2	RB1	RBBP4	RBL1	RBL2	RBM22	RBMX2	RBPJ	RDH11	RDH5	RDX	REL	RELA	RELB	RELN	REPS1	RER1	REST	RFX2	RFX3	RFX4	RFX5	RHOA	RHOV	RIC1	RLBP1	RN7SL234P	RN7SL329P	RN7SL502P	RN7SL636P	RN7SL672P	RN7SL748P	RN7SL870P	RND1	RNF181	RNF215	RNF8	RNU1-88P	RNU6-1062P	RNU6-293P	RNU6-510P	RNU6-919P	RNU6ATAC3P	RNU7-128P	RNU7-38P	RORA	RORA(var2)	RORB	RORC	RPE65	RPEP4	RPL29P2	RPL31P57	RPRD1A	RPS10	RPS3	RRAGC	RRAS	RSPH3	RSPH9	RTF1	RTN4R	RUNX1	RUNX2	RUNX3	RXRA	RXRA::VDR	RXRB	RXRG	S1PR1	SARDH	SARS	SART1	SCAP	SCARB2	SCN10A	SCN11A	SCN1A	SCN1B	SCN2A	SCN2B	SCN3A	SCN3B	SCN4A	SCN4B	SCN5A	SCN8A	SCN9A	SCRT1	SCRT2	SCT	SDC1	SEC61A2	SEM1	SEMA4D	SERBP1	SERPINA1	SERPINA5	SERPINC1	SERPIND1	SERPINE1	SF1	SF3A1	SF3A2	SF3A3	SF3B1	SF3B2	SF3B3	SF3B4	SF3B5	SF3B6	SFR1	SFTPB	SH2D1A	SH2D6	SH3BP4	SH3PXD2A	SHC1	SHH	SHISA5	SHMT1	SHMT2	SHOX	SIK3	SIX1	SIX2	SKI	SKIL	SKIV2L	SKP1	SKP2	SLAMF1	SLC25A20	SLC26A6	SLC29A1	SLC9A1	SLC9A8	SLK	SLU7	SMAD1	SMAD2	SMAD2::SMAD3::SMAD4	SMAD3	SMAD4	SMAD5	SMAD6	SMAD7	SMAD9	SMARCC1	SMC1A	SMC3	SMURF2	SNAI1	SNAI2	SNF8	SNIP1	SNRNP200	SNRNP40	SNRNP70	SNRPA	SNRPA1	SNRPB	SNRPB2	SNRPC	SNRPD1	SNRPD2	SNRPD3	SNRPE	SNRPF	SNRPFP1	SNRPFP4	SNRPG	SNRPN	SNU13	SNW1	SNX27	SOCS2	SOCS2-AS1	SORT1	SOS1	SOX10	SOX15	SOX21	SOX4	SOX9	SP1	SP2	SP3	SP4	SP8	SPAG9	SPARC	SPATA2	SPC24	SPDEF	SPECC1L	SPECC1L-ADORA2A	SPG20-AS1	SPI1	SPIB	SPIC	SPINK8	SPINT1	SPOCK2	SPRED2	SQSTM1	SRC	SREBF1	SREBF2	SRF	SRGN	SRRM2	SRSF1	SRSF3	SRSF4	SRSF5	SRSF6	SRSF9	SRY	SSRP1	ST14	STAG1	STAG2	STAT1	STAT3	STAT5A	STAT5B	STK38	STRN	STX11	STX1B	SUPT16H	SUPT4H1	SUPT5H	SUPT6H	SYCE2	SYCP1	SYF2	SYK	SYNCRIP	TAB2	TAF11	TAGAP	TAGLN	TAL1	TAL1::TCF3	TAS2R1	TBC1D10A	TBC1D2	TBC1D22B	TBR1	TBX2	TBX20	TBX21	TBX5	TBXAS1	TCEA1	TCEA2	TCF3	TCF4	TCF7L1	TCF7L2	TDGF1	TEAD1	TEAD2	TEAD3	TEAD4	TEF	TEK	TEX12	TF	TFAP2A	TFAP2A(var2)	TFAP2A(var3)	TFAP2B	TFAP2B(var2)	TFAP2B(var3)	TFAP2C	TFAP2C(var2)	TFAP4	TFCP2	TFDP1	TFDP2	TFE3	TFEB	TFEC	TFIP11	TFPI	TGFB1	TGFB2	TGFB3	TGFBR1	TGFBR2	TGFBR3	TGFBRAP1	TGIF1	TGIF2	TGOLN2	THADA	THAP1	THBD	THBS1	THEM4	TIAM1	TIMM9	TIMP1	TIMP2	TIMP3	TMA7	TMCC3	TMED10	TMED3	TMED7	TMED9	TMEM189-UBE2V1	TMEM205	TMEM217	TMEM63B	TMEM87B	TMEM88	TMSB4X	TOM1L2	TOMM40	TP53	TP53INP2	TP63	TP73	TRAPPC1	TRAPPC6A	TRAT1	TRIB1	TRIM33	TRIM41	TRIM7	TRMT6	TRMT61A	TRMT61B	TTC37	TUFT1	TXNL4A	U2AF1	U2AF2	UBA3	UBA5	UBA52	UBB	UBE2A	UBE2F	UBE2M	UBE2V1	UBE2Z	UBE4A	UCHL5	UFL1	UFM1	UNC119B	UNCX	UPB1	UQCR10	UQCRC1	USF1	USF2	USH1C	USP14	USP39	USP42	USP48	VAMP5	VAMP8	VAV1	VCAN	VDR	VEGFA	VEGFB	VEGFD	VENTX	VHL	VIP	VIPR1	VLDLR	VPS16	VPS18	VPS25	VPS26BP1	VPS28	VPS33A	VPS36	VPS39	VPS41	VSX1	VWF	WAPL	WBP4	WDR12	WDR61	WNT9B	XAB2	XBP1	XPO5	XRCC3	YIPF2	YIPF3	YIPF5	YIPF6	YLPM1	YWHAB	YY1	ZAP70	ZBED1	ZBTB18	ZBTB33	ZBTB7A	ZBTB7B	ZBTB7C	ZBTB8OS	ZC2HC1C	ZC3H12C	ZC3H12D	ZEB1	ZFP36L1	ZFP62	ZFYVE19	ZFYVE21	ZIC1	ZIC3	ZIC4	ZMAT5	ZNF143	ZNF24	ZNF263	ZNF282	ZNF341-AS1	ZNF354C	ZNF384	ZNF410	ZNF589	ZNF740	ZNF833P	ZPR1	ZSCAN4
heart	A2M	ABCA1	ABCC9	ABHD2	ACAN	ACKR4	ACSS2	ACTR2	ACTR5	ACVR1C	ACVR2A	ACVR2B	ACVRL1	ACYP1	ADAMTSL2	ADNP	ADORA2A	ADRM1	AGO1	AGO3	AGO4	AGPAT4	AHCY	AHCYL1	AHCYL2	AHSG	AIMP2	AKIRIN1	AKT1	AKT2	ALB	ALKBH3	AMICA1	AMPD3	AMZ2P2	ANAPC16	ANAPC2	ANGPT1	ANGPT4	ANGPTL3	ANGPTL4	ANK2	ANK3	ANKLE2	ANP32B	APOA1	APOA2	APOA4	APOA5	APOB	APOBR	APOC3	APOE	APOF	APOH	APOL1	APP	AQR	AR	ARCN1	AREL1	ARF1	ARFIP2	ARHGAP35	ARHGAP45	ARHGDIA	ARHGDIB	ARHGDIG	ARHGEF11	ARHGEF12	ARIH2	ARIH2OS	ARNT	ARNTL	ARRB1	ASCC1	ASCC2	ASCC3	ASCL1	ASPN	ATF4	ATF6	ATF7	ATP5L	ATPAF2	ATRIP	AXL	B2M	B9D2	BACE1	BAG5	BAK1	BANF1	BARX1	BATF3	BATF::JUN	BCAM	BCAR1	BCAS2	BCKDHA	BCL3	BDNF	BEX1	BGLAP	BGN	BHLHE40	BHLHE41	BHMT	BHMT2	BICD1	BLOC1S3	BMPR1B	BMPR2	BRPF3	BTBD10	BUD13	BUD31	C19orf52	C3orf84	C4BPA	C4BPB	C6orf106	C6orf89	C6orf99	C9orf156	CABIN1	CALM1	CALM2	CALM3	CAPN11	CAPNS1	CARM1	CAV1	CBL	CBLC	CBS	CCDC12	CCDC151	CCDC157	CCDC159	CCDC51	CCDC97	CCL19	CCL25	CCNA1	CCNA2	CCNB1	CCND1	CCND2	CCND3	CCNE1	CCNE2	CCNL1	CCNT1	CCR3	CCR5	CCRL2	CD2	CD247	CD274	CD28	CD36	CD3D	CD3E	CD3G	CD4	CD47	CD8A	CD8B	CDC25A	CDC27	CDC40	CDC42	CDC5L	CDC6	CDC73	CDCA8	CDH13	CDH17	CDK1	CDK12	CDK2	CDK4	CDK6	CDK7	CDK9	CDKN1A	CDKN1B	CDKN2B	CDKN2C	CDKN2D	CDX1	CEBPA	CEBPB	CEBPD	CEBPE	CEBPG	CENPB	CEP68	CEP95	CETP	CGN	CH25H	CHD1	CHD1L	CHD3	CHERP	CHMP2A	CHMP4B	CHMP4C	CHMP6	CHN2	CHP1	CHST12	CHST3	CIRBP	CITED1	CLASRP	CLEC3B	CLOCK	CLPTM1	CLU	CMA1	CMAS	CNTROB	COL17A1	COL1A1	COL1A2	COL23A1	COL3A1	COL5A2	COL6A2	COL6A3	COL7A1	COMT	COX6A1P2	CPB2	CPNE5	CRAT	CREB1	CREB3	CREB3L1	CREB3L3	CREBBP	CRNKL1	CRY1	CRY2	CSDE1	CSF3R	CSK	CSNK1D	CSNK2A1	CSNK2A2	CSNK2B	CTCF	CTCFL	CTDP1	CTH	CTLA4	CTNNA1	CTNNB1	CTNND1	CTR9	CTSG	CTTN	CUBN	CUL1	CWC22	CXCR4	CYB5D1	CYP39A1	CYP46A1	CYP7A1	DAB2	DAGLB	DAPP1	DARS	DBH	DBP	DCN	DDC	DDX20	DDX23	DDX42	DDX46	DDX5	DDX58	DENND2C	DHFR	DHFR2	DHX15	DHX16	DHX30	DHX35	DHX38	DICER1	DLL4	DLST	DLX6	DMGDH	DMRT3	DNAJC17	DOCK3	DOK1	DOK2	DPP4	DPPA5P4	DPYS	DST	DUSP1	DUX4	DYM	DYNC2LI1	E2F1	E2F4	E2F5	E2F6	E2F7	E2F8	EBF1	ECSIT	EDIL3	EDN2	EDN3	EDNRA	EFTUD2	EGF	EGFR	EGLN3	EGR1	EGR2	EGR3	EHF	EIF2B1	EIF2B2	EIF2B3	EIF2B4	EIF2B5	EIF2S1	EIF2S2	EIF2S3	EIF2S3B	EIF3B	EIF4G2	EIF5	EIF6	ELF1	ELF3	ELF4	ELF5	ELK1	ELK3	ELK4	ELOA	ELOVL1	ELP6	EML4	EMX1	EMX2	EN1	EN2	EP300	EPAS1	EPHA10	EPHB1	EPO	EPOR	ERBB2	ERF	ERG	ERGIC1	ERN1	ESCO1	ESCO2	ESR1	ESR2	ESRRA	ESX1	ETS1	ETV1	ETV2	ETV3	ETV4	ETV5	ETV6	ETV7	EVX1	EVX2	EXD1	EXOSC5	EZR	F10	F11	F2	F2R	F2RL1	F2RL2	F2RL3	F3	F5	F7	F8	F9	FABP1	FABP4	FADD	FAM220A	FBXL3	FBXO41	FBXW12	FCF1	FDX1	FEV	FGA	FGB	FGD2	FGF2	FGG	FHL3	FKBPL	FLI1	FLT1	FLT4	FMOD	FN1	FOS	FOS::JUN(var2)	FOS::JUNB	FOSB	FOSB::JUN	FOSB::JUNB(var2)	FOSL1	FOSL1::JUN	FOSL1::JUN(var2)	FOSL1::JUND(var2)	FOSL2	FOSL2::JUN(var2)	FOSL2::JUND(var2)	FOXA1	FOXB1	FOXC1	FOXC2	FOXD1	FOXD2	FOXF2	FOXG1	FOXH1	FOXI1	FOXK1	FOXK2	FOXL1	FOXO1	FOXO3	FOXO4	FOXO6	FOXP1	FOXP2	FOXP3	FPGS	FTCD	FTSJ2	FURIN	FYB1	FYN	GAB2	GABBR1	GABPA	GAS6	GATA1	GATA2	GATA3	GATA5	GATA6	GATSL3	GBA	GBX1	GBX2	GC	GCC1	GCG	GCGR	GCH1	GCHFR	GCLC	GCLM	GCM1	GCM2	GEMIN7	GGCT	GGCX	GGT1	GGT7	GID4	GIP	GIPR	GLI2	GLIS2	GLP1R	GMDS	GMEB2	GNE	GNPNAT1	GOSR1	GOSR2	GP6	GPAA1	GPBP1	GPC1	GPR119	GPR137	GPR146	GPX4	GRAP2	GRB2	GRB7	GRHL1	GRHL2	GRM4	GSC	GSC2	GSS	GSTO1	GSX1	GTF2F1	GTF2F2	GTPBP2	GUCD1	HDAC2	HERPUD1	HES7	HESX1	HEY1	HEY2	HGF	HIF1A	HIF1AP1	HIF3A	HINFP	HIST3H2BB	HLA-A	HLA-B	HLA-C	HLA-DQB1	HLA-G	HLF	HMBOX1	HMGA1	HNF1A	HNF1B	HNF4A	HNF4G	HNRNPA1	HNRNPA2B1	HNRNPA3	HNRNPD	HNRNPM	HNRNPR	HNRNPU	HNRNPUL1	HOXA13	HOXA2	HOXA5	HOXB13	HOXB2	HOXB3	HOXB9	HOXC10	HOXC11	HOXC12	HOXC13	HOXD11	HOXD12	HOXD13	HPR	HRG	HSD17B12	HSF1	HSF2	HSF4	HSP90AA1	HSP90AB1	HSPE1P18	HSPG2	IAPP	IBA57	IBA57-AS1	ID4	IFIH1	IFNG	IFT46	IGF1	IGF1R	IGF2	IGF2BP1	IL17A	IL1A	IL1F10	IL1R2	IL1RL2	IL1RN	IL2	IL2RA	IL2RB	IL36A	IL36B	IL6ST	ING1	INHBA	INHBB	INO80	INO80C	INO80E	INPP5A	INPP5B	INSM1	IP6K2	IRF1	IRF3	IRF4	IRF9	ISL2	ISX	ITGA2	ITGAV	ITGB4	ITGB6	ITK	ITPKA	ITPR3	JAK1	JAK2	JDP2	JDP2(var2)	JUN	JUN(var2)	JUN::JUNB(var2)	JUNB	JUNB(var2)	JUND	JUND(var2)	JUP	KCNAB1	KCNAB3	KCNB1	KCNIP2-AS1	KCNJ11	KCNQ3	KCTD20	KDELR2	KDR	KIAA0586	KIF9	KIT	KITLG	KLC1	KLF13	KLF14	KLF16	KLF4	KLF5	KLF9	KLHL18	KMT2A	KNG1	LAT	LBX1	LBX2	LCAT	LCK	LCP2	LDLR	LDLRAP1	LEF1	LEFTY1	LEMD2	LEO1	LHX2	LHX6	LHX9	LIF	LIFR	LIN37	LIN54	LIN9	LINC00336	LINC00847	LINC00881	LINC01016	LINC01220	LINC01271	LINC01273	LINC01465	LINGO1	LIPC	LMF1	LMX1A	LMX1B	LPA	LPL	LRP1	LRP2	LRP8	LRPAP1	LRRC48	LSM2	LSM3	LSM4	LSM5	LSM6	LSM8	LTBP1	LTBP4	LUM	LYN	MAD1L1	MAD2L1BP	MAF::NFE2	MAFF	MAFG	MAFK	MAG	MAGEH1	MANBAL	MAP2K5	MAP3K1	MAP4	MAP4K4	MAPK1	MAPK3	MAPK8	MAPKBP1	MARK3	MAT2A	MAT2B	MAVS	MAX	MAX::MYC	MBD5	MBTPS2	MCM2	MCM7	MEF2A	MEF2D	MEIS1	MEIS2	MEIS3	MEOX1	MERTK	MET	MFAP1	MGA	MGAT1	MGEA5	MGLL	MIR1226	MIR1275	MIRLET7I	MITF	MIXL1	MLH3	MLLT1	MLN	MLNR	MLPH	MLX	MLXIPL	MMP1	MMP14	MMP2	MMP24	MMP3	MMP7	MMP9	MNT	MOB2	MORF4L1	MPHOSPH10	MPZL2	MPZL3	MRPL14	MRPL55	MRPS18A	MRVI1	MSC	MSX1	MSX2	MTCH1	MTF1	MTFP1	MTHFD1L	MTHFD2L	MTMR3	MTR	MTREX	MTTP	MXI1	MYB	MYBL1	MYBL2	MYC	MYCBP	MYCN	MYF6	MYH7	MYL3	MYOCD	MZF1	MZF1(var2)	NAA38	NAGK	NANS	NBEAL2	NCBP1	NCBP2	NCOA6	NDN	NDUFA12	NDUFAF1	NEK6	NEK9	NELFA	NELFB	NELFCD	NEURL1	NEURL1B	NF2	NFASC	NFATC2	NFATC3	NFE2	NFE2L2	NFIA	NFIC	NFIC::TLX1	NFIL3	NFIX	NFKB1	NFKB2	NFKBIE	NFRKB	NFX1	NFYA	NFYB	NGF	NGFR	NHLH1	NID2	NIPBL	NKX2-3	NKX2-8	NKX3-1	NKX3-2	NLRC5	NME6	NOA1	NODAL	NOTCH1	NOTO	NPAS2	NPAT	NPHP3	NPHP3-AS1	NR1A4	NR1A4::RXRA	NR1D1	NR1H3	NR1H4	NR2F1	NR2F2	NR3C1	NR3C2	NR4A1	NR4A2	NRAS	NRF1	NRL	NRP2	NSF	NSMCE2	NTF3	NTRK1	NTRK2	NUDT1	NUSAP1	OBFC1	OIP5	OIP5-AS1	OMG	ORC4	ORM1	ORM2	OSM	OSMR	OSTCP1	OTX1	OTX2	PACSIN1	PAF1	PAFAH1B2	PAG1	PARD3	PARD6A	PARD6B	PARD6G	PARG	PARP1	PAWR	PAX1	PAX4	PAX5	PBX1	PBX2	PBX3	PCNA	PCSK9	PDGFB	PDGFD	PDGFRB	PDS5A	PDS5B	PDX1	PEMT	PER2	PER3	PEX10	PF4	PFKFB4	PGF	PGM3	PHF5A	PI16	PIGK	PIGS	PIGT	PIGU	PIK3CA	PIK3CB	PIM1	PIP4K2A	PIP5K1B	PITX3	PKNOX1	PKNOX2	PLAG1	PLAT	PLAUR	PLCG1	PLG	PLGRKT	PLRG1	PLXNB1	PLXNB2	PMS2	PNMT	PNPLA2	POC5	POLG	POLG2	POLH	POLR1C	POLR2B	POLR2C	POLR2D	POLR2E	POLR2F	POLR2G	POLR2I	POLR2J	POMP	POU1F1	POU2F1	POU2F2	POU3F1	POU3F2	POU3F3	POU3F4	POU4F1	POU4F2	POU4F3	POU5F1	POU5F1B	POU6F2	PPARA	PPARG	PPFIA1	PPIE	PPIL1	PPIP5K1	PPP1R13B	PPP1R37	PPP2CA	PPP2R2A	PRDM1	PRKAR2A	PRKAR2B	PRKCSH	PRKCZ	PRKG1	PROC	PROS1	PROX1	PRPF19	PRPF3	PRPF31	PRPF4	PRPF40A	PRPF6	PRPF8	PRRX1	PSAP	PSD4	PSMA1	PSMA2	PSMA3	PSMA4	PSMA5	PSMA6	PSMA7	PSMA8	PSMB1	PSMB10	PSMB11	PSMB2	PSMB4	PSMB5	PSMB6	PSMB7	PSMB8	PSMB9	PSMC1	PSMC2	PSMC3	PSMC4	PSMC5	PSMC6	PSMD1	PSMD11	PSMD12	PSMD13	PSMD14	PSMD2	PSMD3	PSMD4	PSMD5	PSMD6	PSMD7	PSMD8	PSME2	PSME3	PSME4	PSRC1	PSTK	PTGIS	PTGS1	PTGS2	PTH	PTH1R	PTHLH	PTK2	PTPN1	PTPN11	PTPN2	PTPN22	PTPN23	PTPN6	PTPRA	PTS	PVR	PVRL2	PXN	PXT1	Pax6	RAB17	RAB20	RAB33B	RAC1	RAC2	RAD21	RAD51	RALGDS	RARA	RASA1	RAX	RAX2	RB1	RBBP4	RBL1	RBL2	RBM22	RBMX2	RBPJ	RDH11	RDH5	RDX	REL	RELA	RELB	RELN	REPS1	RER1	REST	RFX2	RFX3	RFX4	RFX5	RHOA	RHOV	RIC1	RLBP1	RN7SL34P	RN7SL502P	RN7SL748P	RND1	RNF181	RNF8	RNU1-88P	RNU4ATAC14P	RNU6-1157P	RNU6-293P	RNU6-510P	RNU7-38P	RORA	RORA(var2)	RORC	RPE65	RPL12P2	RPL29P2	RPL5P30	RPRD1A	RPS10	RPS3	RRAGC	RRAS	RSPH3	RTF1	RTN4R	RUNX1	RUNX2	RUNX3	RXRA	RXRB	RXRG	S1PR1	SARDH	SARS	SART1	SCAP	SCARB2	SCARNA21	SCN10A	SCN11A	SCN1A	SCN1B	SCN2A	SCN2B	SCN3A	SCN3B	SCN4A	SCN4B	SCN5A	SCN8A	SCN9A	SCRT1	SCRT2	SCT	SDC1	SEC61A2	SEM1	SEMA4D	SERPINA1	SERPINA5	SERPINC1	SERPIND1	SERPINE1	SF1	SF3A1	SF3A2	SF3A3	SF3B1	SF3B2	SF3B3	SF3B4	SF3B5	SF3B6	SFR1	SFTPB	SH2D1A	SH3BP4	SHC1	SHH	SHMT1	SHMT2	SHOX	SIK3	SIX1	SIX2	SKI	SKIL	SKIV2L	SKP1	SKP2	SLAMF1	SLC25A20	SLC9A1	SLU7	SMAD1	SMAD2	SMAD3	SMAD4	SMAD5	SMAD6	SMAD7	SMAD9	SMARCA4	SMARCC1	SMC1A	SMC3	SMURF2	SNAI1	SNAI2	SNF8	SNIP1	SNORD104	SNRNP200	SNRNP40	SNRNP70	SNRPA	SNRPA1	SNRPB	SNRPB2	SNRPC	SNRPD1	SNRPD2	SNRPD3	SNRPE	SNRPF	SNRPFP4	SNRPG	SNRPN	SNU13	SNW1	SNX27	SNX8	SOCS2	SOCS2-AS1	SORT1	SOS1	SOX10	SOX13	SOX21	SOX4	SOX9	SP1	SP2	SP3	SP4	SP8	SPAG9	SPARC	SPATA2	SPC24	SPDEF	SPECC1L	SPECC1L-ADORA2A	SPG20-AS1	SPI1	SPIB	SPIC	SQSTM1	SRC	SREBF1	SREBF2	SREBF2(var2)	SRF	SRGN	SRRM2	SRSF1	SRSF3	SRSF4	SRSF5	SRSF6	SRSF9	SRY	SSRP1	STAG1	STAG2	STAT1	STAT3	STAT5A	STAT5B	STK38	STRN	STX11	STX1B	SUPT16H	SUPT4H1	SUPT5H	SUPT6H	SWSAP1	SYCE2	SYCP1	SYF2	SYK	SYNCRIP	TAB2	TAF11	TAGLN	TAL1	TAL1::TCF3	TAS2R1	TBC1D2	TBC1D22B	TBR1	TBX1	TBX15	TBX2	TBX20	TBX21	TBX4	TBX5	TBXAS1	TCEA1	TCEA2	TCF3	TCF4	TCF7L1	TCF7L2	TDGF1	TEAD1	TEAD2	TEAD3	TEAD4	TEF	TEK	TEX12	TF	TFAP2A	TFAP2A(var2)	TFAP2A(var3)	TFAP2B	TFAP2B(var3)	TFAP2C	TFAP2C(var2)	TFAP2C(var3)	TFAP4	TFCP2	TFDP1	TFDP2	TFE3	TFEB	TFEC	TFIP11	TFPI	TGFB1	TGFB2	TGFB3	TGFBR1	TGFBR2	TGFBR3	TGFBRAP1	TGIF1	TGIF2	TGOLN2	THADA	THAP1	THBD	THBS1	THEM4	TIAM1	TIMM9	TIMP1	TIMP2	TIMP3	TMA7	TMED10	TMED3	TMED7	TMED9	TMEM189	TMEM189-UBE2V1	TMEM205	TMEM217	TMEM25	TMEM87B	TMEM88	TMPRSS4	TMSB4X	TOM1L2	TOMM40	TP53	TP53INP2	TP63	TP73	TRAPPC1	TRAPPC6A	TRAT1	TRIB1	TRIM33	TRIM41	TRMT6	TRMT61A	TRMT61B	TTC36	TTC37	TWIST1	TXNL4A	U2AF1	U2AF2	UBA3	UBA5	UBA52	UBB	UBE2A	UBE2F	UBE2M	UBE2V1	UBE2Z	UBE4A	UCHL5	UFL1	UFM1	UNC119B	UNCX	UPB1	UQCC2	UQCR10	UQCRC1	USF1	USF2	USP14	USP39	USP42	USP48	UTP11L	VAMP5	VAMP8	VAV1	VCAN	VDR	VEGFA	VEGFB	VEGFD	VENTX	VHL	VIP	VIPR1	VLDLR	VPS16	VPS18	VPS25	VPS26BP1	VPS28	VPS33A	VPS36	VPS39	VPS41	VSX1	VWF	WAPL	WBP4	WDR12	WDR61	WNT9B	XAB2	XBP1	XPO5	XRCC3	YIPF2	YIPF3	YIPF5	YIPF6	YWHAB	YY1	ZAP70	ZBED1	ZBTB18	ZBTB33	ZBTB7A	ZBTB7B	ZBTB7C	ZBTB8OS	ZC3H12D	ZEB1	ZFP36L1	ZFYVE19	ZFYVE21	ZIC1	ZIC3	ZIC4	ZMAT5	ZNF143	ZNF24	ZNF263	ZNF341	ZNF354C	ZNF384	ZNF410	ZNF653	ZNF740	ZPR1	ZSCAN4
keratinocyte	A2M	AARS2	ABCA1	ABCC10	ABCC9	ABHD2	ACAD11	ACAN	ACBD3	ACKR4	ACP5	ACSS2	ACTR2	ACTR5	ACVR1C	ACVR2A	ACVR2B	ACVRL1	ACYP1	ADNP	ADORA2A	ADORA2A-AS1	ADRM1	AGO1	AGO3	AGO4	AGPAT4	AHCY	AHCYL1	AHCYL2	AHSG	AIMP2	AKIRIN1	AKT1	AKT2	ALB	ALKBH3	ALS2CL	AMICA1	AMPD3	AMZ2P2	ANAPC16	ANAPC2	ANGPT1	ANGPT4	ANGPTL3	ANGPTL4	ANK2	ANK3	ANKLE2	ANKRD33B	ANKRD53	ANKS1A	ANP32B	APOA1	APOA2	APOA4	APOA5	APOB	APOBR	APOC3	APOE	APOF	APOH	APOL1	APOPT1	APP	AQR	AR	ARCN1	AREL1	ARF1	ARFIP2	ARHGAP35	ARHGAP45	ARHGDIA	ARHGDIB	ARHGDIG	ARHGEF11	ARHGEF12	ARIH2	ARIH2OS	ARL4C	ARNT	ARNT::HIF1A	ARNTL	ARRB1	ASCC1	ASCC2	ASCC3	ASCL1	ASPN	ATF4	ATF6	ATF7	ATP5L	ATP5SL	ATPAF2	ATRIP	AXL	B2M	B3GNT8	B4GALT5	B9D2	BACE1	BACH2	BAG5	BAK1	BANF1	BARX1	BATF3	BATF::JUN	BCAM	BCAR1	BCAS2	BCKDHA	BCL3	BDNF	BEX1	BGLAP	BGN	BHLHE22	BHLHE40	BHLHE41	BHMT	BHMT2	BICD1	BLOC1S3	BMPR1B	BMPR2	BRPF3	BSX	BTBD10	BTNL10	BUD13	BUD31	C10orf105	C10orf54	C11orf57	C15orf62	C19orf52	C1orf194	C2orf68	C4BPA	C4BPB	C6orf1	C6orf106	C6orf222	C6orf223	C6orf89	C6orf99	C9orf156	CABIN1	CALM1	CALM2	CALM3	CAMK1D	CAMP	CAPG	CAPN11	CAPNS1	CARF	CARM1	CAV1	CBFA2T2	CBL	CBLC	CBS	CCDC12	CCDC151	CCDC157	CCDC159	CCDC51	CCDC97	CCL19	CCL25	CCNA1	CCNA2	CCNB1	CCND1	CCND2	CCND3	CCNE1	CCNE2	CCNL1	CCNT1	CCR3	CCR5	CCRL2	CD2	CD247	CD274	CD28	CD36	CD3D	CD3E	CD3G	CD4	CD47	CD8A	CD8B	CDC123	CDC25A	CDC27	CDC40	CDC42	CDC5L	CDC6	CDC73	CDCA8	CDH13	CDH17	CDH23	CDH23-AS1	CDK1	CDK12	CDK2	CDK4	CDK6	CDK7	CDK9	CDKN1A	CDKN1B	CDKN2B	CDKN2C	CDKN2D	CDX1	CEACAM16	CEBPA	CEBPB	CEBPD	CEBPE	CEBPG	CELSR3	CELSR3-AS1	CENPB	CEP68	CEP95	CETP	CGN	CH25H	CHAC1	CHD1	CHD1L	CHD3	CHERP	CHMP2A	CHMP4B	CHMP4C	CHMP6	CHN2	CHP1	CHST12	CHST3	CIRBP	CITED1	CLEC3B	CLOCK	CLPTM1	CLU	CMA1	CMAS	CNTROB	COL17A1	COL1A1	COL1A2	COL23A1	COL3A1	COL5A2	COL6A2	COL6A3	COL7A1	COMT	CORO2A	COX6A1P2	COX6CP2	CPB2	CPNE2	CPNE5	CRAT	CREB1	CREB3	CREB3L1	CREB3L3	CREBBP	CRNKL1	CRY1	CRY2	CSDE1	CSF3R	CSK	CSNK1D	CSNK2A1	CSNK2A2	CSNK2B	CSPG5	CTCF	CTCFL	CTDP1	CTH	CTIF	CTLA4	CTNNA1	CTNNB1	CTNND1	CTR9	CTSG	CTTN	CUBN	CUL1	CWC22	CXCR4	CYB5D1	CYP39A1	CYP46A1	CYP7A1	DAB2	DAGLB	DAPP1	DARS	DBH	DBP	DCN	DDC	DDX20	DDX23	DDX42	DDX46	DDX5	DDX58	DENND2C	DHFR	DHFR2	DHX15	DHX16	DHX30	DHX35	DHX38	DICER1	DLL4	DLST	DLX6	DMGDH	DMRT3	DNAJC13	DNAJC17	DOCK3	DOK1	DOK2	DPP4	DPPA5P4	DPYS	DST	DUSP1	DUX4	DYM	DYNC2LI1	E2F1	E2F4	E2F5	E2F6	E2F7	E2F8	EBF1	ECSIT	EDIL3	EDN2	EDN3	EDNRA	EFTUD2	EGF	EGFR	EGLN3	EGR1	EGR2	EGR3	EGR4	EHF	EIF1P2	EIF2B1	EIF2B2	EIF2B3	EIF2B4	EIF2B5	EIF2S1	EIF2S2	EIF2S2P5	EIF2S3	EIF2S3B	EIF3B	EIF4G2	EIF5	EIF6	ELF1	ELF3	ELF4	ELF5	ELK1	ELK3	ELK4	ELMOD3	ELOA	ELOF1	ELOVL1	ELP6	EML1	EML4	EMX1	EMX2	EN1	EN2	EOMES	EP300	EPAS1	EPB41L4A-AS1	EPHA10	EPHB1	EPO	EPOR	ERBB2	ERF	ERG	ERGIC1	ERN1	ESCO1	ESCO2	ESR1	ESR2	ESRRA	ESRRB	ESX1	ETS1	ETV1	ETV2	ETV3	ETV4	ETV5	ETV6	ETV7	EVX1	EVX2	EXD1	EXOSC5	EZR	EZR-AS1	F10	F11	F2	F2R	F2RL1	F2RL2	F2RL3	F3	F5	F7	F8	F9	FABP1	FABP4	FADD	FAM220A	FAM65C	FAM92A1P1	FBXL3	FBXO41	FBXW12	FCF1	FDX1	FEV	FGA	FGB	FGD2	FGF2	FGG	FHL3	FKBPL	FLI1	FLT1	FLT4	FMOD	FN1	FNDC1	FOS	FOS::JUN	FOS::JUN(var2)	FOS::JUNB	FOS::JUND	FOSB	FOSB::JUN	FOSB::JUNB	FOSB::JUNB(var2)	FOSL1	FOSL1::JUN	FOSL1::JUN(var2)	FOSL1::JUNB	FOSL1::JUND	FOSL1::JUND(var2)	FOSL2	FOSL2::JUN	FOSL2::JUN(var2)	FOSL2::JUNB	FOSL2::JUNB(var2)	FOSL2::JUND	FOSL2::JUND(var2)	FOXA1	FOXB1	FOXC1	FOXC2	FOXD1	FOXD2	FOXF2	FOXG1	FOXH1	FOXI1	FOXK1	FOXK2	FOXL1	FOXO1	FOXO3	FOXO4	FOXO6	FOXP1	FOXP2	FOXP3	FPGS	FTCD	FTSJ2	FURIN	FYB1	FYN	GAB2	GABBR1	GABPA	GAS6	GATA1	GATA1::TAL1	GATA2	GATA3	GATA5	GATA6	GATSL3	GBA	GBGT1	GBX1	GBX2	GC	GCC1	GCG	GCGR	GCH1	GCHFR	GCLC	GCLM	GCM1	GCM2	GEMIN7	GGCT	GGCX	GGNBP1	GGT1	GGT7	GID4	GIP	GIPR	GLI2	GLIS2	GLIS3	GLP1R	GMDS	GMDS-AS1	GMEB2	GNB2L1	GNE	GNPNAT1	GOSR1	GOSR2	GP6	GPAA1	GPBP1	GPC1	GPER1	GPR119	GPR137	GPR146	GPX4	GRAP2	GRB2	GRB7	GRHL1	GRHL2	GRM4	GSC	GSC2	GSS	GSTO1	GSX1	GTF2F1	GTF2F2	GTPBP2	GUCD1	HCG4	HDAC2	HERPUD1	HES7	HESX1	HEY1	HEY2	HGF	HGFAC	HHIPL1	HIF1A	HIF1AP1	HIF3A	HINFP	HIST3H2BA	HIST3H2BB	HLA-A	HLA-B	HLA-C	HLA-DQB1	HLA-G	HLA-V	HLF	HMBOX1	HMGA1	HMGB1P8	HMGB3P1	HMGN1P14	HNF1A	HNF1B	HNF4A	HNF4G	HNRNPA1	HNRNPA2B1	HNRNPA3	HNRNPD	HNRNPM	HNRNPR	HNRNPU	HNRNPUL1	HOXA10	HOXA13	HOXA2	HOXA5	HOXB13	HOXB2	HOXB3	HOXB9	HOXC10	HOXC11	HOXC12	HOXC13	HOXD11	HOXD12	HOXD13	HPR	HRG	HSD17B12	HSF1	HSF2	HSF4	HSP90AA1	HSP90AB1	HSPE1P11	HSPE1P18	HSPE1P9	HSPG2	IAPP	IBA57	IBA57-AS1	ID4	IFIH1	IFNG	IFT46	IGF1	IGF1R	IGF2	IGF2BP1	IL17A	IL1A	IL1F10	IL1R2	IL1RL2	IL1RN	IL2	IL2RA	IL2RB	IL36A	IL36B	IL36G	IL36RN	IL6ST	ING1	INHBA	INHBB	INO80	INO80C	INO80E	INPP5A	INPP5B	INSM1	IP6K2	IP6K3	IRF1	IRF3	IRF4	IRF9	ISCA1P4	ISL2	ISX	ITGA2	ITGAV	ITGB4	ITGB6	ITK	ITPKA	ITPR3	IVNS1ABP	JAK1	JAK2	JDP2	JDP2(var2)	JUN	JUN(var2)	JUN::JUNB	JUN::JUNB(var2)	JUNB	JUNB(var2)	JUND	JUND(var2)	JUP	KANK2	KCNAB1	KCNAB3	KCNB1	KCNIP2-AS1	KCNJ11	KCNQ3	KCTD20	KDELR2	KDR	KIAA0196	KIAA0586	KIAA1324	KIF9	KIF9-AS1	KIT	KITLG	KLC1	KLF13	KLF14	KLF16	KLF4	KLF5	KLF9	KLHL18	KMT2A	KNG1	KRT18P4	KRT8P28	LAP3P2	LAT	LBX1	LBX2	LCAT	LCK	LCP2	LDLR	LDLRAP1	LEF1	LEFTY1	LEMD2	LEO1	LHX2	LHX6	LHX9	LIF	LIFR	LIN37	LIN54	LIN9	LINC00336	LINC00607	LINC00847	LINC00881	LINC01016	LINC01220	LINC01270	LINC01271	LINC01272	LINC01273	LINC01465	LINGO1	LINGO4	LIPC	LMF1	LMX1A	LMX1B	LPA	LPL	LRP1	LRP2	LRP8	LRPAP1	LRRC2	LRRC48	LRRC73	LSM2	LSM3	LSM4	LSM5	LSM6	LSM8	LTBP1	LTBP4	LTF	LUM	LYN	MACC1	MAD1L1	MAD2L1BP	MAF::NFE2	MAFF	MAFG	MAFK	MAG	MAGEH1	MANBAL	MAP2K5	MAP3K1	MAP4	MAP4K4	MAPK1	MAPK3	MAPK8	MAPKBP1	MARK3	MAT2A	MAT2B	MAVS	MAX	MAX::MYC	MBD5	MBTPS2	MCM2	MCM7	MEF2A	MEF2D	MEIS1	MEIS2	MEIS3	MEOX1	MEOX2	MERTK	MET	MFAP1	MFGE8	MGA	MGAT1	MGEA5	MGLL	MIR1226	MIR1275	MIR1302-5	MIR2115	MIR554	MIR645	MIRLET7I	MITF	MIXL1	MLH3	MLLT1	MLN	MLNR	MLPH	MLX	MLXIPL	MMP1	MMP14	MMP2	MMP24	MMP3	MMP7	MMP9	MNT	MOB2	MORF4L1	MPHOSPH10	MPZL2	MPZL3	MREG	MRPL14	MRPL55	MRPS18A	MRPS18AP1	MRVI1	MRVI1-AS1	MSC	MSX1	MSX2	MTCH1	MTF1	MTFP1	MTHFD1L	MTHFD2L	MTMR3	MTR	MTREX	MTTP	MXI1	MYB	MYBL1	MYBL2	MYC	MYCBP	MYCN	MYF6	MYH7	MYL3	MYOCD	MZF1	MZF1(var2)	N4BP2L1	NAA38	NAGK	NANS	NBEAL2	NCBP1	NCBP2	NCEH1	NCOA6	NDN	NDUFA12	NDUFAF1	NDUFB1P1	NEK6	NEK9	NELFA	NELFB	NELFCD	NEURL1	NEURL1B	NEUROD1	NEUROD2	NEUROG2	NF2	NFASC	NFATC2	NFATC3	NFE2	NFE2L2	NFIA	NFIC	NFIC::TLX1	NFIL3	NFIX	NFKB1	NFKB2	NFKBIE	NFKBIZ	NFRKB	NFX1	NFYA	NFYB	NGF	NGFR	NHLH1	NID2	NIPBL	NKX2-3	NKX2-8	NKX3-1	NKX3-2	NLRC5	NME6	NOA1	NODAL	NOTCH1	NOTO	NPAS2	NPAT	NPHP3	NR1A4	NR1A4::RXRA	NR1D1	NR1H3	NR1H4	NR2F1	NR2F2	NR3C1	NR3C2	NR4A1	NR4A2	NR4A2::RXRA	NRAS	NREP	NREP-AS1	NRF1	NRL	NRP2	NSF	NSMCE2	NTF3	NTRK1	NTRK2	NUDT1	NUDT5	NUSAP1	OBFC1	OIP5	OIP5-AS1	OLIG1	OMG	ORC4	ORM1	ORM2	OSM	OSMR	OSTCP1	OTX1	OTX2	PACSIN1	PAF1	PAFAH1B2	PAG1	PARD3	PARD6A	PARD6B	PARD6G	PARG	PARP1	PAWR	PAX1	PAX4	PAX5	PAX8	PAX8-AS1	PAX9	PBX1	PBX2	PBX3	PBXIP1	PCNA	PCSK7	PCSK9	PDGFB	PDGFD	PDGFRB	PDS5A	PDS5B	PDX1	PEMT	PER2	PER3	PEX10	PF4	PFKFB4	PGF	PGM3	PHF5A	PHLDB1	PI16	PIGK	PIGS	PIGT	PIGU	PIH1D2	PIK3CA	PIK3CB	PIM1	PIP4K2A	PIP5K1B	PITX3	PKNOX1	PKNOX2	PLAG1	PLAT	PLAUR	PLCG1	PLG	PLGRKT	PLRG1	PLXNB1	PLXNB2	PMS2	PNMT	PNPLA1	PNPLA2	POC5	POGZ	POLG	POLG2	POLH	POLR1C	POLR2B	POLR2C	POLR2D	POLR2E	POLR2F	POLR2G	POLR2I	POLR2J	POMP	POU1F1	POU2F1	POU2F2	POU3F1	POU3F2	POU3F3	POU3F4	POU4F1	POU4F2	POU4F3	POU5F1	POU5F1B	POU6F2	PPARA	PPARA::RXRA	PPARG	PPFIA1	PPIE	PPIL1	PPIL4	PPIP5K1	PPP1R13B	PPP1R14D	PPP1R37	PPP2CA	PPP2R2A	PRDM1	PRKAR2A	PRKAR2B	PRKCSH	PRKCZ	PRKG1	PROC	PROS1	PROX1	PROX2	PRPF19	PRPF3	PRPF31	PRPF4	PRPF40A	PRPF6	PRPF8	PRRX1	PRSS50	PSAP	PSD4	PSMA1	PSMA2	PSMA3	PSMA4	PSMA5	PSMA6	PSMA7	PSMA8	PSMB1	PSMB10	PSMB11	PSMB2	PSMB4	PSMB5	PSMB6	PSMB7	PSMB8	PSMB9	PSMC1	PSMC2	PSMC3	PSMC4	PSMC5	PSMC6	PSMD1	PSMD11	PSMD12	PSMD13	PSMD14	PSMD2	PSMD3	PSMD4	PSMD5	PSMD6	PSMD7	PSMD8	PSME2	PSME3	PSME4	PSRC1	PSTK	PTGIS	PTGS1	PTGS2	PTH	PTH1R	PTHLH	PTK2	PTPN1	PTPN11	PTPN2	PTPN22	PTPN23	PTPN6	PTPRA	PTS	PVR	PVRL2	PXN	PXT1	Pax6	RAB17	RAB20	RAB33B	RAB44	RAC1	RAC2	RAD21	RAD51	RALGDS	RARA	RARA(var2)	RARA::RXRA	RARA::RXRG	RASA1	RAX	RAX2	RB1	RBBP4	RBL1	RBL2	RBM22	RBMX2	RBPJ	RDH11	RDH5	RDX	REL	RELA	RELB	RELN	REPS1	RER1	REST	RFX2	RFX3	RFX4	RFX5	RHOA	RHOV	RIC1	RLBP1	RMDN3	RN7SL234P	RN7SL251P	RN7SL273P	RN7SL329P	RN7SL497P	RN7SL635P	RN7SL636P	RN7SL672P	RN7SL748P	RN7SL870P	RND1	RNF181	RNF187	RNF215	RNF8	RNU1-88P	RNU4-68P	RNU4ATAC14P	RNU6-1062P	RNU6-147P	RNU6-293P	RNU6-510P	RNU6-689P	RNU6-919P	RNU6ATAC3P	RNU7-128P	RNU7-160P	RNU7-195P	RNU7-38P	RORA	RORA(var2)	RORB	RORC	RPAP1	RPE65	RPEP4	RPL12P2	RPL23AP12	RPL29P2	RPL36P2	RPL7P25	RPRD1A	RPS10	RPS3	RPS6KL1	RRAGC	RRAS	RSPH3	RSPH9	RTF1	RTN4R	RTP3	RUNX1	RUNX2	RUNX3	RXRA	RXRA::VDR	RXRB	RXRG	S1PR1	SARDH	SARS	SART1	SCAP	SCARB2	SCARNA21	SCN10A	SCN11A	SCN1A	SCN1B	SCN2A	SCN2B	SCN3A	SCN3B	SCN4A	SCN4B	SCN5A	SCN8A	SCN9A	SCRT1	SCRT2	SCT	SDC1	SEC61A2	SEM1	SEMA4D	SERBP1	SERPINA1	SERPINA2	SERPINA5	SERPINC1	SERPIND1	SERPINE1	SERPINH1	SETD2	SF1	SF3A1	SF3A2	SF3A3	SF3B1	SF3B2	SF3B3	SF3B4	SF3B5	SF3B6	SFR1	SFTPB	SH2D1A	SH2D6	SH3BP4	SH3PXD2A	SHC1	SHH	SHISA5	SHMT1	SHMT2	SHOX	SIDT2	SIK3	SIX1	SIX2	SKI	SKIL	SKIV2L	SKP1	SKP2	SLAMF1	SLC25A20	SLC26A6	SLC29A1	SLC35B2	SLC9A1	SLC9A8	SLK	SLU7	SMAD1	SMAD2	SMAD2::SMAD3::SMAD4	SMAD3	SMAD4	SMAD5	SMAD6	SMAD7	SMAD9	SMARCA4	SMARCC1	SMC1A	SMC3	SMURF2	SNAI1	SNAI2	SNF8	SNIP1	SNORA13	SNORD104	SNRNP200	SNRNP40	SNRNP70	SNRPA	SNRPA1	SNRPB	SNRPB2	SNRPC	SNRPD1	SNRPD2	SNRPD3	SNRPE	SNRPF	SNRPFP1	SNRPFP4	SNRPG	SNRPN	SNU13	SNW1	SNX27	SNX8	SOCS2	SOCS2-AS1	SORT1	SOS1	SOX10	SOX13	SOX15	SOX21	SOX4	SOX9	SP1	SP2	SP3	SP4	SP8	SPAG9	SPARC	SPATA2	SPC24	SPDEF	SPECC1L	SPECC1L-ADORA2A	SPG20-AS1	SPI1	SPIB	SPIC	SPINK8	SPINT1	SPOCK2	SPRED2	SQSTM1	SRC	SREBF1	SREBF2	SREBF2(var2)	SRF	SRGN	SRRM2	SRSF1	SRSF3	SRSF4	SRSF5	SRSF6	SRSF9	SRY	SSRP1	ST14	STAG1	STAG2	STAT1	STAT1::STAT2	STAT3	STAT5A	STAT5B	STK38	STRN	STX11	STX1B	SUPT16H	SUPT4H1	SUPT5H	SUPT6H	SWSAP1	SYCE2	SYCP1	SYF2	SYK	SYNCRIP	TAB2	TAF11	TAGLN	TAL1	TAL1::TCF3	TAS2R1	TBC1D10A	TBC1D2	TBC1D22B	TBR1	TBX1	TBX15	TBX2	TBX20	TBX21	TBX4	TBX5	TBXAS1	TCEA1	TCEA2	TCF3	TCF4	TCF7L1	TCF7L2	TCP11	TCTE1	TDGF1	TEAD1	TEAD2	TEAD3	TEAD4	TEF	TEK	TEX12	TF	TFAP2A	TFAP2A(var2)	TFAP2A(var3)	TFAP2B	TFAP2B(var2)	TFAP2B(var3)	TFAP2C	TFAP2C(var2)	TFAP2C(var3)	TFAP4	TFCP2	TFDP1	TFDP2	TFE3	TFEB	TFEC	TFIP11	TFPI	TGFB1	TGFB2	TGFB3	TGFBR1	TGFBR2	TGFBR3	TGFBRAP1	TGIF1	TGIF2	TGOLN2	THADA	THAP1	THBD	THBS1	THEM4	TIAM1	TIMM9	TIMP1	TIMP2	TIMP3	TJAP1	TMA7	TMCC3	TMED10	TMED3	TMED7	TMED9	TMEM189	TMEM189-UBE2V1	TMEM205	TMEM217	TMEM63B	TMEM87B	TMEM88	TMEM91	TMIE	TMPRSS4	TMSB4X	TMSB4XP6	TOM1L2	TOMM40	TP53	TP53INP2	TP63	TP73	TPRA1	TRAPPC1	TRAPPC6A	TRAT1	TRERNA1	TRIB1	TRIM17	TRIM33	TRIM41	TRIM52	TRIM52-AS1	TRIM7	TRMT6	TRMT61A	TRMT61B	TTC37	TTLL6	TUFT1	TWIST1	TXNL4A	TYRO3	U2AF1	U2AF2	UBA3	UBA5	UBA52	UBB	UBE2A	UBE2F	UBE2M	UBE2V1	UBE2Z	UBE4A	UCHL5	UFL1	UFM1	UHRF1BP1	UNC119B	UNCX	UPB1	UQCC1	UQCC2	UQCR10	UQCRC1	USF1	USF2	USH1C	USP14	USP39	USP42	USP48	UST	UTP11L	VAMP5	VAMP8	VAV1	VCAN	VDR	VEGFA	VEGFB	VEGFD	VENTX	VHL	VIP	VIPR1	VLDLR	VPS16	VPS18	VPS25	VPS26BP1	VPS28	VPS33A	VPS36	VPS39	VPS41	VSX1	VTRNA2-2P	VWF	WAPL	WBP4	WDR12	WDR61	WNT9B	XAB2	XBP1	XPO5	XRCC3	YIPF2	YIPF3	YIPF5	YIPF6	YWHAB	YY1	ZAP70	ZBED1	ZBTB18	ZBTB33	ZBTB7A	ZBTB7B	ZBTB7C	ZBTB8OS	ZC3H12C	ZC3H12D	ZEB1	ZFP36L1	ZFP62	ZFYVE19	ZFYVE21	ZIC1	ZIC3	ZIC4	ZMAT5	ZNF143	ZNF24	ZNF263	ZNF282	ZNF341	ZNF341-AS1	ZNF354C	ZNF384	ZNF410	ZNF589	ZNF627	ZNF653	ZNF740	ZNF833P	ZPR1	ZSCAN4
fibroblasts_fetal_skin_upper_back	A2M	ABCA1	ABCC10	ABCC9	ABHD2	ACAN	ACKR4	ACSS2	ACTR2	ACTR5	ACVR1C	ACVR2A	ACVR2B	ACVRL1	ADAMTSL2	ADNP	ADORA2A	ADORA2A-AS1	ADRM1	AGO1	AGO3	AGO4	AGPAT4	AHCY	AHCYL1	AHCYL2	AHSG	AIMP2	AKIRIN1	AKT1	AKT2	ALB	ALKBH3	ALS2CL	AMICA1	AMPD3	AMZ2P2	ANAPC16	ANAPC2	ANGPT1	ANGPT4	ANGPTL3	ANGPTL4	ANK2	ANK3	ANKLE2	ANKRD33B	ANKS1A	ANP32B	APOA1	APOA2	APOA4	APOA5	APOB	APOBR	APOC3	APOE	APOF	APOH	APOL1	APOPT1	APP	AQR	AR	ARCN1	AREL1	ARF1	ARFIP2	ARHGAP35	ARHGAP45	ARHGDIA	ARHGDIB	ARHGDIG	ARHGEF11	ARHGEF12	ARIH2	ARIH2OS	ARNT	ARNT::HIF1A	ARNTL	ARRB1	ASCC1	ASCC2	ASCC3	ASCL1	ASPN	ATF4	ATF6	ATF7	ATP5L	ATPAF2	ATRIP	AXL	B2M	B4GALT5	B9D2	BACE1	BACH2	BAG5	BAK1	BANF1	BARX1	BATF3	BATF::JUN	BCAM	BCAR1	BCAS2	BCKDHA	BCL3	BDNF	BEND6	BEX1	BGLAP	BGN	BHLHE22	BHLHE40	BHLHE41	BHMT	BHMT2	BICD1	BLOC1S3	BMPR1B	BMPR2	BRPF3	BSX	BTBD10	BTNL10	BUD13	BUD31	C10orf105	C10orf54	C15orf62	C19orf52	C1orf122	C1orf194	C3orf84	C4BPA	C4BPB	C6orf1	C6orf106	C6orf222	C6orf223	C6orf89	C6orf99	C9orf156	CABIN1	CALM1	CALM2	CALM3	CAMK1D	CAPG	CAPN11	CAPNS1	CARM1	CAV1	CBL	CBLC	CBS	CCDC12	CCDC151	CCDC157	CCDC159	CCDC51	CCDC97	CCL19	CCL25	CCNA1	CCNA2	CCNB1	CCND1	CCND2	CCND3	CCNE1	CCNE2	CCNL1	CCNT1	CCR3	CCR5	CCRL2	CD2	CD247	CD274	CD28	CD36	CD3D	CD3E	CD3G	CD4	CD47	CD8A	CD8B	CDC123	CDC25A	CDC27	CDC40	CDC42	CDC5L	CDC6	CDC73	CDCA8	CDH13	CDH17	CDH23	CDH23-AS1	CDK1	CDK12	CDK2	CDK4	CDK6	CDK7	CDK9	CDKN1A	CDKN1B	CDKN2B	CDKN2C	CDKN2D	CDX1	CEACAM16	CEACAM19	CEBPA	CEBPB	CEBPD	CEBPE	CEBPG	CELSR3	CELSR3-AS1	CENPB	CEP68	CEP95	CETP	CFAP43	CGN	CH25H	CHAC1	CHD1	CHD1L	CHD3	CHERP	CHMP2A	CHMP4B	CHMP4C	CHMP6	CHN2	CHP1	CHST12	CHST3	CIRBP	CITED1	CLEC3B	CLOCK	CLPTM1	CLU	CMA1	CMAS	CNTROB	COL17A1	COL1A1	COL1A2	COL23A1	COL3A1	COL5A2	COL6A2	COL6A3	COL7A1	COMT	COX6A1P2	CPB2	CPNE2	CRAT	CREB1	CREB3	CREB3L1	CREB3L3	CREBBP	CRNKL1	CRY1	CRY2	CSDE1	CSF3R	CSK	CSNK1D	CSNK2A1	CSNK2A2	CSNK2B	CSPG5	CTCF	CTCFL	CTDP1	CTH	CTIF	CTLA4	CTNNA1	CTNNB1	CTNND1	CTR9	CTSG	CTTN	CUBN	CUL1	CWC22	CXCR4	CYB5D1	CYP39A1	CYP46A1	CYP7A1	DAB2	DAGLB	DAPP1	DARS	DARS-AS1	DBH	DBP	DCN	DDC	DDX20	DDX23	DDX42	DDX46	DDX5	DDX58	DHFR	DHFR2	DHX15	DHX16	DHX30	DHX35	DHX38	DICER1	DLL4	DLST	DLX6	DMGDH	DMRT3	DNAJC17	DOCK3	DOK1	DOK2	DPP4	DPPA5P4	DPYS	DST	DUSP1	DUX4	DYM	DYNC2LI1	E2F1	E2F4	E2F5	E2F6	E2F7	E2F8	EBF1	ECSIT	EDIL3	EDN2	EDN3	EDNRA	EFTUD2	EGF	EGFR	EGLN3	EGR1	EGR2	EGR3	EGR4	EHF	EIF2B1	EIF2B2	EIF2B3	EIF2B4	EIF2B5	EIF2S1	EIF2S2	EIF2S3	EIF2S3B	EIF3B	EIF4G2	EIF5	EIF6	ELF1	ELF3	ELF4	ELF5	ELK1	ELK3	ELK4	ELMOD3	ELOA	ELOVL1	ELP6	EML4	EMX1	EMX2	EN1	EN2	EOMES	EP300	EPAS1	EPHA10	EPHB1	EPO	EPOR	ERBB2	ERF	ERG	ERGIC1	ERN1	ESCO1	ESCO2	ESR1	ESR2	ESRRA	ESRRB	ESX1	ETS1	ETV1	ETV2	ETV3	ETV4	ETV5	ETV6	ETV7	EVX1	EVX2	EXD1	EXOSC5	EZR	EZR-AS1	F10	F11	F2	F2R	F2RL1	F2RL2	F2RL3	F3	F5	F7	F8	F9	FABP1	FABP4	FADD	FAM220A	FAM65C	FBXL3	FBXO41	FBXW12	FCF1	FDX1	FEV	FGA	FGB	FGD2	FGF2	FGG	FKBPL	FLI1	FLT1	FLT4	FMOD	FN1	FNDC1	FOS	FOS::JUN	FOS::JUN(var2)	FOS::JUNB	FOS::JUND	FOSB	FOSB::JUN	FOSB::JUNB	FOSB::JUNB(var2)	FOSL1	FOSL1::JUN	FOSL1::JUN(var2)	FOSL1::JUNB	FOSL1::JUND	FOSL1::JUND(var2)	FOSL2	FOSL2::JUN	FOSL2::JUN(var2)	FOSL2::JUNB	FOSL2::JUNB(var2)	FOSL2::JUND	FOSL2::JUND(var2)	FOXA1	FOXB1	FOXC1	FOXC2	FOXD1	FOXD2	FOXF2	FOXG1	FOXH1	FOXI1	FOXK1	FOXK2	FOXL1	FOXO1	FOXO3	FOXO4	FOXO6	FOXP1	FOXP2	FOXP3	FPGS	FTCD	FURIN	FYB1	FYN	GAB2	GABBR1	GABPA	GAS6	GATA1	GATA1::TAL1	GATA2	GATA3	GATA5	GATA6	GATSL3	GBA	GBX1	GBX2	GC	GCC1	GCG	GCGR	GCH1	GCHFR	GCLC	GCLM	GCM1	GCM2	GDPD5	GEM	GEMIN7	GGCT	GGCX	GGNBP1	GGT1	GGT7	GID4	GIP	GIPR	GLI2	GLIS2	GLIS3	GLP1R	GLTSCR1	GMDS	GMEB2	GNE	GNPNAT1	GOSR1	GOSR2	GP6	GPAA1	GPBP1	GPC1	GPR119	GPR137	GPR146	GPX4	GRAP2	GRB2	GRB7	GRHL1	GRHL2	GRM4	GSC	GSC2	GSS	GSTO1	GSX1	GTF2F1	GTF2F2	GTPBP2	GUCD1	HAPLN3	HDAC2	HERPUD1	HES7	HESX1	HEY1	HEY2	HGF	HGFAC	HHIPL1	HIF1A	HIF1AP1	HIF3A	HINFP	HIST3H2BB	HLA-A	HLA-B	HLA-C	HLA-DQB1	HLA-G	HLF	HMBOX1	HMGA1	HMGB1P8	HNF1A	HNF1B	HNF4A	HNF4G	HNRNPA1	HNRNPA2B1	HNRNPA3	HNRNPD	HNRNPM	HNRNPR	HNRNPU	HNRNPUL1	HOXA10	HOXA13	HOXA2	HOXA5	HOXB13	HOXB2	HOXB3	HOXB9	HOXC10	HOXC11	HOXC12	HOXC13	HOXD11	HOXD12	HOXD13	HPR	HRG	HSD17B12	HSF1	HSF2	HSF4	HSP90AA1	HSP90AB1	HSPE1P11	HSPG2	IAPP	IBA57	IBA57-AS1	ID4	IFIH1	IFNG	IFT46	IGF1	IGF1R	IGF2	IGF2BP1	IL17A	IL1A	IL1F10	IL1R2	IL1RL2	IL1RN	IL2	IL2RA	IL2RB	IL36A	IL36B	IL6ST	ING1	INHBA	INHBB	INO80	INO80C	INO80E	INPP5A	INPP5B	INSM1	IP6K2	IP6K3	IRF1	IRF3	IRF4	IRF9	IRGM	ISL2	ISX	ITGA2	ITGAV	ITGB4	ITGB6	ITK	ITPKA	ITPR3	JAK1	JAK2	JDP2	JDP2(var2)	JUN	JUN(var2)	JUN::JUNB	JUN::JUNB(var2)	JUNB	JUNB(var2)	JUND	JUND(var2)	JUP	KCNAB1	KCNAB3	KCNB1	KCNIP2-AS1	KCNJ11	KCNQ3	KCTD20	KDELR2	KDR	KIAA0196	KIAA0586	KIF9	KIF9-AS1	KIT	KITLG	KLC1	KLF13	KLF14	KLF16	KLF4	KLF5	KLF9	KLHL18	KLHL35	KMT2A	KNG1	KRT18P4	KRT18P47	KRT8P28	LAP3P2	LAT	LBX1	LBX2	LCAT	LCK	LCP2	LDLR	LDLRAP1	LEF1	LEFTY1	LEMD2	LEO1	LHX2	LHX6	LHX9	LIF	LIFR	LIN37	LIN54	LIN9	LINC00336	LINC00607	LINC00881	LINC01016	LINC01220	LINC01270	LINC01271	LINC01272	LINC01273	LINC01465	LINGO1	LIPC	LMF1	LMX1A	LMX1B	LPA	LPL	LRP1	LRP2	LRP8	LRPAP1	LRRC2	LRRC37B	LRRC48	LRRC73	LSM2	LSM3	LSM4	LSM5	LSM6	LSM8	LTBP1	LTBP4	LTF	LUM	LYN	MACC1	MAD1L1	MAD2L1BP	MAF::NFE2	MAFF	MAFG	MAFK	MAG	MAGEH1	MANBAL	MAP2K5	MAP3K1	MAP4	MAP4K4	MAP6	MAPK1	MAPK3	MAPK8	MAPKBP1	MARK3	MAT2A	MAT2B	MAVS	MAX	MAX::MYC	MBD5	MBTPS2	MCM2	MCM7	MEF2A	MEF2D	MEIS1	MEIS2	MEIS3	MEOX1	MEOX2	MERTK	MET	MFAP1	MFGE8	MGA	MGAT1	MGEA5	MGLL	MIR1226	MIR1275	MIR326	MIR554	MIR645	MIRLET7I	MITF	MIXL1	MLH3	MLLT1	MLN	MLNR	MLPH	MLX	MLXIPL	MMP1	MMP14	MMP2	MMP24	MMP3	MMP7	MMP9	MNT	MOB2	MORF4L1	MPHOSPH10	MPZL3	MRPL14	MRPL55	MRPS18A	MRVI1	MSC	MSX1	MSX2	MTCH1	MTF1	MTFP1	MTHFD1L	MTHFD2L	MTMR3	MTR	MTREX	MTTP	MXI1	MYB	MYBL1	MYBL2	MYC	MYCBP	MYCN	MYF6	MYH7	MYL3	MYOCD	MZF1	MZF1(var2)	NAA38	NAGK	NANS	NAV2	NBEAL2	NCBP1	NCBP2	NCEH1	NCOA6	NDN	NDUFA12	NDUFAF1	NDUFB1P1	NEK6	NEK9	NELFA	NELFB	NELFCD	NEURL1	NEURL1B	NEUROD1	NEUROD2	NEUROG2	NF2	NFASC	NFATC2	NFATC3	NFE2	NFE2L2	NFIA	NFIC	NFIC::TLX1	NFIL3	NFIX	NFKB1	NFKB2	NFKBIE	NFKBIZ	NFRKB	NFX1	NFYA	NFYB	NGF	NGFR	NHLH1	NID2	NIPBL	NKX2-3	NKX2-8	NKX3-1	NKX3-2	NLRC5	NME6	NOA1	NODAL	NOTCH1	NOTO	NPAS2	NPAT	NPHP3	NPHP3-AS1	NR1A4	NR1A4::RXRA	NR1D1	NR1H3	NR1H4	NR2F1	NR2F2	NR3C1	NR3C2	NR4A1	NR4A2	NRAS	NREP	NRF1	NRL	NRP2	NSF	NSMCE2	NTF3	NTRK1	NTRK2	NUDT5	NUSAP1	OBFC1	OIP5	OIP5-AS1	OLIG1	OMG	ORC4	ORM1	ORM2	OSM	OSMR	OTX1	OTX2	PACSIN1	PAF1	PAFAH1B2	PAG1	PARD3	PARD6A	PARD6B	PARD6G	PARG	PARP1	PAWR	PAX1	PAX4	PAX5	PAX9	PBX1	PBX2	PBX3	PCNA	PCSK9	PDGFB	PDGFD	PDGFRB	PDS5A	PDS5B	PDX1	PEMT	PER2	PER3	PEX10	PF4	PFKFB4	PGF	PGM3	PHF5A	PHLDB1	PI16	PIGK	PIGS	PIGT	PIGU	PIK3CA	PIK3CB	PIM1	PIP4K2A	PIP5K1B	PITX3	PKNOX1	PKNOX2	PLAG1	PLAT	PLAUR	PLCG1	PLG	PLGRKT	PLRG1	PLXNB1	PLXNB2	PMS2	PNMT	PNPLA1	PNPLA2	POC5	POGZ	POLG	POLG2	POLH	POLR1C	POLR2B	POLR2C	POLR2D	POLR2E	POLR2F	POLR2G	POLR2I	POLR2J	POMP	POU1F1	POU2F1	POU2F2	POU3F1	POU3F2	POU3F3	POU3F4	POU4F1	POU4F2	POU4F3	POU5F1	POU5F1B	POU6F2	PPARA	PPARA::RXRA	PPARG	PPIE	PPIL1	PPIL4	PPIP5K1	PPP1R13B	PPP2CA	PPP2R2A	PRDM1	PRKAR2A	PRKAR2A-AS1	PRKAR2B	PRKCSH	PRKCZ	PRKG1	PROC	PROS1	PROX1	PRPF19	PRPF3	PRPF31	PRPF4	PRPF40A	PRPF6	PRPF8	PRRX1	PRSS42	PRSS44	PRSS50	PSAP	PSMA1	PSMA2	PSMA3	PSMA4	PSMA5	PSMA6	PSMA7	PSMA8	PSMB1	PSMB10	PSMB11	PSMB2	PSMB4	PSMB5	PSMB6	PSMB7	PSMB8	PSMB9	PSMC1	PSMC2	PSMC3	PSMC4	PSMC5	PSMC6	PSMD1	PSMD11	PSMD12	PSMD13	PSMD14	PSMD2	PSMD3	PSMD4	PSMD5	PSMD6	PSMD7	PSMD8	PSME2	PSME3	PSME4	PSRC1	PSTK	PTGIS	PTGS1	PTGS2	PTH	PTH1R	PTHLH	PTK2	PTPN1	PTPN11	PTPN2	PTPN22	PTPN23	PTPN6	PTPRA	PTS	PVR	PVRL2	PXN	PXT1	Pax6	RAB17	RAB20	RAB33B	RAB44	RAC1	RAC2	RAD21	RAD51	RALGDS	RARA	RARA(var2)	RARA::RXRA	RARA::RXRG	RASA1	RAX	RAX2	RB1	RBBP4	RBL1	RBL2	RBM22	RBMX2	RBPJ	RDH11	RDH5	RDX	REL	RELA	RELB	RELN	REPS1	RER1	REST	RFX2	RFX3	RFX4	RFX5	RHOA	RHOV	RIC1	RLBP1	RMDN3	RN7SL234P	RN7SL251P	RN7SL273P	RN7SL329P	RN7SL34P	RN7SL502P	RN7SL636P	RN7SL672P	RN7SL748P	RN7SL870P	RND1	RNF181	RNF215	RNF8	RNU4-68P	RNU4ATAC14P	RNU6-1062P	RNU6-147P	RNU6-293P	RNU6-510P	RNU6-689P	RNU6-919P	RNU7-128P	RNU7-195P	RNU7-38P	RNU7-3P	RORA	RORA(var2)	RORB	RORC	RPAP1	RPE65	RPEP4	RPL12P2	RPL29P2	RPRD1A	RPS10	RPS24P17	RPS3	RPS6KL1	RRAGC	RRAS	RSPH3	RSPH9	RTF1	RTN4R	RUNX1	RUNX2	RUNX3	RXRA	RXRB	RXRG	S1PR1	SARDH	SARS	SART1	SCAP	SCARB2	SCARNA21	SCN10A	SCN11A	SCN1A	SCN1B	SCN2A	SCN2B	SCN3A	SCN3B	SCN4A	SCN4B	SCN5A	SCN8A	SCN9A	SCRT1	SCRT2	SCT	SDC1	SEC61A2	SEM1	SEMA4D	SERPINA1	SERPINA2	SERPINA5	SERPINC1	SERPIND1	SERPINE1	SERPINH1	SETD2	SF1	SF3A1	SF3A2	SF3A3	SF3B1	SF3B2	SF3B3	SF3B4	SF3B5	SF3B6	SFR1	SFTPB	SH2D1A	SH2D6	SH3BP4	SH3PXD2A	SHC1	SHH	SHMT1	SHMT2	SHOX	SIK3	SIX1	SIX2	SKI	SKIL	SKIV2L	SKP1	SKP2	SLAMF1	SLC12A3	SLC25A20	SLC9A1	SLC9A8	SLU7	SMAD1	SMAD2	SMAD2::SMAD3::SMAD4	SMAD3	SMAD4	SMAD5	SMAD6	SMAD7	SMAD9	SMARCA4	SMARCC1	SMC1A	SMC3	SMURF2	SNAI1	SNAI2	SNF8	SNIP1	SNORD104	SNORD15A	SNORD15B	SNRNP200	SNRNP40	SNRNP70	SNRPA	SNRPA1	SNRPB	SNRPB2	SNRPC	SNRPD1	SNRPD2	SNRPD3	SNRPE	SNRPF	SNRPFP1	SNRPFP4	SNRPG	SNRPN	SNU13	SNW1	SNX27	SNX8	SOCS2	SOCS2-AS1	SORT1	SOS1	SOX10	SOX13	SOX15	SOX21	SOX4	SOX9	SP1	SP2	SP3	SP4	SP8	SPAG9	SPARC	SPATA2	SPC24	SPDEF	SPECC1L	SPECC1L-ADORA2A	SPG20-AS1	SPI1	SPIB	SPIC	SPINT1	SPOCK2	SPRED2	SQSTM1	SRC	SREBF1	SREBF2	SREBF2(var2)	SRF	SRGN	SRRM2	SRSF1	SRSF3	SRSF4	SRSF5	SRSF6	SRSF9	SRY	SSRP1	ST14	STAG1	STAG2	STAT1	STAT1::STAT2	STAT3	STAT5A	STAT5B	STK38	STRN	STX11	STX1B	SUPT16H	SUPT4H1	SUPT5H	SUPT6H	SWSAP1	SYCE2	SYCP1	SYF2	SYK	SYNCRIP	TAB2	TAF11	TAGLN	TAL1	TAL1::TCF3	TAS2R1	TBC1D2	TBC1D22B	TBR1	TBX1	TBX15	TBX2	TBX20	TBX21	TBX4	TBX5	TBXAS1	TCEA1	TCEA2	TCF3	TCF4	TCF7L1	TCF7L2	TDGF1	TEAD1	TEAD2	TEAD3	TEAD4	TEF	TEK	TEX12	TF	TFAP2A	TFAP2A(var2)	TFAP2A(var3)	TFAP2B	TFAP2B(var2)	TFAP2B(var3)	TFAP2C	TFAP2C(var2)	TFAP2C(var3)	TFAP4	TFCP2	TFDP1	TFDP2	TFE3	TFEB	TFEC	TFIP11	TFPI	TGFB1	TGFB2	TGFB3	TGFBR1	TGFBR2	TGFBR3	TGFBRAP1	TGIF1	TGIF2	TGOLN2	THADA	THAP1	THBD	THBS1	THEM4	TIAM1	TIMM9	TIMP1	TIMP2	TIMP3	TJAP1	TMA7	TMED10	TMED3	TMED7	TMED9	TMEM189	TMEM189-UBE2V1	TMEM205	TMEM217	TMEM25	TMEM87B	TMEM88	TMEM91	TMIE	TMSB4X	TMSB4XP6	TOM1L2	TOMM40	TP53	TP53INP2	TP63	TP73	TPRA1	TRAPPC1	TRAPPC6A	TRAT1	TRERNA1	TRIB1	TRIM33	TRIM41	TRMT6	TRMT61A	TRMT61B	TTC36	TTC37	TWIST1	TXNL4A	U2AF1	U2AF2	UBA3	UBA5	UBA52	UBB	UBE2A	UBE2F	UBE2M	UBE2V1	UBE2Z	UBE4A	UCHL5	UFL1	UFM1	UHRF1BP1	UNC119B	UNCX	UPB1	UQCC1	UQCC2	UQCR10	UQCRC1	USF1	USF2	USH1C	USP14	USP39	USP42	USP48	UST	VAMP5	VAMP8	VAV1	VCAN	VDR	VEGFA	VEGFB	VEGFD	VENTX	VHL	VIP	VIPR1	VLDLR	VPS16	VPS18	VPS25	VPS26BP1	VPS28	VPS33A	VPS36	VPS39	VPS41	VSX1	VWF	WAPL	WBP4	WDR12	WDR61	WNT9B	XAB2	XBP1	XPO5	XRCC3	YIPF2	YIPF3	YIPF5	YIPF6	YWHAB	YY1	ZAP70	ZBED1	ZBTB18	ZBTB33	ZBTB7A	ZBTB7B	ZBTB7C	ZBTB8OS	ZC3H12D	ZEB1	ZFP36L1	ZFYVE19	ZFYVE21	ZIC1	ZIC3	ZIC4	ZMAT5	ZNF143	ZNF24	ZNF263	ZNF282	ZNF341	ZNF341-AS1	ZNF354C	ZNF384	ZNF410	ZNF627	ZNF653	ZNF740	ZPR1	ZSCAN4
fibroblasts_fetal_skin_abdomen	A2M	AARS2	ABCA1	ABCC10	ABCC9	ABHD2	ACAN	ACBD3	ACKR4	ACSS2	ACTR2	ACTR5	ACVR1C	ACVR2A	ACVR2B	ACVRL1	ADAMTSL2	ADNP	ADORA2A	ADORA2A-AS1	ADRM1	AGO1	AGO3	AGO4	AGPAT4	AHCY	AHCYL1	AHCYL2	AHSG	AIMP2	AKIRIN1	AKT1	AKT2	ALB	ALKBH3	ALS2CL	AMICA1	AMPD3	AMZ2P2	ANAPC16	ANAPC2	ANGPT1	ANGPT4	ANGPTL3	ANGPTL4	ANK2	ANK3	ANKLE2	ANKRD33B	ANKS1A	ANP32B	APOA1	APOA2	APOA4	APOA5	APOB	APOBR	APOC3	APOC4-APOC2	APOE	APOF	APOH	APOL1	APOPT1	APP	AQR	AR	ARCN1	AREL1	ARF1	ARFIP2	ARHGAP35	ARHGAP45	ARHGDIA	ARHGDIB	ARHGDIG	ARHGEF11	ARHGEF12	ARIH2	ARIH2OS	ARL4C	ARNT	ARNT::HIF1A	ARNTL	ARRB1	ASCC1	ASCC2	ASCC3	ASCL1	ASPN	ATF4	ATF6	ATF7	ATP5L	ATPAF2	ATRIP	AXL	B2M	B4GALT5	B9D2	BACE1	BACH2	BAG5	BAK1	BANF1	BARX1	BATF3	BATF::JUN	BCAM	BCAR1	BCAS2	BCKDHA	BCL3	BDNF	BEND6	BEX1	BGLAP	BGN	BHLHE22	BHLHE40	BHLHE41	BHMT	BHMT2	BICD1	BLOC1S3	BMPR1B	BMPR2	BRPF3	BSX	BTBD10	BUD13	BUD31	C10orf105	C10orf54	C11orf57	C15orf62	C19orf52	C1orf122	C1orf194	C2orf68	C3orf84	C4BPA	C4BPB	C6orf1	C6orf106	C6orf222	C6orf223	C6orf89	C6orf99	C9orf156	CABIN1	CALM1	CALM2	CALM3	CAMK1D	CAPG	CAPN11	CAPNS1	CARM1	CAV1	CBFA2T2	CBL	CBLC	CBS	CCDC12	CCDC151	CCDC157	CCDC159	CCDC51	CCDC97	CCL19	CCL25	CCNA1	CCNA2	CCNB1	CCND1	CCND2	CCND3	CCNE1	CCNE2	CCNL1	CCNT1	CCR3	CCR5	CCRL2	CD2	CD247	CD274	CD28	CD36	CD3D	CD3E	CD3G	CD4	CD47	CD8A	CD8B	CDC25A	CDC27	CDC40	CDC42	CDC5L	CDC6	CDC73	CDCA8	CDH13	CDH17	CDH23	CDK1	CDK12	CDK2	CDK4	CDK6	CDK7	CDK9	CDKN1A	CDKN1B	CDKN2B	CDKN2C	CDKN2D	CDX1	CEACAM16	CEACAM19	CEBPA	CEBPB	CEBPD	CEBPE	CEBPG	CELSR3	CELSR3-AS1	CENPB	CEP68	CEP95	CETP	CGN	CH25H	CHAC1	CHD1	CHD1L	CHD3	CHERP	CHMP2A	CHMP4B	CHMP4C	CHMP6	CHN2	CHP1	CHST12	CHST3	CIRBP	CITED1	CLEC3B	CLOCK	CLPTM1	CLU	CMA1	CMAS	CNN1	CNTROB	COL17A1	COL1A1	COL1A2	COL23A1	COL3A1	COL5A2	COL6A2	COL6A3	COL7A1	COMT	COX6A1P2	CPB2	CPNE2	CRAT	CREB1	CREB3	CREB3L1	CREB3L3	CREBBP	CRNKL1	CRY1	CRY2	CSDE1	CSF3R	CSK	CSNK1D	CSNK2A1	CSNK2A2	CSNK2B	CTCF	CTCFL	CTDP1	CTH	CTIF	CTLA4	CTNNA1	CTNNB1	CTNND1	CTR9	CTSG	CTTN	CUBN	CUL1	CWC22	CXCR4	CYB5D1	CYP39A1	CYP46A1	CYP7A1	DAB2	DAGLB	DAPP1	DARS	DARS-AS1	DBH	DBP	DCN	DDC	DDX20	DDX23	DDX42	DDX46	DDX5	DDX58	DHFR	DHFR2	DHX15	DHX16	DHX30	DHX35	DHX38	DICER1	DLL4	DLST	DLX6	DMGDH	DMRT3	DNAJC13	DNAJC17	DOCK3	DOK1	DOK2	DPP4	DPPA5P4	DPYS	DST	DUSP1	DUX4	DYM	DYNC2LI1	E2F1	E2F4	E2F5	E2F6	E2F7	E2F8	EBF1	ECSIT	EDIL3	EDN2	EDN3	EDNRA	EFTUD2	EGF	EGFR	EGLN3	EGR1	EGR2	EGR3	EGR4	EHF	EIF2B1	EIF2B2	EIF2B3	EIF2B4	EIF2B5	EIF2S1	EIF2S2	EIF2S3	EIF2S3B	EIF3B	EIF4G2	EIF5	EIF6	ELF1	ELF3	ELF4	ELF5	ELK1	ELK3	ELK4	ELMOD3	ELOA	ELOVL1	ELP6	EML1	EML4	EMX1	EMX2	EN1	EN2	EOMES	EP300	EPAS1	EPB41L4A-AS1	EPHA10	EPHB1	EPO	EPOR	ERBB2	ERF	ERG	ERGIC1	ERN1	ESCO1	ESCO2	ESR1	ESR2	ESRRA	ESRRB	ESX1	ETS1	ETV1	ETV2	ETV3	ETV4	ETV5	ETV6	ETV7	EVX1	EVX2	EXD1	EXOSC5	EZR	EZR-AS1	F10	F11	F2	F2R	F2RL1	F2RL2	F2RL3	F3	F5	F7	F8	F9	FABP1	FABP4	FADD	FAM220A	FBXL3	FBXO41	FBXW12	FCF1	FDX1	FEV	FGA	FGB	FGD2	FGF2	FGG	FKBPL	FLI1	FLT1	FLT4	FMOD	FN1	FOS	FOS::JUN	FOS::JUN(var2)	FOS::JUNB	FOS::JUND	FOSB	FOSB::JUN	FOSB::JUNB	FOSB::JUNB(var2)	FOSL1	FOSL1::JUN	FOSL1::JUN(var2)	FOSL1::JUNB	FOSL1::JUND	FOSL1::JUND(var2)	FOSL2	FOSL2::JUN	FOSL2::JUN(var2)	FOSL2::JUNB	FOSL2::JUNB(var2)	FOSL2::JUND	FOSL2::JUND(var2)	FOXA1	FOXB1	FOXC1	FOXC2	FOXD1	FOXD2	FOXF2	FOXG1	FOXH1	FOXI1	FOXK1	FOXK2	FOXL1	FOXO1	FOXO3	FOXO4	FOXO6	FOXP1	FOXP2	FOXP3	FPGS	FTCD	FURIN	FYB1	FYN	GAB2	GABBR1	GABPA	GAS6	GATA1	GATA1::TAL1	GATA2	GATA3	GATA5	GATA6	GATSL3	GBA	GBX1	GBX2	GC	GCC1	GCG	GCGR	GCH1	GCHFR	GCLC	GCLM	GCM1	GCM2	GDPD5	GEM	GEMIN7	GGCT	GGCX	GGNBP1	GGT1	GGT7	GID4	GIP	GIPR	GLI2	GLIS2	GLIS3	GLP1R	GLTSCR1	GMDS	GMEB2	GNE	GNPNAT1	GOSR1	GOSR2	GP6	GPAA1	GPBP1	GPC1	GPR119	GPR137	GPR146	GPX4	GRAP2	GRB2	GRB7	GRHL1	GRHL2	GRM4	GSC	GSC2	GSS	GSTO1	GSX1	GTF2F1	GTF2F2	GTPBP2	GUCD1	HDAC2	HERPUD1	HES7	HESX1	HEY1	HEY2	HGF	HGFAC	HHIPL1	HIF1A	HIF1AP1	HIF3A	HINFP	HIST3H2BB	HLA-A	HLA-B	HLA-C	HLA-DQB1	HLA-G	HLF	HMBOX1	HMGA1	HMGB1P8	HNF1A	HNF1B	HNF4A	HNF4G	HNRNPA1	HNRNPA2B1	HNRNPA3	HNRNPD	HNRNPM	HNRNPR	HNRNPU	HNRNPUL1	HOXA10	HOXA13	HOXA2	HOXA5	HOXB13	HOXB2	HOXB3	HOXB9	HOXC10	HOXC11	HOXC12	HOXC13	HOXD11	HOXD12	HOXD13	HPR	HRG	HSD17B12	HSF1	HSF2	HSF4	HSP90AA1	HSP90AB1	HSPA8P19	HSPE1P11	HSPE1P18	HSPG2	IAPP	IBA57	IBA57-AS1	ID4	IFIH1	IFNG	IFT46	IGF1	IGF1R	IGF2	IGF2BP1	IL17A	IL1A	IL1F10	IL1R2	IL1RL2	IL1RN	IL2	IL2RA	IL2RB	IL36A	IL36B	IL6ST	ING1	INHBA	INHBB	INO80	INO80C	INO80E	INPP5A	INPP5B	INSM1	IP6K2	IP6K3	IRF1	IRF3	IRF4	IRF9	ISL2	ISX	ITGA2	ITGAV	ITGB4	ITGB6	ITK	ITPKA	ITPR3	IVNS1ABP	JAK1	JAK2	JDP2	JDP2(var2)	JUN	JUN(var2)	JUN::JUNB	JUN::JUNB(var2)	JUNB	JUNB(var2)	JUND	JUND(var2)	JUP	KANK2	KCNAB1	KCNAB3	KCNB1	KCNIP2-AS1	KCNJ11	KCNQ3	KCTD20	KDELR2	KDM6B	KDR	KIAA0196	KIAA0586	KIF9	KIT	KITLG	KLC1	KLF13	KLF14	KLF16	KLF4	KLF5	KLF9	KLHL18	KLHL35	KMT2A	KNG1	KRT18P4	KRT8P28	LAP3P2	LAT	LBX1	LBX2	LCAT	LCK	LCP2	LDLR	LDLRAP1	LEF1	LEFTY1	LEMD2	LEO1	LHX2	LHX6	LHX9	LIF	LIFR	LIN37	LIN54	LIN9	LINC00336	LINC00607	LINC00881	LINC01016	LINC01220	LINC01270	LINC01273	LINC01465	LINGO1	LIPC	LMF1	LMX1A	LMX1B	LPA	LPL	LRP1	LRP2	LRP8	LRPAP1	LRRC2	LRRC37B	LRRC48	LSM2	LSM3	LSM4	LSM5	LSM6	LSM8	LTBP1	LTBP4	LTF	LUM	LYN	MACC1	MAD1L1	MAD2L1BP	MAF::NFE2	MAFF	MAFG	MAFK	MAG	MAGEH1	MANBAL	MAP2K5	MAP3K1	MAP4	MAP4K4	MAP6	MAPK1	MAPK3	MAPK8	MAPKBP1	MARK3	MAT2A	MAT2B	MAVS	MAX	MAX::MYC	MBD5	MBTPS2	MCM2	MCM7	MEF2A	MEF2D	MEIS1	MEIS2	MEIS3	MEOX1	MEOX2	MERTK	MET	MFAP1	MFGE8	MGA	MGAT1	MGEA5	MGLL	MIR1226	MIR1275	MIR554	MIRLET7I	MITF	MIXL1	MLH3	MLLT1	MLN	MLNR	MLPH	MLX	MLXIPL	MMP1	MMP14	MMP2	MMP24	MMP3	MMP7	MMP9	MNT	MOB2	MORF4L1	MPHOSPH10	MRPL14	MRPL55	MRPS18A	MRVI1	MSC	MSI2	MSX1	MSX2	MTCH1	MTF1	MTFP1	MTHFD1L	MTHFD2L	MTMR3	MTR	MTREX	MTTP	MXI1	MYB	MYBL1	MYBL2	MYC	MYCBP	MYCN	MYF6	MYH7	MYL3	MYOCD	MZF1	MZF1(var2)	NAA38	NAGK	NANS	NBEAL2	NCBP1	NCBP2	NCEH1	NCOA6	NDN	NDUFA12	NDUFAF1	NDUFB1P1	NEK6	NEK9	NELFA	NELFB	NELFCD	NEURL1	NEURL1B	NEUROD1	NEUROD2	NEUROG2	NF2	NFASC	NFATC2	NFATC3	NFE2	NFE2L2	NFIA	NFIC	NFIC::TLX1	NFIL3	NFIX	NFKB1	NFKB2	NFKBIE	NFKBIZ	NFRKB	NFX1	NFYA	NFYB	NGF	NGFR	NHLH1	NID2	NIPBL	NKX2-3	NKX2-8	NKX3-1	NKX3-2	NLRC5	NME6	NOA1	NODAL	NOTCH1	NOTO	NPAS2	NPAT	NPHP3	NPHP3-AS1	NR1A4	NR1A4::RXRA	NR1D1	NR1H3	NR1H4	NR2F1	NR2F2	NR3C1	NR3C2	NR4A1	NR4A2	NR4A2::RXRA	NRAS	NREP	NRF1	NRL	NRP2	NSF	NSMCE2	NTF3	NTRK1	NTRK2	NUSAP1	OIP5	OIP5-AS1	OLIG1	OMG	ORC4	ORM1	ORM2	OSM	OSMR	OTX1	OTX2	PACSIN1	PAF1	PAFAH1B2	PAG1	PARD3	PARD6A	PARD6B	PARD6G	PARG	PARP1	PAWR	PAX1	PAX4	PAX5	PAX9	PBX1	PBX2	PBX3	PBXIP1	PCNA	PCSK9	PDGFB	PDGFD	PDGFRB	PDS5A	PDS5B	PDX1	PEMT	PER2	PER3	PEX10	PF4	PFKFB4	PGF	PGM3	PHF5A	PHLDB1	PI16	PIGK	PIGS	PIGT	PIGU	PIH1D2	PIK3CA	PIK3CB	PIM1	PIP4K2A	PIP5K1B	PITX3	PKNOX1	PKNOX2	PLAG1	PLAT	PLAUR	PLCG1	PLG	PLGRKT	PLRG1	PLXNB1	PLXNB2	PMS2	PNMT	PNPLA2	POC5	POGZ	POLG	POLG2	POLH	POLR1C	POLR2B	POLR2C	POLR2D	POLR2E	POLR2F	POLR2G	POLR2I	POLR2J	POMP	POU1F1	POU2F1	POU2F2	POU3F1	POU3F2	POU3F3	POU3F4	POU4F1	POU4F2	POU4F3	POU5F1	POU5F1B	POU6F2	PPARA	PPARA::RXRA	PPARG	PPFIA1	PPIE	PPIL1	PPIL4	PPIP5K1	PPP1R13B	PPP1R37	PPP2CA	PPP2R2A	PRDM1	PRKAR2A	PRKAR2A-AS1	PRKAR2B	PRKCSH	PRKCZ	PRKG1	PROC	PROS1	PROX1	PRPF19	PRPF3	PRPF31	PRPF4	PRPF40A	PRPF6	PRPF8	PRRX1	PRSS50	PSAP	PSMA1	PSMA2	PSMA3	PSMA4	PSMA5	PSMA6	PSMA7	PSMA8	PSMB1	PSMB10	PSMB11	PSMB2	PSMB4	PSMB5	PSMB6	PSMB7	PSMB8	PSMB9	PSMC1	PSMC2	PSMC3	PSMC4	PSMC5	PSMC6	PSMD1	PSMD11	PSMD12	PSMD13	PSMD14	PSMD2	PSMD3	PSMD4	PSMD5	PSMD6	PSMD7	PSMD8	PSME2	PSME3	PSME4	PSTK	PTGIS	PTGS1	PTGS2	PTH	PTH1R	PTHLH	PTK2	PTPN1	PTPN11	PTPN2	PTPN22	PTPN23	PTPN6	PTPRA	PTS	PVR	PVRL2	PXN	PXT1	Pax6	RAB17	RAB20	RAB33B	RAC1	RAC2	RAD21	RAD51	RALGDS	RARA	RARA(var2)	RARA::RXRA	RARA::RXRG	RASA1	RAX	RAX2	RB1	RBBP4	RBL1	RBL2	RBM22	RBMX2	RBPJ	RDH11	RDH5	RDX	REL	RELA	RELB	RELN	REPS1	RER1	REST	RFX2	RFX3	RFX4	RFX5	RHOA	RHOV	RIC1	RLBP1	RMDN3	RN7SKP66	RN7SL251P	RN7SL329P	RN7SL635P	RN7SL748P	RND1	RNF181	RNF215	RNF8	RNU4-68P	RNU4ATAC14P	RNU6-1062P	RNU6-147P	RNU6-293P	RNU6-510P	RNU6-919P	RNU7-128P	RNU7-160P	RNU7-195P	RNU7-38P	RNU7-3P	RORA	RORA(var2)	RORB	RORC	RPAP1	RPE65	RPEP4	RPL12P2	RPL29P2	RPL31P57	RPL7P25	RPRD1A	RPS10	RPS3	RRAGC	RRAS	RSPH3	RSPH9	RTF1	RTN4R	RUNX1	RUNX2	RUNX3	RXRA	RXRA::VDR	RXRB	RXRG	S1PR1	SARDH	SARS	SART1	SCAP	SCARB2	SCARNA21	SCN10A	SCN11A	SCN1A	SCN1B	SCN2A	SCN2B	SCN3A	SCN3B	SCN4A	SCN4B	SCN5A	SCN8A	SCN9A	SCRT1	SCRT2	SCT	SDC1	SEC61A2	SEM1	SEMA4D	SERBP1	SERPINA1	SERPINA2	SERPINA5	SERPINC1	SERPIND1	SERPINE1	SERPINH1	SETD2	SF1	SF3A1	SF3A2	SF3A3	SF3B1	SF3B2	SF3B3	SF3B4	SF3B5	SF3B6	SFR1	SFTPB	SH2D1A	SH2D6	SH3BP4	SH3PXD2A	SHC1	SHH	SHMT1	SHMT2	SHOX	SIK3	SIX1	SIX2	SKI	SKIL	SKIV2L	SKP1	SKP2	SLAMF1	SLC12A3	SLC25A20	SLC29A1	SLC9A1	SLC9A8	SLU7	SMAD1	SMAD2	SMAD2::SMAD3::SMAD4	SMAD3	SMAD4	SMAD5	SMAD6	SMAD7	SMAD9	SMARCA4	SMARCC1	SMC1A	SMC3	SMURF2	SNAI1	SNAI2	SNF8	SNIP1	SNORA13	SNORD104	SNORD15A	SNORD15B	SNRNP200	SNRNP40	SNRNP70	SNRPA	SNRPA1	SNRPB	SNRPB2	SNRPC	SNRPD1	SNRPD2	SNRPD3	SNRPE	SNRPF	SNRPFP1	SNRPFP4	SNRPG	SNRPN	SNU13	SNW1	SNX27	SNX8	SOCS2	SOCS2-AS1	SORT1	SOS1	SOX10	SOX13	SOX15	SOX21	SOX4	SOX9	SP1	SP2	SP3	SP4	SP8	SPAG9	SPARC	SPATA2	SPC24	SPDEF	SPECC1L	SPG20-AS1	SPI1	SPIB	SPIC	SPINT1	SPOCK2	SPRED2	SQSTM1	SRC	SREBF1	SREBF2	SREBF2(var2)	SRF	SRGN	SRRM2	SRSF1	SRSF3	SRSF4	SRSF5	SRSF6	SRSF9	SRY	SSRP1	ST14	STAG1	STAG2	STAT1	STAT1::STAT2	STAT3	STAT5A	STAT5B	STK38	STRN	STX11	STX1B	SUPT16H	SUPT4H1	SUPT5H	SUPT6H	SUSD2	SWSAP1	SYCE2	SYCP1	SYF2	SYK	SYNCRIP	TAF11	TAGLN	TAL1	TAL1::TCF3	TAS2R1	TBC1D10A	TBC1D2	TBC1D22B	TBR1	TBX1	TBX15	TBX2	TBX20	TBX21	TBX4	TBX5	TBXAS1	TCEA1	TCEA2	TCF3	TCF4	TCF7L1	TCF7L2	TDGF1	TEAD1	TEAD2	TEAD3	TEAD4	TEF	TEK	TEX12	TF	TFAP2A	TFAP2A(var2)	TFAP2A(var3)	TFAP2B	TFAP2B(var2)	TFAP2B(var3)	TFAP2C	TFAP2C(var2)	TFAP2C(var3)	TFAP4	TFCP2	TFDP1	TFDP2	TFE3	TFEB	TFEC	TFIP11	TFPI	TGFB1	TGFB2	TGFB3	TGFBR1	TGFBR2	TGFBR3	TGFBRAP1	TGIF1	TGIF2	TGOLN2	THADA	THAP1	THBD	THBS1	THEM4	TIAM1	TIMM9	TIMP1	TIMP2	TIMP3	TJAP1	TMA7	TMED10	TMED3	TMED7	TMED9	TMEM189	TMEM189-UBE2V1	TMEM205	TMEM217	TMEM63B	TMEM87B	TMEM88	TMEM91	TMIE	TMSB4X	TMSB4XP6	TOM1L2	TOMM40	TP53	TP53INP2	TP63	TP73	TPRA1	TRAPPC1	TRAPPC6A	TRAT1	TRERNA1	TRIB1	TRIM33	TRIM41	TRIM52	TRIM52-AS1	TRMT6	TRMT61A	TRMT61B	TTC37	TTLL6	TUBBP9	TWIST1	TXNL4A	TYRO3	U2AF1	U2AF2	UBA3	UBA5	UBA52	UBB	UBE2A	UBE2F	UBE2M	UBE2V1	UBE2Z	UBE4A	UCHL5	UFL1	UFM1	UNC119B	UNCX	UPB1	UQCC1	UQCC2	UQCR10	UQCRC1	USF1	USF2	USH1C	USP14	USP39	USP42	USP48	UST	VAMP5	VAMP8	VAV1	VCAN	VDR	VEGFA	VEGFB	VEGFD	VENTX	VHL	VIP	VIPR1	VLDLR	VPS16	VPS18	VPS25	VPS26BP1	VPS28	VPS33A	VPS36	VPS39	VPS41	VSX1	VTRNA2-2P	VWF	WAPL	WBP4	WDR12	WDR61	WNT9B	XAB2	XBP1	XPO5	XRCC3	YIPF2	YIPF3	YIPF5	YIPF6	YWHAB	YY1	ZAP70	ZBED1	ZBTB18	ZBTB33	ZBTB7A	ZBTB7B	ZBTB7C	ZBTB8OS	ZC2HC1C	ZEB1	ZFP36L1	ZFYVE19	ZFYVE21	ZIC1	ZIC3	ZIC4	ZMAT5	ZNF143	ZNF24	ZNF263	ZNF282	ZNF341-AS1	ZNF354C	ZNF384	ZNF410	ZNF627	ZNF653	ZNF740	ZPR1	ZSCAN4
fibroblasts_fetal_skin_quadriceps_right	A2M	ABCA1	ABCC10	ABCC9	ABHD2	ACAD11	ACAN	ACBD3	ACKR4	ACSS2	ACTR2	ACTR5	ACVR1C	ACVR2A	ACVR2B	ACVRL1	ACYP1	ADNP	ADORA2A	ADORA2A-AS1	ADRM1	AGO1	AGO3	AGO4	AGPAT4	AHCY	AHCYL1	AHCYL2	AHSG	AIMP2	AKAP12	AKIRIN1	AKT1	AKT2	ALB	ALKBH3	ALS2CL	AMICA1	AMPD3	AMZ2P2	ANAPC16	ANAPC2	ANGPT1	ANGPT4	ANGPTL3	ANGPTL4	ANK2	ANK3	ANKLE2	ANKRD33B	ANKRD53	ANKS1A	ANP32B	APOA1	APOA1-AS	APOA2	APOA4	APOA5	APOB	APOBR	APOC3	APOE	APOF	APOH	APOL1	APOPT1	APP	AQR	AR	ARCN1	AREL1	ARF1	ARFIP2	ARHGAP35	ARHGAP45	ARHGDIA	ARHGDIB	ARHGDIG	ARHGEF11	ARHGEF12	ARIH2	ARIH2OS	ARL4C	ARNT	ARNT::HIF1A	ARNTL	ARRB1	ASCC1	ASCC2	ASCC3	ASCL1	ASPN	ATF4	ATF6	ATF7	ATP5L	ATPAF2	ATRIP	AXL	B2M	B4GALT4	B4GALT5	B9D2	BACE1	BACH2	BAG5	BAK1	BANF1	BARX1	BATF3	BATF::JUN	BCAR1	BCAS2	BCKDHA	BCL3	BDNF	BEND6	BEX1	BGLAP	BGN	BHLHE22	BHLHE40	BHLHE41	BHMT	BHMT2	BICD1	BLOC1S3	BMPR1B	BMPR2	BRPF3	BSX	BTBD10	BUD13	BUD31	C10orf105	C10orf54	C11orf57	C15orf62	C19orf52	C1orf122	C1orf194	C2orf68	C4BPA	C4BPB	C6orf1	C6orf106	C6orf223	C6orf89	C6orf99	C9orf156	CABIN1	CABP7	CALM1	CALM2	CALM3	CAMK1D	CAPG	CAPN11	CAPNS1	CARF	CARM1	CAV1	CBFA2T2	CBL	CBLC	CBS	CCDC12	CCDC151	CCDC157	CCDC159	CCDC51	CCDC97	CCL19	CCL25	CCNA1	CCNA2	CCNB1	CCND1	CCND2	CCND3	CCNE1	CCNE2	CCNL1	CCNT1	CCR3	CCR5	CCRL2	CD2	CD247	CD274	CD28	CD36	CD3D	CD3E	CD3G	CD4	CD47	CD8A	CD8B	CDC123	CDC25A	CDC27	CDC40	CDC42	CDC5L	CDC6	CDC73	CDCA8	CDH13	CDH17	CDH23	CDH23-AS1	CDK1	CDK12	CDK2	CDK4	CDK6	CDK7	CDK9	CDKN1A	CDKN1B	CDKN2B	CDKN2C	CDKN2D	CDX1	CEBPA	CEBPB	CEBPD	CEBPE	CEBPG	CELSR3	CELSR3-AS1	CENPB	CEP68	CEP95	CETP	CGN	CH25H	CHAC1	CHD1	CHD1L	CHD3	CHERP	CHMP2A	CHMP4B	CHMP4C	CHMP6	CHN2	CHP1	CHST12	CHST3	CIRBP	CITED1	CKB	CKM	CLEC3B	CLOCK	CLPTM1	CLU	CMA1	CMAS	CNTROB	COL17A1	COL1A1	COL1A2	COL23A1	COL3A1	COL5A2	COL6A2	COL6A3	COL7A1	COMT	COX6A1P2	CPB2	CPNE2	CPNE5	CRAT	CREB1	CREB3	CREB3L1	CREB3L3	CREBBP	CRNKL1	CRY1	CRY2	CSDE1	CSF3R	CSK	CSNK1D	CSNK2A1	CSNK2A2	CSNK2B	CTCF	CTCFL	CTDP1	CTH	CTIF	CTLA4	CTNNA1	CTNNB1	CTNND1	CTR9	CTSG	CTTN	CUBN	CUL1	CWC22	CXCR4	CYB5D1	CYCSP2	CYP39A1	CYP46A1	CYP7A1	DAB2	DAGLB	DAPP1	DARS	DARS-AS1	DBH	DBP	DCN	DDC	DDX20	DDX23	DDX42	DDX46	DDX5	DDX58	DHFR	DHFR2	DHX15	DHX16	DHX30	DHX35	DHX38	DICER1	DLL4	DLST	DLX6	DMGDH	DMRT3	DNAJC17	DOCK3	DOK1	DOK2	DPP4	DPPA5P4	DPYS	DST	DUSP1	DUX4	DYM	DYNC2LI1	E2F1	E2F4	E2F5	E2F6	E2F7	E2F8	EBF1	ECSIT	EDIL3	EDN2	EDN3	EDNRA	EFTUD2	EGF	EGFR	EGLN3	EGR1	EGR2	EGR3	EGR4	EHF	EIF2B1	EIF2B2	EIF2B3	EIF2B4	EIF2B5	EIF2S1	EIF2S2	EIF2S3	EIF2S3B	EIF3B	EIF4G2	EIF5	EIF6	ELF1	ELF3	ELF4	ELF5	ELK1	ELK3	ELK4	ELMOD3	ELOA	ELOVL1	ELP6	EML1	EML4	EMX1	EMX2	EN1	EN2	EOMES	EP300	EPAS1	EPB41L4A-AS1	EPHA10	EPHB1	EPO	EPOR	ERBB2	ERF	ERG	ERGIC1	ERN1	ESCO1	ESCO2	ESR1	ESR2	ESRRA	ESRRB	ESX1	ETS1	ETV1	ETV2	ETV3	ETV4	ETV5	ETV6	ETV7	EVX1	EVX2	EXD1	EXOSC5	EZR	EZR-AS1	F10	F11	F2	F2R	F2RL1	F2RL2	F2RL3	F3	F5	F7	F8	F9	FABP1	FABP4	FADD	FAM220A	FBXL3	FBXO41	FBXW12	FCF1	FDX1	FEV	FGA	FGB	FGD2	FGF2	FGG	FKBPL	FLI1	FLT1	FLT4	FMOD	FN1	FNDC1	FOS	FOS::JUN	FOS::JUN(var2)	FOS::JUNB	FOS::JUND	FOSB	FOSB::JUN	FOSB::JUNB	FOSB::JUNB(var2)	FOSL1	FOSL1::JUN	FOSL1::JUN(var2)	FOSL1::JUNB	FOSL1::JUND	FOSL1::JUND(var2)	FOSL2	FOSL2::JUN	FOSL2::JUN(var2)	FOSL2::JUNB	FOSL2::JUNB(var2)	FOSL2::JUND	FOSL2::JUND(var2)	FOXA1	FOXB1	FOXC1	FOXC2	FOXD1	FOXD2	FOXF2	FOXG1	FOXH1	FOXI1	FOXK1	FOXK2	FOXL1	FOXO1	FOXO3	FOXO4	FOXO6	FOXP1	FOXP2	FOXP3	FPGS	FTCD	FTSJ2	FURIN	FYB1	FYN	GAB2	GABBR1	GABPA	GAS6	GATA1	GATA1::TAL1	GATA2	GATA3	GATA5	GATA6	GATSL3	GBA	GBGT1	GBX1	GBX2	GC	GCC1	GCG	GCGR	GCH1	GCHFR	GCLC	GCLM	GCM1	GCM2	GDPD5	GEM	GEMIN7	GGCT	GGCX	GGT1	GGT7	GID4	GIP	GIPR	GLI2	GLIS2	GLIS3	GLP1R	GLTSCR1	GMDS	GMEB2	GNB2L1	GNE	GNPNAT1	GOSR1	GOSR2	GP6	GPAA1	GPBP1	GPC1	GPR119	GPR137	GPR146	GPX4	GRAP2	GRB2	GRB7	GRHL1	GRHL2	GRM4	GSC	GSC2	GSS	GSTO1	GSX1	GTF2F1	GTF2F2	GTPBP2	GUCD1	HAPLN3	HDAC2	HERPUD1	HES7	HESX1	HEY1	HEY2	HGF	HGFAC	HHIPL1	HIF1A	HIF1AP1	HIF3A	HINFP	HIST3H2BB	HLA-A	HLA-B	HLA-C	HLA-DQB1	HLA-G	HLF	HMBOX1	HMGA1	HMGB1P8	HNF1A	HNF1B	HNF4A	HNF4G	HNRNPA1	HNRNPA2B1	HNRNPA3	HNRNPD	HNRNPM	HNRNPR	HNRNPU	HNRNPUL1	HOXA10	HOXA13	HOXA2	HOXA5	HOXB13	HOXB2	HOXB3	HOXB9	HOXC10	HOXC11	HOXC12	HOXC13	HOXD11	HOXD12	HOXD13	HPR	HRG	HSD17B12	HSF1	HSF2	HSF4	HSP90AA1	HSP90AB1	HSPA8P19	HSPE1P11	HSPE1P18	HSPE1P9	HSPG2	IAPP	IBA57	IBA57-AS1	ID4	IFIH1	IFNG	IFT46	IGF1	IGF1R	IGF2	IGF2BP1	IL17A	IL1A	IL1F10	IL1R2	IL1RL2	IL1RN	IL2	IL2RA	IL2RB	IL36A	IL36B	IL6ST	ING1	INHBA	INHBB	INO80	INO80C	INO80E	INPP5A	INPP5B	INSM1	IP6K2	IP6K3	IRF1	IRF3	IRF4	IRF9	IRGM	ISL2	ISX	ITGA2	ITGAV	ITGB4	ITGB6	ITK	ITPKA	ITPR3	IVNS1ABP	JAK1	JAK2	JDP2	JDP2(var2)	JUN	JUN(var2)	JUN::JUNB	JUN::JUNB(var2)	JUNB	JUNB(var2)	JUND	JUND(var2)	JUP	KANK2	KCNAB1	KCNAB3	KCNB1	KCNIP2-AS1	KCNJ11	KCNQ3	KCTD20	KDELR2	KDM6B	KDR	KIAA0196	KIAA0586	KIF9	KIF9-AS1	KIT	KITLG	KLC1	KLF13	KLF14	KLF16	KLF4	KLF5	KLF9	KLHL18	KLHL35	KMT2A	KNG1	KRT18P47	KRT8P28	LAP3P2	LAT	LBX1	LBX2	LCAT	LCK	LCP2	LDLR	LDLRAP1	LEF1	LEFTY1	LEMD2	LEO1	LHX2	LHX6	LHX9	LIF	LIFR	LIN37	LIN54	LIN9	LINC00336	LINC00607	LINC00881	LINC01016	LINC01220	LINC01270	LINC01272	LINC01273	LINC01465	LINGO1	LIPC	LMF1	LMX1A	LMX1B	LPA	LPL	LRP1	LRP2	LRP8	LRPAP1	LRRC2	LRRC48	LRRC73	LSM2	LSM3	LSM4	LSM5	LSM6	LSM8	LTBP1	LTBP4	LTF	LUM	LYN	MAD1L1	MAD2L1BP	MAF::NFE2	MAFF	MAFG	MAFK	MAG	MAGEH1	MANBAL	MAP2K5	MAP3K1	MAP4	MAP4K4	MAP6	MAPK1	MAPK3	MAPK8	MAPKBP1	MARK3	MAT2A	MAT2B	MAVS	MAX	MAX::MYC	MBD5	MBTPS2	MCM2	MCM7	MEF2A	MEF2D	MEIS1	MEIS2	MEIS3	MEOX1	MEOX2	MERTK	MET	MFAP1	MFGE8	MGA	MGAT1	MGEA5	MGLL	MIR1226	MIR1275	MIR554	MIRLET7I	MITF	MIXL1	MLH3	MLLT1	MLN	MLNR	MLPH	MLX	MLXIPL	MMP1	MMP14	MMP2	MMP24	MMP3	MMP7	MMP9	MNT	MOB2	MORF4L1	MPHOSPH10	MRPL14	MRPL55	MRPS18A	MRVI1	MRVI1-AS1	MSC	MSX1	MSX2	MTCH1	MTF1	MTFP1	MTHFD1L	MTHFD2L	MTMR3	MTR	MTREX	MTTP	MXI1	MYB	MYBL1	MYBL2	MYC	MYCBP	MYCN	MYF6	MYH7	MYL3	MYOCD	MZF1	MZF1(var2)	NAA38	NAGK	NANS	NBEAL2	NCBP1	NCBP2	NCEH1	NCOA6	NDN	NDUFA12	NDUFAF1	NDUFB1P1	NEK6	NEK9	NELFA	NELFB	NELFCD	NEURL1	NEURL1B	NEUROD1	NEUROD2	NEUROG2	NF2	NFASC	NFATC2	NFATC3	NFE2	NFE2L2	NFIA	NFIC	NFIC::TLX1	NFIL3	NFIX	NFKB1	NFKB2	NFKBIE	NFKBIZ	NFRKB	NFX1	NFYA	NFYB	NGF	NGFR	NHLH1	NID2	NIPBL	NKX2-3	NKX2-8	NKX3-1	NKX3-2	NLRC5	NME6	NOA1	NODAL	NOTCH1	NOTO	NPAS2	NPAT	NPHP3	NPHP3-AS1	NR1A4	NR1A4::RXRA	NR1D1	NR1H3	NR1H4	NR2F1	NR2F2	NR3C1	NR3C2	NR4A1	NR4A2	NR4A2::RXRA	NRAS	NREP	NREP-AS1	NRF1	NRL	NRP2	NSF	NSMCE2	NTF3	NTRK1	NTRK2	NUDT1	NUDT5	NUSAP1	OBFC1	OIP5	OIP5-AS1	OLIG1	OMG	ORC4	ORM1	ORM2	OSM	OSMR	OTX1	OTX2	PACSIN1	PAF1	PAFAH1B2	PAG1	PARD3	PARD6A	PARD6B	PARD6G	PARG	PARP1	PAWR	PAX1	PAX4	PAX5	PAX9	PBX1	PBX2	PBX3	PBXIP1	PCNA	PCSK7	PCSK9	PDGFB	PDGFD	PDGFRB	PDS5A	PDS5B	PDX1	PEMT	PER2	PER3	PEX10	PF4	PFKFB4	PGF	PGM3	PHF5A	PHLDB1	PI16	PIGK	PIGS	PIGT	PIGU	PIH1D2	PIK3CA	PIK3CB	PIM1	PIP4K2A	PIP5K1B	PITX3	PKNOX1	PKNOX2	PLAG1	PLAT	PLAUR	PLCG1	PLG	PLGRKT	PLRG1	PLXNB1	PLXNB2	PMS2	PNMT	PNPLA2	POC5	POGZ	POLG	POLG2	POLH	POLR1C	POLR2B	POLR2C	POLR2D	POLR2E	POLR2F	POLR2G	POLR2I	POLR2J	POMP	POU1F1	POU2F1	POU2F2	POU3F1	POU3F2	POU3F3	POU3F4	POU4F1	POU4F2	POU4F3	POU5F1	POU5F1B	POU6F2	PPARA	PPARA::RXRA	PPARG	PPFIA1	PPIE	PPIL1	PPIL4	PPIP5K1	PPP1R13B	PPP1R37	PPP2CA	PPP2R2A	PRDM1	PRKAR2A	PRKAR2A-AS1	PRKAR2B	PRKCSH	PRKCZ	PRKG1	PROC	PROS1	PROX1	PRPF19	PRPF3	PRPF31	PRPF4	PRPF40A	PRPF6	PRPF8	PRRX1	PRSS50	PSAP	PSMA1	PSMA2	PSMA3	PSMA4	PSMA5	PSMA6	PSMA7	PSMA8	PSMB1	PSMB10	PSMB11	PSMB2	PSMB4	PSMB5	PSMB6	PSMB7	PSMB8	PSMB9	PSMC1	PSMC2	PSMC3	PSMC4	PSMC5	PSMC6	PSMD1	PSMD11	PSMD12	PSMD13	PSMD14	PSMD2	PSMD3	PSMD4	PSMD5	PSMD6	PSMD7	PSMD8	PSME2	PSME3	PSME4	PSRC1	PSTK	PTGIS	PTGS1	PTGS2	PTH	PTH1R	PTHLH	PTK2	PTPN1	PTPN11	PTPN2	PTPN22	PTPN23	PTPN6	PTPRA	PTS	PVR	PVRL2	PXN	PXT1	Pax6	RAB17	RAB20	RAB33B	RAC1	RAC2	RAD21	RAD51	RALGDS	RARA	RARA(var2)	RARA::RXRA	RARA::RXRG	RASA1	RAX	RAX2	RB1	RBBP4	RBL1	RBL2	RBM22	RBMX2	RBPJ	RDH11	RDH5	RDX	REL	RELA	RELB	RELN	REPS1	RER1	REST	RFX2	RFX3	RFX4	RFX5	RHOA	RHOV	RIC1	RLBP1	RMDN3	RN7SL234P	RN7SL251P	RN7SL329P	RN7SL34P	RN7SL502P	RN7SL636P	RN7SL748P	RND1	RNF181	RNF215	RNF8	RNU4ATAC14P	RNU6-147P	RNU6-293P	RNU6-510P	RNU6-919P	RNU7-128P	RNU7-160P	RNU7-195P	RNU7-38P	RNU7-3P	RORA	RORA(var2)	RORB	RORC	RPAP1	RPE65	RPEP4	RPL12P2	RPL17P26	RPL29P2	RPL31P57	RPL35P2	RPL7P25	RPRD1A	RPS10	RPS3	RRAGC	RRAS	RSPH3	RSPH9	RTF1	RTN4R	RTP3	RUNX1	RUNX2	RUNX3	RXRA	RXRA::VDR	RXRB	RXRG	S1PR1	SARDH	SARS	SART1	SCAP	SCARB2	SCARNA21	SCN10A	SCN11A	SCN1A	SCN1B	SCN2A	SCN2B	SCN3A	SCN3B	SCN4A	SCN4B	SCN5A	SCN8A	SCN9A	SCRT1	SCRT2	SCT	SDC1	SEC61A2	SELENBP1	SEM1	SEMA4D	SERBP1	SERPINA1	SERPINA2	SERPINA5	SERPINC1	SERPIND1	SERPINE1	SERPINH1	SETD2	SF1	SF3A1	SF3A2	SF3A3	SF3B1	SF3B2	SF3B3	SF3B4	SF3B5	SF3B6	SFR1	SFTPB	SH2D1A	SH2D6	SH3BP4	SH3PXD2A	SHC1	SHH	SHMT1	SHMT2	SHOX	SIK3	SIX1	SIX2	SKI	SKIL	SKIV2L	SKP1	SKP2	SLAMF1	SLC25A20	SLC26A6	SLC29A1	SLC9A1	SLC9A8	SLK	SLU7	SMAD1	SMAD2	SMAD2::SMAD3::SMAD4	SMAD3	SMAD4	SMAD5	SMAD6	SMAD7	SMAD9	SMARCA4	SMARCC1	SMC1A	SMC3	SMURF2	SNAI1	SNAI2	SNF8	SNIP1	SNORA13	SNORD104	SNORD15A	SNORD15B	SNRNP200	SNRNP40	SNRNP70	SNRPA	SNRPA1	SNRPB	SNRPB2	SNRPC	SNRPD1	SNRPD2	SNRPD3	SNRPE	SNRPF	SNRPFP1	SNRPFP4	SNRPG	SNRPN	SNU13	SNW1	SNX27	SNX8	SOCS2	SOCS2-AS1	SORT1	SOS1	SOX10	SOX13	SOX15	SOX21	SOX4	SOX9	SP1	SP2	SP3	SP4	SP8	SPAG9	SPARC	SPATA2	SPC24	SPDEF	SPECC1L	SPECC1L-ADORA2A	SPG20-AS1	SPI1	SPIB	SPIC	SPINT1	SPOCK2	SPRED2	SQSTM1	SRC	SREBF1	SREBF2	SREBF2(var2)	SRF	SRGN	SRRM2	SRSF1	SRSF3	SRSF4	SRSF5	SRSF6	SRSF9	SRY	SSRP1	ST14	STAG1	STAG2	STAT1	STAT1::STAT2	STAT3	STAT5A	STAT5B	STK38	STRN	STX11	STX1B	SUPT16H	SUPT4H1	SUPT5H	SUPT6H	SWSAP1	SYCE2	SYCP1	SYF2	SYK	SYNCRIP	TAB2	TAF11	TAGLN	TAL1	TAL1::TCF3	TAS2R1	TBC1D2	TBC1D22B	TBR1	TBX1	TBX15	TBX2	TBX20	TBX21	TBX4	TBX5	TBXAS1	TCEA1	TCEA2	TCF3	TCF4	TCF7L1	TCF7L2	TCP11	TDGF1	TEAD1	TEAD2	TEAD3	TEAD4	TEF	TEK	TEX12	TF	TFAP2A	TFAP2A(var2)	TFAP2A(var3)	TFAP2B	TFAP2B(var2)	TFAP2B(var3)	TFAP2C	TFAP2C(var2)	TFAP2C(var3)	TFAP4	TFCP2	TFDP1	TFDP2	TFE3	TFEB	TFEC	TFIP11	TFPI	TGFB1	TGFB2	TGFB3	TGFBR1	TGFBR2	TGFBR3	TGFBRAP1	TGIF1	TGIF2	TGOLN2	THADA	THAP1	THBD	THBS1	THEM4	TIAM1	TIMM9	TIMP1	TIMP2	TIMP3	TMA7	TMED10	TMED3	TMED7	TMED9	TMEM189-UBE2V1	TMEM205	TMEM217	TMEM25	TMEM63B	TMEM87B	TMEM88	TMEM91	TMIE	TMSB4X	TOM1L2	TOMM40	TP53	TP53INP2	TP63	TP73	TPRA1	TRAPPC1	TRAPPC6A	TRAT1	TRERNA1	TRIB1	TRIM33	TRIM41	TRMT6	TRMT61A	TRMT61B	TTC36	TTC37	TUBBP9	TWIST1	TXNL4A	TYRO3	U2AF1	U2AF2	UBA3	UBA5	UBA52	UBB	UBE2A	UBE2F	UBE2M	UBE2V1	UBE2Z	UBE4A	UCHL5	UFL1	UFM1	UNC119B	UNCX	UPB1	UQCC1	UQCC2	UQCR10	UQCRC1	USF1	USF2	USH1C	USP14	USP39	USP42	USP48	UST	VAMP5	VAMP8	VAV1	VCAN	VDR	VEGFA	VEGFB	VEGFD	VENTX	VHL	VIP	VIPR1	VLDLR	VPS16	VPS18	VPS25	VPS26BP1	VPS28	VPS33A	VPS36	VPS39	VPS41	VSX1	VWF	WAPL	WBP4	WDR12	WDR61	WNT9B	XAB2	XBP1	XPO5	XRCC3	YIPF2	YIPF3	YIPF5	YIPF6	YWHAB	YY1	ZAP70	ZBED1	ZBTB18	ZBTB33	ZBTB7A	ZBTB7B	ZBTB7C	ZBTB8OS	ZC3H12D	ZEB1	ZFP36L1	ZFYVE19	ZFYVE21	ZIC1	ZIC3	ZIC4	ZMAT5	ZNF143	ZNF24	ZNF263	ZNF282	ZNF341	ZNF341-AS1	ZNF354C	ZNF384	ZNF410	ZNF627	ZNF653	ZNF740	ZNF833P	ZPR1	ZSCAN4
fetal_muscle	A2M	AARS2	ABCA1	ABCC10	ABCC9	ABHD2	ACAD11	ACAN	ACBD3	ACKR4	ACSS2	ACTR2	ACTR5	ACVR1C	ACVR2A	ACVR2B	ACVRL1	ACYP1	ADAMTSL2	ADNP	ADORA2A	ADORA2A-AS1	ADRM1	AGO1	AGO3	AGO4	AGPAT4	AHCY	AHCYL1	AHCYL2	AHSG	AIMP2	AKAP12	AKIRIN1	AKT1	AKT2	ALB	ALKBH3	ALS2CL	AMICA1	AMPD3	AMZ2P2	ANAPC16	ANAPC2	ANGPT1	ANGPT4	ANGPTL3	ANGPTL4	ANK2	ANK3	ANKLE2	ANKRD33B	ANKRD53	ANKS1A	ANP32B	APOA1	APOA1-AS	APOA2	APOA4	APOA5	APOB	APOBR	APOC1	APOC3	APOE	APOF	APOH	APOL1	APOPT1	APP	AQR	AR	ARCN1	AREL1	ARF1	ARFIP2	ARHGAP35	ARHGAP45	ARHGDIA	ARHGDIB	ARHGDIG	ARHGEF11	ARHGEF12	ARIH2	ARIH2OS	ARL4C	ARNT	ARNT::HIF1A	ARNTL	ARRB1	ASCC1	ASCC2	ASCC3	ASCL1	ASPN	ATF4	ATF6	ATF7	ATOH8	ATP5L	ATP5SL	ATPAF2	ATRIP	AXL	B2M	B4GALT4	B4GALT5	B9D2	BACE1	BACH2	BAG5	BAK1	BANF1	BARX1	BATF3	BATF::JUN	BCAM	BCAR1	BCAS2	BCAS4	BCKDHA	BCL3	BCRP1	BDNF	BEND6	BEX1	BGLAP	BGN	BHLHE22	BHLHE40	BHLHE41	BHMT	BHMT2	BICD1	BLOC1S3	BMPR1B	BMPR2	BRPF3	BSX	BTBD10	BTNL10	BUD13	BUD31	C10orf105	C10orf54	C11orf57	C19orf52	C19orf80	C1orf122	C1orf194	C2orf68	C4BPA	C4BPB	C6orf1	C6orf106	C6orf222	C6orf223	C6orf89	C6orf99	C9orf156	CABIN1	CABP7	CALM1	CALM2	CALM3	CAMK1D	CAMP	CAPG	CAPN11	CAPNS1	CARF	CARM1	CAV1	CBFA2T2	CBL	CBLC	CBS	CCDC12	CCDC151	CCDC157	CCDC159	CCDC51	CCDC97	CCL19	CCL25	CCNA1	CCNA2	CCNB1	CCND1	CCND2	CCND3	CCNE1	CCNE2	CCNL1	CCNT1	CCR3	CCR5	CCRL2	CD2	CD247	CD274	CD28	CD36	CD3D	CD3E	CD3G	CD4	CD47	CD8A	CD8B	CDC123	CDC25A	CDC27	CDC40	CDC42	CDC5L	CDC6	CDC73	CDCA8	CDH13	CDH17	CDH23	CDH23-AS1	CDK1	CDK12	CDK2	CDK4	CDK6	CDK7	CDK9	CDKN1A	CDKN1B	CDKN2B	CDKN2C	CDKN2D	CDX1	CEACAM16	CEACAM19	CEBPA	CEBPB	CEBPD	CEBPE	CEBPG	CELSR3	CELSR3-AS1	CENPB	CEP68	CEP95	CETP	CFAP43	CGN	CH25H	CHAC1	CHD1	CHD1L	CHD3	CHERP	CHMP2A	CHMP4B	CHMP4C	CHMP6	CHN2	CHP1	CHST12	CHST3	CIRBP	CITED1	CLASRP	CLEC3B	CLOCK	CLPTM1	CLU	CMA1	CMAS	CNTROB	COL17A1	COL1A1	COL1A2	COL23A1	COL3A1	COL5A2	COL6A2	COL6A3	COL7A1	COMT	COX6A1P2	CPB2	CPNE2	CPNE5	CRAT	CREB1	CREB3	CREB3L1	CREB3L3	CREBBP	CRNKL1	CRY1	CRY2	CSDE1	CSF3R	CSK	CSNK1D	CSNK2A1	CSNK2A2	CSNK2B	CSPG5	CTCF	CTCFL	CTDP1	CTH	CTIF	CTLA4	CTNNA1	CTNNB1	CTNND1	CTR9	CTSG	CTTN	CUBN	CUL1	CWC22	CXCR4	CYB5D1	CYCSP2	CYP39A1	CYP46A1	CYP7A1	DAB2	DAGLB	DAPP1	DARS	DARS-AS1	DBH	DBP	DCN	DDC	DDX20	DDX23	DDX42	DDX46	DDX5	DDX58	DENND2C	DHFR	DHFR2	DHX15	DHX16	DHX30	DHX35	DHX38	DICER1	DLK2	DLL4	DLST	DLX6	DMGDH	DMRT3	DNAJC13	DNAJC17	DOCK3	DOCK6	DOK1	DOK2	DPP4	DPPA5P4	DPYS	DST	DUSP1	DUX4	DYM	DYNC2LI1	E2F1	E2F4	E2F5	E2F6	E2F7	E2F8	EBF1	ECSIT	EDEM2	EDIL3	EDN2	EDN3	EDNRA	EFTUD2	EGF	EGFR	EGLN3	EGR1	EGR2	EGR3	EGR4	EHF	EIF2B1	EIF2B2	EIF2B3	EIF2B4	EIF2B5	EIF2S1	EIF2S2	EIF2S3	EIF2S3B	EIF3B	EIF4G2	EIF5	EIF6	ELAVL3	ELF1	ELF3	ELF4	ELF5	ELK1	ELK3	ELK4	ELMOD3	ELOA	ELOF1	ELOVL1	ELP6	EML1	EML4	EMX1	EMX2	EN1	EN2	EOMES	EP300	EPAS1	EPB41L4A-AS1	EPHA10	EPHB1	EPO	EPOR	ERBB2	ERF	ERG	ERGIC1	ERN1	ESCO1	ESCO2	ESR1	ESR2	ESRRA	ESRRB	ESX1	ETS1	ETV1	ETV2	ETV3	ETV4	ETV5	ETV6	ETV7	EVX1	EVX2	EXD1	EXOSC5	EZR	EZR-AS1	F10	F11	F2	F2R	F2RL1	F2RL2	F2RL3	F3	F5	F7	F8	F9	FABP1	FABP4	FADD	FAM220A	FAM65C	FAM92A1P1	FBXL3	FBXO41	FBXW12	FCF1	FDX1	FEV	FGA	FGB	FGD2	FGF2	FGG	FHL3	FKBPL	FLI1	FLT1	FLT4	FMOD	FN1	FNDC1	FNDC1-IT1	FOS	FOS::JUN	FOS::JUN(var2)	FOS::JUNB	FOS::JUND	FOSB	FOSB::JUN	FOSB::JUNB	FOSB::JUNB(var2)	FOSL1	FOSL1::JUN	FOSL1::JUN(var2)	FOSL1::JUNB	FOSL1::JUND	FOSL1::JUND(var2)	FOSL2	FOSL2::JUN	FOSL2::JUN(var2)	FOSL2::JUNB	FOSL2::JUNB(var2)	FOSL2::JUND	FOSL2::JUND(var2)	FOXA1	FOXB1	FOXC1	FOXC2	FOXD1	FOXD2	FOXF2	FOXG1	FOXH1	FOXI1	FOXK1	FOXK2	FOXL1	FOXO1	FOXO3	FOXO4	FOXO6	FOXP1	FOXP2	FOXP3	FPGS	FTCD	FTSJ2	FURIN	FYB1	FYN	GAB2	GABBR1	GABPA	GAS6	GATA1	GATA1::TAL1	GATA2	GATA3	GATA5	GATA6	GATSL3	GBA	GBGT1	GBX1	GBX2	GC	GCC1	GCG	GCGR	GCH1	GCHFR	GCLC	GCLM	GCM1	GCM2	GDPD5	GEM	GEMIN7	GGCT	GGCX	GGNBP1	GGT1	GGT7	GID4	GIP	GIPR	GLI2	GLIS2	GLIS3	GLP1R	GLTSCR1	GMDS	GMDS-AS1	GMEB2	GNB2L1	GNE	GNPNAT1	GOSR1	GOSR2	GP6	GPAA1	GPBP1	GPC1	GPR119	GPR137	GPR146	GPX4	GRAP2	GRB2	GRB7	GRHL1	GRHL2	GRM4	GSC	GSC2	GSS	GSTO1	GSX1	GTF2F1	GTF2F2	GTF2F2P1	GTPBP2	GUCD1	HAPLN3	HDAC2	HERPUD1	HES7	HESX1	HEY1	HEY2	HGF	HGFAC	HIF1A	HIF1AP1	HIF3A	HINFP	HIST3H2BA	HIST3H2BB	HLA-A	HLA-B	HLA-C	HLA-DQB1	HLA-G	HLF	HMBOX1	HMGA1	HMGB1P8	HMGN1P14	HNF1A	HNF1B	HNF4A	HNF4G	HNRNPA1	HNRNPA2B1	HNRNPA3	HNRNPD	HNRNPM	HNRNPR	HNRNPU	HNRNPUL1	HOXA10	HOXA13	HOXA2	HOXA5	HOXB13	HOXB2	HOXB3	HOXB9	HOXC10	HOXC11	HOXC12	HOXC13	HOXD11	HOXD12	HOXD13	HPR	HRG	HSD17B12	HSF1	HSF2	HSF4	HSP90AA1	HSP90AB1	HSPE1P11	HSPE1P18	HSPG2	IAPP	IBA57	IBA57-AS1	ID4	IFIH1	IFNG	IFT46	IGF1	IGF1R	IGF2	IGF2BP1	IL17A	IL1A	IL1R2	IL1RN	IL2	IL2RA	IL2RB	IL6ST	ING1	INHBA	INHBB	INO80	INO80C	INO80E	INPP5A	INPP5B	INSM1	IP6K2	IP6K3	IRF1	IRF3	IRF4	IRF9	ISCA1P4	ISL2	ISX	ITGA2	ITGAV	ITGB4	ITGB6	ITK	ITPKA	ITPR3	IVNS1ABP	JAK1	JAK2	JDP2	JDP2(var2)	JUN	JUN(var2)	JUN::JUNB	JUN::JUNB(var2)	JUNB	JUNB(var2)	JUND	JUND(var2)	JUP	KANK2	KCNAB1	KCNAB3	KCNB1	KCNIP2-AS1	KCNJ11	KCNK17	KCNQ3	KCTD20	KDELR2	KDM6B	KDR	KIAA0196	KIAA0586	KIAA1324	KIF5C	KIF9	KIF9-AS1	KIT	KITLG	KLC1	KLF13	KLF14	KLF16	KLF4	KLF5	KLF9	KLHL18	KLHL35	KMT2A	KNG1	KRT18P47	KRT8P28	LAP3P2	LAT	LBX1	LBX2	LCAT	LCK	LCP2	LDLR	LDLRAP1	LEF1	LEFTY1	LEMD2	LEO1	LHX2	LHX6	LHX9	LIF	LIFR	LIN37	LIN54	LIN9	LINC00310	LINC00336	LINC00847	LINC00881	LINC01016	LINC01220	LINC01270	LINC01271	LINC01272	LINC01465	LINGO1	LINGO4	LIPC	LMF1	LMX1A	LMX1B	LPA	LPL	LRP1	LRP2	LRP8	LRPAP1	LRRC2	LRRC37B	LRRC48	LRRC73	LSM2	LSM3	LSM4	LSM5	LSM6	LSM8	LTBP1	LTBP4	LTF	LUM	LYN	MAD1L1	MAD2L1BP	MAF::NFE2	MAFF	MAFG	MAFK	MAG	MAGEH1	MANBAL	MAP2K5	MAP3K1	MAP4	MAP4K4	MAPK1	MAPK3	MAPK8	MAPKBP1	MARK3	MAT2A	MAT2B	MAVS	MAX	MAX::MYC	MBD5	MBNL3	MBTPS2	MCM2	MCM7	MEF2A	MEF2D	MEIS1	MEIS2	MEIS3	MEOX1	MEOX2	MERTK	MET	MFAP1	MFGE8	MGA	MGAT1	MGEA5	MGLL	MIR1226	MIR1275	MIR196A1	MIR548G	MIR554	MIRLET7I	MITF	MIXL1	MLH3	MLLT1	MLN	MLNR	MLPH	MLX	MLXIPL	MMP1	MMP14	MMP2	MMP24	MMP24-AS1	MMP3	MMP7	MMP9	MNT	MOB2	MORF4L1	MPHOSPH10	MPZL2	MPZL3	MREG	MRPL14	MRPL55	MRPS18A	MRPS18AP1	MRVI1	MRVI1-AS1	MSC	MSI2	MSX1	MSX2	MTCH1	MTF1	MTFP1	MTHFD1L	MTHFD2L	MTMR3	MTR	MTREX	MTTP	MXI1	MYB	MYBL1	MYBL2	MYC	MYCBP	MYCN	MYF6	MYH7	MYL3	MYOCD	MZF1	MZF1(var2)	NAA38	NAGK	NANS	NBEAL2	NCBP1	NCBP2	NCEH1	NCOA6	NDN	NDUFA12	NDUFAF1	NDUFB1P1	NEK6	NEK9	NELFA	NELFB	NELFCD	NEURL1	NEURL1B	NEUROD1	NEUROD2	NEUROG2	NF2	NFASC	NFATC2	NFATC3	NFE2	NFE2L2	NFIA	NFIC	NFIC::TLX1	NFIL3	NFIX	NFKB1	NFKB2	NFKBIE	NFKBIZ	NFRKB	NFX1	NFYA	NFYB	NGF	NGFR	NHLH1	NID2	NIPBL	NKX2-3	NKX3-1	NKX3-2	NLRC5	NME6	NOA1	NODAL	NOTCH1	NOTO	NPAS2	NPAT	NPEPL1	NPHP3	NPHP3-AS1	NR1A4	NR1A4::RXRA	NR1D1	NR1H3	NR1H4	NR2F1	NR2F2	NR3C1	NR3C2	NR4A1	NR4A2	NR4A2::RXRA	NRAS	NREP	NREP-AS1	NRF1	NRL	NRP2	NSF	NSMCE2	NTF3	NTRK1	NTRK2	NUDT1	NUDT5	NUSAP1	OBFC1	OIP5	OIP5-AS1	OLIG1	OMG	ORC4	ORM1	ORM2	OSM	OSMR	OSTCP1	OTX1	OTX2	PACSIN1	PAF1	PAFAH1B2	PAG1	PARD3	PARD6A	PARD6B	PARD6G	PARG	PARP1	PAWR	PAX1	PAX4	PAX5	PAX8	PAX8-AS1	PAX9	PBX1	PBX2	PBX3	PBXIP1	PCNA	PCSK7	PCSK9	PDGFB	PDGFD	PDGFRB	PDS5A	PDS5B	PDX1	PEMT	PER2	PER3	PEX10	PF4	PFKFB4	PGF	PGM3	PHF5A	PHLDB1	PI16	PIGK	PIGS	PIGT	PIGU	PIH1D2	PIK3CA	PIK3CB	PIM1	PIP4K2A	PIP5K1B	PITX3	PKNOX1	PKNOX2	PLAG1	PLAT	PLAUR	PLCG1	PLG	PLGRKT	PLRG1	PLXNB1	PLXNB2	PMS2	PNMT	PNPLA1	PNPLA2	POC5	POGZ	POLG	POLG2	POLH	POLR1C	POLR2B	POLR2C	POLR2D	POLR2E	POLR2F	POLR2G	POLR2I	POLR2J	POMP	POU1F1	POU2F1	POU2F2	POU3F1	POU3F2	POU3F3	POU3F4	POU4F1	POU4F2	POU4F3	POU5F1	POU5F1B	POU6F2	PPARA	PPARA::RXRA	PPARG	PPFIA1	PPIE	PPIL1	PPIL4	PPIP5K1	PPP1R13B	PPP1R37	PPP2CA	PPP2R2A	PRDM1	PRKAR2A	PRKAR2A-AS1	PRKAR2B	PRKCSH	PRKCZ	PRKG1	PROC	PROS1	PROX1	PROX2	PRPF19	PRPF3	PRPF31	PRPF4	PRPF40A	PRPF6	PRPF8	PRRX1	PRSS42	PRSS44	PRSS50	PSAP	PSD4	PSMA1	PSMA2	PSMA3	PSMA4	PSMA5	PSMA6	PSMA7	PSMA8	PSMB1	PSMB10	PSMB11	PSMB2	PSMB4	PSMB5	PSMB6	PSMB7	PSMB8	PSMB9	PSMC1	PSMC2	PSMC3	PSMC4	PSMC5	PSMC6	PSMD1	PSMD11	PSMD12	PSMD13	PSMD14	PSMD2	PSMD3	PSMD4	PSMD5	PSMD6	PSMD7	PSMD8	PSME2	PSME3	PSME4	PSRC1	PSTK	PTGIS	PTGS1	PTGS2	PTH	PTH1R	PTHLH	PTK2	PTPN1	PTPN11	PTPN2	PTPN22	PTPN23	PTPN6	PTPRA	PTS	PVR	PVRL2	PXN	PXT1	Pax6	RAB17	RAB20	RAB33B	RAC1	RAC2	RAD21	RAD51	RALGDS	RARA	RARA(var2)	RARA::RXRA	RARA::RXRG	RASA1	RASD1	RAX	RAX2	RB1	RBBP4	RBL1	RBL2	RBM22	RBMX2	RBPJ	RDH11	RDH5	RDX	REL	RELA	RELB	RELN	REPS1	RER1	REST	RETSAT	RFX2	RFX3	RFX4	RFX5	RHOA	RHOV	RIC1	RLBP1	RMDN3	RN7SKP151	RN7SKP66	RN7SL329P	RN7SL497P	RN7SL635P	RN7SL870P	RND1	RNF181	RNF187	RNF215	RNF8	RNU1-88P	RNU4-68P	RNU4ATAC14P	RNU6-1113P	RNU6-1157P	RNU6-1169P	RNU6-293P	RNU6-331P	RNU6-510P	RNU6-919P	RNU6ATAC3P	RNU7-128P	RNU7-160P	RNU7-195P	RNU7-38P	RORA	RORA(var2)	RORB	RORC	RPAP1	RPE65	RPEP4	RPL12P2	RPL21P116	RPL23AP12	RPL29P2	RPL31P57	RPL35P2	RPL5P30	RPRD1A	RPS10	RPS3	RPS6KL1	RRAGC	RRAS	RSPH3	RSPH9	RTF1	RTN4R	RTP3	RUNX1	RUNX2	RUNX3	RXRA	RXRA::VDR	RXRB	RXRG	S1PR1	SARDH	SARS	SART1	SCAP	SCARB2	SCARNA21	SCN10A	SCN11A	SCN1A	SCN1B	SCN2A	SCN2B	SCN3A	SCN3B	SCN4A	SCN4B	SCN5A	SCN8A	SCN9A	SCRT1	SCRT2	SCT	SDC1	SEC61A2	SELENBP1	SEM1	SEMA4D	SERBP1	SERPINA1	SERPINA5	SERPINC1	SERPIND1	SERPINE1	SERPINH1	SETD2	SF1	SF3A1	SF3A2	SF3A3	SF3B1	SF3B2	SF3B3	SF3B4	SF3B5	SF3B6	SFR1	SFTPB	SH2D1A	SH2D6	SH3BP4	SH3PXD2A	SHC1	SHH	SHISA5	SHMT1	SHMT2	SHOX	SIDT2	SIK3	SIX1	SIX2	SKI	SKIL	SKIV2L	SKP1	SKP2	SLAMF1	SLC12A3	SLC25A20	SLC26A6	SLC29A1	SLC35B2	SLC9A1	SLC9A8	SLK	SLU7	SMAD1	SMAD2	SMAD3	SMAD4	SMAD5	SMAD6	SMAD7	SMAD9	SMARCA4	SMARCC1	SMC1A	SMC3	SMURF2	SNAI1	SNAI2	SNF8	SNIP1	SNORA13	SNORD104	SNORD15A	SNORD15B	SNORD97	SNRNP200	SNRNP40	SNRNP70	SNRPA	SNRPA1	SNRPB	SNRPB2	SNRPC	SNRPD1	SNRPD2	SNRPD3	SNRPE	SNRPF	SNRPFP1	SNRPFP4	SNRPG	SNRPN	SNU13	SNW1	SNX27	SNX8	SOCS2	SOCS2-AS1	SORT1	SOS1	SOX10	SOX13	SOX15	SOX21	SOX4	SOX9	SP1	SP2	SP3	SP4	SP8	SPAG9	SPARC	SPATA2	SPC24	SPDEF	SPECC1L	SPECC1L-ADORA2A	SPG20-AS1	SPI1	SPIB	SPIC	SPINT1	SPOCK2	SPRED2	SQSTM1	SRC	SREBF1	SREBF2	SREBF2(var2)	SRF	SRGN	SRRM2	SRSF1	SRSF3	SRSF4	SRSF5	SRSF6	SRSF9	SRY	SSRP1	ST14	STAG1	STAG2	STAT1	STAT1::STAT2	STAT3	STAT5A	STAT5B	STK38	STRN	STX11	STX1B	SUPT16H	SUPT4H1	SUPT5H	SUPT6H	SUSD2	SWSAP1	SYCE2	SYCP1	SYF2	SYK	SYNCRIP	TAB2	TAF11	TAGAP	TAGLN	TAL1	TAL1::TCF3	TAS2R1	TBC1D10A	TBC1D2	TBC1D22B	TBR1	TBX1	TBX15	TBX2	TBX20	TBX21	TBX4	TBX5	TBXAS1	TCEA1	TCEA2	TCF3	TCF4	TCF7L1	TCF7L2	TDGF1	TEAD1	TEAD2	TEAD3	TEAD4	TEF	TEK	TEX12	TF	TFAP2A	TFAP2A(var2)	TFAP2A(var3)	TFAP2B	TFAP2B(var2)	TFAP2B(var3)	TFAP2C	TFAP2C(var2)	TFAP2C(var3)	TFAP4	TFCP2	TFDP1	TFDP2	TFE3	TFEB	TFEC	TFIP11	TFPI	TGFB1	TGFB2	TGFB3	TGFBR1	TGFBR2	TGFBR3	TGFBRAP1	TGIF1	TGIF2	TGOLN2	THADA	THAP1	THBD	THBS1	THEM4	TIAM1	TIMM9	TIMP1	TIMP2	TIMP3	TJAP1	TMA7	TMCC3	TMED10	TMED3	TMED7	TMED9	TMEM150A	TMEM189	TMEM189-UBE2V1	TMEM205	TMEM217	TMEM25	TMEM63B	TMEM87B	TMEM88	TMEM8C	TMIE	TMPRSS4	TMPRSS4-AS1	TMSB4X	TOM1L2	TOMM40	TP53	TP53INP2	TP63	TP73	TPRA1	TRAPPC1	TRAPPC6A	TRAT1	TRERNA1	TRIB1	TRIM33	TRIM41	TRIM52	TRIM52-AS1	TRIM7	TRMT6	TRMT61A	TRMT61B	TSPAN16	TTC36	TTC37	TTLL6	TUFT1	TWIST1	TXNL4A	TYRO3	U2AF1	U2AF2	UBA3	UBA5	UBA52	UBB	UBE2A	UBE2F	UBE2M	UBE2V1	UBE2Z	UBE4A	UCHL5	UFL1	UFM1	UHRF1BP1	UNC119B	UPB1	UQCC1	UQCC2	UQCR10	UQCRC1	USF1	USF2	USH1C	USP14	USP39	USP42	USP48	UST	VAMP5	VAMP8	VAV1	VCAN	VDR	VEGFA	VEGFB	VEGFD	VENTX	VHL	VIP	VIPR1	VLDLR	VPS16	VPS18	VPS25	VPS26BP1	VPS28	VPS33A	VPS36	VPS39	VPS41	VSX1	VTRNA2-2P	VWF	WAPL	WBP4	WDR12	WDR61	WNT9B	XAB2	XBP1	XPO5	XRCC3	YIPF2	YIPF3	YIPF5	YIPF6	YLPM1	YWHAB	YY1	ZAP70	ZBED1	ZBTB18	ZBTB33	ZBTB7A	ZBTB7B	ZBTB7C	ZBTB8OS	ZC2HC1C	ZC3H12C	ZC3H12D	ZEB1	ZFP36L1	ZFP62	ZFYVE19	ZFYVE21	ZIC1	ZIC3	ZIC4	ZMAT5	ZNF143	ZNF24	ZNF263	ZNF282	ZNF341	ZNF341-AS1	ZNF354C	ZNF384	ZNF410	ZNF589	ZNF627	ZNF653	ZNF740	ZNF833P	ZPR1	ZSCAN4
[truncated: 184,203 more chars]
