# Supplementary material for: Leveraging epigenomes and three-dimensional genome organization for interpreting regulatory variation
Source: PLoS Comput Biol. 2023 Jul 10;19(7):e1011286. doi: 10.1371/journal.pcbi.1011286 (PMC10358954; doi:10.1371/journal.pcbi.1011286)
Supplement: S2 Data — A total of 1241-1797 genes were recovered across the cell types. (TXT) [file pcbi.1011286.s019.txt]

imr90_fetal_lung_fibroblasts_cell_line	A4GALT	ABCF1	ABHD15	ABHD8	ABT1	ACADVL	ACAP1	ACER2	ACSS1	ACTB	ACTC1	ACTL6A	ACTN2	ACTN3	ACTR1A	ADAM15	ADCY9	ADCYAP1	ADCYAP1R1	ADK	ADM	ADNP	ADRM1	ADSL	AK1	AK2	AK4	AK8	AK9	AKR1A1	ALDH1A3	ALDH3A1	ALDOA	ALDOB	ALDOC	ALOX12	ALX3	AMPD3	ANG	ANGPTL4	ANKLE1	ANKRD13B	ANKRD16	ANKRD2	ANKRD33B-AS1	ANKRD54	ANKRD55	ANO8	ANO9	ANXA4	AOX2P	AOX3P	AP2A2	AP5B1	AP5S1	AP5Z1	APBB1	APEX1	APOA1-AS	APOBEC3A	APOBEC3B	APOBEC3B-AS1	APOBEC3C	APOBEC3D	APOBEC3F	APOBEC3G	APOBEC3H	APOPT1	APRT	APTX	AR	ARAP3	ARC	ARFGAP3	ARHGAP32	ARHGDIG	ARHGEF2	ARID4B	ARNT	ARNT::HIF1A	ARRDC3	ASCL1	ASF1B	ASH1L	ASH1L-AS1	ASH1L-IT1	ASPRV1	ASXL2	ATAD3B	ATAT1	ATF4	ATF7	ATF7IP	ATHL1	ATM	ATN1	ATOX1	ATP10D	ATP1B2	ATP5F1B	ATP7B	B3GALNT1	B3GNT3	B4GALNT4	B4GALT5	B4GAT1	BABAM1	BACH2	BAG3	BAIAP2L2	BANF1	BARHL2	BARX1	BATF3	BATF::JUN	BBS1	BCL3	BET1	BET1L	BGLAP	BHLHE22	BHLHE23	BHLHE40	BHLHE41	BICD1P1	BIK	BLM	BMI1	BRCC3	BRD8	BRD9P1	BRI3	BRMS1	BRMS1L	BST2	BSX	BTAF1	BTBD19	BTRC	BZW1	C10orf76	C11orf68	C15orf39	C15orf52	C19orf53	C19orf60	C19orf67	C22orf23	C2orf42	C5orf56	C6orf1	C6orf136	CABP7	CACNA1A	CACNA1I	CALCA	CALCR	CASC11	CASC3	CASP10	CASP7	CAT	CATSPER1	CATSPER3	CATSPER4	CBX2	CBX4	CBX6	CBX7	CBX8	CBY1	CCDC12	CCDC124	CCDC130	CCDC157	CCDC85B	CCDC87	CCNB1IP1P1	CCND1	CCNE1	CCNG2	CCRL2	CCS	CCT3	CD180	CD248	CD68	CD97	CDC25A	CDC34	CDHR5	CDKN2C	CDNF	CDX1	CDX2	CEBPA	CEBPB	CEBPD	CEBPE	CEBPG	CENPA	CENPB	CFL1	CFLAR	CFLAR-AS1	CHD4	CHEK2	CIPC	CLDN7	CLEC2B	CLK1	CLK2	CLOCK	CNN2P1	CNPY2	COG3	COMMD3	COMMD4	COMP	COPE	COX5A	COX5BP7	COX6A1	CREB1	CREB3	CREB3L1	CREB5	CREBBP	CRLF1	CRTC3-AS1	CSK	CSNK1E	CSPG4	CSPG5	CST6	CTBP1	CTCF	CTCFL	CTDNEP1	CTSF	CTSW	CUEDC2	CXCL8	CYB5R3	CYLD	DAP3P1	DCAF15	DCAF17	DCUN1D5	DDA1	DDR1	DDR1-AS1	DDX17	DDX20	DDX39A	DDX39BP2	DDX49	DEAF1	DHX16	DLG4	DMAP1	DMC1	DMRT3	DNAJB1	DNAJB7	DNAJC1	DNAJC27	DNAJC27-AS1	DNAL4	DNASE1	DNM1P35	DNMT3A	DNMT3B	DPCD	DPCR1	DPP3	DR1	DRAM1	DRAP1	DSTNP4	DUSP4	DUX4	DUX4L17	DUXA	DVL2	E2F1	E2F4	E2F6	E2F7	E2F8	EBF1	EFEMP2	EFNA1	EFNA3	EFR3B	EGR1	EGR2	EGR3	EGR4	EHBP1L1	EHF	EIF1AD	EIF2B3	EIF3A	EIF3L	EIF4A1	ELF1	ELF3	ELF4	ELF5	ELK1	ELK3	ELK4	ELL	ELOVL3	ELP5	ELP6	EMX1	EMX2	EN1	EN2	ENO1	ENO2	ENO3	ENO4	ENPP7	ENTPD4	EOMES	EP300	EP400	EPC1	EPC2	EPS8L2	ERCC2	ERF	ERG	ESR1	ESR2	ESRRA	ESRRB	ESX1	ETF1	ETHE1	ETS1	ETV1	ETV2	ETV3	ETV4	ETV5	ETV6	EXOSC5	FAM114A1	FAM126B	FAM136A	FAM183CP	FAM208B	FAM219B	FAM227A	FAM45A	FAM65C	FAM89B	FBN2	FBXL15	FBXO18	FBXW12	FBXW4	FCF1P2	FCHO1	FEN1	FES	FEV	FIBP	FIGLA	FKBP8	FLI1	FLOT1	FOS	FOS::JUN	FOS::JUN(var2)	FOS::JUNB	FOS::JUND	FOSB	FOSB::JUN	FOSB::JUNB	FOSB::JUNB(var2)	FOSL1	FOSL1::JUN	FOSL1::JUN(var2)	FOSL1::JUNB	FOSL1::JUND	FOSL1::JUND(var2)	FOSL2	FOSL2::JUN	FOSL2::JUN(var2)	FOSL2::JUNB	FOSL2::JUNB(var2)	FOSL2::JUND	FOSL2::JUND(var2)	FOXA1	FOXB1	FOXC1	FOXC2	FOXD1	FOXD2	FOXF2	FOXG1	FOXH1	FOXI1	FOXK1	FOXK2	FOXL1	FOXO1	FOXO3	FOXO4	FOXO6	FOXP1	FOXP2	FOXP3	FOXQ1	FUNDC2P4	FURIN	FXR2	GAB1	GABARAP	GABPA	GABPB1	GABPB1-AS1	GADD45GIP1	GAL3ST3	GALR3	GAPDHP37	GAPDHS	GAREML	GAST	GATA1::TAL1	GATA2	GATA3	GATA5	GATA6	GATSL3	GBA	GBAP1	GBF1	GBX1	GBX2	GCG	GCGR	GCM1	GCM2	GDF15	GDI2	GEMIN5	GFM1	GFM2	GHRH	GHSR	GIP	GIPC1	GIPR	GIT1	GLI2	GLIS2	GLIS3	GLMP	GLP1R	GMCL1	GMEB2	GNAI2P1	GNAI3	GNL1	GOLGA2	GOLGA2P4	GON4L	GORASP2	GOSR1	GOSR2	GP2	GPALPP1	GPBP1	GPI	GPS2	GRHL1	GRHL2	GRK5	GRK5-IT1	GSC	GSC2	GSN-AS1	GSPT1	GSPT2	GSTZ1	GSX1	GTF2H1	GTF2H4	GTPBP1	GTPBP3	GUCY2C	H1F0	H2AFJ	H2AFV	H2AFX	H2AFY	H2AFY2	H2AFZ	H2BFM	H2BFWT	HAUS6	HAUS8	HCAR1	HCAR2	HCAR3	HCG11	HCG14	HCG15	HCG16	HCG20	HCG21	HCG22	HCG4B	HCG4P5	HCG4P7	HCN3	HDAC1	HDAC10	HDAC11	HDAC2	HDAC3	HDAC4	HDAC5	HDAC6	HDAC8	HDAC9	HDDC3	HDHD3	HECTD3	HES5	HES7	HESX1	HEY1	HEY2	HIC2	HIF1A	HINFP	HIST1H1C	HIST1H1D	HIST1H1E	HIST1H1PS1	HIST1H2AA	HIST1H2AC	HIST1H2AD	HIST1H2AG	HIST1H2AH	HIST1H2AI	HIST1H2AJ	HIST1H2APS3	HIST1H2APS4	HIST1H2BA	HIST1H2BC	HIST1H2BD	HIST1H2BJ	HIST1H2BK	HIST1H2BL	HIST1H2BN	HIST1H2BPS2	HIST1H3D	HIST1H3J	HIST1H4C	HIST1H4H	HIST1H4J	HIST1H4PS1	HIST2H2AB	HIST2H2AC	HIST2H2BE	HIST2H2BF	HIST3H2A	HIST3H2BB	HIST3H3	HLA-A	HLA-DQB2	HLA-E	HLA-F	HLA-G	HLA-H	HLA-K	HLA-L	HLA-U	HLF	HMGN2P18	HMGN4	HNF1A	HNF1B	HNF4A	HNF4G	HOMER3	HORMAD2	HORMAD2-AS1	HOXA10	HOXA13	HOXA2	HOXC10	HOXC11	HOXC12	HOXC13	HOXD11	HOXD12	HPRT1	HPS5	HPS6	HRAS	HSD17B11	HSF1	HSF2	HSF4	HSPA9	ICMT	ID4	IER2	IER3	IFITM1	IFITM2	IFITM3	IFITM5	IL12RB1	IL15RA	IL27RA	IL2RA	IL6	IL6ST	IMP3	IMPA1	IMPA2	IMPDH1P10	ING2	ING3	INHBB	INO80	INSC	INSM1	IRF1	IRF2	IRF2BPL	IRF3	IRF4	IRF5	IRF7	IRF8	IRF9	ISL2	ISX	ISYNA1	JAK3	JAZF1	JAZF1-AS1	JDP2	JDP2(var2)	JOSD1	JUN	JUN(var2)	JUN::JUNB	JUN::JUNB(var2)	JUNB	JUNB(var2)	JUND	JUND(var2)	KAT2B	KAT5	KCMF1	KCNB1	KCND1	KCND2	KCND3	KCNIP2	KCNIP2-AS1	KCNN4	KIAA0408	KIAA1683	KIF3C	KIF9	KIF9-AS1	KLC2	KLC3	KLF13	KLF14	KLF16	KLF4	KLF5	KLF9	KLHL18	KLHL26	KLHL5	KPNB1	KRT15	KRT8P26	KRTCAP2	KXD1	LBX1	LBX2	LDB1	LDB2	LDHAL6A	LDHAL6B	LDHB	LDHC	LGMN	LHX2	LHX6	LHX9	LIF	LIG3	LINC00460	LINC00589	LINC00881	LINC01001	LINC01183	LINC01258	LINC01259	LINC01270	LINC01272	LINC01513	LMNA	LMNTD2	LMO2	LMO4	LPAR2	LPCAT1	LRP12	LRRC2	LRRC56	LSM4	LTBP3	LTF	LYL1	MAF	MAF::NFE2	MAFF	MAFK	MAGOH	MAN1A1	MAN2A2	MAN2C1	MAP1S	MAP2K1P1	MAP3K11	MAP4	MARCH5	MAST2	MAST3	MAX	MAX::MYC	MBP	MCCD1P2	MCHR1	MCMBP	MDC1	ME1	ME2	MEAF6	MEF2A	MEF2B	MEF2C	MEF2D	MEIS1	MEIS2	MEIS3	MEOX1	MEOX2	METAP1D	METTL8	MEX3A	MGA	MGAT1	MGAT3	MGAT3-AS1	MGEA5	MICALL1	MIEF1	MIER3	MIR1281	MIR1301	MIR181C	MIR181D	MIR210HG	MIR2115	MIR555	MIR574	MIR631	MIR638	MIR639	MIR645	MIR658	MIR659	MITF	MKL1	MLX	MLXIPL	MMACHC	MNT	MORF4L1	MORF4L2	MPDU1	MPI	MPND	MRE11	MRGBP	MRI1	MRPL1	MRPL10	MRPL11	MRPL12	MRPL13	MRPL14	MRPL15	MRPL16	MRPL17	MRPL18	MRPL19	MRPL20	MRPL21	MRPL22	MRPL23	MRPL27	MRPL28	MRPL3	MRPL32	MRPL33	MRPL34	MRPL35	MRPL35P2	MRPL36	MRPL37	MRPL38	MRPL39	MRPL4	MRPL40	MRPL41	MRPL42	MRPL43	MRPL44	MRPL46	MRPL47	MRPL48	MRPL49	MRPL50	MRPL51	MRPL52	MRPL53	MRPL57	MRPL58	MRPL9	MRPS18A	MRPS18AP1	MRPS18B	MRPS18CP4	MRPS30	MRPS6	MRRF	MSC	MSH4	MSH5	MSI1	MSX1	MSX2	MTAP	MTF1	MTMR3	MTO1	MTX1	MUC1	MUC21	MUS81	MVB12A	MXD1	MXI1	MYB	MYBL1	MYBL2	MYBPC3	MYC	MYCN	MYDGF	MYEOV	MYF6	MYH13	MYH6	MYH7	MYH8	MYL1	MYL2	MYL3	MYL4	MYO18A	MYO9B	MYSM1	MZF1	MZF1(var2)	NACC1	NANOS3	NAPA	NAPB	NASP	NBEAL2	NCOR1	NCOR2	NDUFB1P1	NDUFB3	NDUFB7	NEFH	NEIL1	NEIL2	NEURL4	NEUROD1	NEUROD2	NEUROG2	NFATC2	NFATC3	NFE2	NFE2L2	NFIA	NFIC	NFIC::TLX1	NFIL3	NFIX	NFKB1	NFKB2	NFKBIE	NFYA	NFYB	NFYC	NHLH1	NIF3L1	NKD2	NKX2-3	NKX2-6	NKX2-8	NKX3-1	NKX3-2	NLRP6	NME6	NOL7	NOLC1	NOTO	NPAS4	NPM3	NPS	NPTXR	NR1A4	NR1A4::RXRA	NR2C2	NR2F1	NR2F2	NR2F6	NR3C1	NR3C2	NR4A1	NR4A2	NR4A2::RXRA	NRADDP	NRBF2	NREP	NRF1	NRL	NRM	NRP1	NSF	NTN4	NUFIP1	NUFIP2	NUP214	OCEL1	ODF3	ODF3L1	OGG1	OLIG1	OLIG2	OLIG3	ORC2	OSM	OSTCP5	OTX1	OTX2	OVOL1	OVOL1-AS1	P4HA2	PABPC1	PACS1	PACSIN2	PAIP1P1	PAOX	PARD6B	PARP1	PAX1	PAX4	PAX5	PAX7	PAX9	PBX1	PBX2	PBX3	PBX4	PC	PCBP1	PCBP1-AS1	PCNA	PCNXL3	PCYOX1	PDGFB	PDHA1	PDHA2	PDHB	PDLIM4	PDX1	PELI3	PFKL	PFKM	PFKP	PGAM1P5	PGAM2	PGK1	PGK2	PGPEP1	PHC2	PHF12	PHF23	PHOX2A	PHRF1	PICK1	PIDD1	PIK3R1	PIK3R2	PIP4K2A	PITX3	PKDCC	PKIB	PKLR	PKM	PKN1	PKNOX1	PKNOX2	PKP3	PLA2G1B	PLA2G6	PLAG1	PLAUR	PLIN2	PLXND1	PMF1	PNKP	PNMA8B	PNPLA2	PODNL1	POLB	POLD1	POLDIP3	POLE	POLL	POLR2A	POLR2F	POMC	POU1F1	POU2F1	POU2F2	POU3F1	POU3F2	POU3F4	POU5F1	POU5F1B	POU5F1P4	POU6F2	PPARA::RXRA	PPARG	PPARG::RXRA	PPARGC1A	PPCDC	PPIL1P1	PPIL3	PPM1N	PPP1R10	PPP1R11	PPP1R18	PPRC1	PRC1	PRCC	PRDM1	PRDM4	PRDX1	PRDX3	PRDX3P1	PRDX5	PRKACA	PRKDC	PRM1	PRM2	PRM3	PROX1	PRR3	PRRX1	PSAP	PSD	PSMA1	PSMA3	PSMA7	PSMA8	PSMB10	PSMB11	PSMB4	PSMB6	PSMB7	PSMB8	PSMB8-AS1	PSMB9	PSMC1	PSMC1P4	PSMD1	PSMD10	PSMD11	PSMD12	PSMD13	PSMD5	PSMD6	PSMD7	PSMD9	PTDSS2	PTGER1	PTGES3P2	PTGIS	PTH	PTH1R	PTHLH	PTMAP1	PTPN1	PTPN23	PTPN9	PVT1	RAB10	RAB11B	RAB1A	RAB1B	RAB25	RAB33B	RAB3A	RAD50	RANBP9	RANP1	RARA	RARA(var2)	RARA::RXRA	RARA::RXRG	RASSF7	RAX	RAX2	RBBP4	RBBP7	RBBP8	RBM14	RBM14-RBM4	RBM4	RBM4B	RBPJ	RBPMS	RBX1	RCCD1	RCE1	REL	RELA	RELB	RERE	REST	RFX1	RFX2	RFX3	RFX4	RFX5	RGS10	RHOA	RHOXF1	RIC8A	RIN1	RING1	RIT1	RLN3	RN7SKP17	RN7SKP186	RN7SL309P	RN7SL354P	RN7SL445P	RN7SL672P	RN7SL704P	RN7SL749P	RN7SL838P	RN7SL870P	RNA5-8SP5	RNA5SP115	RNA5SP152	RNA5SP158	RNA5SP184	RNA5SP185	RNA5SP47	RNASE1	RNASEH2A	RNASEH2B	RNASEH2C	RNF114	RNF2	RNF39	RNF4	RNH1	RNPS1	RNU1-106P	RNU1-7P	RNU1-84P	RNU4-34P	RNU4-39P	RNU4-63P	RNU5E-6P	RNU6-1005P	RNU6-1034P	RNU6-106P	RNU6-1218P	RNU6-1297P	RNU6-147P	RNU6-196P	RNU6-264P	RNU6-299P	RNU6-379P	RNU6-447P	RNU6-502P	RNU6-539P	RNU6-543P	RNU6-900P	RNU6-919P	RNU6-942P	RNU6-979P	RNU6-991P	RNU7-128P	RNU7-45P	RNY4P6	RORA	RORA(var2)	RORB	RORC	RPL13P4	RPL17P33	RPL18A	RPL23AP1	RPL3	RPL30P11	RPL36AP45	RPL5P34	RPL7P52	RPLP2	RPP21	RPP25	RPS19BP1	RPS27P25	RPS6	RPS6KA1	RPS6KA3	RRAGA	RREB1	RRP36	RTP3	RUNX1	RUNX2	RUNX3	RUSC1-AS1	RUVBL1	RUVBL2	RXRB	RXRG	SAMD1	SAMM50	SAP130	SAP18	SAP30	SAP30L	SARAF	SART1	SAT2	SBF2-AS1	SCAMP2	SCAMP3	SCAMP5	SCAP	SCARNA8	SCFD1	SCGB1C1	SCRT1	SCRT2	SCT	SCTR	SCYL1	SDHAP3	SEC22A	SEC22C	SEC23A	SEC23IP	SEM1	SEMA3C	SEMA3E	SEMA4A	SENP3	SEPT7-AS1	SESN2	SETD2	SF3A1	SF3B2	SFTA2	SFXN4	SGSM3	SHBG	SHOX	SIGIRR	SIK3-IT1	SIN3A	SIN3B	SIPA1	SIRT3	SIX1	SIX2	SLC16A8	SLC22A4	SLC25A17	SLC25A37	SLC25A44	SLC27A1	SLC29A2	SLC2A4	SLC45A1	SLC9A8	SMAD2::SMAD3::SMAD4	SMAD3	SMARCA5	SMARCC1	SMARCE1P6	SMG1	SMG5	SMG6	SMG7	SMG8	SMG9	SNAI1	SNAI2	SNORA52	SNORA65	SNORD83A	SNORD83B	SNRNP27	SNRPB	SNRPD1	SNRPFP1	SNRPG	SNUPN	SNX20	SNX32	SOD1	SOX10	SOX15	SOX21	SOX4	SOX9	SP1	SP2	SP3	SP4	SP8	SPATA2	SPDEF	SPI1	SPIB	SPIC	SPRY4	SPTAN1	SPTBN2	SREBF1	SREBF2	SREBF2(var2)	SRF	SRL	SRXN1	SRY	SSBP2	SSBP4	SSH1	SSH2	SSH3	SSR3	SSSCA1	ST13	STARD13-IT1	STAT1	STAT1::STAT2	STAT3	STUB1	STX10	STX17	STX18	STX5	STX6	SUDS3	SUN2	SWAP70	SYNE1	SYNE3	SYNGR1	SYT11	T	TAB1	TAL1::TCF3	TALDO1	TAOK1	TATDN1P1	TBC1D10A	TBC1D16	TBP	TBR1	TBX1	TBX15	TBX19	TBX2	TBX20	TBX21	TBX4	TBX5	TCAP	TCF3	TCTEX1D4	TDGF1	TEAD1	TEAD2	TEAD3	TEAD4	TEC	TECPR1	TECR	TEF	TERT	TET1	TFAP2A	TFAP2A(var2)	TFAP2A(var3)	TFAP2B	TFAP2B(var2)	TFAP2B(var3)	TFAP2C	TFAP2C(var2)	TFAP2C(var3)	TFAP4	TFCP2	TFDP1	TFE3	TFEB	TFEC	TGIF1	TGIF2	THAP1	TIA1	TIAL1	TIMM22	TIPARP	TIPARP-AS1	TLK1	TLR1	TLR6	TLX1	TMEM102	TMEM184B	TMEM189	TMEM189-UBE2V1	TMEM80	TNFSF10	TNFSF13	TNNC1	TNNC2	TNNI1	TNNI2	TNNI3	TNNT1	TNNT2	TNNT3	TNP2	TNRC6B	TOB2P1	TOMM20	TOMM22	TOMM40	TOMM5	TOMM6	TOMM7	TOMM70	TP53	TP53I13	TP63	TP73	TPI1	TPM1	TPM2	TPM3	TPM4	TRAF6	TRAP1	TRERNA1	TRIM15	TRIM26	TRIM31	TRIM31-AS1	TRMT1	TRPM7	TRRAP	TSG101	TSGA10IP	TSPAN14	TSPO	TTLL1	TTN	TUBB	TUBBP1	TWF1P1	TWIST1	TXN	UBA52	UBD	UBE2A	UBE2B	UBE2D3	UBE2D4	UBE2E1	UBE2E2	UBE2E3	UBE2G1	UBE2J1	UBE2K	UBE2L3	UBE2L6	UBE2N	UBE2R2	UBE2U	UBE2V1	UBE2V2	UBE2Z	UBLCP1	UBQLN4	UBXN8	UEVLD	ULK3	UNC45A	UNCX	UPF1	UPF2	UPF3A	UPF3B	UQCRHP2	UROD	USE1	USF1	USF2	USHBP1	USP14	USP17L2	USP8	UTP11	VAMP7	VARS2	VAV3	VAX1	VAX2	VDR	VENTX	VHLL	VIP	VIPAS39	VIPR1	VIPR2	VPS26BP1	VPS29	VPS33B	VPS72	VSX1	VSX2	WBP1LP10	WBP2NL	XBP1	XIRP1	XPNPEP3	XPO1	XRCC1	YEATS4	YIF1A	YKT6	YY1	YY2	ZBTB18	ZBTB33	ZBTB4	ZBTB7A	ZBTB7B	ZBTB7C	ZDHHC24	ZEB1	ZFPL1	ZIC1	ZIC3	ZIC4	ZKSCAN3	ZKSCAN8	ZNF112	ZNF14	ZNF143	ZNF165	ZNF180	ZNF184	ZNF217	ZNF24	ZNF263	ZNF282	ZNF322	ZNF354C	ZNF506	ZNF575	ZNF589	ZNF740	ZNF860	ZNRD1	ZNRD1-AS1	ZSCAN31	ZSCAN4	ZSWIM4	ZSWIM5
cd14_primary_cells	ABCF1	ABHD15	ABHD8	ABT1	ACADVL	ACAP1	ACER2	ACSS1	ACTB	ACTC1	ACTL6A	ACTN2	ACTR1A	ADCY9	ADCYAP1	ADCYAP1R1	ADK	ADM	ADNP	ADRM1	ADSL	AK1	AK2	AK4	AK8	AK9	AKR1A1	ALDH1A3	ALDH3A1	ALDOA	ALDOB	ALDOC	ALOX12	ALX3	AMPD3	ANG	ANGPTL4	ANKLE1	ANKRD13B	ANKRD16	ANKRD33B-AS1	ANKRD54	ANKRD55	ANKRD63	ANO9	ANXA4	AOX3P	AP2A2	AP5B1	AP5S1	AP5Z1	APBB1	APEX1	APOBEC3A	APOBEC3B	APOBEC3B-AS1	APRT	APTX	AR	ARAP3	ARFGAP3	ARHGAP32	ARHGDIG	ARHGEF2	ARID4B	ARNT	ARNT::HIF1A	ARRDC3	ASB13	ASCL1	ASF1B	ASH1L	ASH1L-IT1	ASPRV1	ASXL2	ATAT1	ATF4	ATF7	ATF7IP	ATHL1	ATM	ATOX1	ATP10D	ATP1B2	ATP5F1B	ATP7B	B3GNT3	B4GALNT4	B4GALT5	B4GAT1	BABAM1	BACH2	BAG3	BANF1	BARHL2	BARX1	BATF3	BATF::JUN	BBS1	BCL11A	BCL3	BET1	BET1L	BGLAP	BHLHE22	BHLHE23	BHLHE40	BHLHE41	BIK	BLM	BMI1	BRCC3	BRD8	BRD9P1	BRI3	BRMS1	BRMS1L	BST2	BSX	BTAF1	BTBD19	BTRC	BZW1	C10orf76	C11orf68	C11orf80	C15orf39	C15orf52	C17orf77	C19orf53	C19orf60	C19orf67	C1orf61	C22orf23	C2orf42	C5orf56	C6orf1	C6orf136	CABP7	CACNA1A	CACNA1I	CALCA	CALCR	CASC11	CASC3	CASP10	CASP7	CAT	CATSPER1	CATSPER3	CATSPER4	CBX2	CBX4	CBX6	CBX7	CBX8	CBY1	CCDC12	CCDC124	CCDC130	CCDC157	CCDC62	CCDC85B	CCDC87	CCND1	CCNE1	CCNG2	CCRL2	CCS	CCT3	CD180	CD248	CD68	CD97	CDC25A	CDC34	CDHR5	CDKN2A-AS1	CDKN2C	CDNF	CDX1	CDX2	CEBPA	CEBPB	CEBPD	CEBPE	CEBPG	CENPA	CENPB	CERS1	CFL1	CFLAR	CFLAR-AS1	CHD4	CHEK2	CIPC	CLDN7	CLEC2B	CLK1	CLK2	CLOCK	CNN2P1	CNPY2	COG3	COMMD3	COMMD4	COMP	COPE	COX5A	COX6A1	COX6CP2	CPLX3	CRACR2B	CREB1	CREB3	CREB3L1	CREB5	CREBBP	CRLF1	CRTC3-AS1	CRYBA1	CSK	CSNK1E	CSPG5	CST6	CTBP1	CTCF	CTCFL	CTDNEP1	CUEDC2	CXCL8	CYB5R3	CYLD	DCAF15	DCUN1D5	DDA1	DDR1	DDR1-AS1	DDX17	DDX20	DDX39A	DDX39BP1	DDX49	DEAF1	DHX16	DMAP1	DMC1	DMRT3	DNAJB1	DNAJC1	DNAJC27	DNAJC27-AS1	DNAL4	DNASE1	DNM1P35	DNMT3A	DNMT3B	DPCD	DPCR1	DPP3	DR1	DRAM1	DRAP1	DSTNP4	DUSP4	DUX4	DUX4L17	DUXA	DVL2	E2F1	E2F4	E2F6	E2F7	E2F8	EBF1	EBLN1	EEF1DP1	EFEMP2	EFNA1	EFNA3	EFR3B	EGR1	EGR2	EGR3	EGR4	EHBP1L1	EHF	EIF1AD	EIF2B3	EIF3A	EIF3L	EIF4A1	ELF1	ELF3	ELF4	ELF5	ELK1	ELK3	ELK4	ELL	ELOVL3	ELP5	ELP6	EMX1	EMX2	EN2	ENO1	ENO2	ENO3	ENO4	ENPP7	ENTPD4	EOMES	EP300	EP400	EPC1	EPC2	EPS8L2	ERCC2	ERF	ERG	ESR1	ESR2	ESRRA	ESRRB	ESX1	ETF1	ETHE1	ETS1	ETV1	ETV2	ETV3	ETV4	ETV5	ETV6	EWSR1-FLI1	EXOSC5	FAM114A1	FAM126B	FAM136A	FAM183CP	FAM189B	FAM208B	FAM227A	FAM65C	FAM89B	FBN2	FBXL15	FBXO18	FBXW12	FBXW4	FCF1P2	FCHO1	FEN1	FES	FEV	FGF11	FIBP	FIGLA	FKBP8	FLI1	FLOT1	FOS	FOS::JUN	FOS::JUN(var2)	FOS::JUNB	FOS::JUND	FOSB	FOSB::JUN	FOSB::JUNB	FOSB::JUNB(var2)	FOSL1	FOSL1::JUN	FOSL1::JUN(var2)	FOSL1::JUNB	FOSL1::JUND	FOSL1::JUND(var2)	FOSL2	FOSL2::JUN	FOSL2::JUN(var2)	FOSL2::JUNB	FOSL2::JUNB(var2)	FOSL2::JUND	FOSL2::JUND(var2)	FOXA1	FOXB1	FOXC1	FOXC2	FOXD1	FOXD2	FOXF2	FOXG1	FOXH1	FOXI1	FOXK1	FOXK2	FOXL1	FOXO1	FOXO3	FOXO4	FOXO6	FOXP1	FOXP2	FOXP3	FUNDC2P4	FURIN	FXR2	GAB1	GABARAP	GABBR1	GABPA	GABPB1	GABPB1-AS1	GADD45GIP1	GAL3ST3	GALR3	GAPDHP37	GAPDHS	GAREML	GAST	GATA1::TAL1	GATA2	GATA3	GATA5	GATA6	GATSL3	GBA	GBAP1	GBF1	GBX1	GBX2	GCG	GCGR	GCM1	GCM2	GDF15	GDI2	GEMIN5	GFM1	GFM2	GHRH	GHSR	GIP	GIPC1	GIPR	GIT1	GLI2	GLIS2	GLIS3	GLP1R	GMCL1	GMEB2	GNAI2P1	GNAI3	GNL1	GOLGA2	GON4L	GORASP2	GOSR1	GOSR2	GP2	GPALPP1	GPBP1	GPI	GPS2	GRHL1	GRHL2	GRK5	GSC	GSC2	GSN-AS1	GSPT1	GSPT2	GSTZ1	GSX1	GTF2H1	GTF2H4	GTF3AP2	GTPBP1	GTPBP3	GUCY2C	H1F0	H2AFJ	H2AFV	H2AFX	H2AFY	H2AFY2	H2AFZ	H2BFM	H2BFWT	HAUS6	HAUS8	HCAR1	HCAR2	HCAR3	HCG14	HCG16	HCG20	HCG22	HCG4B	HCG4P11	HCG4P5	HCG4P7	HCG9P5	HCN3	HDAC1	HDAC10	HDAC11	HDAC2	HDAC3	HDAC4	HDAC5	HDAC6	HDAC8	HDAC9	HDDC3	HECTD3	HES5	HES7	HESX1	HEY1	HEY2	HIC2	HIF1A	HINFP	HIST1H1D	HIST1H1E	HIST1H1PS1	HIST1H2AA	HIST1H2AC	HIST1H2AD	HIST1H2AG	HIST1H2AH	HIST1H2AI	HIST1H2AJ	HIST1H2APS3	HIST1H2APS4	HIST1H2BA	HIST1H2BC	HIST1H2BD	HIST1H2BJ	HIST1H2BK	HIST1H2BL	HIST1H2BN	HIST1H2BPS2	HIST1H3D	HIST1H3J	HIST1H4C	HIST1H4H	HIST1H4PS1	HIST2H2AB	HIST2H2AC	HIST2H2BE	HIST2H2BF	HIST3H2A	HIST3H2BB	HIST3H3	HIST4H4	HLA-A	HLA-E	HLA-F	HLA-F-AS1	HLA-G	HLA-H	HLA-K	HLA-L	HLA-U	HLF	HMGB1P48	HMGN2P18	HMGN4	HNF1A	HNF1B	HNF4A	HNF4G	HOMER3	HORMAD2	HORMAD2-AS1	HOXA10	HOXA13	HOXA2	HOXC10	HOXC11	HOXC12	HOXC13	HOXD11	HOXD12	HPRT1	HPS5	HPS6	HRAS	HSD17B11	HSF1	HSF2	HSF4	HSPA9	ICMT	ID4	IER2	IER3	IFITM1	IFITM2	IFITM3	IFITM4P	IFITM5	IFITM9P	IL12RB1	IL15RA	IL27RA	IL2RA	IL6	IL6ST	IMP3	IMPA1	IMPA2	IMPDH1P10	ING2	ING3	INHBB	INO80	INSC	INSM1	IRF1	IRF2	IRF2BPL	IRF3	IRF4	IRF5	IRF7	IRF8	IRF9	ISL2	ISX	ISYNA1	JAK3	JAZF1	JAZF1-AS1	JDP2	JDP2(var2)	JOSD1	JUN	JUN(var2)	JUN::JUNB	JUN::JUNB(var2)	JUNB	JUNB(var2)	JUND	JUND(var2)	KAT2B	KAT5	KCMF1	KCNB1	KCND1	KCND2	KCND3	KCNIP2	KCNIP2-AS1	KCNN4	KIAA0408	KIAA1683	KIF3C	KIF9	KIF9-AS1	KLC2	KLC3	KLF13	KLF14	KLF16	KLF4	KLF5	KLF9	KLHL18	KLHL26	KLHL5	KPNB1	KRT18P4	KRT8P26	KRTCAP2	KXD1	LBX1	LBX2	LDB1	LDB2	LDHAL6A	LDHAL6B	LDHB	LDHC	LGMN	LHX2	LHX6	LHX9	LIF	LIG3	LINC00589	LINC00881	LINC01001	LINC01183	LINC01258	LINC01259	LINC01270	LINC01272	LINC01511	LMAN1L	LMNA	LMNTD2	LMO2	LMX1A	LMX1B	LPAR2	LPCAT1	LRRC56	LSM4	LTBP3	LTF	LYL1	MAF	MAF::NFE2	MAFF	MAFK	MAGOH	MAN1A1	MAN2A2	MAN2C1	MAP1S	MAP2K1P1	MAP3K11	MAP4	MARCH5	MAST2	MAST3	MAX	MAX::MYC	MBP	MCCD1P1	MCHR1	MCMBP	MDC1	MDC1-AS1	ME1	ME2	MEAF6	MEF2A	MEF2B	MEF2C	MEF2D	MEIS1	MEIS2	MEIS3	MEOX1	MEOX2	METAP1D	MEX3A	MGA	MGAT1	MGAT3	MGAT3-AS1	MGEA5	MICALL1	MICF	MIEF1	MIR1281	MIR1285-2	MIR1301	MIR181C	MIR181D	MIR210HG	MIR555	MIR574	MIR631	MIR638	MIR639	MIR645	MIR658	MIR877	MIR9-1	MITF	MIXL1	MKL1	MLX	MLXIPL	MMACHC	MNT	MORF4L1	MORF4L2	MPDU1	MPI	MPND	MRE11	MRGBP	MRI1	MRPL1	MRPL10	MRPL11	MRPL12	MRPL13	MRPL14	MRPL15	MRPL16	MRPL17	MRPL18	MRPL19	MRPL20	MRPL21	MRPL22	MRPL23	MRPL27	MRPL28	MRPL3	MRPL32	MRPL33	MRPL34	MRPL35	MRPL35P2	MRPL36	MRPL37	MRPL38	MRPL39	MRPL4	MRPL40	MRPL41	MRPL42	MRPL43	MRPL44	MRPL46	MRPL47	MRPL48	MRPL49	MRPL50	MRPL51	MRPL52	MRPL53	MRPL57	MRPL58	MRPL9	MRPS18A	MRPS18AP1	MRPS18B	MRPS18CP4	MRPS30	MRPS6	MRRF	MSC	MSH4	MSH5	MSTO1	MSX1	MSX2	MTAP	MTF1	MTMR3	MTO1	MTX1	MUC1	MUS81	MVB12A	MXD1	MXI1	MYB	MYBL1	MYBL2	MYBPC3	MYC	MYCN	MYEOV	MYF6	MYH13	MYH6	MYH7	MYH8	MYL1	MYL2	MYL3	MYL4	MYO18A	MYO9B	MYSM1	MZF1	MZF1(var2)	NACC1	NANOS3	NAPA	NAPB	NASP	NBEAL2	NCOR1	NCOR2	NDUFB1P1	NDUFB3	NDUFB7	NEIL1	NEIL2	NEURL4	NEUROD1	NEUROD2	NEUROG2	NFATC2	NFATC3	NFE2	NFE2L2	NFIA	NFIC	NFIC::TLX1	NFIL3	NFIX	NFKB1	NFKB2	NFKBIE	NFYA	NFYB	NFYC	NHLH1	NIF3L1	NKAPL	NKD2	NKX2-3	NKX2-8	NKX3-1	NKX3-2	NKX6-1	NKX6-2	NLRP6	NME6	NOL7	NOLC1	NOTO	NPAS4	NPM3	NPS	NPTXR	NR1A4	NR1A4::RXRA	NR2C2	NR2F1	NR2F2	NR2F6	NR3C1	NR3C2	NR4A1	NR4A2	NR4A2::RXRA	NRADDP	NRBF2	NREP	NRF1	NRL	NRM	NRP1	NSF	NTN4	NUFIP1	NUFIP2	NUP214	OCEL1	ODF3	ODF3L1	OGG1	OLIG1	OLIG2	OLIG3	OR4F2P	ORC2	OSM	OSTCP5	OTX1	OTX2	OVOL1	OVOL1-AS1	P4HA2	PABPC1	PACS1	PACSIN2	PALM3	PAOX	PARD6B	PARP1	PAX1	PAX5	PAX7	PAX9	PBX1	PBX2	PBX3	PBX4	PC	PCBP1	PCBP1-AS1	PCNA	PCNXL3	PCYOX1	PDGFB	PDHA1	PDHA2	PDHB	PDLIM4	PDX1	PELI3	PFKL	PFKM	PFKP	PGAM2	PGK1	PGK2	PGPEP1	PHC2	PHF12	PHF23	PHGR1	PHOX2A	PHRF1	PICK1	PIDD1	PIK3R1	PIK3R2	PIP4K2A	PITX3	PKIB	PKLR	PKM	PKN1	PKNOX1	PKNOX2	PKP3	PLA2G1B	PLA2G6	PLAG1	PLAUR	PLBD1	PLBD1-AS1	PLCB2-AS1	PLIN2	PLXND1	PMF1	PNKP	PNMA8B	PNPLA2	PODNL1	POLB	POLD1	POLDIP3	POLE	POLL	POLR2A	POLR2F	POMC	POU1F1	POU2F1	POU2F2	POU3F1	POU3F2	POU3F4	POU5F1	POU5F1B	POU6F2	PPARA::RXRA	PPARG	PPARG::RXRA	PPARGC1A	PPCDC	PPIL1P1	PPIL3	PPM1N	PPP1R10	PPP1R11	PPP1R18	PPP1R2P2	PPRC1	PRC1	PRC1-AS1	PRCC	PRDM1	PRDM4	PRDX1	PRDX3	PRDX3P1	PRDX5	PRKACA	PRKDC	PRM1	PRM2	PRM3	PROX1	PRR3	PRRG4	PRRX1	PSAP	PSD	PSMA1	PSMA3	PSMA7	PSMA8	PSMB10	PSMB11	PSMB4	PSMB6	PSMB7	PSMB8	PSMB8-AS1	PSMB9	PSMC1	PSMC1P4	PSMD1	PSMD10	PSMD11	PSMD12	PSMD13	PSMD5	PSMD6	PSMD7	PSMD9	PTDSS2	PTGER1	PTGIS	PTH	PTH1R	PTHLH	PTMAP1	PTPN1	PTPN23	PTPN9	PVT1	RAB10	RAB11B	RAB1A	RAB1B	RAB25	RAB33B	RAB3A	RAD50	RANBP9	RANP1	RARA	RARA(var2)	RARA::RXRA	RARA::RXRG	RASSF7	RAX	RAX2	RBBP4	RBBP7	RBBP8	RBM14	RBM14-RBM4	RBM4	RBM4B	RBPJ	RBX1	RCCD1	RCE1	REL	RELA	RELB	RERE	REST	RFX1	RFX2	RFX3	RFX4	RFX5	RGS10	RHOA	RHOXF1	RIC8A	RIN1	RING1	RIT1	RLN3	RN7SKP134	RN7SKP17	RN7SKP186	RN7SL309P	RN7SL354P	RN7SL363P	RN7SL368P	RN7SL636P	RN7SL672P	RN7SL838P	RN7SL870P	RNA5-8SP5	RNA5SP158	RNA5SP184	RNA5SP185	RNASE1	RNASEH2A	RNASEH2B	RNASEH2C	RNF114	RNF2	RNF4	RNH1	RNPS1	RNU1-7P	RNU1-84P	RNU4-34P	RNU4-39P	RNU5E-6P	RNU6-1034P	RNU6-106P	RNU6-1218P	RNU6-147P	RNU6-264P	RNU6-299P	RNU6-312P	RNU6-379P	RNU6-447P	RNU6-491P	RNU6-543P	RNU6-645P	RNU6-711P	RNU6-762P	RNU6-919P	RNU6-942P	RNU6-991P	RNU7-128P	RNU7-14P	RNU7-45P	RNY4P6	RORA	RORA(var2)	RORB	RORC	RPL13P4	RPL17P22	RPL17P33	RPL18A	RPL3	RPL30P11	RPL36AP45	RPL7P4	RPL7P52	RPLP2	RPP21	RPP25	RPS19BP1	RPS6	RPS6KA1	RPS6KA3	RRAGA	RREB1	RRP36	RUNX1	RUNX2	RUNX3	RUSC1-AS1	RUVBL1	RUVBL2	RXRB	RXRG	SAMD1	SAMM50	SAP130	SAP18	SAP30	SAP30L	SARAF	SART1	SAT2	SBF2-AS1	SCAMP2	SCAMP3	SCAMP5	SCAP	SCARNA8	SCFD1	SCGB1C1	SCRT1	SCRT2	SCT	SCTR	SCYL1	SDHAP3	SEC22A	SEC22C	SEC23A	SEC23IP	SEM1	SEMA3C	SEMA3E	SEMA4A	SENP3	SEPT7-AS1	SESN2	SETD2	SF3A1	SF3B2	SFTA2	SGSM3	SHBG	SHOX	SIGIRR	SIK3-IT1	SIN3A	SIN3B	SIPA1	SIRT3	SIX1	SIX2	SLC12A7	SLC22A4	SLC22A5	SLC25A17	SLC25A22	SLC25A37	SLC25A44	SLC27A1	SLC29A2	SLC2A4	SLC35G6	SLC45A1	SLC9A8	SMAD2::SMAD3::SMAD4	SMAD3	SMARCA5	SMARCC1	SMARCE1P6	SMG1	SMG5	SMG6	SMG7	SMG8	SMG9	SNAI1	SNAI2	SNORA52	SNORA65	SNORA74A	SNORD83A	SNORD83B	SNRNP27	SNRPB	SNRPD1	SNRPFP1	SNRPFP4	SNRPG	SNUPN	SNX20	SNX32	SOD1	SOX10	SOX15	SOX21	SOX4	SOX9	SP1	SP2	SP3	SP4	SP8	SPATA2	SPDEF	SPI1	SPIB	SPIC	SPTAN1	SPTBN2	SREBF1	SREBF2	SREBF2(var2)	SRF	SRL	SRXN1	SRY	SSBP2	SSH1	SSH2	SSH3	SSR3	SSSCA1	ST13	STAT1	STAT1::STAT2	STAT3	STUB1	STX10	STX17	STX18	STX5	STX6	SUCLA2P1	SUDS3	SUMO1P1	SUN2	SWAP70	SYNE1	SYNGR1	SYT11	TAB1	TAL1::TCF3	TALDO1	TAOK1	TATDN1P1	TBC1D10A	TBP	TBR1	TBX1	TBX15	TBX19	TBX2	TBX20	TBX21	TBX4	TBX5	TCAP	TCF3	TCTEX1D4	TDGF1	TEAD1	TEAD2	TEAD3	TEAD4	TECPR1	TECR	TEF	TERT	TFAP2A	TFAP2A(var2)	TFAP2A(var3)	TFAP2B	TFAP2B(var2)	TFAP2B(var3)	TFAP2C	TFAP2C(var2)	TFAP2C(var3)	TFAP4	TFCP2	TFDP1	TFE3	TFEB	TFEC	TGIF1	TGIF2	THAP1	TIA1	TIAL1	TIMM22	TIPARP	TIPARP-AS1	TLK1	TLR1	TLR6	TLX1	TMEM102	TMEM189	TMEM189-UBE2V1	TMEM241	TMEM59L	TMEM80	TMIE	TMPOP1	TNFSF10	TNFSF13	TNK1	TNNC1	TNNC2	TNNI1	TNNI2	TNNI3	TNNT1	TNNT2	TNNT3	TNP2	TNRC6B	TOMM20	TOMM22	TOMM40	TOMM5	TOMM6	TOMM7	TOMM70	TP53	TP53I13	TP63	TP73	TPI1	TPM1	TPM2	TPM3	TPM4	TRAF6	TRAP1	TRERNA1	TRIM26	TRIM31	TRIM38	TRMT1	TRPM7	TRRAP	TSG101	TSGA10IP	TSPAN14	TSPO	TTLL1	TTN	TUBB	TVP23A	TWF1P1	TWIST1	TXN	UBA52	UBD	UBE2A	UBE2B	UBE2D3	UBE2D4	UBE2E1	UBE2E2	UBE2E3	UBE2G1	UBE2J1	UBE2K	UBE2L3	UBE2L6	UBE2N	UBE2R2	UBE2U	UBE2V1	UBE2V2	UBE2Z	UBLCP1	UBQLN4	UBXN8	UEVLD	ULK3	UNC45A	UNCX	UPF1	UPF2	UPF3A	UPF3B	UQCRHP2	UROD	USE1	USF1	USF2	USHBP1	USP14	USP17L2	USP8	UTP11	VAMP7	VARS2	VAV3	VAX1	VAX2	VDR	VENTX	VIP	VIPAS39	VIPR1	VIPR2	VPS26BP1	VPS29	VPS33B	VPS72	VSX1	VSX2	WBP1LP10	WBP2NL	XBP1	XIRP1	XPNPEP3	XPO1	XRCC1	YEATS4	YIF1A	YKT6	YY1	YY1AP1	YY2	ZBTB18	ZBTB33	ZBTB4	ZBTB7A	ZBTB7B	ZBTB7C	ZEB1	ZFPL1	ZIC1	ZIC3	ZIC4	ZKSCAN4	ZNF143	ZNF165	ZNF180	ZNF184	ZNF217	ZNF24	ZNF263	ZNF282	ZNF322	ZNF354C	ZNF365	ZNF575	ZNF589	ZNF740	ZNRD1	ZNRD1-AS1	ZSCAN4	ZSWIM4
cd19	ABCF1	ABHD8	ABT1	ACADVL	ACAP1	ACER2	ACSS1	ACTB	ACTBP8	ACTC1	ACTL6A	ACTN2	ACTN3	ACTR1A	ADAM15	ADCY9	ADCYAP1	ADCYAP1R1	ADK	ADM	ADNP	ADRM1	ADSL	AK1	AK2	AK4	AK8	AK9	AKR1A1	ALDH1A3	ALDH3A1	ALDOA	ALDOB	ALDOC	ALOX12	ALS2CL	ALX3	AMPD3	ANG	ANGPTL4	ANKRD16	ANKRD2	ANKRD33B-AS1	ANKRD54	ANO9	ANXA4	AP2A2	AP5B1	AP5S1	AP5Z1	APBB1	APEX1	APOBEC3A	APOBEC3B	APOBEC3B-AS1	APOBEC3C	APOBEC3D	APOBEC3F	APOBEC3G	APOBEC3H	APOPT1	APRT	APTX	AR	ARAP3	ARFGAP3	ARHGAP32	ARHGDIG	ARHGEF2	ARID4B	ARNT	ARNT::HIF1A	ARRDC3	ASB13	ASCL1	ASF1B	ASH1L	ASH1L-AS1	ASPRV1	ASXL2	ATAT1	ATF4	ATF7	ATF7IP	ATHL1	ATM	ATN1	ATOX1	ATP10D	ATP1B2	ATP5F1B	ATP7B	B3GNT3	B4GALNT4	B4GALT5	B4GAT1	BABAM1	BACH2	BAG3	BAIAP2L2	BANF1	BARHL2	BARX1	BATF3	BATF::JUN	BBS1	BCL11A	BCL3	BEST4	BET1	BET1L	BGLAP	BHLHE22	BHLHE23	BHLHE40	BHLHE41	BIK	BLM	BMI1	BRCC3	BRD8	BRMS1	BRMS1L	BST2	BSX	BTAF1	BTBD19	BTRC	BZW1	C10orf76	C11orf68	C15orf39	C19orf53	C19orf57	C19orf67	C22orf23	C2orf42	C5orf56	C6orf1	C6orf136	CACNA1A	CACNA1I	CALCA	CALCR	CASC11	CASC3	CASP10	CASP7	CAT	CATSPER1	CATSPER3	CATSPER4	CBX2	CBX4	CBX6	CBX7	CBX8	CBY1	CC2D1A	CCDC12	CCDC124	CCDC130	CCDC157	CCDC62	CCDC85B	CCDC87	CCNB1IP1P1	CCND1	CCNE1	CCNG2	CCRL2	CCS	CCT3	CD180	CD248	CD68	CD97	CDC25A	CDC34	CDKN2A-AS1	CDKN2C	CDNF	CDX1	CDX2	CEBPA	CEBPB	CEBPD	CEBPE	CEBPG	CENPA	CENPB	CFL1	CFLAR	CFLAR-AS1	CHD4	CHEK2	CIPC	CLDN7	CLEC2B	CLK1	CLK2	CLOCK	CLPTM1L	CNIH2	CNPY2	COG3	COL26A1	COMMD3	COMP	COPE	COX5A	COX5BP7	COX6A1	COX6CP2	CPLX3	CREB1	CREB3	CREB3L1	CREB5	CREBBP	CRLF1	CRTC3-AS1	CRYBA1	CSK	CSNK1E	CSPG5	CST6	CTBP1	CTCF	CTCFL	CTDNEP1	CTSF	CTSW	CUEDC2	CXCL8	CYB5R3	CYLD	DCAF15	DCAF17	DCUN1D5	DDA1	DDR1	DDR1-AS1	DDX17	DDX20	DDX39A	DDX39BP1	DDX49	DEAF1	DHX16	DMAP1	DMC1	DMRT3	DNAJB1	DNAJC1	DNAJC27	DNAJC27-AS1	DNAL4	DNM1P35	DNMT3A	DNMT3B	DPCD	DPCR1	DPP3	DR1	DRAP1	DSTNP4	DUSP4	DUX4	DUX4L17	DUXA	DVL2	E2F1	E2F4	E2F6	E2F7	E2F8	EBF1	EEF1DP1	EFEMP2	EFNA1	EFNA3	EFR3B	EGR1	EGR2	EGR3	EGR4	EHBP1L1	EHF	EIF1AD	EIF2B3	EIF3A	EIF3L	EIF4A1	ELF1	ELF3	ELF4	ELF5	ELK1	ELK3	ELK4	ELL	ELOVL3	ELP5	ELP6	EMX1	EMX2	EN1	EN2	ENO1	ENO2	ENO3	ENO4	ENPP7	ENTPD4	EP300	EP400	EPC1	EPC2	EPS8L2	ERCC2	ERF	ERG	ESR1	ESR2	ESRRA	ESRRB	ESX1	ETF1	ETHE1	ETS1	ETV1	ETV2	ETV3	ETV4	ETV5	ETV6	EWSR1-FLI1	EXOSC5	FAM114A1	FAM126B	FAM136A	FAM183CP	FAM208B	FAM213A	FAM219B	FAM227A	FAM65C	FAM89B	FBN2	FBXL15	FBXO18	FBXW12	FBXW4	FCF1P2	FCHO1	FEN1	FEV	FIBP	FIGLA	FKBP8	FLI1	FLOT1	FOS	FOS::JUN	FOS::JUNB	FOS::JUND	FOSB	FOSB::JUNB	FOSL1	FOSL1::JUN(var2)	FOSL1::JUND(var2)	FOSL2	FOSL2::JUN	FOSL2::JUN(var2)	FOSL2::JUNB(var2)	FOSL2::JUND	FOSL2::JUND(var2)	FOXA1	FOXB1	FOXC1	FOXC2	FOXD1	FOXD2	FOXF2	FOXG1	FOXH1	FOXI1	FOXK1	FOXK2	FOXL1	FOXO1	FOXO3	FOXO4	FOXO6	FOXP1	FOXP2	FOXP3	FUNDC2P4	FURIN	FXR2	GAB1	GABARAP	GABBR1	GABPA	GABPB1	GABPB1-AS1	GADD45GIP1	GAL3ST3	GALR3	GAPDHS	GAST	GATA1::TAL1	GATA2	GATA3	GATA5	GATA6	GATSL3	GBA	GBAP1	GBF1	GBX1	GBX2	GCG	GCGR	GCM1	GCM2	GDF15	GDI2	GEMIN5	GFM1	GFM2	GHRH	GHSR	GIP	GIPC1	GIPR	GIT1	GLI2	GLIS2	GLIS3	GLP1R	GMCL1	GMEB2	GNAI2P1	GNAI3	GNL1	GOLGA2	GOLGA2P4	GON4L	GORASP2	GOSR1	GOSR2	GP2	GPALPP1	GPBP1	GPI	GPS2	GRHL1	GRHL2	GRK5	GRK5-IT1	GSC	GSPT1	GSPT2	GSTZ1	GTF2H1	GTF2H4	GTPBP1	GTPBP3	GUCY2C	H1F0	H2AFJ	H2AFV	H2AFX	H2AFY	H2AFY2	H2AFZ	H2BFM	H2BFWT	HAUS6	HAUS8	HCAR1	HCAR2	HCAR3	HCG11	HCG14	HCG16	HCG18	HCG21	HCG4	HCG4B	HCG4P11	HCG4P3	HCG4P5	HCG9	HCN3	HDAC1	HDAC10	HDAC11	HDAC2	HDAC3	HDAC4	HDAC5	HDAC6	HDAC8	HDAC9	HDDC3	HDHD3	HECTD3	HES5	HES7	HESX1	HEY1	HEY2	HIC2	HIF1A	HINFP	HIST1H1B	HIST1H1C	HIST1H1D	HIST1H1E	HIST1H1PS1	HIST1H2AA	HIST1H2AC	HIST1H2AD	HIST1H2AG	HIST1H2AH	HIST1H2AI	HIST1H2AJ	HIST1H2APS3	HIST1H2APS4	HIST1H2BA	HIST1H2BC	HIST1H2BD	HIST1H2BJ	HIST1H2BK	HIST1H2BL	HIST1H2BN	HIST1H2BPS2	HIST1H3D	HIST1H3J	HIST1H4C	HIST1H4H	HIST1H4J	HIST1H4PS1	HIST2H2AB	HIST2H2AC	HIST2H2BE	HIST2H2BF	HIST3H2A	HIST3H2BB	HIST3H3	HIST4H4	HLA-A	HLA-DQB2	HLA-E	HLA-F	HLA-G	HLA-J	HLA-K	HLA-L	HLA-U	HLA-V	HLF	HMGB1P48	HMGN2P18	HMGN4	HNF1A	HNF1B	HNF4A	HNF4G	HOMER3	HOXA10	HOXA13	HOXA2	HOXC10	HOXC11	HOXC12	HOXC13	HOXD11	HOXD12	HPRT1	HPS5	HPS6	HRAS	HSD17B11	HSF1	HSF2	HSF4	HSPA9	ICMT	ID4	IER2	IER3	IFITM1	IFITM2	IFITM3	IFITM5	IL12RB1	IL15RA	IL27RA	IL2RA	IL6	IL6ST	IMP3	IMPA1	IMPA2	ING2	ING3	INHBB	INO80	INSC	INSM1	IRF1	IRF2	IRF2BPL	IRF3	IRF4	IRF5	IRF7	IRF8	IRF9	ISL2	ISX	ISYNA1	JAK3	JAZF1	JAZF1-AS1	JDP2	JDP2(var2)	JOSD1	JUN	JUN(var2)	JUN::JUNB	JUN::JUNB(var2)	JUNB	JUNB(var2)	JUND	JUND(var2)	KAT2B	KAT5	KCMF1	KCNB1	KCND1	KCND2	KCND3	KCNIP2	KCNIP2-AS1	KCNK7	KIAA1683	KIF3C	KIF9	KIF9-AS1	KLC2	KLC3	KLF13	KLF14	KLF16	KLF4	KLF5	KLF9	KLHL18	KLHL26	KLHL5	KPNB1	KRT18P4	KRT8P26	KRTCAP2	KXD1	LARP1P1	LBX1	LBX2	LDB1	LDB2	LDHAL6A	LDHAL6B	LDHB	LDHC	LGMN	LHX2	LHX6	LHX9	LIF	LIG3	LINC00589	LINC00881	LINC01001	LINC01258	LINC01259	LINC01273	LINC01511	LMAN1L	LMNA	LMNTD2	LMO2	LMO4	LMX1A	LMX1B	LPAR2	LPCAT1	LRFN4	LRRC2	LRRC56	LSM4	LTBP3	LTF	LYL1	MAF	MAF::NFE2	MAFF	MAFK	MAGOH	MAN1A1	MAN2A2	MAN2B2	MAN2C1	MAP1LC3BP1	MAP1S	MAP2K1P1	MAP3K11	MAP4	MARCH5	MAST3	MAST4	MAX	MAX::MYC	MBP	MCCD1P1	MCHR1	MCMBP	MCUR1	MDC1	MDC1-AS1	ME1	ME2	MEAF6	MEF2A	MEF2B	MEF2C	MEF2D	MEIS1	MEIS2	MEIS3	MEOX1	MEOX2	METAP1D	METTL8	MEX3A	MGA	MGAT1	MGAT3	MGAT3-AS1	MGEA5	MICALL1	MICD	MICF	MICG	MIEF1	MIER3	MIR1281	MIR1285-2	MIR1301	MIR181C	MIR181D	MIR210HG	MIR2115	MIR574	MIR638	MIR639	MIR645	MIR658	MIR659	MIR877	MITF	MIXL1	MKL1	MLX	MLXIPL	MMACHC	MNT	MORF4L1	MORF4L2	MPDU1	MPI	MPND	MRE11	MRGBP	MRI1	MRPL1	MRPL10	MRPL11	MRPL12	MRPL13	MRPL14	MRPL15	MRPL16	MRPL17	MRPL18	MRPL19	MRPL20	MRPL21	MRPL22	MRPL23	MRPL27	MRPL28	MRPL3	MRPL32	MRPL33	MRPL34	MRPL35	MRPL35P2	MRPL36	MRPL37	MRPL38	MRPL39	MRPL4	MRPL40	MRPL41	MRPL42	MRPL43	MRPL44	MRPL46	MRPL47	MRPL48	MRPL49	MRPL50	MRPL51	MRPL52	MRPL53	MRPL57	MRPL58	MRPL9	MRPS18A	MRPS18AP1	MRPS18B	MRPS18CP4	MRPS30	MRPS6	MRRF	MSC	MSH4	MSH5	MSI1	MSX1	MSX2	MTAP	MTF1	MTO1	MTX1	MUC1	MUS81	MVB12A	MXD1	MYB	MYBL1	MYBL2	MYBPC3	MYC	MYCN	MYEOV	MYF6	MYH13	MYH6	MYH7	MYH8	MYL1	MYL2	MYL3	MYL4	MYO18A	MYO9B	MYSM1	MZF1	MZF1(var2)	NACC1	NANOS3	NAPA	NAPB	NASP	NBEAL2	NCOR1	NCOR2	NDUFB1P1	NDUFB3	NDUFB7	NEIL1	NEIL2	NEURL4	NEUROD2	NEUROG2	NFATC2	NFATC3	NFE2	NFE2L2	NFIA	NFIC	NFIC::TLX1	NFIL3	NFIX	NFKB1	NFKB2	NFKBIE	NFYA	NFYB	NFYC	NHLH1	NIF3L1	NKAPL	NKD2	NKX2-3	NKX2-6	NKX2-8	NKX3-1	NKX3-2	NKX6-1	NKX6-2	NLRP6	NME6	NOL7	NOLC1	NOP56P1	NOTO	NPAS4	NPM3	NPS	NR1A4	NR1A4::RXRA	NR2C2	NR2F1	NR2F2	NR2F6	NR3C1	NR3C2	NR4A1	NR4A2	NR4A2::RXRA	NRADDP	NRBF2	NRF1	NRL	NRM	NRP1	NSF	NTN4	NUFIP1	NUFIP2	NUP214	OCEL1	ODF3	OGG1	OLIG1	OLIG2	OLIG3	OR4F2P	ORC2	OSM	OTX1	OTX2	OVOL1	OVOL1-AS1	P4HA2	PABPC1	PACS1	PACSIN2	PALM3	PAOX	PARD6B	PARP1	PAX4	PAX5	PAX7	PBX1	PBX2	PBX3	PBX4	PC	PCBP1	PCBP1-AS1	PCNA	PCNXL3	PCYOX1	PDGFB	PDHA1	PDHA2	PDHB	PDX1	PELI3	PFKL	PFKM	PFKP	PGAM2	PGBD1	PGK1	PGK2	PHC2	PHF12	PHF23	PHOX2A	PHRF1	PICK1	PIDD1	PIK3R1	PIK3R2	PIP4K2A	PITX3	PKIB	PKLR	PKM	PKN1	PKNOX1	PKNOX2	PKP3	PLA2G1B	PLA2G6	PLAG1	PLAUR	PLBD1	PLBD1-AS1	PLIN2	PLVAP	PLXND1	PMF1	PNKP	PNMA8B	PNPLA2	PODNL1	POLB	POLD1	POLDIP3	POLE	POLL	POLR2A	POLR2F	POMC	POU1F1	POU2F1	POU2F2	POU3F1	POU3F4	POU5F1	POU5F1B	POU6F2	PPARA::RXRA	PPARG	PPARG::RXRA	PPARGC1A	PPCDC	PPIL3	PPM1N	PPP1R10	PPP1R11	PPP1R18	PPRC1	PRC1	PRCC	PRDM1	PRDM4	PRDX1	PRDX3	PRDX5	PRKACA	PRKDC	PRM1	PRM2	PRM3	PROX1	PRR3	PRRX1	PRSS29P	PRSS44	PRSS50	PSAP	PSD	PSMA1	PSMA3	PSMA7	PSMA8	PSMB10	PSMB11	PSMB4	PSMB6	PSMB7	PSMB8	PSMB8-AS1	PSMB9	PSMC1	PSMC1P4	PSMD1	PSMD10	PSMD11	PSMD12	PSMD13	PSMD5	PSMD6	PSMD7	PSMD9	PTDSS2	PTGIS	PTH	PTH1R	PTHLH	PTMAP1	PTPN1	PTPN23	PVT1	RAB10	RAB11B	RAB1A	RAB1B	RAB25	RAB33B	RAB3A	RAD50	RANBP9	RANP1	RARA	RARA(var2)	RARA::RXRA	RARA::RXRG	RASSF7	RAX	RAX2	RBBP4	RBBP7	RBBP8	RBM14	RBM14-RBM4	RBM4	RBM4B	RBPJ	RBX1	RCCD1	RCE1	REL	RELA	RELB	RERE	REST	RFX1	RFX2	RFX3	RFX5	RGS10	RHOA	RHOXF1	RIC8A	RIN1	RING1	RIT1	RLN3	RN7SKP17	RN7SKP186	RN7SL12P	RN7SL309P	RN7SL354P	RN7SL363P	RN7SL445P	RN7SL636P	RN7SL672P	RN7SL749P	RN7SL838P	RN7SL870P	RNA5-8SP5	RNA5SP158	RNASE1	RNASEH2A	RNASEH2B	RNASEH2C	RNF114	RNF2	RNF4	RNH1	RNPS1	RNU1-84P	RNU4-34P	RNU4-39P	RNU4-63P	RNU5E-6P	RNU6-1005P	RNU6-1034P	RNU6-1165P	RNU6-1218P	RNU6-147P	RNU6-196P	RNU6-312P	RNU6-491P	RNU6-502P	RNU6-711P	RNU6-762P	RNU6-900P	RNU6-991P	RNU7-128P	RNU7-14P	RNU7-26P	RORA	RORA(var2)	RORB	RORC	RPL17P33	RPL18A	RPL3	RPL30P11	RPL36AP45	RPL5P34	RPL7P4	RPL7P52	RPLP2	RPP21	RPP25	RPS19BP1	RPS27P25	RPS6	RPS6KA1	RPS6KA3	RPSAP2	RRAGA	RREB1	RRP36	RSL24D1P1	RUNX1	RUNX2	RUNX3	RUSC1-AS1	RUVBL1	RUVBL2	RXRB	RXRG	SAMD1	SAMM50	SAP130	SAP18	SAP30	SAP30L	SARAF	SART1	SAT2	SBF2-AS1	SCAMP2	SCAMP3	SCAMP5	SCAP	SCARNA8	SCFD1	SCGB1C1	SCRT1	SCRT2	SCT	SCTR	SCYL1	SDHAP3	SEC22A	SEC22C	SEC23A	SEC23IP	SEM1	SEMA3C	SEMA3E	SEMA4A	SENP3	SEPT7-AS1	SESN2	SETD2	SF3A1	SF3B2	SFTA2	SGSM3	SHBG	SHOX	SIGIRR	SIK3-IT1	SIN3A	SIN3B	SIPA1	SIRT3	SIX1	SIX2	SLC22A5	SLC25A37	SLC25A44	SLC27A1	SLC2A4	SLC45A1	SLC9A8	SMAD2::SMAD3::SMAD4	SMAD3	SMARCA5	SMARCC1	SMG1	SMG5	SMG6	SMG7	SMG8	SMG9	SNAI1	SNAI2	SNORA52	SNORA65	SNORD83A	SNORD83B	SNRNP27	SNRPB	SNRPD1	SNRPFP1	SNRPFP4	SNRPG	SNUPN	SNX20	SNX32	SOD1	SOX10	SOX15	SOX21	SOX4	SOX9	SP1	SP2	SP3	SP4	SP8	SPATA2	SPDEF	SPI1	SPIB	SPIC	SPTAN1	SPTBN2	SREBF1	SREBF2	SREBF2(var2)	SRF	SRL	SRXN1	SRY	SSBP2	SSBP4	SSH1	SSH2	SSH3	SSR3	SSSCA1	ST13	STAT1	STAT1::STAT2	STAT3	STUB1	STX10	STX17	STX18	STX5	STX6	SUCLA2P1	SUDS3	SUMO1P1	SUN2	SWAP70	SYNE1	SYNE3	SYNGR1	SYT11	T	TAB1	TAL1::TCF3	TALDO1	TAOK1	TBC1D10A	TBP	TBX1	TBX2	TBX20	TBX21	TBX4	TBX5	TCAP	TCF3	TCTEX1D4	TDGF1	TEAD1	TEAD2	TEAD3	TEAD4	TEC	TECR	TEF	TERT	TFAP2A	TFAP2A(var2)	TFAP2A(var3)	TFAP2B	TFAP2B(var2)	TFAP2B(var3)	TFAP2C	TFAP2C(var2)	TFAP4	TFCP2	TFDP1	TFE3	TFEB	TFEC	TGIF1	TGIF2	THAP1	TIA1	TIAL1	TIMM22	TIPARP	TIPARP-AS1	TLK1	TLR1	TLR10	TLR6	TLX1	TMEM102	TMEM189	TMEM189-UBE2V1	TMEM241	TMEM80	TMIE	TMPOP1	TMSB4XP6	TNFSF10	TNFSF13	TNNC1	TNNC2	TNNI1	TNNI2	TNNI3	TNNT1	TNNT2	TNNT3	TNP2	TNRC6B	TOB2P1	TOMM20	TOMM22	TOMM40	TOMM5	TOMM6	TOMM7	TOMM70	TP53	TP63	TP73	TPI1	TPM1	TPM2	TPM3	TPM4	TRAF6	TRAP1	TRERNA1	TRIM26	TRIM31	TRIM31-AS1	TRIM38	TRIM39	TRMT1	TRPM7	TRRAP	TSG101	TSGA10IP	TSPO	TTN	TUBB	TWF1P1	TWIST1	TXN	UBA52	UBD	UBE2A	UBE2B	UBE2D3	UBE2D4	UBE2E1	UBE2E2	UBE2E3	UBE2G1	UBE2J1	UBE2K	UBE2L3	UBE2L5P	UBE2L6	UBE2N	UBE2R2	UBE2U	UBE2V1	UBE2V2	UBE2Z	UBLCP1	UBQLN4	UBXN8	UEVLD	ULK3	UNC45A	UNCX	UPF1	UPF2	UPF3A	UPF3B	UROD	USE1	USF1	USF2	USP14	USP17L2	USP8	UTP11	VAMP7	VARS2	VAV3	VAX1	VAX2	VDR	VENTX	VIP	VIPAS39	VIPR1	VIPR2	VN1R11P	VPS25P1	VPS26BP1	VPS29	VPS33B	VPS72	VSX1	VSX2	WBP1LP10	WBP2NL	XBP1	XIRP1	XPNPEP3	XPO1	XRCC1	YEATS4	YIF1A	YKT6	YY1	YY1AP1	YY2	ZBBX	ZBTB18	ZBTB33	ZBTB4	ZBTB7A	ZBTB7B	ZBTB7C	ZDHHC24	ZEB1	ZFPL1	ZIC1	ZIC3	ZIC4	ZKSCAN3	ZKSCAN4	ZKSCAN8	ZNF143	ZNF165	ZNF180	ZNF184	ZNF217	ZNF24	ZNF263	ZNF282	ZNF322	ZNF354C	ZNF506	ZNF575	ZNF589	ZNF740	ZNF860	ZNRD1	ZNRD1-AS1	ZSCAN12P1	ZSCAN16	ZSCAN26	ZSCAN31	ZSCAN4	ZSWIM4	ZSWIM5
fetal_thymus	ABCF1	ABHD15	ABHD8	ABT1	ACADVL	ACAP1	ACER2	ACSS1	ACTB	ACTC1	ACTL6A	ACTN2	ACTN3	ACTR1A	ADAM29	ADCY9	ADCYAP1	ADCYAP1R1	ADK	ADM	ADNP	ADRM1	ADSL	AK1	AK2	AK4	AK8	AK9	AKR1A1	ALDH1A3	ALDH3A1	ALDOA	ALDOB	ALDOC	ALOX12	ALS2CL	ALX3	AMPD3	ANG	ANGPTL4	ANKLE1	ANKRD13B	ANKRD16	ANKRD2	ANKRD33B-AS1	ANKRD54	ANKRD55	ANKRD63	ANO8	ANO9	ANXA4	AOX2P	AOX3P	AP2A2	AP5B1	AP5S1	AP5Z1	APBB1	APEX1	APOA1-AS	APOBEC3A	APOBEC3B	APOBEC3B-AS1	APOBEC3C	APOBEC3D	APOBEC3F	APOBEC3G	APOBEC3H	APOPT1	APRT	APTX	AR	ARAP3	ARC	ARFGAP3	ARHGAP32	ARHGDIG	ARHGEF2	ARID4B	ARNT	ARNT::HIF1A	ARRDC3	ASB13	ASCL1	ASF1B	ASH1L	ASH1L-AS1	ASH1L-IT1	ASPRV1	ASXL2	ATAD3B	ATAT1	ATF4	ATF7	ATF7IP	ATHL1	ATM	ATN1	ATOX1	ATP10D	ATP1B2	ATP5F1B	ATP7B	B3GNT3	B4GALNT4	B4GALT5	B4GAT1	BABAM1	BACH2	BAG3	BAIAP2L2	BANF1	BARHL2	BARX1	BATF3	BATF::JUN	BBS1	BCL11A	BCL3	BEST4	BET1	BET1L	BGLAP	BHLHA15	BHLHE22	BHLHE23	BHLHE40	BHLHE41	BICD1P1	BIK	BLM	BMI1	BRCC3	BRD8	BRD9P1	BRI3	BRMS1	BRMS1L	BST2	BSX	BTAF1	BTBD19	BTRC	BZW1	C10orf76	C11orf68	C11orf80	C15orf39	C15orf52	C19orf53	C19orf57	C19orf60	C19orf67	C1orf198	C1orf61	C22orf23	C2orf42	C5orf56	C6orf1	C6orf136	CABP7	CACNA1A	CALCA	CALCR	CASC11	CASC3	CASC8	CASP10	CASP7	CAT	CATSPER1	CATSPER3	CATSPER4	CBX2	CBX4	CBX6	CBX7	CBX8	CBY1	CC2D1A	CCDC12	CCDC124	CCDC130	CCDC157	CCDC62	CCDC85B	CCDC87	CCNB1IP1P1	CCND1	CCNE1	CCNG2	CCRL2	CCS	CCT3	CD180	CD248	CD97	CDC25A	CDC34	CDCA7	CDHR5	CDKN2C	CDNF	CDX1	CDX2	CEBPA	CEBPB	CEBPD	CEBPE	CEBPG	CENPA	CENPB	CERS1	CFL1	CFLAR	CFLAR-AS1	CHD4	CHEK2	CHST10	CIPC	CLDN7	CLEC2B	CLK1	CLK2	CLOCK	CLPTM1L	CNIH2	CNN2P1	CNPY2	COG3	COL26A1	COMMD3	COMMD4	COMP	COPE	COX5A	COX5BP7	COX6A1	COX6CP2	CPA5	CPLX3	CRACR2B	CREB1	CREB3	CREB5	CREBBP	CRLF1	CRTC3-AS1	CSK	CSNK1E	CSPG4	CSPG5	CST6	CTBP1	CTCF	CTCFL	CTDNEP1	CTSF	CTSW	CUEDC2	CXCL8	CYB5R3	CYBRD1	CYLD	DCAF15	DCAF17	DCUN1D5	DDA1	DDR1	DDR1-AS1	DDX17	DDX20	DDX39A	DDX39BP1	DDX49	DEAF1	DENND4C	DHX16	DLG4	DMAP1	DMC1	DNAJB1	DNAJB7	DNAJC1	DNAJC27	DNAJC27-AS1	DNAL4	DNASE1	DNM1P35	DNMT3A	DNMT3B	DPCD	DPCR1	DPP3	DR1	DRAM1	DRAP1	DSTNP4	DUSP4	DUX4	DUX4L17	DUXA	DVL2	E2F1	E2F4	E2F6	E2F7	E2F8	EBF1	EBLN1	EEF1DP1	EFEMP2	EFNA1	EFNA3	EFR3B	EGR1	EGR2	EGR3	EGR4	EHBP1L1	EHF	EIF1AD	EIF2B3	EIF3A	EIF3L	EIF4A1	ELF1	ELF3	ELF4	ELF5	ELK1	ELK3	ELK4	ELL	ELOVL3	ELP5	ELP6	EMX1	EMX2	EN1	EN2	ENO1	ENO2	ENO3	ENO4	ENPP7	ENTPD4	EOMES	EP300	EP400	EPC1	EPC2	EPS8L2	ERCC2	ERF	ERG	ESR1	ESR2	ESRRA	ESRRB	ESX1	ETF1	ETHE1	ETS1	ETV1	ETV2	ETV3	ETV4	ETV5	ETV6	EXOSC5	FAM114A1	FAM126B	FAM136A	FAM183CP	FAM208B	FAM213A	FAM219B	FAM227A	FAM45A	FAM89B	FBN2	FBXL15	FBXO18	FBXW12	FBXW4	FCF1P2	FCHO1	FEN1	FES	FEV	FGF11	FIBP	FIGLA	FKBP8	FLI1	FLOT1	FOS	FOS::JUN	FOS::JUN(var2)	FOS::JUNB	FOS::JUND	FOSB	FOSB::JUN	FOSB::JUNB	FOSB::JUNB(var2)	FOSL1	FOSL1::JUN	FOSL1::JUN(var2)	FOSL1::JUNB	FOSL1::JUND	FOSL1::JUND(var2)	FOSL2	FOSL2::JUN	FOSL2::JUN(var2)	FOSL2::JUNB	FOSL2::JUNB(var2)	FOSL2::JUND	FOSL2::JUND(var2)	FOXA1	FOXB1	FOXC1	FOXC2	FOXD1	FOXD2	FOXF2	FOXH1	FOXI1	FOXK1	FOXK2	FOXL1	FOXO1	FOXO3	FOXO4	FOXO6	FOXP1	FOXP2	FOXP3	FOXQ1	FUNDC2P4	FURIN	FXR2	GAB1	GABARAP	GABPA	GABPB1	GABPB1-AS1	GADD45GIP1	GAL3ST3	GALR3	GAPDHP37	GAPDHS	GAREML	GAST	GATA1::TAL1	GATA2	GATA3	GATA5	GATA6	GATSL3	GBA	GBAP1	GBF1	GBX1	GBX2	GCG	GCGR	GCM1	GCM2	GDF15	GDI2	GEMIN5	GFM1	GFM2	GHRH	GHSR	GIP	GIPC1	GIPR	GIT1	GLI2	GLIS2	GLIS3	GLMP	GLP1R	GMCL1	GMEB2	GNAI2P1	GNAI3	GNL1	GOLGA2	GON4L	GORASP2	GOSR1	GOSR2	GP2	GPALPP1	GPBP1	GPI	GPS2	GRHL1	GRHL2	GRK5	GRK5-IT1	GSC	GSC2	GSPT1	GSPT2	GSTZ1	GSX1	GTF2H1	GTF2H4	GTPBP1	GTPBP3	GUCY2C	H1F0	H2AFJ	H2AFV	H2AFX	H2AFY	H2AFY2	H2AFZ	H2BFM	H2BFWT	HAUS6	HAUS8	HCAR1	HCAR2	HCAR3	HCG11	HCG14	HCG15	HCG16	HCG18	HCG19P	HCG20	HCG21	HCG22	HCG4B	HCG4P11	HCG4P3	HCG4P5	HCG4P7	HCG9P5	HCN3	HDAC1	HDAC10	HDAC11	HDAC2	HDAC3	HDAC4	HDAC5	HDAC6	HDAC8	HDAC9	HDDC3	HDHD3	HECTD3	HES5	HES7	HESX1	HEY1	HEY2	HIC2	HIF1A	HINFP	HIST1H1B	HIST1H1C	HIST1H1D	HIST1H1E	HIST1H1PS1	HIST1H1T	HIST1H2AA	HIST1H2AC	HIST1H2AD	HIST1H2AG	HIST1H2AH	HIST1H2AI	HIST1H2AJ	HIST1H2APS3	HIST1H2APS4	HIST1H2BA	HIST1H2BC	HIST1H2BD	HIST1H2BJ	HIST1H2BK	HIST1H2BL	HIST1H2BN	HIST1H2BPS2	HIST1H3D	HIST1H3J	HIST1H4C	HIST1H4H	HIST1H4J	HIST1H4PS1	HIST2H2AB	HIST2H2AC	HIST2H2BE	HIST2H2BF	HIST3H2A	HIST3H2BB	HIST3H3	HIST4H4	HLA-A	HLA-DQB2	HLA-E	HLA-F	HLA-F-AS1	HLA-G	HLA-H	HLA-J	HLA-K	HLA-L	HLA-N	HLA-U	HLF	HMGB1P48	HMGN2P18	HMGN4	HNF1A	HNF1B	HNF4A	HNF4G	HOMER3	HORMAD2	HOXA10	HOXA13	HOXA2	HOXC10	HOXC11	HOXC12	HOXC13	HOXD11	HOXD12	HPRT1	HPS5	HPS6	HRAS	HSD17B11	HSF1	HSF2	HSF4	HSPA9	ICMT	ID4	IER2	IER3	IFITM1	IFITM2	IFITM3	IFITM5	IFITM9P	IL12RB1	IL15RA	IL27RA	IL2RA	IL6	IL6ST	IMP3	IMPA1	IMPA2	ING2	ING3	INHBB	INO80	INSC	INSM1	IRF1	IRF2	IRF2BPL	IRF3	IRF4	IRF5	IRF7	IRF8	IRF9	ISL2	ISX	ISYNA1	JAK3	JAZF1	JAZF1-AS1	JDP2	JDP2(var2)	JOSD1	JUN	JUN(var2)	JUN::JUNB	JUN::JUNB(var2)	JUNB	JUNB(var2)	JUND	JUND(var2)	KAT2B	KAT5	KCMF1	KCNB1	KCND1	KCND2	KCND3	KCNG1	KCNIP2	KCNIP2-AS1	KCNK7	KIAA1683	KIF3C	KIF9	KIF9-AS1	KLC2	KLC3	KLF13	KLF14	KLF16	KLF4	KLF5	KLF9	KLHL18	KLHL26	KLHL5	KPNB1	KRT8P26	KRTCAP2	KXD1	LARP1P1	LBX1	LBX2	LDB1	LDB2	LDHAL6A	LDHAL6B	LDHB	LDHC	LEPROTL1	LGMN	LHX2	LHX6	LIF	LIG3	LINC00533	LINC00578	LINC00589	LINC00881	LINC01001	LINC01065	LINC01258	LINC01259	LINC01270	LINC01272	LINC01273	LINC01511	LINC01556	LMAN1L	LMNA	LMNTD2	LMO2	LMO4	LMX1A	LMX1B	LPAR2	LPCAT1	LRFN4	LRP12	LRRC2	LRRC56	LSM4	LTBP3	LTF	LYL1	MAF	MAF::NFE2	MAFF	MAFK	MAGOH	MAN1A1	MAN2A2	MAN2B2	MAN2C1	MAP1LC3BP1	MAP2K1P1	MAP3K11	MAP4	MARCH5	MAST3	MAX	MAX::MYC	MBP	MCCD1P1	MCHR1	MCMBP	MCUR1	MDC1	MDC1-AS1	ME1	ME2	MEAF6	MEF2A	MEF2B	MEF2C	MEF2D	MEIS1	MEIS2	MEIS3	MEOX1	MEOX2	METAP1D	METTL8	MEX3A	MGA	MGAT1	MGAT3	MGAT3-AS1	MGEA5	MICALL1	MICC	MICF	MIER3	MIR1281	MIR1301	MIR210HG	MIR345	MIR555	MIR574	MIR631	MIR638	MIR639	MIR645	MIR658	MIR659	MIR877	MIR9-1	MITF	MIXL1	MKL1	MLX	MLXIPL	MMACHC	MNT	MORF4L1	MORF4L2	MPDU1	MPI	MPND	MRE11	MRGBP	MRI1	MRPL1	MRPL10	MRPL11	MRPL12	MRPL13	MRPL14	MRPL15	MRPL16	MRPL17	MRPL18	MRPL19	MRPL20	MRPL21	MRPL22	MRPL23	MRPL27	MRPL28	MRPL3	MRPL32	MRPL33	MRPL34	MRPL35	MRPL36	MRPL37	MRPL38	MRPL39	MRPL4	MRPL40	MRPL41	MRPL42	MRPL43	MRPL44	MRPL46	MRPL47	MRPL48	MRPL49	MRPL50	MRPL51	MRPL52	MRPL53	MRPL57	MRPL58	MRPL9	MRPS18A	MRPS18AP1	MRPS18B	MRPS18CP4	MRPS30	MRPS6	MRRF	MSC	MSH4	MSH5	MSI1	MSTO1	MSX1	MSX2	MTAP	MTF1	MTMR3	MTO1	MTX1	MUC1	MUC21	MUS81	MVB12A	MXD1	MXI1	MYB	MYBL1	MYBL2	MYBPC3	MYC	MYCN	MYDGF	MYEOV	MYF6	MYH13	MYH6	MYH7	MYH8	MYL1	MYL2	MYL3	MYL4	MYO18A	MYO9B	MYSM1	MZF1	MZF1(var2)	NACC1	NANOS3	NAPA	NAPB	NASP	NBEAL2	NCOR1	NCOR2	NDUFB1P1	NDUFB3	NDUFB7	NEFH	NEIL1	NEIL2	NEURL4	NEUROD1	NEUROD2	NEUROG2	NFATC2	NFATC3	NFE2	NFE2L2	NFIA	NFIC	NFIC::TLX1	NFIL3	NFIX	NFKB1	NFKB2	NFKBIE	NFYA	NFYB	NFYC	NHLH1	NIF3L1	NKAPL	NKD2	NKX2-3	NKX2-8	NKX3-1	NKX3-2	NKX6-2	NLRP6	NME6	NOL7	NOLC1	NOP56P1	NOTO	NPAS4	NPM3	NPS	NPTXR	NR1A4	NR1A4::RXRA	NR2C2	NR2F1	NR2F2	NR2F6	NR3C1	NR3C2	NR4A1	NR4A2	NR4A2::RXRA	NRADDP	NRBF2	NREP	NRF1	NRL	NRM	NRP1	NSF	NTN4	NUFIP1	NUFIP2	NUP214	OCEL1	ODF3	ODF3L1	OGG1	OLIG1	OLIG2	OLIG3	OR4F2P	ORC2	OSM	OTX1	OTX2	OVOL1	P4HA2	PABPC1	PACS1	PACSIN2	PAIP1P1	PAOX	PARD6B	PARP1	PAX1	PAX4	PAX5	PAX9	PBX1	PBX2	PBX3	PBX4	PC	PCAT2	PCBP1	PCBP1-AS1	PCNA	PCNXL3	PCYOX1	PDGFB	PDHA1	PDHA2	PDHB	PDX1	PELI3	PFKL	PFKM	PFKP	PGAM2	PGBD1	PGK1	PGK2	PGPEP1	PHC2	PHF12	PHF23	PHGR1	PHOX2A	PHRF1	PICK1	PIDD1	PIK3R1	PIK3R2	PIP4K2A	PITX3	PKIB	PKLR	PKM	PKN1	PKNOX1	PKNOX2	PKP3	PLA2G1B	PLA2G6	PLAG1	PLAUR	PLCB2-AS1	PLEKHF1	PLIN2	PLVAP	PLXND1	PMF1	PNKP	PNMA8B	PNPLA2	PODNL1	POLB	POLD1	POLDIP3	POLE	POLL	POLR2A	POLR2F	POM121L2	POMC	POU1F1	POU2F1	POU2F2	POU3F1	POU3F2	POU3F4	POU5F1	POU5F1B	POU5F1P4	POU6F2	PPARA::RXRA	PPARG	PPARG::RXRA	PPARGC1A	PPCDC	PPIL1P1	PPIL3	PPP1R10	PPP1R11	PPP1R18	PPP1R2P2	PPRC1	PRC1	PRCC	PRDM1	PRDX1	PRDX3	PRDX3P1	PRDX5	PRKACA	PRKDC	PRM1	PRM2	PRM3	PROX1	PRR3	PRRG4	PRSS42	PRSS44	PRSS45	PRSS50	PSAP	PSD	PSMA1	PSMA3	PSMA7	PSMA8	PSMB10	PSMB11	PSMB4	PSMB6	PSMB7	PSMB8	PSMB8-AS1	PSMB9	PSMC1	PSMC1P4	PSMD1	PSMD10	PSMD11	PSMD12	PSMD13	PSMD5	PSMD6	PSMD7	PSMD9	PTDSS2	PTGIS	PTH	PTH1R	PTHLH	PTMAP1	PTPN1	PTPN23	PTPN9	PVT1	RAB10	RAB11B	RAB1A	RAB1B	RAB25	RAB33B	RAB3A	RAD50	RANBP9	RANP1	RARA	RARA(var2)	RARA::RXRA	RARA::RXRG	RASSF7	RAX	RAX2	RBBP4	RBBP7	RBBP8	RBM14	RBM14-RBM4	RBM4	RBM4B	RBPJ	RBX1	RCCD1	RCE1	REL	RELA	RELB	RERE	REST	RFX1	RFX2	RFX3	RFX4	RFX5	RGS10	RHOA	RHOXF1	RIC8A	RIN1	RING1	RIT1	RLN3	RN7SKP17	RN7SKP186	RN7SL12P	RN7SL309P	RN7SL354P	RN7SL363P	RN7SL445P	RN7SL672P	RN7SL745P	RN7SL838P	RN7SL870P	RNA5-8SP5	RNA5SP115	RNA5SP158	RNA5SP184	RNA5SP185	RNA5SP47	RNASE1	RNASEH2A	RNASEH2B	RNASEH2C	RNF114	RNF2	RNF39	RNF4	RNH1	RNPS1	RNU1-7P	RNU4-34P	RNU4-39P	RNU4-63P	RNU5E-6P	RNU6-1005P	RNU6-106P	RNU6-1165P	RNU6-1218P	RNU6-1297P	RNU6-196P	RNU6-264P	RNU6-299P	RNU6-312P	RNU6-379P	RNU6-447P	RNU6-491P	RNU6-502P	RNU6-543P	RNU6-645P	RNU6-756P	RNU6-762P	RNU6-919P	RNU6-942P	RNU7-128P	RNU7-165P	RNU7-26P	RORA	RORA(var2)	RORB	RORC	RPL13P	RPL13P4	RPL17P22	RPL17P33	RPL18A	RPL23AP1	RPL3	RPL30P11	RPL36AP45	RPL7P4	RPL7P52	RPLP2	RPP21	RPP25	RPS19BP1	RPS27P25	RPS6	RPS6KA1	RPS6KA3	RPSAP2	RRAGA	RREB1	RRP36	RTP3	RUNX1	RUNX2	RUNX3	RUSC1-AS1	RUVBL1	RUVBL2	RXRB	RXRG	SAMD1	SAMM50	SAP130	SAP18	SAP30	SAP30L	SARAF	SART1	SAT2	SBF2-AS1	SCAMP2	SCAMP3	SCAMP5	SCAP	SCARNA8	SCFD1	SCGB1C1	SCRT1	SCRT2	SCT	SCTR	SCYL1	SDHAP3	SEC22A	SEC22C	SEC23A	SEC23IP	SEM1	SEMA3C	SEMA3E	SEMA4A	SENP3	SEPT7-AS1	SESN2	SETD2	SF3A1	SF3B2	SFTA2	SFXN4	SGSM3	SHBG	SHOX	SIGIRR	SIK3-IT1	SIN3A	SIN3B	SIPA1	SIRT3	SIX1	SIX2	SLC12A7	SLC16A8	SLC22A4	SLC22A5	SLC25A17	SLC25A22	SLC25A37	SLC25A44	SLC27A1	SLC29A2	SLC2A4	SLC35G6	SLC45A1	SLC9A8	SMAD2::SMAD3::SMAD4	SMAD3	SMARCA5	SMARCC1	SMARCE1P6	SMG1	SMG5	SMG6	SMG7	SMG8	SMG9	SNAI1	SNAI2	SNORA48	SNORA52	SNORA74A	SNORD10	SNORD83A	SNRNP27	SNRPB	SNRPD1	SNRPFP1	SNRPFP4	SNRPG	SNUPN	SNX20	SNX32	SOD1	SOX10	SOX15	SOX21	SOX4	SOX9	SP1	SP2	SP3	SP4	SP8	SPATA2	SPDEF	SPI1	SPIB	SPIC	SPRY4	SPTAN1	SPTBN2	SREBF1	SREBF2	SREBF2(var2)	SRF	SRL	SRXN1	SRY	SSBP2	SSBP4	SSH1	SSH2	SSH3	SSR3	SSSCA1	ST13	STAT1	STAT1::STAT2	STAT3	STUB1	STX10	STX17	STX18	STX5	STX6	SUCLA2P1	SUDS3	SUN2	SWAP70	SYNE1	SYNE3	SYNGR1	SYT11	T	TAB1	TAL1::TCF3	TALDO1	TAOK1	TATDN1P1	TBC1D10A	TBP	TBR1	TBX1	TBX19	TBX2	TBX21	TBX4	TBX5	TCAP	TCF3	TCTEX1D4	TDGF1	TEAD1	TEAD2	TEAD3	TEAD4	TEC	TECPR1	TECR	TEF	TERT	TFAP2A	TFAP2A(var2)	TFAP2A(var3)	TFAP2B	TFAP2B(var2)	TFAP2B(var3)	TFAP2C	TFAP2C(var2)	TFAP2C(var3)	TFAP4	TFCP2	TFDP1	TFE3	TFEB	TFEC	TGIF1	TGIF2	THAP1	TIA1	TIAL1	TIMM22	TIPARP	TIPARP-AS1	TLK1	TLR1	TLR10	TLR6	TLX1	TMEM102	TMEM156	TMEM184B	TMEM189	TMEM189-UBE2V1	TMEM241	TMEM59L	TMEM63C	TMEM80	TMIE	TMPOP1	TNFSF10	TNFSF12	TNFSF12-TNFSF13	TNFSF13	TNNC1	TNNC2	TNNI1	TNNI2	TNNI3	TNNT1	TNNT2	TNNT3	TNP2	TNRC6B	TOMM20	TOMM22	TOMM40	TOMM5	TOMM6	TOMM7	TOMM70	TP53	TP53I13	TP63	TP73	TPI1	TPM1	TPM2	TPM3	TPM4	TRAF6	TRAP1	TRERNA1	TRIM15	TRIM26	TRIM26BP	TRIM27	TRIM31	TRIM31-AS1	TRIM38	TRIM39	TRMT1	TRPM7	TRRAP	TSG101	TSGA10IP	TSPAN14	TSPO	TTLL1	TTN	TUBB	TWIST1	TXN	UBA52	UBD	UBE2A	UBE2B	UBE2D3	UBE2D4	UBE2E1	UBE2E2	UBE2E3	UBE2G1	UBE2J1	UBE2K	UBE2L3	UBE2L5P	UBE2L6	UBE2N	UBE2R2	UBE2U	UBE2V1	UBE2V2	UBE2Z	UBLCP1	UBQLN1P1	UBQLN4	UEVLD	ULK3	UNC45A	UPF1	UPF2	UPF3A	UPF3B	UROD	USE1	USF1	USF2	USP14	USP17L2	USP8	UTP11	VAMP7	VARS2	VAV3	VAX1	VAX2	VDR	VENTX	VIP	VIPAS39	VIPR1	VIPR2	VN1R11P	VPS25P1	VPS26BP1	VPS29	VPS33B	VPS72	VSX1	VSX2	WBP1LP10	WBP2NL	XBP1	XIRP1	XPNPEP3	XPO1	XRCC1	YBX2	YEATS4	YIF1A	YKT6	YY1	YY1AP1	YY2	ZBBX	ZBTB18	ZBTB33	ZBTB4	ZBTB7A	ZBTB7B	ZBTB7C	ZDHHC24	ZEB1	ZFPL1	ZIC4	ZKSCAN3	ZKSCAN4	ZKSCAN8	ZNF14	ZNF143	ZNF165	ZNF180	ZNF184	ZNF217	ZNF24	ZNF263	ZNF282	ZNF283	ZNF311	ZNF322	ZNF354C	ZNF506	ZNF575	ZNF589	ZNF704	ZNF740	ZNF860	ZNF90P2	ZNRD1	ZNRD1-AS1	ZSCAN16	ZSCAN26	ZSCAN31	ZSCAN4	ZSWIM4	ZSWIM5
cd4_primary_cells	ABCF1	ABHD8	ABT1	ACADVL	ACAP1	ACER2	ACSS1	ACTB	ACTC1	ACTL6A	ACTN2	ACTN3	ACTR1A	ADAM15	ADCY9	ADCYAP1	ADCYAP1R1	ADK	ADM	ADNP	ADRM1	ADSL	AK1	AK2	AK4	AK8	AK9	AKR1A1	ALDH1A3	ALDH3A1	ALDOA	ALDOB	ALDOC	ALOX12	ALS2CL	ALX3	AMPD3	ANG	ANGPTL4	ANKLE1	ANKRD13B	ANKRD16	ANKRD33B-AS1	ANKRD54	ANKRD55	ANO1	ANO8	ANO9	ANXA4	AP2A2	AP5B1	AP5S1	AP5Z1	APBB1	APEX1	APOA1-AS	APOBEC3A	APOBEC3B	APOBEC3B-AS1	APOBEC3C	APOBEC3D	APOBEC3F	APOBEC3G	APOBEC3H	APOPT1	APRT	APTX	AR	ARAP3	ARFGAP3	ARHGAP32	ARHGDIG	ARHGEF2	ARID4B	ARNT	ARNT::HIF1A	ARRDC3	ASB13	ASCL1	ASF1B	ASH1L	ASH1L-AS1	ASH1L-IT1	ASPRV1	ASXL2	ATAD3B	ATAT1	ATF4	ATF7	ATF7IP	ATHL1	ATM	ATN1	ATOX1	ATP1B2	ATP5F1B	ATP7B	B3GNT3	B4GALNT4	B4GALT5	B4GAT1	BABAM1	BACH2	BAG3	BAIAP2L2	BANF1	BARHL2	BATF3	BATF::JUN	BBS1	BCL3	BEST4	BET1	BET1L	BGLAP	BHLHA15	BHLHE23	BHLHE40	BHLHE41	BIK	BLM	BMI1	BRCC3	BRD8	BRI3	BRMS1	BRMS1L	BST2	BTAF1	BTBD19	BTRC	BZW1	C10orf76	C11orf68	C11orf80	C15orf39	C19orf53	C19orf57	C19orf67	C1orf198	C1orf61	C22orf23	C2orf42	C5orf56	C6orf1	C6orf136	CACNA1A	CACNA1I	CALCA	CALCR	CASC11	CASC3	CASP10	CASP7	CAT	CATSPER1	CATSPER3	CATSPER4	CBX2	CBX4	CBX6	CBX7	CBX8	CBY1	CC2D1A	CCDC12	CCDC124	CCDC130	CCDC157	CCDC62	CCDC85B	CCDC87	CCNB1IP1P1	CCND1	CCNE1	CCNG2	CCRL2	CCS	CCT3	CD180	CD68	CD97	CDC25A	CDC34	CDHR5	CDKN2A-AS1	CDKN2C	CDNF	CDX1	CDX2	CEBPA	CEBPB	CEBPD	CEBPE	CEBPG	CENPA	CENPB	CFL1	CFLAR	CFLAR-AS1	CHD4	CHEK2	CIPC	CLDN7	CLEC2B	CLK1	CLK2	CLOCK	CLPTM1L	CNIH2	CNN2P1	CNPY2	COG3	COL26A1	COMMD3	COMMD4	COMP	COPE	COX5A	COX5BP7	COX6A1	COX6CP2	CPLX3	CRACR2B	CREB1	CREB3	CREB5	CREBBP	CRLF1	CRTC3-AS1	CRYBA1	CSK	CSNK1E	CSPG5	CST6	CTBP1	CTCF	CTCFL	CTDNEP1	CTSF	CTSW	CUEDC2	CXCL8	CYB5R3	CYLD	DCAF15	DCAF17	DCUN1D5	DDA1	DDR1	DDR1-AS1	DDX17	DDX20	DDX39A	DDX39BP1	DDX49	DEAF1	DENND4C	DHX16	DLG4	DMAP1	DMC1	DMRT3	DNAJB1	DNAJB7	DNAJC1	DNAJC27	DNAJC27-AS1	DNAL4	DNM1P35	DNMT3A	DNMT3B	DPCD	DPCR1	DPP3	DR1	DRAM1	DRAP1	DSTNP4	DUSP4	DUX4	DUX4L17	DUXA	DVL2	E2F1	E2F4	E2F6	E2F7	E2F8	EBF1	EEF1DP1	EFEMP2	EFNA1	EFNA3	EFR3B	EGR1	EGR2	EGR3	EGR4	EHBP1L1	EHF	EIF1AD	EIF2B3	EIF3A	EIF3L	EIF4A1	ELF1	ELF3	ELF4	ELF5	ELK1	ELK3	ELK4	ELL	ELOVL3	ELP5	ELP6	EMX1	EMX2	EN1	EN2	ENO1	ENO2	ENO3	ENO4	ENPP7	ENTPD4	EP300	EP400	EPC1	EPC2	EPS8L2	ERCC2	ERF	ERG	ESR1	ESR2	ESRRA	ESRRB	ESX1	ETF1	ETHE1	ETS1	ETV1	ETV2	ETV3	ETV4	ETV5	ETV6	EXOSC5	FAM114A1	FAM126B	FAM136A	FAM208B	FAM213A	FAM219B	FAM227A	FAM45A	FAM65C	FAM89B	FBN2	FBXL15	FBXO18	FBXW12	FBXW4	FCF1P2	FCHO1	FEN1	FES	FEV	FGF11	FIBP	FIGLA	FKBP8	FLI1	FLOT1	FOS	FOS::JUN	FOS::JUN(var2)	FOS::JUNB	FOS::JUND	FOSB	FOSB::JUN	FOSB::JUNB	FOSB::JUNB(var2)	FOSL1	FOSL1::JUN	FOSL1::JUN(var2)	FOSL1::JUNB	FOSL1::JUND	FOSL1::JUND(var2)	FOSL2	FOSL2::JUN	FOSL2::JUN(var2)	FOSL2::JUNB	FOSL2::JUNB(var2)	FOSL2::JUND	FOSL2::JUND(var2)	FOXA1	FOXB1	FOXC1	FOXC2	FOXD1	FOXD2	FOXF2	FOXG1	FOXH1	FOXI1	FOXK1	FOXK2	FOXL1	FOXO1	FOXO3	FOXO4	FOXO6	FOXP1	FOXP2	FOXP3	FUNDC2P4	FURIN	FXR2	GAB1	GABARAP	GABBR1	GABPA	GABPB1	GABPB1-AS1	GADD45GIP1	GAL3ST3	GALR3	GAPDHS	GAREML	GAST	GATA1::TAL1	GATA2	GATA3	GATA5	GATA6	GATSL3	GBA	GBAP1	GBF1	GBX1	GBX2	GCG	GCGR	GCM1	GCM2	GDF15	GDI2	GEMIN5	GFM1	GFM2	GHRH	GHSR	GIP	GIPC1	GIPR	GIT1	GLI2	GLIS2	GLIS3	GLMP	GLP1R	GMCL1	GMEB2	GNAI2P1	GNAI3	GNL1	GOLGA2	GON4L	GORASP2	GOSR1	GOSR2	GP2	GPALPP1	GPBP1	GPI	GPS2	GRHL1	GRHL2	GRK5	GRK5-IT1	GSC	GSPT1	GSPT2	GSTZ1	GSX1	GTF2H1	GTF2H4	GTPBP1	GTPBP3	GUCY2C	H1F0	H2AFJ	H2AFV	H2AFX	H2AFY	H2AFY2	H2AFZ	H2BFM	H2BFWT	HAUS6	HAUS8	HCG11	HCG14	HCG15	HCG16	HCG18	HCG19P	HCG20	HCG21	HCG4	HCG4B	HCG4P11	HCG4P3	HCG4P5	HCG4P7	HCG9	HCG9P5	HCN3	HDAC1	HDAC10	HDAC11	HDAC2	HDAC3	HDAC4	HDAC5	HDAC6	HDAC8	HDAC9	HDDC3	HDHD3	HECTD3	HES5	HES7	HESX1	HEY1	HEY2	HIF1A	HINFP	HIST1H1B	HIST1H1C	HIST1H1D	HIST1H1E	HIST1H1PS1	HIST1H2AA	HIST1H2AC	HIST1H2AD	HIST1H2AG	HIST1H2AH	HIST1H2AI	HIST1H2AJ	HIST1H2APS3	HIST1H2APS4	HIST1H2BA	HIST1H2BC	HIST1H2BD	HIST1H2BJ	HIST1H2BK	HIST1H2BL	HIST1H2BN	HIST1H2BPS2	HIST1H3D	HIST1H3J	HIST1H4C	HIST1H4H	HIST1H4J	HIST1H4PS1	HIST2H2AB	HIST2H2AC	HIST2H2BE	HIST2H2BF	HIST3H2A	HIST3H2BB	HIST3H3	HIST4H4	HLA-A	HLA-DQB2	HLA-E	HLA-F	HLA-F-AS1	HLA-G	HLA-H	HLA-J	HLA-K	HLA-L	HLA-N	HLA-U	HLA-V	HLF	HMGB1P48	HMGN1P14	HMGN1P17	HMGN2P18	HMGN4	HNF1A	HNF1B	HNF4A	HNF4G	HOMER3	HOXA10	HOXA13	HOXA2	HOXC10	HOXC11	HOXC12	HOXC13	HOXD11	HOXD12	HPRT1	HPS5	HPS6	HRAS	HSD17B11	HSF1	HSF2	HSF4	HSPA9	ICMT	IER2	IER3	IFITM1	IFITM2	IFITM3	IFITM4P	IFITM5	IL12RB1	IL15RA	IL27RA	IL2RA	IL6	IL6ST	IMP3	IMPA1	IMPA2	IMPDH1P10	ING2	ING3	INHBB	INO80	INSC	INSM1	IRF1	IRF2	IRF2BPL	IRF3	IRF4	IRF5	IRF7	IRF8	IRF9	ISL2	ISX	ISYNA1	JAK3	JAZF1	JAZF1-AS1	JDP2	JDP2(var2)	JOSD1	JUN	JUN(var2)	JUN::JUNB	JUN::JUNB(var2)	JUNB	JUNB(var2)	JUND	JUND(var2)	KAT2B	KAT5	KCMF1	KCNB1	KCND1	KCND2	KCND3	KCNIP2	KCNIP2-AS1	KCNK7	KCNN4	KIAA1683	KIF3C	KIF9	KIF9-AS1	KLC2	KLC3	KLF13	KLF16	KLF4	KLF5	KLF9	KLHL18	KLHL26	KLHL5	KPNB1	KRT18P4	KRT8P26	KRTCAP2	KXD1	LBX1	LBX2	LDB1	LDB2	LDHAL6A	LDHAL6B	LDHB	LDHC	LEPROTL1	LGMN	LHX2	LHX6	LHX9	LIF	LIG3	LINC00589	LINC00881	LINC01001	LINC01258	LINC01259	LINC01270	LINC01272	LINC01273	LINC01556	LMAN1L	LMNA	LMNTD2	LMO2	LMO4	LMX1A	LMX1B	LPAR2	LPCAT1	LRFN4	LRP12	LRRC2	LRRC56	LSM4	LTBP3	LTF	LYL1	MAF	MAF::NFE2	MAFF	MAFK	MAGOH	MAN1A1	MAN2A2	MAN2B2	MAN2C1	MAP1LC3BP1	MAP1S	MAP2K1P1	MAP3K11	MAP4	MARCH5	MAST2	MAST3	MAX	MAX::MYC	MBP	MCCD1P1	MCHR1	MCMBP	MCUR1	MDC1	MDC1-AS1	ME1	ME2	MEAF6	MEF2A	MEF2B	MEF2C	MEF2D	MEIS1	MEIS2	MEIS3	MEOX1	MEOX2	METAP1D	METTL8	MEX3A	MGA	MGAT1	MGAT3	MGAT3-AS1	MGEA5	MICALL1	MICC	MICF	MIEF1	MIER3	MIR1281	MIR1285-2	MIR1301	MIR210HG	MIR2115	MIR324	MIR555	MIR574	MIR631	MIR638	MIR639	MIR645	MIR658	MIR659	MIR877	MIR9-1	MITF	MIXL1	MKL1	MLX	MLXIPL	MMACHC	MNT	MORF4L1	MORF4L2	MPDU1	MPI	MPND	MRE11	MRGBP	MRI1	MRPL1	MRPL10	MRPL11	MRPL12	MRPL13	MRPL14	MRPL15	MRPL16	MRPL17	MRPL18	MRPL19	MRPL20	MRPL21	MRPL22	MRPL23	MRPL27	MRPL28	MRPL3	MRPL32	MRPL33	MRPL34	MRPL35	MRPL35P2	MRPL36	MRPL37	MRPL38	MRPL39	MRPL4	MRPL40	MRPL41	MRPL42	MRPL43	MRPL44	MRPL46	MRPL47	MRPL48	MRPL49	MRPL50	MRPL51	MRPL52	MRPL53	MRPL57	MRPL58	MRPL9	MRPS18A	MRPS18AP1	MRPS18B	MRPS18CP4	MRPS30	MRPS6	MRRF	MSH4	MSH5	MSTO1	MSX2	MTAP	MTF1	MTMR3	MTO1	MTX1	MUC1	MUC21	MUS81	MVB12A	MXD1	MXI1	MYB	MYBL1	MYBL2	MYBPC3	MYC	MYCN	MYDGF	MYEOV	MYF6	MYH13	MYH6	MYH7	MYH8	MYL1	MYL2	MYL3	MYL4	MYO18A	MYO9B	MYSM1	MZF1	MZF1(var2)	NACC1	NANOS3	NAPA	NAPB	NASP	NBEAL2	NCOR1	NCOR2	NDUFB1P1	NDUFB3	NDUFB7	NEIL1	NEIL2	NEURL4	NEUROD1	NEUROD2	NEUROG2	NFATC2	NFATC3	NFE2	NFE2L2	NFIC	NFIC::TLX1	NFIL3	NFKB1	NFKB2	NFKBIE	NFYA	NFYB	NFYC	NHLH1	NIF3L1	NKAPL	NKD2	NKX2-6	NKX3-1	NKX3-2	NKX6-1	NKX6-2	NLRP6	NME6	NOL7	NOLC1	NOP56P1	NOTO	NPAS4	NPM3	NPS	NPTXR	NR1A4	NR1A4::RXRA	NR2C2	NR2F1	NR2F2	NR2F6	NR3C1	NR3C2	NR4A1	NR4A2	NR4A2::RXRA	NRADDP	NRBF2	NREP	NRF1	NRL	NRM	NRP1	NSF	NTN4	NUFIP1	NUFIP2	NUP214	OCEL1	ODF3	ODF3L1	OGG1	OLIG2	OR2H2	OR2I1P	OR4F2P	ORC2	OSM	OTX1	OTX2	OVOL1	OVOL1-AS1	P4HA2	PABPC1	PACS1	PACSIN2	PAIP1P1	PALM3	PAOX	PARD6B	PARP1	PAX1	PAX4	PAX5	PAX7	PAX9	PBX1	PBX2	PBX3	PBX4	PC	PCBP1	PCBP1-AS1	PCNA	PCNXL3	PCYOX1	PDGFB	PDHA1	PDHA2	PDHB	PDX1	PELI3	PFKL	PFKM	PFKP	PGAM2	PGBD1	PGK1	PGK2	PHC2	PHF12	PHF23	PHOX2A	PHRF1	PICK1	PIDD1	PIK3R1	PIK3R2	PIP4K2A	PITX3	PKIB	PKLR	PKM	PKN1	PKNOX1	PKNOX2	PKP3	PLA2G1B	PLA2G6	PLAG1	PLAUR	PLBD1	PLEKHF1	PLIN2	PLXND1	PMF1	PNKP	PNMA8B	PNPLA2	PODNL1	POLB	POLD1	POLDIP3	POLE	POLL	POLR2A	POLR2F	POMC	POU1F1	POU2F1	POU2F2	POU3F1	POU3F2	POU3F4	POU5F1	POU5F1B	POU5F1P4	POU6F2	PPARA::RXRA	PPARG	PPARG::RXRA	PPARGC1A	PPCDC	PPIL3	PPM1N	PPP1R10	PPP1R11	PPP1R18	PPRC1	PRC1	PRCC	PRDM1	PRDM4	PRDX1	PRDX3	PRDX5	PRKACA	PRKDC	PRM1	PRM2	PRM3	PROX1	PRR3	PRRX1	PRSS42	PRSS44	PRSS45	PRSS50	PSAP	PSD	PSMA1	PSMA3	PSMA7	PSMA8	PSMB10	PSMB11	PSMB4	PSMB6	PSMB7	PSMB8	PSMB8-AS1	PSMB9	PSMC1	PSMC1P4	PSMD1	PSMD10	PSMD11	PSMD12	PSMD13	PSMD5	PSMD6	PSMD7	PSMD9	PTDSS2	PTGER1	PTGES3P2	PTGIS	PTH	PTH1R	PTHLH	PTMAP1	PTPN1	PTPN23	PTPN9	PVT1	RAB10	RAB11B	RAB1A	RAB1B	RAB25	RAB33B	RAB3A	RAD50	RANBP9	RANP1	RARA	RARA(var2)	RARA::RXRA	RARA::RXRG	RASSF7	RAX	RAX2	RBBP4	RBBP7	RBBP8	RBM14	RBM14-RBM4	RBM4	RBM4B	RBPJ	RBX1	RCCD1	RCE1	REL	RELA	RELB	RERE	REST	RFX1	RFX2	RFX3	RFX4	RFX5	RGS10	RHOA	RHOXF1	RIC8A	RIN1	RING1	RIT1	RLN3	RN7SKP134	RN7SKP17	RN7SKP186	RN7SL12P	RN7SL309P	RN7SL354P	RN7SL363P	RN7SL445P	RN7SL636P	RN7SL672P	RN7SL749P	RN7SL838P	RN7SL870P	RNA5SP158	RNA5SP184	RNA5SP185	RNASE1	RNASEH2A	RNASEH2B	RNASEH2C	RNF114	RNF2	RNF4	RNH1	RNPS1	RNU4-34P	RNU4-39P	RNU4-63P	RNU5E-6P	RNU6-1005P	RNU6-106P	RNU6-1218P	RNU6-1297P	RNU6-147P	RNU6-196P	RNU6-264P	RNU6-299P	RNU6-312P	RNU6-379P	RNU6-447P	RNU6-491P	RNU6-502P	RNU6-539P	RNU6-543P	RNU6-756P	RNU6-762P	RNU6-919P	RNU6-942P	RNU6-991P	RNU7-128P	RNU7-14P	RNU7-26P	RNU7-45P	RORA	RORA(var2)	RORB	RORC	RPL13P	RPL13P4	RPL17P22	RPL17P33	RPL18A	RPL3	RPL30P11	RPL36AP45	RPL7P4	RPL7P52	RPLP2	RPP21	RPP25	RPS19BP1	RPS6	RPS6KA1	RPS6KA3	RPSAP2	RRAGA	RREB1	RRP36	RSL24D1P1	RTP3	RUNX1	RUNX2	RUNX3	RUSC1-AS1	RUVBL1	RUVBL2	RXRB	RXRG	SAMD1	SAMM50	SAP130	SAP18	SAP30	SAP30L	SARAF	SART1	SAT2	SBF2-AS1	SCAMP2	SCAMP3	SCAMP5	SCAP	SCARNA8	SCFD1	SCGB1C1	SCRT1	SCT	SCTR	SCYL1	SEC22A	SEC22C	SEC23A	SEC23IP	SEM1	SEMA3C	SEMA3E	SEMA4A	SENP3	SEPT7-AS1	SESN2	SETD2	SF3A1	SF3B2	SFTA2	SFXN4	SGSM3	SHBG	SHOX	SIGIRR	SIK3-IT1	SIN3A	SIN3B	SIPA1	SIRT3	SIX1	SIX2	SLC12A7	SLC22A4	SLC22A5	SLC25A17	SLC25A22	SLC25A37	SLC25A44	SLC2A4	SLC35G6	SLC45A1	SLC9A8	SMAD3	SMARCA5	SMARCC1	SMG1	SMG5	SMG6	SMG7	SMG8	SMG9	SNAI1	SNAI2	SNORA48	SNORA52	SNORA65	SNORD10	SNORD83A	SNORD83B	SNRNP27	SNRPB	SNRPD1	SNRPFP1	SNRPFP4	SNRPG	SNUPN	SNX20	SNX32	SOD1	SOX10	SOX15	SOX21	SOX4	SOX9	SP1	SP2	SP3	SP4	SPATA2	SPDEF	SPI1	SPIB	SPIC	SPTAN1	SPTBN2	SREBF1	SREBF2	SRF	SRL	SRXN1	SRY	SSBP2	SSBP4	SSH1	SSH2	SSH3	SSR3	SSSCA1	ST13	STAT1	STAT1::STAT2	STAT3	STUB1	STX10	STX17	STX18	STX5	STX6	SUCLA2P1	SUDS3	SUMO1P1	SUN2	SWAP70	SYNE1	SYNE3	SYNGR1	SYT11	T	TAB1	TAL1::TCF3	TALDO1	TAOK1	TATDN1P1	TBC1D10A	TBC1D16	TBP	TBX2	TBX20	TBX21	TBX4	TBX5	TCAP	TCF3	TCTEX1D4	TDGF1	TEAD1	TEAD2	TEAD3	TEAD4	TEC	TECPR1	TECR	TEF	TERT	TFAP2A	TFAP2A(var2)	TFAP2B	TFAP2B(var2)	TFAP2C	TFAP4	TFCP2	TFDP1	TFE3	TFEB	TGIF1	TGIF2	THAP1	TIA1	TIAL1	TIMM22	TIPARP	TIPARP-AS1	TLK1	TLR1	TLR10	TLR6	TLX1	TMEM102	TMEM156	TMEM184B	TMEM189	TMEM189-UBE2V1	TMEM241	TMEM59L	TMEM80	TMIE	TMPOP1	TMSB4XP6	TNFSF10	TNFSF12	TNFSF12-TNFSF13	TNFSF13	TNK1	TNNC1	TNNC2	TNNI1	TNNI2	TNNI3	TNNT1	TNNT2	TNNT3	TNP2	TNRC6B	TOMM20	TOMM22	TOMM40	TOMM5	TOMM6	TOMM7	TOMM70	TP53	TP53I13	TP63	TP73	TPI1	TPM1	TPM2	TPM3	TPM4	TRAF6	TRAP1	TRERNA1	TRIM26	TRIM26BP	TRIM27	TRIM31	TRIM31-AS1	TRIM38	TRIM39	TRMT1	TRPM7	TRRAP	TSG101	TSGA10IP	TSPAN14	TSPO	TTLL1	TTN	TUBB	TVP23A	TWF1P1	TWIST1	TXN	UBA52	UBD	UBE2A	UBE2B	UBE2D3	UBE2D4	UBE2E1	UBE2E2	UBE2E3	UBE2G1	UBE2J1	UBE2K	UBE2L3	UBE2L6	UBE2N	UBE2R2	UBE2U	UBE2V1	UBE2V2	UBE2Z	UBLCP1	UBQLN1P1	UBQLN4	UBXN8	UEVLD	ULK3	UNC45A	UNCX	UPF1	UPF2	UPF3A	UPF3B	UROD	USE1	USF1	USF2	USHBP1	USP14	USP17L2	USP8	UTP11	VAMP7	VARS2	VAV3	VAX1	VAX2	VDR	VENTX	VIP	VIPAS39	VIPR1	VIPR2	VPS25P1	VPS26BP1	VPS29	VPS33B	VPS72	VSX2	WBP1LP10	WBP2NL	XBP1	XIRP1	XPNPEP3	XPO1	XRCC1	YBX2	YEATS4	YIF1A	YKT6	YY1	YY1AP1	ZBBX	ZBTB18	ZBTB33	ZBTB4	ZBTB7A	ZBTB7B	ZBTB7C	ZDHHC24	ZEB1	ZFPL1	ZIC1	ZIC3	ZKSCAN3	ZKSCAN4	ZKSCAN8	ZNF14	ZNF143	ZNF165	ZNF180	ZNF184	ZNF217	ZNF24	ZNF263	ZNF282	ZNF311	ZNF322	ZNF354C	ZNF506	ZNF575	ZNF589	ZNF740	ZNF90P2	ZNRD1	ZNRD1-AS1	ZSCAN16	ZSCAN26	ZSCAN31	ZSCAN4	ZSWIM4	ZSWIM5
cd56_primary_cells	ABCF1	ABHD15	ABHD8	ABT1	ACADVL	ACAP1	ACER2	ACSS1	ACTB	ACTC1	ACTL6A	ACTN2	ACTN3	ACTR1A	ADAM15	ADCY9	ADCYAP1	ADCYAP1R1	ADK	ADM	ADNP	ADRM1	ADSL	AK1	AK2	AK4	AK8	AK9	AKR1A1	ALDH1A3	ALDH3A1	ALDOA	ALDOB	ALDOC	ALOX12	ALX3	AMPD3	ANG	ANGPTL4	ANKRD16	ANKRD33B-AS1	ANKRD54	ANO9	ANXA4	AP2A2	AP5B1	AP5S1	AP5Z1	APBB1	APEX1	APOBEC3B	APOBEC3B-AS1	APOBEC3D	APOBEC3F	APOBEC3G	APOBEC3H	APOPT1	APRT	APTX	AR	ARAP3	ARFGAP3	ARHGAP32	ARHGDIG	ARHGEF2	ARID4B	ARNT	ARNT::HIF1A	ARRDC3	ASCL1	ASF1B	ASH1L	ASH1L-AS1	ASH1L-IT1	ASPRV1	ASXL2	ATAT1	ATF4	ATF7	ATF7IP	ATHL1	ATM	ATN1	ATOX1	ATP1B2	ATP5F1B	ATP7B	B4GALNT4	B4GALT5	B4GAT1	BABAM1	BACH2	BAG3	BAIAP2L2	BANF1	BARHL2	BATF3	BATF::JUN	BBS1	BCL3	BEST4	BET1	BET1L	BGLAP	BHLHE22	BHLHE23	BHLHE40	BHLHE41	BIK	BLM	BMI1	BRCC3	BRD8	BRI3	BRMS1	BRMS1L	BST2	BTAF1	BTRC	BZW1	C10orf76	C11orf68	C15orf39	C17orf77	C19orf53	C19orf57	C19orf67	C22orf23	C2orf42	C5orf56	C6orf1	C6orf136	CABP7	CACNA1A	CACNA1I	CALCA	CALCR	CASC11	CASC3	CASP10	CASP7	CAT	CATSPER1	CATSPER3	CATSPER4	CBX2	CBX4	CBX6	CBX7	CBX8	CBY1	CC2D1A	CCDC12	CCDC124	CCDC130	CCDC157	CCDC85B	CCDC87	CCND1	CCNE1	CCNG2	CCRL2	CCS	CCT3	CD180	CD97	CDC25A	CDC34	CDKN2C	CDNF	CDX1	CDX2	CEBPA	CEBPB	CEBPD	CEBPE	CEBPG	CENPA	CENPB	CFL1	CFLAR	CFLAR-AS1	CHD4	CHEK2	CIPC	CLDN7	CLEC2B	CLK1	CLK2	CLOCK	CLPTM1L	CNPY2	COG3	COMMD3	COMMD4	COMP	COPE	COX5A	COX5BP7	COX6A1	CPLX3	CREB1	CREB3	CREB3L1	CREB5	CREBBP	CRLF1	CRTC3-AS1	CRYBA1	CSK	CSNK1E	CSPG4	CSPG5	CST6	CTBP1	CTCF	CTDNEP1	CTSW	CUEDC2	CXCL8	CYB5R3	CYLD	DCAF15	DCAF17	DCUN1D5	DDA1	DDR1	DDR1-AS1	DDX17	DDX20	DDX39A	DDX39BP1	DDX49	DENND4C	DHX16	DLG4	DMAP1	DMC1	DMRT3	DNAJB1	DNAJB7	DNAJC1	DNAJC27	DNAJC27-AS1	DNAL4	DNASE1	DNMT3A	DNMT3B	DPCD	DPCR1	DPP3	DR1	DRAM1	DRAP1	DSTNP4	DUSP4	DUX4	DVL2	E2F1	E2F4	E2F6	E2F7	E2F8	EBF1	EEF1DP1	EFEMP2	EFNA1	EFNA3	EFR3B	EGR1	EGR2	EGR3	EGR4	EHBP1L1	EHF	EIF1AD	EIF2B3	EIF3A	EIF3L	EIF4A1	ELF1	ELF3	ELF4	ELF5	ELK1	ELK3	ELK4	ELL	ELOVL3	ELP5	ELP6	EMX1	EN1	EN2	ENO1	ENO2	ENO3	ENO4	ENPP7	ENTPD4	EOMES	EP300	EP400	EPC1	EPC2	EPS8L2	ERCC2	ERF	ERG	ESR1	ESR2	ESRRA	ESRRB	ESX1	ETF1	ETHE1	ETS1	ETV1	ETV2	ETV3	ETV4	ETV5	ETV6	EXOSC5	FAM126B	FAM136A	FAM183CP	FAM208B	FAM219B	FAM227A	FAM45A	FAM65C	FAM89B	FBN2	FBXL15	FBXO18	FBXW12	FBXW4	FCF1P2	FCHO1	FEN1	FES	FEV	FIBP	FIGLA	FKBP8	FLI1	FLOT1	FOS	FOS::JUN	FOS::JUN(var2)	FOS::JUND	FOSB	FOSB::JUN	FOSL1	FOSL1::JUN	FOSL1::JUN(var2)	FOSL1::JUNB	FOSL1::JUND	FOSL1::JUND(var2)	FOSL2	FOSL2::JUN	FOSL2::JUNB	FOSL2::JUNB(var2)	FOSL2::JUND	FOSL2::JUND(var2)	FOXA1	FOXB1	FOXC1	FOXC2	FOXD1	FOXD2	FOXF2	FOXG1	FOXH1	FOXI1	FOXK1	FOXK2	FOXL1	FOXO1	FOXO3	FOXO4	FOXO6	FOXP1	FOXP2	FOXP3	FUNDC2P4	FURIN	FXR2	GAB1	GABARAP	GABPA	GABPB1	GABPB1-AS1	GADD45GIP1	GAL3ST3	GALR3	GAPDHP37	GAPDHS	GAST	GATA1::TAL1	GATA2	GATA3	GATA5	GATA6	GATSL3	GBA	GBAP1	GBF1	GCG	GCGR	GCM1	GCM2	GDF15	GDI2	GEMIN5	GFM1	GFM2	GHRH	GHSR	GIP	GIPC1	GIPR	GIT1	GLI2	GLIS2	GLIS3	GLP1R	GMCL1	GMEB2	GNAI2P1	GNAI3	GNL1	GOLGA2	GON4L	GORASP2	GOSR1	GOSR2	GP2	GPALPP1	GPBP1	GPI	GPS2	GRHL1	GRHL2	GRK5	GRK5-IT1	GSC	GSPT1	GSPT2	GSTZ1	GTF2H1	GTF2H4	GTPBP1	GTPBP3	GUCY2C	H1F0	H2AFJ	H2AFV	H2AFX	H2AFY	H2AFY2	H2AFZ	H2BFM	H2BFWT	HAUS6	HAUS8	HCG11	HCG14	HCG18	HCG19P	HCG21	HCG4	HCG4B	HCG4P11	HCG4P3	HCG4P5	HCG4P7	HCG9	HCG9P5	HCN3	HDAC1	HDAC10	HDAC11	HDAC2	HDAC3	HDAC4	HDAC5	HDAC6	HDAC8	HDAC9	HDDC3	HDHD3	HECTD3	HES5	HES7	HESX1	HEY1	HEY2	HIC2	HIF1A	HINFP	HIST1H1B	HIST1H1C	HIST1H1D	HIST1H1E	HIST1H1PS1	HIST1H2AA	HIST1H2AC	HIST1H2AD	HIST1H2AG	HIST1H2AH	HIST1H2AI	HIST1H2AJ	HIST1H2APS3	HIST1H2APS4	HIST1H2BA	HIST1H2BC	HIST1H2BD	HIST1H2BJ	HIST1H2BK	HIST1H2BL	HIST1H2BN	HIST1H2BPS2	HIST1H3D	HIST1H3J	HIST1H4C	HIST1H4H	HIST1H4J	HIST1H4PS1	HIST2H2AB	HIST2H2AC	HIST2H2BE	HIST2H2BF	HIST3H2A	HIST3H2BB	HIST3H3	HIST4H4	HLA-A	HLA-DQB2	HLA-E	HLA-F	HLA-F-AS1	HLA-G	HLA-H	HLA-J	HLA-K	HLA-N	HLA-U	HLA-V	HLF	HMGB1P48	HMGN2P18	HMGN4	HNF1A	HNF1B	HNF4A	HNF4G	HOMER3	HOXA10	HOXA13	HOXA2	HOXC10	HOXC11	HOXC12	HOXC13	HOXD11	HPRT1	HPS5	HPS6	HRAS	HSF1	HSF2	HSF4	HSPA9	ICMT	ID4	IER2	IER3	IFITM1	IFITM2	IFITM3	IFITM4P	IFITM5	IL12RB1	IL15RA	IL27RA	IL2RA	IL6	IL6ST	IMP3	IMPA1	IMPA2	IMPDH1P10	ING2	ING3	INHBB	INO80	INSC	INSM1	IRF1	IRF2	IRF2BPL	IRF3	IRF4	IRF5	IRF7	IRF8	IRF9	ISL2	ISX	ISYNA1	JAK3	JAZF1	JDP2	JDP2(var2)	JOSD1	JUN	JUN(var2)	JUN::JUNB	JUNB	JUNB(var2)	JUND	JUND(var2)	KAT2B	KAT5	KCMF1	KCNB1	KCND1	KCND2	KCND3	KCNIP2	KCNIP2-AS1	KCNK7	KIAA1683	KIF3C	KIF9	KIF9-AS1	KLC2	KLC3	KLF13	KLF14	KLF16	KLF4	KLF5	KLF9	KLHL18	KLHL26	KLHL5	KPNB1	KRT18P4	KRT8P26	KRTCAP2	KXD1	LARP1P1	LBX1	LBX2	LDB1	LDB2	LDHAL6A	LDHAL6B	LDHB	LDHC	LEPROTL1	LGMN	LHX2	LHX6	LHX9	LIF	LIG3	LINC00589	LINC00881	LINC01001	LINC01258	LINC01259	LINC01270	LINC01272	LINC01273	LINC01511	LMAN1L	LMNA	LMNTD2	LMO2	LMO4	LMX1A	LMX1B	LPAR2	LPCAT1	LRFN4	LRRC56	LSM4	LTBP3	LTF	LYL1	MAF	MAF::NFE2	MAFF	MAFK	MAGOH	MAN1A1	MAN2A2	MAN2C1	MAP2K1P1	MAP3K11	MAP4	MAST2	MAST4	MAX	MAX::MYC	MBP	MCCD1P1	MCCD1P2	MCHR1	MCMBP	MDC1	MDC1-AS1	ME1	ME2	MEAF6	MEF2A	MEF2B	MEF2C	MEF2D	MEIS1	MEIS2	MEIS3	MEOX1	MEOX2	METAP1D	METTL8	MEX3A	MGA	MGAT1	MGAT3	MGAT3-AS1	MGEA5	MICALL1	MICC	MICD	MICF	MIEF1	MIER3	MIR1281	MIR1285-2	MIR1301	MIR210HG	MIR2115	MIR324	MIR555	MIR638	MIR639	MIR645	MIR658	MIR659	MIR877	MITF	MIXL1	MKL1	MLX	MLXIPL	MMACHC	MNT	MORF4L1	MORF4L2	MPDU1	MPI	MPND	MRE11	MRGBP	MRI1	MRPL1	MRPL10	MRPL11	MRPL12	MRPL13	MRPL14	MRPL15	MRPL16	MRPL17	MRPL18	MRPL19	MRPL20	MRPL21	MRPL22	MRPL23	MRPL27	MRPL28	MRPL3	MRPL32	MRPL33	MRPL34	MRPL35	MRPL35P2	MRPL36	MRPL37	MRPL38	MRPL39	MRPL4	MRPL40	MRPL41	MRPL42	MRPL43	MRPL44	MRPL46	MRPL47	MRPL48	MRPL49	MRPL50	MRPL51	MRPL52	MRPL53	MRPL57	MRPL58	MRPL9	MRPS18A	MRPS18AP1	MRPS18B	MRPS18CP4	MRPS30	MRPS6	MRRF	MSC	MSH4	MSH5	MSI1	MSTO1	MSX1	MTAP	MTF1	MTMR3	MTO1	MTX1	MUC1	MUS81	MVB12A	MXD1	MXI1	MYB	MYBL1	MYBL2	MYBPC3	MYC	MYCN	MYDGF	MYF6	MYH13	MYH6	MYH7	MYH8	MYL1	MYL2	MYL3	MYL4	MYO18A	MYO9B	MYSM1	MZF1	MZF1(var2)	NANOS3	NAPA	NAPB	NASP	NBEAL2	NCOR1	NCOR2	NDUFB1P1	NDUFB3	NDUFB7	NEIL1	NEIL2	NEURL4	NEUROD1	NEUROD2	NEUROG2	NFATC2	NFATC3	NFE2	NFE2L2	NFIA	NFIC	NFIC::TLX1	NFIL3	NFIX	NFKB1	NFKB2	NFKBIE	NFYA	NFYB	NFYC	NHLH1	NIF3L1	NKAPL	NKD2	NKX2-3	NKX2-8	NKX3-1	NKX3-2	NKX6-1	NKX6-2	NLRP6	NME6	NOL7	NOLC1	NOTO	NPAS4	NPS	NPTXR	NR2C2	NR2F1	NR2F2	NR2F6	NR3C1	NR3C2	NR4A1	NR4A2	NR4A2::RXRA	NRADDP	NRBF2	NRF1	NRL	NRM	NRP1	NSF	NTN4	NUFIP1	NUFIP2	NUP214	OCEL1	ODF3	ODF3L1	OGG1	OLIG1	OLIG2	OLIG3	ORC2	OSM	OTX2	OVOL1	OVOL1-AS1	P4HA2	PABPC1	PACS1	PACSIN2	PALM3	PAOX	PARD6B	PARP1	PAX1	PAX4	PAX5	PAX7	PAX9	PBX1	PBX2	PBX3	PBX4	PC	PCBP1	PCBP1-AS1	PCNA	PCNXL3	PCYOX1	PDGFB	PDHA1	PDHA2	PDHB	PDX1	PELI3	PFKL	PFKM	PFKP	PGAM2	PGBD1	PGK1	PGK2	PGPEP1	PHC2	PHF12	PHF23	PHOX2A	PHRF1	PICK1	PIDD1	PIK3R1	PIK3R2	PIP4K2A	PITX3	PKIB	PKLR	PKM	PKN1	PKNOX1	PKNOX2	PKP3	PLA2G1B	PLA2G6	PLAG1	PLAUR	PLEKHF1	PLIN2	PLXND1	PMF1	PNKP	PNMA8B	PNPLA2	PODNL1	POLB	POLD1	POLDIP3	POLE	POLL	POLR2A	POLR2F	POMC	POU1F1	POU2F1	POU2F2	POU3F1	POU3F2	POU3F4	POU5F1	POU5F1B	POU5F1P4	POU6F2	PPARA::RXRA	PPARG	PPARG::RXRA	PPARGC1A	PPCDC	PPIL3	PPM1N	PPP1R10	PPP1R11	PPP1R18	PPRC1	PRC1	PRCC	PRDM1	PRDX1	PRDX3	PRDX3P1	PRDX5	PRKACA	PRKDC	PRM1	PRM2	PRM3	PROX1	PRR3	PRRX1	PSAP	PSD	PSMA1	PSMA3	PSMA7	PSMA8	PSMB10	PSMB11	PSMB4	PSMB6	PSMB7	PSMB8	PSMB8-AS1	PSMB9	PSMC1	PSMD1	PSMD10	PSMD11	PSMD12	PSMD13	PSMD5	PSMD6	PSMD7	PSMD9	PTDSS2	PTGER1	PTGES3P2	PTGIS	PTH	PTH1R	PTHLH	PTMAP1	PTPN1	PTPN23	RAB10	RAB11B	RAB1A	RAB1B	RAB25	RAB33B	RAB3A	RAD50	RANBP9	RANP1	RARA	RARA(var2)	RARA::RXRA	RARA::RXRG	RASSF7	RAX	RAX2	RBBP4	RBBP7	RBBP8	RBM14	RBM14-RBM4	RBM4	RBM4B	RBPJ	RBX1	RCCD1	RCE1	REL	RELA	RELB	RERE	REST	RFX1	RFX2	RFX3	RFX4	RFX5	RGS10	RHOA	RHOXF1	RIC8A	RIN1	RING1	RIT1	RLN3	RN7SKP17	RN7SKP186	RN7SL309P	RN7SL354P	RN7SL363P	RN7SL636P	RN7SL672P	RN7SL704P	RN7SL838P	RN7SL870P	RNA5-8SP5	RNA5SP158	RNASE1	RNASEH2A	RNASEH2B	RNASEH2C	RNF114	RNF2	RNF4	RNH1	RNPS1	RNU4-34P	RNU4-39P	RNU4-63P	RNU5E-6P	RNU6-1005P	RNU6-106P	RNU6-1218P	RNU6-147P	RNU6-196P	RNU6-237P	RNU6-447P	RNU6-491P	RNU6-502P	RNU6-645P	RNU6-756P	RNU6-762P	RNU6-900P	RNU6-919P	RNU7-128P	RNU7-26P	RNU7-45P	RORA	RORA(var2)	RORB	RORC	RPL13P	RPL17P33	RPL18A	RPL23AP1	RPL3	RPL30P11	RPL36AP45	RPL7P4	RPL7P52	RPLP2	RPP21	RPP25	RPS19BP1	RPS27P25	RPS6	RPS6KA1	RPS6KA3	RRAGA	RREB1	RRP36	RUNX1	RUNX2	RUNX3	RUSC1-AS1	RUVBL1	RUVBL2	RXRB	RXRG	SAMD1	SAMM50	SAP130	SAP18	SAP30	SAP30L	SARAF	SART1	SAT2	SBF2-AS1	SCAMP2	SCAMP3	SCAMP5	SCAP	SCFD1	SCGB1C1	SCRT1	SCRT2	SCT	SCTR	SCYL1	SDHAP3	SEC22A	SEC22C	SEC23A	SEC23IP	SEM1	SEMA3C	SEMA3E	SEMA4A	SENP3	SEPT7-AS1	SESN2	SETD2	SF3A1	SF3B2	SFTA2	SFXN4	SGSM3	SHBG	SHOX	SIGIRR	SIN3A	SIN3B	SIPA1	SIRT3	SIX1	SIX2	SLC22A5	SLC25A17	SLC25A22	SLC25A37	SLC25A44	SLC27A1	SLC2A4	SLC45A1	SLC9A8	SMAD3	SMARCA5	SMARCC1	SMG1	SMG5	SMG6	SMG7	SMG8	SMG9	SMIM18	SNAI1	SNAI2	SNORA48	SNORA52	SNORA65	SNORD83A	SNORD83B	SNRNP27	SNRPB	SNRPD1	SNRPFP1	SNRPFP4	SNRPG	SNRPGP15	SNUPN	SNX20	SNX32	SOD1	SOX10	SOX15	SOX4	SOX9	SP1	SP2	SP3	SP4	SP8	SPATA2	SPDEF	SPI1	SPIB	SPIC	SPTAN1	SPTBN2	SREBF1	SREBF2	SREBF2(var2)	SRF	SRXN1	SRY	SSBP2	SSBP4	SSH1	SSH2	SSH3	SSR3	SSSCA1	ST13	STAT1	STAT1::STAT2	STAT3	STUB1	STX10	STX17	STX18	STX5	STX6	SUCLA2P1	SUDS3	SUMO1P1	SUN2	SWAP70	SYNE1	SYNE3	SYNGR1	SYT11	T	TAB1	TAL1::TCF3	TALDO1	TAOK1	TBC1D10A	TBP	TBR1	TBX1	TBX15	TBX19	TBX2	TBX20	TBX21	TBX4	TBX5	TCAP	TCF3	TDGF1	TEAD1	TEAD2	TEAD3	TEAD4	TEC	TECPR1	TECR	TEF	TERT	TFAP2A	TFAP2A(var2)	TFAP2B	TFAP2B(var2)	TFAP2B(var3)	TFAP2C	TFAP2C(var2)	TFAP2C(var3)	TFAP4	TFCP2	TFDP1	TFE3	TFEB	TGIF1	TGIF2	THAP1	TIA1	TIAL1	TIMM22	TIPARP	TIPARP-AS1	TLK1	TLR1	TLR6	TLX1	TMEM102	TMEM184B	TMEM189	TMEM189-UBE2V1	TMEM241	TMEM80	TMPOP1	TNFSF10	TNFSF13	TNNC1	TNNC2	TNNI1	TNNI2	TNNI3	TNNT1	TNNT2	TNNT3	TNP2	TNRC6B	TOB2P1	TOMM20	TOMM22	TOMM40	TOMM5	TOMM6	TOMM7	TOMM70	TP53	TP53I13	TP63	TP73	TPI1	TPM1	TPM2	TPM3	TPM3P7	TPM4	TRAF6	TRAP1	TRERNA1	TRIM26	TRIM31	TRIM31-AS1	TRIM38	TRIM39	TRMT1	TRPM7	TRRAP	TSG101	TSGA10IP	TSPO	TTN	TUBB	TWIST1	TXN	UBA52	UBD	UBE2A	UBE2B	UBE2D3	UBE2D4	UBE2E1	UBE2E2	UBE2E3	UBE2G1	UBE2J1	UBE2K	UBE2L3	UBE2L5P	UBE2L6	UBE2N	UBE2R2	UBE2U	UBE2V1	UBE2V2	UBE2Z	UBLCP1	UBQLN1P1	UBQLN4	UBXN8	UEVLD	ULK3	UNC45A	UNCX	UPF1	UPF2	UPF3A	UPF3B	UROD	USE1	USF1	USF2	USP14	USP17L2	USP8	UTP11	VAMP7	VARS2	VAV3	VAX2	VDR	VENTX	VIP	VIPAS39	VIPR1	VIPR2	VPS25P1	VPS26BP1	VPS29	VPS33B	VPS72	VSX1	VSX2	WBP1LP10	WBP2NL	XBP1	XPNPEP3	XPO1	XRCC1	YEATS4	YIF1A	YKT6	YY1	YY2	ZBBX	ZBTB18	ZBTB33	ZBTB4	ZBTB7A	ZBTB7B	ZBTB7C	ZDHHC24	ZEB1	ZFPL1	ZIC1	ZIC3	ZIC4	ZKSCAN3	ZKSCAN4	ZNF14	ZNF143	ZNF165	ZNF180	ZNF184	ZNF217	ZNF24	ZNF263	ZNF282	ZNF322	ZNF354C	ZNF365	ZNF506	ZNF575	ZNF589	ZNF740	ZNRD1	ZNRD1-AS1	ZSCAN26	ZSCAN31	ZSWIM4
cd3_primary_cells	A4GALT	ABCF1	ABHD15	ABHD8	ABT1	ACADVL	ACAP1	ACER2	ACSS1	ACTB	ACTC1	ACTL6A	ACTN2	ACTN3	ACTR1A	ADAM15	ADCY9	ADCYAP1	ADCYAP1R1	ADK	ADM	ADNP	ADRM1	ADSL	AK1	AK2	AK4	AK8	AK9	AKR1A1	ALDH1A3	ALDH3A1	ALDOA	ALDOB	ALDOC	ALOX12	ALS2CL	ALX3	AMPD3	ANG	ANGPTL4	ANKRD13B	ANKRD16	ANKRD33B-AS1	ANKRD54	ANKRD55	ANO9	ANXA4	AP2A2	AP5B1	AP5S1	AP5Z1	APBB1	APEX1	APOA1-AS	APOBEC3A	APOBEC3B	APOBEC3B-AS1	APOBEC3C	APOBEC3D	APOBEC3F	APOBEC3G	APOBEC3H	APOPT1	APRT	APTX	AR	ARAP3	ARFGAP3	ARHGAP32	ARHGDIG	ARHGEF2	ARID4B	ARNT	ARNT::HIF1A	ARRDC3	ASB13	ASCL1	ASF1B	ASH1L	ASH1L-AS1	ASH1L-IT1	ASPRV1	ASXL2	ATAD3B	ATAT1	ATF4	ATF7	ATF7IP	ATHL1	ATM	ATN1	ATOX1	ATP10D	ATP1B2	ATP5F1B	ATP7B	B3GALNT1	B3GNT3	B4GALNT4	B4GALT5	B4GAT1	BABAM1	BACH2	BAG3	BANF1	BARHL2	BARX1	BATF3	BATF::JUN	BBS1	BCL11A	BCL3	BEST4	BET1	BET1L	BGLAP	BHLHE23	BHLHE40	BHLHE41	BIK	BLM	BMI1	BRCC3	BRD8	BRD9P1	BRI3	BRMS1	BRMS1L	BST2	BSX	BTAF1	BTBD19	BTRC	BZW1	C10orf76	C11orf68	C11orf80	C15orf39	C17orf77	C19orf53	C1orf61	C22orf23	C2orf42	C5orf56	C6orf1	C6orf136	CABP7	CACNA1A	CACNA1I	CALCA	CALCR	CASC11	CASC3	CASC8	CASP10	CASP7	CAT	CATSPER1	CATSPER3	CATSPER4	CBX2	CBX4	CBX6	CBX7	CBX8	CBY1	CCDC12	CCDC124	CCDC130	CCDC157	CCDC62	CCDC85B	CCDC87	CCNB1IP1P1	CCND1	CCNE1	CCNG2	CCRL2	CCS	CCT3	CD180	CD248	CD68	CD97	CDC25A	CDC34	CDHR5	CDKN2A-AS1	CDKN2C	CDNF	CDX1	CDX2	CEBPA	CEBPB	CEBPD	CEBPE	CEBPG	CENPA	CENPB	CFL1	CFLAR	CFLAR-AS1	CHD4	CHEK2	CIPC	CLDN7	CLEC2B	CLK1	CLK2	CLOCK	CLPTM1L	CNIH2	CNN2P1	CNPY2	COG3	COL26A1	COMMD3	COMMD4	COMP	COPE	COX5A	COX5BP7	COX6A1	COX6CP2	CPLX3	CREB1	CREB3	CREB5	CREBBP	CRLF1	CRTC3-AS1	CRYBA1	CSK	CSNK1E	CSPG4	CSPG5	CST6	CTBP1	CTCF	CTCFL	CTDNEP1	CTSF	CTSW	CUEDC2	CXCL8	CYB5R3	CYBRD1	CYLD	DAP3P1	DCAF15	DCAF17	DCUN1D5	DDA1	DDR1	DDR1-AS1	DDX17	DDX20	DDX39A	DDX39BP1	DDX49	DEAF1	DHX16	DLG4	DMAP1	DMC1	DMRT3	DNAJB1	DNAJB7	DNAJC1	DNAJC27	DNAJC27-AS1	DNAL4	DNM1P35	DNMT3A	DNMT3B	DPCD	DPCR1	DPP3	DR1	DRAM1	DRAP1	DRD4	DSTNP4	DUSP4	DUX4	DUX4L17	DUXA	DVL2	E2F1	E2F4	E2F6	E2F7	E2F8	EBF1	EFEMP2	EFNA1	EFNA3	EFR3B	EGR1	EGR2	EGR3	EGR4	EHBP1L1	EHF	EIF1AD	EIF2B3	EIF3A	EIF3L	EIF4A1	ELF1	ELF3	ELF4	ELF5	ELK1	ELK3	ELK4	ELL	ELOVL3	ELP5	ELP6	EMX1	EN1	EN2	ENO1	ENO2	ENO3	ENO4	ENPP7	ENTPD4	EP300	EP400	EPC1	EPC2	EPS8L2	ERCC2	ERF	ERG	ESR1	ESR2	ESRRA	ESRRB	ESX1	ETF1	ETHE1	ETS1	ETV1	ETV2	ETV3	ETV4	ETV5	ETV6	EXOSC5	FAM114A1	FAM126B	FAM136A	FAM183CP	FAM208B	FAM213A	FAM219B	FAM227A	FAM45A	FAM89B	FBN2	FBXL15	FBXO18	FBXW12	FBXW4	FCF1P2	FCHO1	FEN1	FES	FEV	FGF11	FIBP	FIGLA	FKBP8	FLI1	FLOT1	FOS	FOS::JUN	FOS::JUND	FOSB	FOSB::JUNB(var2)	FOSL1	FOSL1::JUNB	FOSL1::JUND	FOSL1::JUND(var2)	FOSL2	FOSL2::JUNB	FOSL2::JUNB(var2)	FOSL2::JUND	FOSL2::JUND(var2)	FOXA1	FOXC1	FOXC2	FOXD1	FOXD2	FOXF2	FOXG1	FOXH1	FOXI1	FOXK1	FOXK2	FOXL1	FOXO1	FOXO3	FOXO4	FOXO6	FOXP1	FOXP2	FOXP3	FOXQ1	FUNDC2P4	FURIN	FXR2	GAB1	GABARAP	GABBR1	GABPA	GABPB1	GABPB1-AS1	GADD45GIP1	GAL3ST3	GALR3	GAPDHP37	GAPDHS	GAREML	GAST	GATA1::TAL1	GATA2	GATA3	GATA5	GATA6	GATSL3	GBA	GBAP1	GBF1	GBX1	GBX2	GCG	GCGR	GCM1	GCM2	GDF15	GDI2	GEMIN5	GFM1	GFM2	GHRH	GHSR	GIP	GIPC1	GIPR	GIT1	GLI2	GLIS2	GLMP	GLP1R	GMCL1	GMEB2	GNAI2P1	GNAI3	GNL1	GOLGA2	GON4L	GORASP2	GOSR1	GOSR2	GP2	GPALPP1	GPBP1	GPI	GPS2	GRHL1	GRHL2	GRK5	GRK5-IT1	GSC	GSC2	GSPT1	GSPT2	GSTZ1	GSX1	GTF2H1	GTF2H4	GTPBP1	GTPBP3	GUCY2C	H1F0	H2AFJ	H2AFV	H2AFX	H2AFY	H2AFY2	H2AFZ	H2BFM	H2BFWT	HAUS6	HAUS8	HCG11	HCG14	HCG16	HCG18	HCG19P	HCG20	HCG21	HCG4	HCG4B	HCG4P11	HCG4P3	HCG4P5	HCG4P7	HCG9	HCG9P5	HCN3	HDAC1	HDAC10	HDAC11	HDAC2	HDAC3	HDAC4	HDAC5	HDAC6	HDAC8	HDAC9	HDDC3	HDHD3	HECTD3	HES5	HES7	HESX1	HEY1	HEY2	HIF1A	HINFP	HIST1H1B	HIST1H1C	HIST1H1D	HIST1H1E	HIST1H1PS1	HIST1H1T	HIST1H2AA	HIST1H2AC	HIST1H2AD	HIST1H2AG	HIST1H2AH	HIST1H2AI	HIST1H2AJ	HIST1H2APS3	HIST1H2APS4	HIST1H2BA	HIST1H2BC	HIST1H2BD	HIST1H2BJ	HIST1H2BK	HIST1H2BL	HIST1H2BN	HIST1H2BPS2	HIST1H3D	HIST1H3J	HIST1H4C	HIST1H4H	HIST1H4J	HIST1H4PS1	HIST2H2AB	HIST2H2AC	HIST2H2BE	HIST2H2BF	HIST3H2A	HIST3H2BB	HIST3H3	HIST4H4	HLA-A	HLA-DQB2	HLA-E	HLA-F	HLA-F-AS1	HLA-G	HLA-H	HLA-J	HLA-K	HLA-L	HLA-N	HLA-U	HLA-V	HLF	HMGB1P48	HMGN2P18	HMGN4	HNF1A	HNF1B	HNF4A	HNF4G	HOMER3	HOXA10	HOXA13	HOXA2	HOXC10	HOXC11	HOXC12	HOXC13	HOXD11	HOXD12	HPRT1	HPS5	HPS6	HRAS	HSD17B11	HSF1	HSF2	HSF4	HSPA9	ICMT	ID4	IER2	IER3	IFITM1	IFITM2	IFITM3	IFITM4P	IFITM5	IL12RB1	IL15RA	IL27RA	IL2RA	IL6	IL6ST	IMP3	IMPA1	IMPA2	ING2	ING3	INHBB	INO80	INSC	INSM1	IRF1	IRF2	IRF2BPL	IRF3	IRF4	IRF5	IRF7	IRF8	IRF9	ISL2	ISX	ISYNA1	JAK3	JDP2	JDP2(var2)	JOSD1	JUN	JUN(var2)	JUNB	JUNB(var2)	JUND	JUND(var2)	KAT2B	KAT5	KCMF1	KCNB1	KCND1	KCND2	KCND3	KCNG1	KCNIP2	KCNIP2-AS1	KCNK7	KCNN4	KIAA1683	KIF3C	KIF9	KIF9-AS1	KLC2	KLC3	KLF13	KLF16	KLF4	KLF5	KLF9	KLHL18	KLHL26	KLHL5	KPNB1	KRT18P4	KRT8P26	KRTCAP2	KXD1	LARP1P1	LBX1	LBX2	LDB1	LDB2	LDHAL6A	LDHAL6B	LDHB	LDHC	LEPROTL1	LGMN	LHX2	LHX6	LHX9	LIF	LIG3	LINC00589	LINC00881	LINC01001	LINC01258	LINC01270	LINC01272	LINC01273	LINC01511	LINC01556	LMAN1L	LMNA	LMNTD2	LMO2	LMO4	LMX1B	LPAR2	LPCAT1	LRFN4	LRRC2	LRRC26	LRRC56	LSM4	LTBP3	LTF	LYL1	MAF	MAF::NFE2	MAFF	MAFK	MAGOH	MAN1A1	MAN2A2	MAN2B2	MAN2C1	MAP1LC3BP1	MAP2K1P1	MAP3K11	MAP4	MARCH5	MAST2	MAST3	MAST4	MAX	MAX::MYC	MBP	MCCD1P1	MCHR1	MCMBP	MCUR1	MDC1	MDC1-AS1	ME1	ME2	MEAF6	MEF2A	MEF2B	MEF2C	MEF2D	MEIS1	MEIS2	MEIS3	MEOX1	MEOX2	METAP1D	METTL8	MEX3A	MGA	MGAT1	MGAT3	MGAT3-AS1	MGEA5	MICALL1	MICC	MICF	MIEF1	MIER3	MIR1281	MIR1301	MIR181C	MIR181D	MIR210HG	MIR324	MIR555	MIR574	MIR631	MIR638	MIR639	MIR658	MIR659	MIR877	MIR9-1	MITF	MIXL1	MKL1	MLX	MLXIPL	MMACHC	MNT	MORF4L1	MORF4L2	MPDU1	MPI	MPND	MRE11	MRGBP	MRI1	MRPL1	MRPL10	MRPL11	MRPL12	MRPL13	MRPL14	MRPL15	MRPL16	MRPL17	MRPL18	MRPL19	MRPL20	MRPL21	MRPL22	MRPL23	MRPL27	MRPL28	MRPL3	MRPL32	MRPL33	MRPL34	MRPL35	MRPL35P2	MRPL36	MRPL37	MRPL38	MRPL39	MRPL4	MRPL40	MRPL41	MRPL42	MRPL43	MRPL44	MRPL46	MRPL47	MRPL48	MRPL49	MRPL50	MRPL51	MRPL52	MRPL53	MRPL57	MRPL58	MRPL9	MRPS18A	MRPS18AP1	MRPS18B	MRPS18CP4	MRPS30	MRPS6	MRRF	MSC	MSH4	MSH5	MSI1	MSTO1	MSX1	MSX2	MTAP	MTF1	MTMR3	MTO1	MTX1	MUC1	MUC21	MUS81	MVB12A	MXD1	MXI1	MYB	MYBL1	MYBL2	MYBPC3	MYC	MYCN	MYDGF	MYF6	MYH13	MYH6	MYH7	MYH8	MYL1	MYL2	MYL3	MYL4	MYO18A	MYO9B	MYSM1	MZF1	MZF1(var2)	NACC1	NANOS3	NAPA	NAPB	NASP	NBEAL2	NCOR1	NCOR2	NDUFB1P1	NDUFB3	NDUFB7	NEIL1	NEIL2	NEURL4	NEUROD1	NEUROD2	NEUROG2	NFATC2	NFATC3	NFE2	NFE2L2	NFIA	NFIC	NFIC::TLX1	NFIL3	NFIX	NFKB1	NFKB2	NFKBIE	NFYA	NFYB	NFYC	NHLH1	NIF3L1	NKD2	NKX2-3	NKX2-6	NKX2-8	NKX3-1	NKX3-2	NKX6-1	NKX6-2	NLRP6	NME6	NOL7	NOLC1	NOP56P1	NOTO	NPAS4	NPM3	NPS	NPTXR	NR1A4	NR1A4::RXRA	NR2C2	NR2F1	NR2F6	NR3C1	NR3C2	NR4A1	NR4A2	NR4A2::RXRA	NRADDP	NRBF2	NREP	NRF1	NRL	NRM	NRP1	NSF	NTN4	NUFIP1	NUFIP2	NUP214	OCEL1	ODF3	OGG1	OLIG1	OLIG2	OLIG3	OR2I1P	OR4F2P	ORC2	OSM	OSTCP5	OVOL1	OVOL1-AS1	P4HA2	PABPC1	PACS1	PACSIN2	PAIP1P1	PAOX	PARD6B	PARP1	PAX1	PAX4	PAX5	PAX7	PAX9	PBX1	PBX2	PBX3	PBX4	PC	PCBP1	PCBP1-AS1	PCNA	PCNXL3	PCYOX1	PDGFB	PDHA1	PDHA2	PDHB	PDX1	PELI3	PFKL	PFKM	PFKP	PGAM2	PGBD1	PGK1	PGK2	PGPEP1	PHC2	PHF12	PHF23	PHOX2A	PHRF1	PICK1	PIDD1	PIK3R1	PIK3R2	PIP4K2A	PITX3	PKIB	PKLR	PKM	PKN1	PKNOX1	PKNOX2	PKP3	PLA2G1B	PLA2G6	PLAG1	PLAUR	PLEKHF1	PLVAP	PLXND1	PMF1	PNKP	PNMA8B	PNPLA2	PODNL1	POLB	POLD1	POLDIP3	POLE	POLL	POLR2A	POLR2F	POM121L2	POMC	POU1F1	POU2F1	POU2F2	POU3F1	POU3F2	POU3F4	POU5F1	POU5F1B	POU5F1P4	POU6F2	PPARA::RXRA	PPARG	PPARG::RXRA	PPARGC1A	PPCDC	PPIL1P1	PPIL3	PPM1N	PPP1R10	PPP1R11	PPP1R18	PPRC1	PRC1	PRCC	PRDM1	PRDM4	PRDX1	PRDX3	PRDX3P1	PRDX5	PRKACA	PRKDC	PRM1	PRM2	PRM3	PROX1	PRR3	PRSS29P	PRSS44	PRSS50	PSAP	PSD	PSMA1	PSMA3	PSMA7	PSMA8	PSMB10	PSMB11	PSMB4	PSMB6	PSMB7	PSMB8	PSMB8-AS1	PSMB9	PSMC1	PSMD1	PSMD10	PSMD11	PSMD12	PSMD13	PSMD5	PSMD6	PSMD7	PSMD9	PTDSS2	PTGIS	PTH	PTH1R	PTHLH	PTMAP1	PTPN1	PTPN23	PTPN9	PVT1	RAB10	RAB11B	RAB1A	RAB1B	RAB25	RAB33B	RAB3A	RAD50	RANBP9	RANP1	RARA	RARA(var2)	RARA::RXRA	RARA::RXRG	RASSF7	RAX2	RBBP4	RBBP7	RBBP8	RBM14	RBM14-RBM4	RBM4	RBM4B	RBPJ	RBPMS	RBX1	RCCD1	RCE1	REL	RELA	RELB	RERE	REST	RFX1	RFX2	RFX3	RFX5	RGS10	RHOA	RIC8A	RIN1	RING1	RIT1	RLN3	RN7SKP17	RN7SKP186	RN7SL12P	RN7SL309P	RN7SL354P	RN7SL363P	RN7SL445P	RN7SL636P	RN7SL672P	RN7SL838P	RN7SL870P	RNA5-8SP5	RNA5SP152	RNA5SP158	RNA5SP184	RNASE1	RNASEH2A	RNASEH2B	RNASEH2C	RNF114	RNF2	RNF39	RNF4	RNH1	RNPS1	RNU1-106P	RNU1-7P	RNU4-34P	RNU4-39P	RNU4-63P	RNU5E-6P	RNU6-1005P	RNU6-106P	RNU6-1165P	RNU6-1218P	RNU6-1297P	RNU6-147P	RNU6-196P	RNU6-299P	RNU6-312P	RNU6-379P	RNU6-447P	RNU6-491P	RNU6-502P	RNU6-539P	RNU6-756P	RNU6-762P	RNU6-919P	RNU7-128P	RNU7-26P	RNY4P6	RORA	RORA(var2)	RORB	RORC	RPL13P	RPL13P4	RPL17P22	RPL17P33	RPL18A	RPL3	RPL30P11	RPL36AP45	RPL7P4	RPL7P52	RPLP2	RPP21	RPP25	RPS19BP1	RPS27P25	RPS6	RPS6KA1	RPS6KA3	RPSAP2	RRAGA	RREB1	RRP36	RTP3	RUNX1	RUNX2	RUNX3	RUSC1-AS1	RUVBL1	RUVBL2	RXRB	RXRG	SAMD1	SAMM50	SAP130	SAP18	SAP30	SAP30L	SARAF	SART1	SAT2	SBF2-AS1	SCAMP2	SCAMP3	SCAMP5	SCAP	SCFD1	SCGB1C1	SCRT1	SCRT2	SCT	SCTR	SCYL1	SDHAP3	SEC22A	SEC22C	SEC23A	SEC23IP	SEM1	SEMA3C	SEMA3E	SEMA4A	SENP3	SEPT7-AS1	SESN2	SETD2	SF3A1	SF3B2	SFTA2	SFXN4	SGSM3	SHBG	SHOX	SIGIRR	SIK3-IT1	SIN3A	SIN3B	SIPA1	SIRT3	SIX1	SIX2	SLC22A4	SLC22A5	SLC25A17	SLC25A22	SLC25A37	SLC25A44	SLC27A1	SLC29A2	SLC2A4	SLC31A1P1	SLC35G6	SLC45A1	SLC9A8	SMAD3	SMARCA5	SMARCC1	SMG1	SMG5	SMG6	SMG7	SMG8	SMG9	SNAI1	SNAI2	SNORA48	SNORA52	SNORA65	SNORD10	SNORD83A	SNORD83B	SNRNP27	SNRPB	SNRPD1	SNRPFP1	SNRPFP4	SNRPG	SNUPN	SNX20	SNX32	SOD1	SOX10	SOX15	SOX21	SOX4	SOX9	SP1	SP2	SP3	SP4	SPATA2	SPDEF	SPI1	SPIB	SPIC	SPRY4	SPTAN1	SPTBN2	SREBF1	SREBF2	SREBF2(var2)	SRF	SRXN1	SRY	SSBP2	SSBP4	SSH1	SSH2	SSH3	SSR3	SSSCA1	ST13	STAT1	STAT1::STAT2	STAT3	STUB1	STX10	STX17	STX18	STX5	STX6	SUCLA2P1	SUDS3	SUN2	SWAP70	SYNE1	SYNE3	SYNGR1	SYT11	T	TAB1	TAL1::TCF3	TALDO1	TAOK1	TATDN1P1	TBC1D10A	TBP	TBR1	TBX2	TBX20	TBX21	TBX5	TCAP	TCF3	TCTEX1D4	TDGF1	TEAD1	TEAD2	TEAD3	TEAD4	TEC	TECPR1	TECR	TEF	TERT	TFAP2A	TFAP2A(var3)	TFAP2B	TFAP2B(var2)	TFAP2C	TFAP4	TFCP2	TFDP1	TFE3	TFEB	TFEC	TGIF1	TGIF2	THAP1	TIA1	TIAL1	TIMM22	TIPARP	TIPARP-AS1	TLK1	TLR1	TLR6	TLX1	TMEM102	TMEM156	TMEM189	TMEM189-UBE2V1	TMEM210	TMEM241	TMEM80	TMPOP1	TNFSF10	TNFSF12	TNFSF12-TNFSF13	TNFSF13	TNK1	TNNC1	TNNC2	TNNI1	TNNI2	TNNI3	TNNT1	TNNT2	TNNT3	TNP2	TNRC6B	TOMM20	TOMM22	TOMM40	TOMM5	TOMM6	TOMM7	TOMM70	TP53	TP53I13	TP63	TP73	TPI1	TPM1	TPM2	TPM3	TPM4	TRAF6	TRAP1	TRERNA1	TRIM15	TRIM26	TRIM26BP	TRIM27	TRIM31	TRIM31-AS1	TRIM38	TRIM39	TRMT1	TRPM7	TRRAP	TSG101	TSGA10IP	TSPAN14	TSPO	TTLL1	TTN	TUBB	TUBBP1	TVP23A	TWF1P1	TXN	UBA52	UBD	UBE2A	UBE2B	UBE2D3	UBE2D4	UBE2E1	UBE2E2	UBE2E3	UBE2G1	UBE2J1	UBE2K	UBE2L3	UBE2L6	UBE2N	UBE2R2	UBE2U	UBE2V1	UBE2V2	UBE2Z	UBLCP1	UBQLN1P1	UBQLN4	UBXN8	UEVLD	ULK3	UNC45A	UPF1	UPF2	UPF3A	UPF3B	UROD	USE1	USF1	USF2	USHBP1	USP14	USP17L2	USP8	UTP11	VAMP7	VARS2	VAV3	VAX1	VDR	VENTX	VHLL	VIP	VIPAS39	VIPR1	VIPR2	VN1R11P	VPS25P1	VPS26BP1	VPS29	VPS33B	VPS72	VSX2	WBP1LP10	WBP2NL	XBP1	XIRP1	XPNPEP3	XPO1	XRCC1	YBX2	YEATS4	YIF1A	YKT6	YY1	YY1AP1	YY2	ZBBX	ZBTB18	ZBTB33	ZBTB4	ZBTB7A	ZBTB7B	ZBTB7C	ZDHHC24	ZEB1	ZFPL1	ZIC1	ZIC3	ZIC4	ZKSCAN3	ZKSCAN8	ZNF14	ZNF143	ZNF165	ZNF180	ZNF184	ZNF217	ZNF24	ZNF263	ZNF282	ZNF283	ZNF322	ZNF354C	ZNF365	ZNF506	ZNF575	ZNF589	ZNF740	ZNF90P2	ZNRD1	ZNRD1-AS1	ZSCAN16	ZSCAN26	ZSCAN4	ZSWIM4	ZSWIM5
cd8_primary_cells	ABCF1	ABHD8	ABT1	ACADVL	ACAP1	ACER2	ACSS1	ACTB	ACTC1	ACTL6A	ACTN2	ACTN3	ACTR1A	ADAM15	ADCY9	ADCYAP1	ADCYAP1R1	ADK	ADM	ADNP	ADRM1	ADSL	AK1	AK2	AK4	AK8	AK9	AKR1A1	ALDH1A3	ALDH3A1	ALDOA	ALDOB	ALDOC	ALOX12	ALS2CL	ALX3	AMPD3	ANG	ANGPTL4	ANKLE1	ANKRD13B	ANKRD16	ANKRD2	ANKRD33B-AS1	ANKRD54	ANKRD55	ANO8	ANO9	ANXA4	AP2A2	AP5B1	AP5S1	AP5Z1	APBB1	APEX1	APOA1-AS	APOBEC3A	APOBEC3B	APOBEC3B-AS1	APOBEC3C	APOBEC3D	APOBEC3F	APOBEC3G	APOBEC3H	APOPT1	APRT	APTX	AR	ARAP3	ARFGAP3	ARHGAP32	ARHGDIG	ARHGEF2	ARID4B	ARNT	ARNT::HIF1A	ARRDC3	ASCL1	ASF1B	ASH1L	ASH1L-AS1	ASH1L-IT1	ASPRV1	ASXL2	ATAD3B	ATAT1	ATF4	ATF7	ATF7IP	ATHL1	ATM	ATOX1	ATP10D	ATP1B2	ATP5F1B	ATP7B	B3GNT3	B4GALNT4	B4GALT5	B4GAT1	BABAM1	BACH2	BAG3	BANF1	BARHL2	BARX1	BATF3	BATF::JUN	BBS1	BCL11A	BCL3	BET1	BET1L	BGLAP	BHLHA15	BHLHE22	BHLHE23	BHLHE40	BHLHE41	BIK	BLM	BMI1	BRCC3	BRD8	BRI3	BRMS1	BRMS1L	BST2	BSX	BTAF1	BTBD19	BTRC	BZW1	C10orf76	C11orf68	C11orf80	C15orf39	C17orf77	C19orf53	C19orf57	C19orf67	C1orf198	C1orf61	C22orf23	C2orf42	C5orf56	C6orf1	C6orf136	CACNA1A	CACNA1I	CALCA	CALCR	CASC11	CASC3	CASP10	CASP7	CAT	CATSPER1	CATSPER3	CATSPER4	CBX2	CBX4	CBX6	CBX7	CBX8	CBY1	CC2D1A	CCDC12	CCDC124	CCDC130	CCDC157	CCDC85B	CCDC87	CCND1	CCNE1	CCNG2	CCRL2	CCS	CCT3	CD180	CD248	CD68	CD97	CDC25A	CDC34	CDHR5	CDKN2A-AS1	CDKN2C	CDNF	CDX1	CDX2	CEBPA	CEBPB	CEBPD	CEBPE	CEBPG	CENPA	CENPB	CFL1	CFLAR	CFLAR-AS1	CHD4	CHEK2	CIPC	CLDN7	CLEC2B	CLK1	CLK2	CLOCK	CLPTM1L	CNIH2	CNN2P1	CNPY2	COG3	COL26A1	COMMD3	COMMD4	COMP	COPE	COX5A	COX5BP7	COX6A1	COX6CP2	CRACR2B	CREB1	CREB3	CREB3L1	CREB5	CREBBP	CRLF1	CRTC3-AS1	CRYBA1	CSK	CSNK1E	CSPG4	CSPG5	CST6	CTBP1	CTCF	CTCFL	CTDNEP1	CTSF	CTSW	CUEDC2	CXCL8	CYB5R3	CYLD	DAP3P1	DCAF15	DCAF17	DCUN1D5	DDA1	DDR1	DDX17	DDX20	DDX39A	DDX39BP1	DDX49	DEAF1	DHX16	DLG4	DMAP1	DMC1	DMRT3	DNAJB1	DNAJC1	DNAJC27	DNAJC27-AS1	DNAL4	DNASE1	DNM1P35	DNMT3A	DNMT3B	DPCD	DPCR1	DPP3	DR1	DRAM1	DRAP1	DSTNP4	DUSP4	DUX4	DUX4L17	DUXA	DVL2	E2F1	E2F4	E2F6	E2F7	E2F8	EBF1	EEF1DP1	EFEMP2	EFNA1	EFNA3	EFR3B	EGR1	EGR2	EGR3	EGR4	EHBP1L1	EHF	EIF1AD	EIF2B3	EIF3A	EIF3L	EIF4A1	ELF1	ELF3	ELF4	ELF5	ELK1	ELK3	ELK4	ELL	ELOVL3	ELP5	ELP6	EMX1	EMX2	EN1	EN2	ENO1	ENO2	ENO3	ENO4	ENPP7	ENTPD4	EOMES	EP300	EP400	EPC1	EPC2	EPS8L2	ERCC2	ERF	ERG	ESR1	ESR2	ESRRA	ESRRB	ESX1	ETF1	ETHE1	ETS1	ETV1	ETV3	ETV4	ETV5	ETV6	EXOSC5	FAM114A1	FAM126B	FAM136A	FAM183CP	FAM208B	FAM213A	FAM219B	FAM227A	FAM45A	FAM65C	FAM89B	FBN2	FBXL15	FBXO18	FBXW12	FBXW4	FCF1P2	FCHO1	FEN1	FES	FEV	FGF11	FIBP	FIGLA	FKBP8	FLI1	FLOT1	FOS	FOS::JUN	FOS::JUN(var2)	FOS::JUNB	FOSB	FOSB::JUN	FOSB::JUNB	FOSB::JUNB(var2)	FOSL1	FOSL1::JUN	FOSL1::JUN(var2)	FOSL1::JUNB	FOSL1::JUND(var2)	FOSL2	FOSL2::JUN	FOSL2::JUN(var2)	FOSL2::JUNB	FOSL2::JUNB(var2)	FOSL2::JUND	FOXA1	FOXB1	FOXC1	FOXC2	FOXD1	FOXD2	FOXF2	FOXG1	FOXH1	FOXI1	FOXK1	FOXK2	FOXL1	FOXO1	FOXO3	FOXO4	FOXO6	FOXP1	FOXP2	FOXP3	FUNDC2P4	FURIN	FXR2	GAB1	GABARAP	GABBR1	GABPA	GABPB1	GABPB1-AS1	GADD45GIP1	GAL3ST3	GALR3	GAPDHP37	GAPDHS	GAREML	GAST	GATA1::TAL1	GATA2	GATA3	GATA5	GATA6	GATSL3	GBA	GBAP1	GBF1	GBX1	GBX2	GCG	GCGR	GCM1	GDF15	GDI2	GEMIN5	GFM1	GFM2	GHRH	GHSR	GIP	GIPC1	GIPR	GIT1	GLI2	GLIS2	GLIS3	GLP1R	GMCL1	GMEB2	GNAI2P1	GNAI3	GNL1	GOLGA2	GON4L	GORASP2	GOSR1	GOSR2	GP2	GPALPP1	GPBP1	GPI	GPS2	GRHL1	GRHL2	GRK5	GRK5-IT1	GSC	GSC2	GSPT1	GSPT2	GSTZ1	GSX1	GTF2H1	GTF2H4	GTPBP1	GTPBP3	GUCY2C	H1F0	H2AFJ	H2AFV	H2AFX	H2AFY	H2AFY2	H2AFZ	H2BFM	H2BFWT	HAUS6	HAUS8	HCG11	HCG14	HCG16	HCG18	HCG19P	HCG20	HCG21	HCG4	HCG4B	HCG4P11	HCG4P3	HCG4P5	HCG4P7	HCG9	HCG9P5	HCN3	HDAC1	HDAC10	HDAC11	HDAC2	HDAC3	HDAC4	HDAC5	HDAC6	HDAC8	HDAC9	HDDC3	HDHD3	HECTD3	HES5	HES7	HESX1	HEY1	HEY2	HIC2	HIF1A	HINFP	HIST1H1B	HIST1H1C	HIST1H1D	HIST1H1E	HIST1H1PS1	HIST1H2AA	HIST1H2AC	HIST1H2AD	HIST1H2AG	HIST1H2AH	HIST1H2AI	HIST1H2AJ	HIST1H2APS3	HIST1H2APS4	HIST1H2BA	HIST1H2BC	HIST1H2BD	HIST1H2BJ	HIST1H2BK	HIST1H2BL	HIST1H2BN	HIST1H2BPS2	HIST1H3D	HIST1H3J	HIST1H4C	HIST1H4H	HIST1H4J	HIST1H4PS1	HIST2H2AB	HIST2H2AC	HIST2H2BE	HIST2H2BF	HIST3H2A	HIST3H2BB	HIST3H3	HIST4H4	HLA-A	HLA-DQB2	HLA-E	HLA-F	HLA-F-AS1	HLA-G	HLA-H	HLA-J	HLA-K	HLA-L	HLA-N	HLA-U	HLA-V	HLF	HMGB1P48	HMGN1P14	HMGN2P18	HMGN4	HNF1A	HNF1B	HNF4A	HNF4G	HOMER3	HOXA10	HOXA13	HOXA2	HOXC10	HOXC11	HOXC12	HOXC13	HOXD11	HOXD12	HPRT1	HPS5	HPS6	HRAS	HSD17B11	HSF1	HSF2	HSF4	HSPA8P11	HSPA9	ICMT	ID4	IER2	IER3	IFITM1	IFITM2	IFITM3	IFITM4P	IFITM5	IL12RB1	IL15RA	IL27RA	IL2RA	IL6	IL6ST	IMP3	IMPA1	IMPA2	IMPDH1P10	ING2	ING3	INHBB	INO80	INSC	INSM1	IRF1	IRF2	IRF2BPL	IRF3	IRF4	IRF5	IRF7	IRF8	IRF9	ISL2	ISX	ISYNA1	JAK3	JDP2	JDP2(var2)	JOSD1	JUN	JUN(var2)	JUN::JUNB	JUN::JUNB(var2)	JUNB	JUNB(var2)	JUND	JUND(var2)	KAT2B	KAT5	KCMF1	KCNB1	KCND1	KCND2	KCND3	KCNIP2	KCNIP2-AS1	KCNK7	KIAA1683	KIF3C	KIF9	KIF9-AS1	KLC2	KLC3	KLF13	KLF14	KLF16	KLF4	KLF5	KLF9	KLHL18	KLHL26	KLHL5	KPNB1	KRT18P4	KRT8P26	KRTCAP2	KXD1	LBX1	LBX2	LDB1	LDB2	LDHAL6A	LDHAL6B	LDHB	LDHC	LEPROTL1	LGMN	LHX2	LHX6	LHX9	LIF	LIG3	LINC00589	LINC00881	LINC01001	LINC01258	LINC01259	LINC01272	LINC01273	LMAN1L	LMNA	LMNTD2	LMO2	LMO4	LMX1A	LMX1B	LPAR2	LPCAT1	LRFN4	LRRC2	LRRC56	LSM4	LTBP3	LTF	LYL1	MAF	MAF::NFE2	MAFF	MAFK	MAGOH	MAN1A1	MAN2A2	MAN2B2	MAN2C1	MAP1LC3BP1	MAP2K1P1	MAP3K11	MAP4	MARCH5	MAST2	MAST3	MAX	MAX::MYC	MBP	MCCD1P1	MCHR1	MCMBP	MCUR1	MDC1	MDC1-AS1	ME1	ME2	MEAF6	MEF2A	MEF2B	MEF2C	MEF2D	MEIS1	MEIS2	MEIS3	MEOX1	MEOX2	METAP1D	METTL8	MEX3A	MGA	MGAT1	MGAT3	MGAT3-AS1	MGEA5	MICALL1	MICC	MICF	MIEF1	MIER3	MIR1281	MIR1301	MIR210HG	MIR324	MIR555	MIR574	MIR638	MIR639	MIR645	MIR658	MIR659	MIR877	MIR9-1	MITF	MIXL1	MKL1	MLX	MLXIPL	MMACHC	MNT	MORF4L1	MORF4L2	MPDU1	MPI	MPND	MRE11	MRGBP	MRI1	MRPL1	MRPL10	MRPL11	MRPL12	MRPL13	MRPL14	MRPL15	MRPL16	MRPL17	MRPL18	MRPL19	MRPL20	MRPL21	MRPL22	MRPL23	MRPL27	MRPL28	MRPL3	MRPL32	MRPL33	MRPL34	MRPL35	MRPL36	MRPL37	MRPL38	MRPL39	MRPL4	MRPL40	MRPL41	MRPL42	MRPL43	MRPL44	MRPL46	MRPL47	MRPL48	MRPL49	MRPL50	MRPL51	MRPL52	MRPL53	MRPL57	MRPL58	MRPL9	MRPS18A	MRPS18AP1	MRPS18B	MRPS18CP4	MRPS30	MRPS6	MRRF	MSC	MSH4	MSH5	MSTO1	MSX1	MSX2	MTAP	MTF1	MTO1	MTX1	MUC1	MUC21	MUS81	MVB12A	MXD1	MYB	MYBL1	MYBL2	MYBPC3	MYC	MYCN	MYDGF	MYEOV	MYF6	MYH13	MYH6	MYH7	MYH8	MYL1	MYL2	MYL3	MYL4	MYO18A	MYO9B	MYSM1	MZF1	MZF1(var2)	NACC1	NANOS3	NAPA	NAPB	NASP	NBEAL2	NCOR1	NCOR2	NDUFB1P1	NDUFB3	NDUFB7	NEIL1	NEIL2	NEURL4	NEUROD2	NEUROG2	NFATC2	NFATC3	NFE2	NFE2L2	NFIA	NFIC	NFIC::TLX1	NFIL3	NFIX	NFKB1	NFKB2	NFKBIE	NFYA	NFYB	NFYC	NHLH1	NIF3L1	NKAPL	NKD2	NKX2-3	NKX2-6	NKX2-8	NKX3-1	NKX3-2	NKX6-1	NKX6-2	NLRP6	NME6	NOL7	NOLC1	NOP56P1	NOTO	NPAS4	NPM3	NPS	NPTXR	NR2C2	NR2F1	NR2F2	NR2F6	NR3C1	NR3C2	NR4A1	NR4A2	NRADDP	NRBF2	NRF1	NRL	NRM	NRP1	NSF	NTN4	NUFIP1	NUFIP2	NUP214	OCEL1	ODF3	OGG1	OLIG1	OLIG2	OLIG3	OR2H2	OR2I1P	OR4F2P	ORC2	OSM	OTX1	OTX2	OVOL1	OVOL1-AS1	P4HA2	PABPC1	PACS1	PACSIN2	PALM3	PAOX	PARD6B	PARP1	PAX4	PAX5	PAX7	PBX1	PBX2	PBX3	PBX4	PC	PCBP1	PCBP1-AS1	PCNA	PCNXL3	PCYOX1	PDGFB	PDHA1	PDHA2	PDHB	PDX1	PELI3	PFKL	PFKM	PFKP	PGAM2	PGBD1	PGK1	PGK2	PHC2	PHF12	PHF23	PHOX2A	PHRF1	PICK1	PIDD1	PIK3R1	PIK3R2	PIP4K2A	PITX3	PKIB	PKLR	PKM	PKN1	PKNOX1	PKNOX2	PKP3	PLA2G1B	PLA2G6	PLAG1	PLAUR	PLEKHF1	PLIN2	PLXND1	PMF1	PNKP	PNMA8B	PNPLA2	PODNL1	POLB	POLD1	POLDIP3	POLE	POLL	POLR2A	POLR2F	POMC	POU1F1	POU2F1	POU2F2	POU3F1	POU3F2	POU3F4	POU5F1	POU5F1B	POU6F2	PPARG	PPARG::RXRA	PPARGC1A	PPCDC	PPIL3	PPM1N	PPP1R10	PPP1R11	PPP1R18	PPRC1	PRC1	PRCC	PRDM1	PRDM4	PRDX1	PRDX3	PRDX5	PRKACA	PRKDC	PRM1	PRM2	PRM3	PROX1	PRR3	PRRX1	PRSS29P	PRSS42	PRSS44	PRSS45	PRSS50	PSAP	PSD	PSMA1	PSMA3	PSMA7	PSMA8	PSMB10	PSMB11	PSMB4	PSMB6	PSMB7	PSMB8	PSMB8-AS1	PSMB9	PSMC1	PSMD1	PSMD10	PSMD11	PSMD12	PSMD13	PSMD5	PSMD6	PSMD7	PSMD9	PTDSS2	PTGER1	PTGES3P2	PTGIS	PTH	PTH1R	PTHLH	PTMAP1	PTPN1	PTPN23	PVT1	RAB10	RAB11B	RAB1A	RAB1B	RAB25	RAB33B	RAB3A	RAD50	RANBP9	RANP1	RARA	RARA(var2)	RARA::RXRA	RARA::RXRG	RASSF7	RAX	RAX2	RBBP4	RBBP7	RBBP8	RBM14	RBM14-RBM4	RBM4	RBM4B	RBPJ	RBPMS	RBX1	RCCD1	RCE1	REL	RELA	RELB	RERE	REST	RFX1	RFX2	RFX3	RFX4	RFX5	RGS10	RHOA	RHOXF1	RIC8A	RIN1	RING1	RIT1	RLN3	RN7SKP17	RN7SL12P	RN7SL309P	RN7SL354P	RN7SL363P	RN7SL636P	RN7SL672P	RN7SL749P	RN7SL838P	RN7SL870P	RNA5SP158	RNASE1	RNASEH2A	RNASEH2B	RNASEH2C	RNF114	RNF2	RNF4	RNH1	RNPS1	RNU4-34P	RNU4-39P	RNU4-63P	RNU5E-6P	RNU6-1005P	RNU6-106P	RNU6-1218P	RNU6-147P	RNU6-196P	RNU6-312P	RNU6-447P	RNU6-491P	RNU6-502P	RNU6-539P	RNU6-543P	RNU6-645P	RNU6-756P	RNU6-762P	RNU6-900P	RNU6-919P	RNU7-128P	RNU7-26P	RNU7-45P	RORA	RORA(var2)	RORB	RORC	RPL13P	RPL13P4	RPL17P33	RPL18A	RPL23AP1	RPL3	RPL30P11	RPL36AP45	RPL7P4	RPL7P52	RPLP2	RPP21	RPP25	RPS19BP1	RPS6	RPS6KA1	RPS6KA3	RPSAP2	RRAGA	RREB1	RRP36	RSL24D1P1	RTP3	RUNX1	RUNX2	RUNX3	RUSC1-AS1	RUVBL1	RUVBL2	RXRB	RXRG	SAMD1	SAMM50	SAP130	SAP18	SAP30	SAP30L	SARAF	SART1	SAT2	SBF2-AS1	SCAMP2	SCAMP3	SCAMP5	SCAP	SCFD1	SCGB1C1	SCRT1	SCRT2	SCT	SCTR	SCYL1	SDHAP3	SEC22A	SEC22C	SEC23A	SEC23IP	SEM1	SEMA3C	SEMA3E	SEMA4A	SENP3	SEPT7-AS1	SESN2	SETD2	SF3A1	SF3B2	SFTA2	SFXN4	SGSM3	SHBG	SHOX	SIGIRR	SIN3A	SIN3B	SIPA1	SIRT3	SIX1	SIX2	SLC12A7	SLC22A5	SLC25A17	SLC25A22	SLC25A37	SLC25A44	SLC27A1	SLC29A2	SLC2A4	SLC35G6	SLC45A1	SLC9A8	SMAD2::SMAD3::SMAD4	SMAD3	SMARCA5	SMARCC1	SMG1	SMG5	SMG6	SMG7	SMG8	SMG9	SNAI1	SNAI2	SNORA48	SNORA52	SNORD10	SNORD83A	SNORD83B	SNRNP27	SNRPB	SNRPD1	SNRPFP1	SNRPFP4	SNRPG	SNUPN	SNX20	SNX32	SOD1	SOX10	SOX15	SOX21	SOX4	SOX9	SP1	SP2	SP3	SP4	SP8	SPATA2	SPDEF	SPI1	SPIB	SPIC	SPTAN1	SPTBN2	SREBF1	SREBF2	SREBF2(var2)	SRF	SRL	SRXN1	SRY	SSBP2	SSBP4	SSH1	SSH2	SSH3	SSR3	SSSCA1	ST13	STAT1	STAT1::STAT2	STAT3	STUB1	STX10	STX17	STX18	STX5	STX6	SUCLA2P1	SUDS3	SUMO1P1	SUN2	SYNE1	SYNE3	SYNGR1	SYT11	T	TAB1	TAL1::TCF3	TALDO1	TAOK1	TBC1D10A	TBC1D16	TBP	TBR1	TBX1	TBX15	TBX19	TBX2	TBX20	TBX21	TBX4	TBX5	TCAP	TCF3	TCTEX1D4	TDGF1	TEAD1	TEAD2	TEAD3	TEAD4	TEC	TECPR1	TECR	TEF	TERT	TFAP2A	TFAP2A(var2)	TFAP2A(var3)	TFAP2B	TFAP2B(var2)	TFAP2B(var3)	TFAP2C	TFAP2C(var2)	TFAP2C(var3)	TFAP4	TFCP2	TFDP1	TFE3	TFEB	TFEC	TGIF1	TGIF2	THAP1	TIA1	TIAL1	TIMM22	TIPARP	TIPARP-AS1	TLK1	TLR1	TLR6	TLX1	TMEM102	TMEM156	TMEM189	TMEM189-UBE2V1	TMEM241	TMEM80	TMIE	TMPOP1	TMSB4XP6	TNFSF10	TNFSF12	TNFSF12-TNFSF13	TNFSF13	TNK1	TNNC1	TNNC2	TNNI1	TNNI2	TNNI3	TNNT1	TNNT2	TNNT3	TNP2	TNRC6B	TOB2P1	TOMM20	TOMM22	TOMM40	TOMM5	TOMM6	TOMM7	TOMM70	TP53	TP63	TP73	TPI1	TPM1	TPM2	TPM3	TPM4	TRAF6	TRAP1	TRERNA1	TRIM26	TRIM27	TRIM31	TRIM31-AS1	TRIM38	TRIM39	TRMT1	TRPM7	TRRAP	TSG101	TSGA10IP	TSPAN14	TSPO	TTLL1	TTN	TUBB	TWF1P1	TXN	UBA52	UBD	UBE2A	UBE2B	UBE2D3	UBE2D4	UBE2E1	UBE2E2	UBE2E3	UBE2G1	UBE2J1	UBE2K	UBE2L3	UBE2L6	UBE2N	UBE2R2	UBE2U	UBE2V1	UBE2V2	UBE2Z	UBLCP1	UBQLN1P1	UBQLN4	UBXN8	UEVLD	ULK3	UNC45A	UNCX	UPF1	UPF2	UPF3A	UPF3B	UROD	USE1	USF1	USF2	USHBP1	USP14	USP17L2	USP8	UTP11	VAMP7	VARS2	VAV3	VAX1	VAX2	VDR	VENTX	VHLL	VIP	VIPAS39	VIPR1	VIPR2	VPS25P1	VPS26BP1	VPS29	VPS33B	VPS72	VSX1	VSX2	WBP1LP10	WBP2NL	XBP1	XPNPEP3	XPO1	XRCC1	YBX2	YEATS4	YIF1A	YKT6	YY1	YY1AP1	YY2	ZBBX	ZBTB18	ZBTB33	ZBTB4	ZBTB7A	ZBTB7B	ZBTB7C	ZDHHC24	ZEB1	ZFPL1	ZIC1	ZIC3	ZKSCAN3	ZKSCAN4	ZKSCAN8	ZNF14	ZNF143	ZNF165	ZNF180	ZNF184	ZNF217	ZNF24	ZNF263	ZNF282	ZNF322	ZNF354C	ZNF365	ZNF506	ZNF575	ZNF589	ZNF740	ZNRD1	ZNRD1-AS1	ZSCAN16	ZSCAN26	ZSCAN31	ZSWIM4
fetal_brain	A4GALT	ABCF1	ABHD15	ABHD8	ABT1	ACADVL	ACAP1	ACER2	ACSS1	ACTB	ACTC1	ACTL6A	ACTN2	ACTN3	ACTR1A	ADAM15	ADAM29	ADCY9	ADCYAP1	ADCYAP1R1	ADK	ADM	ADNP	ADRM1	ADSL	AK1	AK2	AK4	AK8	AK9	AKR1A1	ALDH1A3	ALDH3A1	ALDOA	ALDOB	ALDOC	ALOX12	ALS2CL	ALX3	AMPD3	ANG	ANGPTL4	ANKLE1	ANKRD13B	ANKRD16	ANKRD2	ANKRD33B-AS1	ANKRD54	ANKRD55	ANO1	ANO1-AS2	ANO8	ANO9	ANXA4	AP2A2	AP5B1	AP5S1	AP5Z1	APBB1	APEX1	APOA1-AS	APOBEC3A	APOBEC3B	APOBEC3B-AS1	APOBEC3C	APOBEC3D	APOBEC3F	APOBEC3G	APOBEC3H	APOPT1	APRT	APTX	AR	ARAP3	ARC	ARFGAP3	ARHGAP32	ARHGDIG	ARHGEF2	ARID4B	ARNT	ARNT::HIF1A	ARRDC3	ASB13	ASCL1	ASF1B	ASH1L	ASH1L-AS1	ASH1L-IT1	ASPRV1	ASXL2	ATAD3B	ATAT1	ATF4	ATF7	ATF7IP	ATHL1	ATM	ATN1	ATOX1	ATP10D	ATP1B2	ATP5F1B	ATP7B	B3GALNT1	B3GNT3	B4GALNT4	B4GALT5	B4GAT1	BABAM1	BACH2	BAG3	BAIAP2L2	BANF1	BARHL2	BARX1	BATF3	BATF::JUN	BBS1	BCL11A	BCL3	BEST4	BET1	BET1L	BGLAP	BHLHE22	BHLHE23	BHLHE40	BHLHE41	BIK	BLM	BMI1	BRCC3	BRD8	BRD9P1	BRI3	BRMS1	BRMS1L	BST2	BSX	BTAF1	BTBD19	BTRC	BZW1	C10orf76	C11orf68	C11orf80	C15orf39	C15orf52	C17orf77	C19orf53	C19orf57	C19orf60	C1orf198	C1orf61	C22orf23	C2orf42	C5orf56	C6orf1	C6orf136	CACNA1A	CACNA1I	CALCA	CALCR	CASC11	CASC3	CASC8	CASP10	CASP7	CAT	CATSPER1	CATSPER3	CATSPER4	CBX2	CBX4	CBX6	CBX7	CBX8	CBY1	CC2D1A	CCDC12	CCDC124	CCDC130	CCDC157	CCDC170	CCDC62	CCDC85B	CCDC87	CCNB1IP1P1	CCND1	CCNE1	CCNG2	CCRL2	CCS	CCT3	CD180	CD68	CD97	CDC25A	CDC34	CDCA7	CDKN2A-AS1	CDKN2C	CDNF	CDX1	CDX2	CEBPA	CEBPB	CEBPD	CEBPE	CEBPG	CENPA	CENPB	CERS1	CFL1	CFLAR	CFLAR-AS1	CHD4	CHEK2	CHST10	CIPC	CLDN7	CLEC4G	CLK1	CLK2	CLOCK	CLPTM1L	CNIH2	CNN2P1	CNPY2	COG3	COL26A1	COMMD3	COMMD4	COMP	COPE	COX5A	COX5BP7	COX6A1	COX6CP2	CPA5	CREB1	CREB3	CREB3L1	CREB5	CREBBP	CRLF1	CRTC3-AS1	CRYBA1	CSK	CSNK1E	CSPG5	CST6	CTBP1	CTCF	CTCFL	CTDNEP1	CTSF	CTSW	CUEDC2	CXCL8	CYB5R3	CYBRD1	CYLD	DAP3P2	DCAF15	DCAF17	DCUN1D5	DDA1	DDR1	DDR1-AS1	DDX17	DDX20	DDX39A	DDX49	DHX16	DLG4	DMAP1	DMC1	DMRT3	DNAJB1	DNAJB7	DNAJC1	DNAJC27	DNAJC27-AS1	DNAL4	DNASE1	DNM1P35	DNMT3A	DNMT3B	DPCD	DPCR1	DPP3	DR1	DRAP1	DUSP4	DUX4	DUX4L17	DUXA	DVL2	E2F1	E2F4	E2F6	E2F7	E2F8	EBF1	EFEMP2	EFNA1	EFNA3	EFR3B	EGR1	EGR2	EGR3	EGR4	EHBP1L1	EHF	EIF1AD	EIF2B3	EIF3A	EIF3L	EIF4A1	ELF1	ELF3	ELF4	ELF5	ELK1	ELK3	ELK4	ELL	ELOVL3	ELP5	ELP6	EMX1	EMX2	EN1	EN2	ENO1	ENO2	ENO3	ENO4	ENPP7	ENTPD4	EOMES	EP300	EP400	EPC1	EPC2	EPS8L2	ERCC2	ERF	ERG	ESR1	ESR2	ESRRA	ESRRB	ESX1	ETF1	ETHE1	ETS1	ETV1	ETV2	ETV3	ETV4	ETV5	ETV6	EXOSC5	FAM114A1	FAM126B	FAM136A	FAM183CP	FAM189B	FAM208B	FAM213A	FAM219B	FAM227A	FAM45A	FAM65C	FAM89B	FBN2	FBXL15	FBXO18	FBXW12	FBXW4	FCF1P2	FCHO1	FEN1	FES	FEV	FGF11	FIBP	FIGLA	FKBP8	FLI1	FLOT1	FOS	FOS::JUN	FOS::JUN(var2)	FOS::JUNB	FOS::JUND	FOSB	FOSB::JUN	FOSB::JUNB	FOSB::JUNB(var2)	FOSL1	FOSL1::JUN	FOSL1::JUN(var2)	FOSL1::JUNB	FOSL1::JUND	FOSL1::JUND(var2)	FOSL2	FOSL2::JUN	FOSL2::JUN(var2)	FOSL2::JUNB	FOSL2::JUNB(var2)	FOSL2::JUND	FOSL2::JUND(var2)	FOXA1	FOXB1	FOXC1	FOXC2	FOXD1	FOXD2	FOXF2	FOXG1	FOXH1	FOXI1	FOXK1	FOXK2	FOXL1	FOXO1	FOXO3	FOXO4	FOXO6	FOXP1	FOXP2	FOXP3	FUNDC2P4	FURIN	FXR2	GAB1	GABARAP	GABBR1	GABPA	GABPB1	GABPB1-AS1	GADD45GIP1	GAL3ST3	GALR3	GAPDHP37	GAPDHS	GAREML	GAST	GATA1::TAL1	GATA2	GATA3	GATA5	GATA6	GATSL3	GBA	GBAP1	GBF1	GBX1	GBX2	GCG	GCGR	GCM1	GCM2	GDF15	GDI2	GEMIN5	GFM1	GFM2	GHRH	GHSR	GIP	GIPC1	GIPR	GIT1	GLI2	GLIS2	GLIS3	GLMP	GLP1R	GMCL1	GMEB2	GNAI2P1	GNAI3	GNL1	GOLGA2	GOLGA2P4	GON4L	GORASP2	GOSR1	GOSR2	GP2	GPALPP1	GPBP1	GPI	GPS2	GRHL1	GRHL2	GRK5	GRK5-IT1	GSC	GSC2	GSPT1	GSPT2	GSTZ1	GSX1	GTF2H1	GTF2H4	GTF3AP2	GTPBP1	GTPBP3	GUCY2C	H1F0	H2AFJ	H2AFV	H2AFX	H2AFY	H2AFY2	H2AFZ	H2BFM	H2BFWT	HAUS6	HAUS8	HCAR1	HCAR2	HCAR3	HCG11	HCG14	HCG15	HCG16	HCG18	HCG19P	HCG20	HCG21	HCG22	HCG4B	HCG4P11	HCG4P5	HCG9	HCG9P5	HCN3	HDAC1	HDAC10	HDAC11	HDAC2	HDAC3	HDAC4	HDAC5	HDAC6	HDAC8	HDAC9	HDDC3	HDHD3	HECTD3	HES5	HES7	HESX1	HEY1	HEY2	HIC2	HIF1A	HINFP	HIST1H1B	HIST1H1C	HIST1H1D	HIST1H1E	HIST1H1PS1	HIST1H2AA	HIST1H2AC	HIST1H2AD	HIST1H2AG	HIST1H2AH	HIST1H2AI	HIST1H2AJ	HIST1H2APS3	HIST1H2APS4	HIST1H2BA	HIST1H2BC	HIST1H2BD	HIST1H2BJ	HIST1H2BK	HIST1H2BL	HIST1H2BN	HIST1H2BPS2	HIST1H3D	HIST1H3J	HIST1H4C	HIST1H4H	HIST1H4J	HIST1H4PS1	HIST2H2AB	HIST2H2AC	HIST2H2BE	HIST2H2BF	HIST3H2A	HIST3H2BB	HIST3H3	HIST4H4	HLA-A	HLA-DQB2	HLA-E	HLA-F	HLA-F-AS1	HLA-G	HLA-K	HLA-L	HLA-N	HLA-U	HLF	HMGB1P48	HMGN1P14	HMGN1P17	HMGN2P18	HMGN4	HNF1A	HNF1B	HNF4A	HNF4G	HOMER3	HORMAD2	HORMAD2-AS1	HOXA10	HOXA13	HOXA2	HOXC10	HOXC11	HOXC12	HOXC13	HOXD11	HOXD12	HPRT1	HPS5	HPS6	HRAS	HSD17B11	HSF1	HSF2	HSF4	HSPA9	ICMT	ID4	IER2	IER3	IFITM1	IFITM2	IFITM3	IFITM5	IFITM9P	IL12RB1	IL15RA	IL27RA	IL2RA	IL6	IL6ST	IMP3	IMPA1	IMPA2	IMPDH1P10	ING2	ING3	INHBB	INO80	INSC	INSM1	IRF1	IRF2	IRF2BPL	IRF3	IRF4	IRF5	IRF7	IRF8	IRF9	ISL2	ISX	ISYNA1	JAK3	JAZF1	JAZF1-AS1	JDP2	JDP2(var2)	JOSD1	JUN	JUN(var2)	JUN::JUNB	JUN::JUNB(var2)	JUNB	JUNB(var2)	JUND	JUND(var2)	KAT2B	KAT5	KCMF1	KCNB1	KCND1	KCND2	KCND3	KCNG1	KCNIP2	KCNIP2-AS1	KCNK7	KIAA1683	KIF3C	KIF9	KIF9-AS1	KLC2	KLC3	KLF13	KLF14	KLF16	KLF4	KLF5	KLF9	KLHL18	KLHL26	KLHL5	KPNB1	KRT18P4	KRT8P26	KRTCAP2	KXD1	LBX1	LBX2	LDB1	LDB2	LDHAL6A	LDHAL6B	LDHB	LDHC	LEPROTL1	LGMN	LHX2	LHX6	LHX9	LIF	LIG3	LINC00460	LINC00533	LINC00578	LINC00589	LINC00881	LINC01001	LINC01065	LINC01183	LINC01258	LINC01259	LINC01270	LINC01272	LINC01273	LINC01556	LMAN1L	LMNA	LMNTD2	LMO2	LMO4	LMX1A	LMX1B	LPAR2	LPCAT1	LRCH2	LRFN4	LRP12	LRRC2	LRRC26	LRRC56	LSM4	LTBP3	LTF	LYL1	MAF	MAF::NFE2	MAFF	MAFK	MAGOH	MAN1A1	MAN2A2	MAN2B2	MAN2C1	MAP1S	MAP3K11	MAP4	MARCH5	MAST2	MAST3	MAST4	MAX	MAX::MYC	MBP	MCCD1P2	MCHR1	MCMBP	MCUR1	MDC1	MDC1-AS1	ME1	ME2	MEAF6	MEF2A	MEF2B	MEF2C	MEF2D	MEIS1	MEIS2	MEIS3	MEOX1	MEOX2	METAP1D	METTL8	MEX3A	MGA	MGAT1	MGAT3	MGAT3-AS1	MGEA5	MICALL1	MICC	MIEF1	MIER3	MIR1281	MIR1285-2	MIR1301	MIR1302-5	MIR181C	MIR181D	MIR210HG	MIR2115	MIR345	MIR574	MIR638	MIR639	MIR645	MIR658	MIR659	MIR877	MIR9-1	MITF	MIXL1	MKL1	MLX	MLXIPL	MMACHC	MNT	MORF4L1	MORF4L2	MPDU1	MPI	MPND	MRE11	MRGBP	MRI1	MRPL1	MRPL10	MRPL11	MRPL12	MRPL13	MRPL14	MRPL15	MRPL16	MRPL17	MRPL18	MRPL19	MRPL20	MRPL21	MRPL22	MRPL23	MRPL27	MRPL28	MRPL3	MRPL32	MRPL33	MRPL34	MRPL35	MRPL35P2	MRPL36	MRPL37	MRPL38	MRPL39	MRPL4	MRPL40	MRPL41	MRPL42	MRPL43	MRPL44	MRPL46	MRPL47	MRPL48	MRPL49	MRPL50	MRPL51	MRPL52	MRPL53	MRPL57	MRPL58	MRPL9	MRPS18A	MRPS18B	MRPS18CP4	MRPS30	MRPS6	MRRF	MSC	MSH4	MSH5	MSI1	MSTO1	MSX1	MSX2	MTAP	MTF1	MTMR3	MTO1	MTX1	MUC1	MUC21	MUS81	MVB12A	MXD1	MXI1	MYB	MYBL1	MYBL2	MYBPC3	MYC	MYCN	MYDGF	MYEOV	MYF6	MYH13	MYH6	MYH7	MYH8	MYL1	MYL2	MYL3	MYL4	MYO18A	MYO9B	MYSM1	MZF1	MZF1(var2)	NACC1	NANOS3	NAPA	NAPB	NASP	NAV2-AS5	NBEAL2	NCOR1	NCOR2	NDUFB1P1	NDUFB3	NDUFB7	NEFH	NEIL1	NEIL2	NEURL4	NEUROD1	NEUROD2	NEUROG2	NFATC2	NFATC3	NFE2	NFE2L2	NFIA	NFIC	NFIC::TLX1	NFIL3	NFIX	NFKB1	NFKB2	NFKBIE	NFYA	NFYB	NFYC	NHLH1	NIF3L1	NKAPL	NKD2	NKX2-3	NKX2-8	NKX3-1	NKX3-2	NKX6-1	NKX6-2	NLRP6	NME6	NOL7	NOLC1	NOP56P1	NOTO	NPAS4	NPM3	NPS	NPTXR	NR1A4	NR1A4::RXRA	NR2C2	NR2F1	NR2F2	NR2F6	NR3C1	NR3C2	NR4A1	NR4A2	NR4A2::RXRA	NRADDP	NRBF2	NRF1	NRL	NRM	NRP1	NSF	NTN4	NUFIP1	NUFIP2	NUP214	OCEL1	ODF3	ODF3L1	OGG1	OLIG1	OLIG2	OLIG3	OR2H2	OR2I1P	OR4F2P	ORC2	OSM	OSTCP5	OTX1	OTX2	OVOL1	OVOL1-AS1	P4HA2	PABPC1	PACS1	PACSIN2	PALM3	PAOX	PARD6B	PARP1	PAX1	PAX4	PAX5	PAX7	PAX9	PBX1	PBX2	PBX3	PBX4	PC	PCAT2	PCBP1	PCBP1-AS1	PCNA	PCNXL3	PCYOX1	PDGFB	PDHA1	PDHA2	PDHB	PDX1	PELI3	PFKL	PFKM	PFKP	PGAM2	PGBD1	PGK1	PGK2	PGPEP1	PHC2	PHF12	PHF23	PHOX2A	PHRF1	PICK1	PIDD1	PIK3R1	PIK3R2	PIP4K2A	PITX3	PKDCC	PKIB	PKLR	PKM	PKN1	PKNOX1	PKNOX2	PKP3	PLA2G1B	PLA2G6	PLAG1	PLAUR	PLBD1	PLBD1-AS1	PLEKHF1	PLIN2	PLXND1	PMF1	PNKP	PNMA8B	PNPLA2	PODNL1	POLB	POLD1	POLDIP3	POLE	POLL	POLR2A	POLR2F	POMC	POU1F1	POU2F1	POU2F2	POU3F1	POU3F2	POU3F4	POU5F1	POU5F1B	POU5F1P4	POU6F2	PPARA::RXRA	PPARG	PPARG::RXRA	PPARGC1A	PPCDC	PPIL1P1	PPIL3	PPM1N	PPP1R10	PPP1R11	PPP1R18	PPP1R2P2	PPRC1	PRC1	PRCC	PRDM1	PRDM4	PRDX1	PRDX3	PRDX3P1	PRDX5	PRKACA	PRKDC	PRM1	PRM2	PRM3	PROX1	PRR3	PRRX1	PRSS42	PRSS44	PRSS45	PRSS50	PSAP	PSD	PSMA1	PSMA3	PSMA7	PSMA8	PSMB10	PSMB11	PSMB4	PSMB6	PSMB7	PSMB8	PSMB8-AS1	PSMB9	PSMC1	PSMC1P4	PSMD1	PSMD10	PSMD11	PSMD12	PSMD13	PSMD5	PSMD6	PSMD7	PSMD9	PTDSS2	PTGER1	PTGIS	PTH	PTH1R	PTHLH	PTMAP1	PTPN1	PTPN23	PTPN9	PVT1	RAB10	RAB11B	RAB1A	RAB1B	RAB25	RAB33B	RAB3A	RAD50	RANBP9	RANP1	RARA	RARA(var2)	RARA::RXRA	RARA::RXRG	RASSF7	RAX	RAX2	RBBP4	RBBP7	RBBP8	RBM14	RBM14-RBM4	RBM4	RBM4B	RBPJ	RBX1	RCCD1	RCE1	REL	RELA	RELB	RERE	REST	RFX1	RFX2	RFX3	RFX4	RFX5	RGS10	RHOA	RHOXF1	RIC8A	RIN1	RING1	RIT1	RLN3	RN7SKP134	RN7SKP17	RN7SL12P	RN7SL309P	RN7SL354P	RN7SL363P	RN7SL368P	RN7SL636P	RN7SL672P	RN7SL704P	RN7SL838P	RN7SL870P	RNA5-8SP5	RNA5SP152	RNA5SP158	RNA5SP184	RNA5SP47	RNASE1	RNASEH2A	RNASEH2B	RNASEH2C	RNF114	RNF2	RNF4	RNH1	RNPS1	RNU1-7P	RNU1-84P	RNU4-34P	RNU4-39P	RNU4-63P	RNU5E-6P	RNU6-1005P	RNU6-1025P	RNU6-1034P	RNU6-106P	RNU6-1165P	RNU6-1175P	RNU6-1218P	RNU6-147P	RNU6-196P	RNU6-264P	RNU6-299P	RNU6-312P	RNU6-379P	RNU6-447P	RNU6-491P	RNU6-502P	RNU6-539P	RNU6-543P	RNU6-645P	RNU6-711P	RNU6-762P	RNU6-900P	RNU6-919P	RNU6-979P	RNU6-991P	RNU7-128P	RNU7-26P	RNU7-45P	RNY4P6	RORA	RORA(var2)	RORB	RORC	RPL11P5	RPL13P	RPL13P4	RPL17P22	RPL17P33	RPL18A	RPL23AP1	RPL3	RPL30P11	RPL36AP45	RPL36P2	RPL5P34	RPL7P52	RPLP2	RPP21	RPP25	RPS19BP1	RPS27P25	RPS6	RPS6KA1	RPS6KA3	RPSAP1	RPSAP2	RRAGA	RREB1	RRP36	RSL24D1P1	RTP3	RUNX1	RUNX2	RUNX3	RUSC1-AS1	RUVBL1	RUVBL2	RXRB	RXRG	SAMM50	SAP130	SAP18	SAP30	SAP30L	SARAF	SART1	SAT2	SBF2-AS1	SCAMP2	SCAMP3	SCAMP5	SCAP	SCFD1	SCGB1C1	SCRT1	SCRT2	SCT	SCTR	SCYL1	SDHAP3	SEC22A	SEC22C	SEC23A	SEC23IP	SEM1	SEMA3C	SEMA3E	SEMA4A	SENP3	SEPT7-AS1	SESN2	SETD2	SF3A1	SF3B2	SFTA2	SFXN4	SGSM3	SHBG	SHOX	SIK3-IT1	SIN3A	SIN3B	SIPA1	SIRT3	SIX1	SIX2	SLC16A8	SLC22A4	SLC25A17	SLC25A22	SLC25A37	SLC25A44	SLC27A1	SLC27A6	SLC2A4	SLC35G6	SLC45A1	SLC9A8	SMAD2::SMAD3::SMAD4	SMAD3	SMARCA5	SMARCC1	SMARCE1P6	SMG1	SMG5	SMG6	SMG7	SMG8	SMG9	SMIM18	SNAI1	SNAI2	SNORA19	SNORA48	SNORA52	SNORA65	SNORA74A	SNORD10	SNORD83A	SNORD83B	SNRNP27	SNRPB	SNRPD1	SNRPFP1	SNRPFP4	SNRPG	SNUPN	SNX32	SOD1	SOX10	SOX15	SOX21	SOX4	SOX9	SP1	SP2	SP3	SP4	SP8	SPATA2	SPDEF	SPI1	SPIB	SPIC	SPRY4	SPTAN1	SPTBN2	SREBF1	SREBF2	SREBF2(var2)	SRF	SRL	SRXN1	SRY	SSBP2	SSBP4	SSH1	SSH2	SSH3	SSR3	SSSCA1	ST13	STARD13-IT1	STAT1	STAT1::STAT2	STAT3	STC1	STUB1	STX10	STX17	STX18	STX5	STX6	SUCLA2P1	SUDS3	SUN2	SWAP70	SYNE1	SYNGR1	SYT11	T	TAB1	TAL1::TCF3	TALDO1	TAOK1	TATDN1P1	TBC1D10A	TBC1D16	TBP	TBR1	TBX1	TBX15	TBX19	TBX2	TBX20	TBX21	TBX4	TBX5	TCAP	TCF3	TCTEX1D4	TDGF1	TEAD1	TEAD2	TEAD3	TEAD4	TECPR1	TECR	TEF	TERT	TET1	TFAP2A	TFAP2A(var2)	TFAP2A(var3)	TFAP2B	TFAP2B(var2)	TFAP2B(var3)	TFAP2C	TFAP2C(var2)	TFAP2C(var3)	TFAP4	TFCP2	TFDP1	TFE3	TFEB	TFEC	TGIF1	TGIF2	THAP1	TIA1	TIAL1	TIMM22	TIPARP	TIPARP-AS1	TLK1	TLR1	TLR6	TLX1	TMEM102	TMEM14D	TMEM184B	TMEM189	TMEM189-UBE2V1	TMEM241	TMEM59L	TMEM63C	TMEM80	TMIE	TMPOP1	TMSB4XP6	TNFSF10	TNFSF12	TNFSF12-TNFSF13	TNFSF13	TNK1	TNNC1	TNNC2	TNNI1	TNNI2	TNNI3	TNNT1	TNNT2	TNNT3	TNP2	TNRC6B	TOB2P1	TOMM20	TOMM22	TOMM40	TOMM5	TOMM6	TOMM7	TOMM70	TP53	TP53I13	TP63	TP73	TPI1	TPM1	TPM2	TPM3	TPM4	TRAF6	TRAP1	TRERNA1	TRI-TAT2-3	TRIM15	TRIM26	TRIM27	TRIM31	TRIM31-AS1	TRIM39	TRMT1	TRPM7	TRRAP	TSG101	TSGA10IP	TSPAN14	TSPO	TTLL1	TTN	TUBB	TVP23A	TWF1P1	TWIST1	TXN	UBA52	UBD	UBE2A	UBE2B	UBE2D3	UBE2D4	UBE2E1	UBE2E2	UBE2E3	UBE2G1	UBE2J1	UBE2K	UBE2L3	UBE2L6	UBE2N	UBE2R2	UBE2U	UBE2V1	UBE2V2	UBE2Z	UBLCP1	UBQLN1P1	UBQLN4	UEVLD	ULK3	UNC45A	UNCX	UPF1	UPF2	UPF3A	UPF3B	UROD	USE1	USF1	USF2	USHBP1	USP14	USP17L2	USP8	UTP11	VAMP7	VARS2	VAV3	VAX1	VAX2	VDR	VENTX	VHLL	VIP	VIPAS39	VIPR1	VIPR2	VPS26BP1	VPS29	VPS33B	VPS72	VSX1	VSX2	WBP1LP10	WBP2NL	XBP1	XPNPEP3	XPO1	XRCC1	YBX2	YEATS4	YIF1A	YKT6	YY1	YY1AP1	YY2	ZBBX	ZBTB18	ZBTB33	ZBTB4	ZBTB7A	ZBTB7B	ZBTB7C	ZDHHC22	ZDHHC24	ZEB1	ZFPL1	ZIC1	ZIC3	ZIC4	ZKSCAN3	ZKSCAN4	ZKSCAN8	ZNF112	ZNF14	ZNF143	ZNF165	ZNF180	ZNF184	ZNF217	ZNF24	ZNF263	ZNF282	ZNF283	ZNF311	ZNF322	ZNF354C	ZNF365	ZNF506	ZNF575	ZNF589	ZNF704	ZNF740	ZNF860	ZNF90P2	ZNRD1	ZNRD1-AS1	ZSCAN16	ZSCAN26	ZSCAN31	ZSCAN4	ZSWIM4	ZSWIM5
fetal_heart	A4GALT	ABCF1	ABHD15	ABHD8	ABT1	ACADVL	ACAP1	ACER2	ACSS1	ACTB	ACTC1	ACTL6A	ACTN2	ACTR1A	ADAM15	ADCY9	ADCYAP1	ADCYAP1R1	ADK	ADM	ADNP	ADRM1	ADSL	AK1	AK2	AK4	AK8	AK9	AKR1A1	ALDH1A3	ALDH3A1	ALDOA	ALDOB	ALDOC	ALOX12	ALS2CL	ALX3	AMPD3	ANG	ANGPTL4	ANKLE1	ANKRD13B	ANKRD16	ANKRD2	ANKRD33B-AS1	ANKRD54	ANO8	ANO9	ANXA4	AP2A2	AP5B1	AP5S1	AP5Z1	APBB1	APEX1	APOA1-AS	APOBEC3A	APOBEC3B	APOBEC3B-AS1	APOBEC3C	APOBEC3D	APOBEC3F	APOBEC3G	APOBEC3H	APOPT1	APRT	APTX	AR	ARAP3	ARFGAP3	ARHGAP32	ARHGDIG	ARHGEF2	ARID4B	ARNT	ARNT::HIF1A	ARRDC3	ASB13	ASCL1	ASF1B	ASH1L	ASH1L-AS1	ASH1L-IT1	ASPRV1	ASXL2	ATAD3B	ATAT1	ATF4	ATF7	ATF7IP	ATHL1	ATM	ATN1	ATOX1	ATP10D	ATP1B2	ATP5F1B	ATP7B	B3GALNT1	B3GNT3	B4GALNT4	B4GALT5	B4GAT1	BABAM1	BACH2	BAG3	BAIAP2L2	BANF1	BARHL2	BARX1	BATF3	BATF::JUN	BBS1	BCL11A	BCL3	BEST4	BET1	BET1L	BGLAP	BHLHE22	BHLHE23	BHLHE40	BHLHE41	BIK	BLM	BMI1	BRCC3	BRD8	BRI3	BRMS1	BRMS1L	BST2	BSX	BTAF1	BTBD19	BTRC	BZW1	C10orf76	C11orf68	C11orf80	C15orf39	C15orf52	C19orf53	C19orf57	C19orf60	C19orf67	C1orf198	C1orf61	C22orf23	C2orf42	C5orf56	C6orf1	C6orf136	CACNA1A	CACNA1I	CALCA	CALCR	CASC11	CASC3	CASP10	CASP7	CAT	CATSPER1	CATSPER3	CATSPER4	CBX2	CBX4	CBX6	CBX7	CBX8	CBY1	CC2D1A	CCDC12	CCDC124	CCDC130	CCDC157	CCDC62	CCDC85B	CCDC87	CCNB1IP1P1	CCND1	CCNE1	CCNG2	CCRL2	CCS	CCT3	CD180	CD248	CD68	CD97	CDC25A	CDC34	CDCA7	CDHR5	CDKN2C	CDNF	CDX1	CDX2	CEBPA	CEBPB	CEBPD	CEBPE	CEBPG	CENPA	CENPB	CERS1	CFL1	CFLAR	CFLAR-AS1	CHD4	CHEK2	CIPC	CLDN7	CLEC2B	CLK1	CLK2	CLOCK	CLPTM1L	CNIH2	CNN2P1	CNPY2	COG3	COL26A1	COMMD3	COMMD4	COMP	COPE	COX5A	COX5BP7	COX6A1	COX6CP2	CPLX3	CRACR2B	CREB1	CREB3	CREB3L1	CREB5	CREBBP	CRIP1P3	CRLF1	CRTC3-AS1	CRYBA1	CSK	CSNK1E	CSPG4	CSPG5	CST6	CTBP1	CTCF	CTCFL	CTDNEP1	CTSF	CTSW	CUEDC2	CXCL8	CYB5R3	CYBRD1	CYLD	DAP3P1	DCAF15	DCAF17	DCUN1D5	DDA1	DDR1	DDR1-AS1	DDX17	DDX20	DDX39A	DDX49	DEAF1	DHX16	DLG4	DMAP1	DMC1	DMRT3	DNAJB1	DNAJC1	DNAJC27	DNAJC27-AS1	DNAL4	DNASE1	DNM1P35	DNMT3A	DNMT3B	DPCD	DPCR1	DPP3	DR1	DRAM1	DRAP1	DRD4	DSTNP4	DUSP4	DUX4	DUX4L17	DUXA	DVL2	E2F1	E2F4	E2F6	E2F7	E2F8	EBF1	EEF1DP1	EFEMP2	EFNA1	EFNA3	EFR3B	EGR1	EGR2	EGR3	EGR4	EHBP1L1	EHF	EIF1AD	EIF2B3	EIF3A	EIF3L	EIF4A1	ELF1	ELF3	ELF4	ELF5	ELK1	ELK3	ELK4	ELL	ELOVL3	ELP5	ELP6	EMX1	EMX2	EN1	EN2	ENO1	ENO2	ENO3	ENO4	ENPP7	ENTPD4	EOMES	EP300	EP400	EPC1	EPC2	EPS8L2	ERCC2	ERF	ERG	ESR1	ESR2	ESRRA	ESRRB	ESX1	ETF1	ETHE1	ETS1	ETV1	ETV2	ETV3	ETV4	ETV5	ETV6	EWSR1-FLI1	EXOSC5	FAM114A1	FAM126B	FAM136A	FAM183CP	FAM189B	FAM208B	FAM213A	FAM219B	FAM227A	FAM45A	FAM65C	FAM89B	FBN2	FBXL15	FBXO18	FBXW12	FBXW4	FCF1P2	FCHO1	FEN1	FES	FEV	FGF11	FIBP	FIGLA	FKBP8	FLI1	FLOT1	FMO9P	FOS	FOS::JUN	FOS::JUN(var2)	FOS::JUNB	FOS::JUND	FOSB	FOSB::JUN	FOSB::JUNB	FOSB::JUNB(var2)	FOSL1	FOSL1::JUN	FOSL1::JUN(var2)	FOSL1::JUNB	FOSL1::JUND	FOSL1::JUND(var2)	FOSL2	FOSL2::JUN	FOSL2::JUN(var2)	FOSL2::JUNB	FOSL2::JUNB(var2)	FOSL2::JUND	FOSL2::JUND(var2)	FOXA1	FOXB1	FOXC1	FOXC2	FOXD1	FOXD2	FOXF2	FOXG1	FOXH1	FOXI1	FOXK1	FOXK2	FOXL1	FOXO1	FOXO3	FOXO4	FOXO6	FOXP1	FOXP2	FOXP3	FUNDC2P4	FURIN	FXR2	GAB1	GABARAP	GABBR1	GABPA	GABPB1	GABPB1-AS1	GADD45GIP1	GAL3ST3	GALR3	GAPDHS	GAREML	GAST	GATA1::TAL1	GATA2	GATA3	GATA5	GATA6	GATSL3	GBA	GBAP1	GBF1	GBX1	GBX2	GCG	GCGR	GCM1	GCM2	GDF15	GDI2	GEMIN5	GFM1	GFM2	GHRH	GHSR	GIP	GIPC1	GIPR	GIT1	GLI2	GLIS2	GLIS3	GLMP	GLP1R	GMCL1	GMEB2	GNAI2P1	GNAI3	GNL1	GOLGA2	GOLGA2P4	GON4L	GORASP2	GOSR1	GOSR2	GP2	GPALPP1	GPBP1	GPI	GPS2	GRHL1	GRHL2	GRK5	GRK5-IT1	GSC	GSC2	GSN-AS1	GSPT1	GSPT2	GSTZ1	GSX1	GTF2H1	GTF2H4	GTF3AP2	GTPBP1	GTPBP3	GUCY2C	H1F0	H2AFJ	H2AFV	H2AFX	H2AFY	H2AFY2	H2AFZ	H2BFM	H2BFWT	HAUS6	HAUS8	HCAR1	HCAR2	HCAR3	HCG11	HCG14	HCG15	HCG16	HCG18	HCG19P	HCG20	HCG21	HCG22	HCG4B	HCG4P5	HCG9	HCG9P5	HCN3	HDAC1	HDAC10	HDAC11	HDAC2	HDAC3	HDAC4	HDAC5	HDAC6	HDAC8	HDAC9	HDDC3	HDHD3	HECTD3	HES5	HES7	HESX1	HEY1	HEY2	HIC2	HIF1A	HINFP	HIST1H1B	HIST1H1C	HIST1H1D	HIST1H1E	HIST1H1PS1	HIST1H2AA	HIST1H2AC	HIST1H2AD	HIST1H2AG	HIST1H2AH	HIST1H2AI	HIST1H2AJ	HIST1H2APS3	HIST1H2APS4	HIST1H2BA	HIST1H2BC	HIST1H2BD	HIST1H2BJ	HIST1H2BK	HIST1H2BL	HIST1H2BN	HIST1H2BPS2	HIST1H3D	HIST1H3J	HIST1H4C	HIST1H4H	HIST1H4J	HIST1H4PS1	HIST2H2AB	HIST2H2AC	HIST2H2BE	HIST2H2BF	HIST3H2A	HIST3H2BB	HIST3H3	HIST4H4	HLA-A	HLA-DQB2	HLA-E	HLA-F	HLA-F-AS1	HLA-G	HLA-K	HLA-L	HLA-N	HLA-U	HLF	HMGB1P48	HMGN2P18	HMGN4	HNF1A	HNF1B	HNF4A	HNF4G	HOMER3	HORMAD2	HOXA10	HOXA13	HOXA2	HOXC10	HOXC11	HOXC12	HOXC13	HOXD11	HOXD12	HPRT1	HPS5	HPS6	HRAS	HSD17B11	HSF1	HSF2	HSF4	HSPA8P4	HSPA9	ICMT	ID4	IER2	IER3	IFITM1	IFITM2	IFITM3	IFITM4P	IFITM5	IL12RB1	IL15RA	IL27RA	IL2RA	IL6	IL6ST	IMP3	IMPA1	IMPA2	IMPDH1P10	ING2	ING3	INHBB	INO80	INSC	INSM1	IRF1	IRF2	IRF2BPL	IRF3	IRF4	IRF5	IRF7	IRF8	IRF9	ISL2	ISX	ISYNA1	JAK3	JAZF1	JAZF1-AS1	JDP2	JDP2(var2)	JOSD1	JUN	JUN(var2)	JUN::JUNB	JUN::JUNB(var2)	JUNB	JUNB(var2)	JUND	JUND(var2)	KAT2B	KAT5	KCMF1	KCNB1	KCND1	KCND2	KCND3	KCNG1	KCNIP2	KCNIP2-AS1	KCNK7	KIAA0408	KIAA1683	KIF3C	KIF9	KIF9-AS1	KLC2	KLC3	KLF13	KLF14	KLF16	KLF4	KLF5	KLF9	KLHL18	KLHL26	KLHL5	KPNB1	KRT18P4	KRT8P26	KRTCAP2	KXD1	LBX1	LBX2	LDB1	LDB2	LDHAL6A	LDHAL6B	LDHB	LDHC	LEPROTL1	LGMN	LHX2	LHX6	LHX9	LIF	LIG3	LINC00533	LINC00578	LINC00589	LINC00881	LINC01001	LINC01065	LINC01258	LINC01259	LINC01270	LINC01272	LINC01273	LINC01511	LINC01556	LMAN1L	LMNA	LMNTD2	LMO2	LMO4	LMX1A	LMX1B	LPAR2	LPCAT1	LRFN4	LRP12	LRRC2	LRRC56	LSM4	LTBP3	LTF	LYL1	MAF	MAF::NFE2	MAFF	MAFK	MAGOH	MAN1A1	MAN2A2	MAN2B2	MAN2C1	MAP1LC3BP1	MAP1S	MAP3K11	MAP4	MARCH5	MAST2	MAST3	MAST4	MAX	MAX::MYC	MCHR1	MCMBP	MCUR1	MDC1	MDC1-AS1	ME1	ME2	MEAF6	MEF2A	MEF2B	MEF2C	MEF2D	MEIS1	MEIS2	MEIS3	MEOX1	MEOX2	METAP1D	METTL8	MEX3A	MGA	MGAT1	MGAT3	MGAT3-AS1	MGEA5	MICALL1	MIEF1	MIER3	MIR1281	MIR1301	MIR1302-5	MIR181C	MIR181D	MIR210HG	MIR2115	MIR324	MIR345	MIR555	MIR574	MIR631	MIR638	MIR639	MIR645	MIR658	MIR659	MIR877	MIR9-1	MITF	MIXL1	MKL1	MLX	MLXIPL	MMACHC	MNT	MOG	MORF4L1	MORF4L2	MPDU1	MPI	MPND	MRE11	MRGBP	MRI1	MRPL1	MRPL10	MRPL11	MRPL12	MRPL13	MRPL14	MRPL15	MRPL16	MRPL17	MRPL18	MRPL19	MRPL20	MRPL21	MRPL22	MRPL23	MRPL27	MRPL28	MRPL3	MRPL32	MRPL33	MRPL34	MRPL35	MRPL35P2	MRPL36	MRPL37	MRPL38	MRPL39	MRPL4	MRPL40	MRPL41	MRPL42	MRPL43	MRPL44	MRPL46	MRPL47	MRPL48	MRPL49	MRPL50	MRPL51	MRPL52	MRPL53	MRPL57	MRPL58	MRPL9	MRPS18A	MRPS18AP1	MRPS18B	MRPS18CP4	MRPS30	MRPS6	MRRF	MSC	MSH4	MSH5	MSI1	MSTO1	MSX1	MSX2	MTAP	MTF1	MTMR3	MTO1	MTX1	MUC1	MUC21	MUS81	MVB12A	MXD1	MXI1	MYB	MYBL1	MYBL2	MYBPC3	MYC	MYCN	MYDGF	MYEOV	MYF6	MYH13	MYH6	MYH7	MYH8	MYL1	MYL2	MYL3	MYL4	MYO18A	MYO9B	MYSM1	MZF1	MZF1(var2)	NACC1	NANOS3	NAPA	NAPB	NASP	NBEAL2	NCOR1	NCOR2	NDUFB1P1	NDUFB3	NDUFB7	NEIL1	NEIL2	NEURL4	NEUROD1	NEUROD2	NEUROG2	NFATC2	NFATC3	NFE2	NFE2L2	NFIA	NFIC	NFIC::TLX1	NFIL3	NFKB1	NFKB2	NFKBIE	NFYA	NFYB	NFYC	NHLH1	NIF3L1	NKAPL	NKD2	NKX2-3	NKX2-6	NKX2-8	NKX3-1	NKX3-2	NKX6-1	NKX6-2	NLRP6	NME6	NOL7	NOLC1	NOTO	NPAS4	NPM3	NPS	NPTXR	NR1A4	NR1A4::RXRA	NR2C2	NR2F1	NR2F2	NR2F6	NR3C1	NR3C2	NR4A1	NR4A2	NR4A2::RXRA	NRADDP	NRBF2	NREP	NRF1	NRL	NRM	NRP1	NSF	NTN4	NUFIP1	NUFIP2	NUP214	OCEL1	ODF3	ODF3L1	OGG1	OLIG1	OLIG2	OLIG3	ORC2	OSM	OSTCP5	OTX1	OTX2	OVOL1	OVOL1-AS1	P4HA2	PABPC1	PACS1	PACSIN2	PAIP1P1	PALM3	PAOX	PARD6B	PARP1	PAX1	PAX4	PAX5	PAX9	PBX1	PBX2	PBX3	PBX4	PC	PCBP1	PCBP1-AS1	PCNA	PCNXL3	PCYOX1	PDGFB	PDHA1	PDHA2	PDHB	PDLIM4	PDX1	PELI3	PFKL	PFKM	PFKP	PGAM1P5	PGAM2	PGBD1	PGK1	PGK2	PGPEP1	PHC2	PHF12	PHF23	PHGR1	PHOX2A	PHRF1	PICK1	PIDD1	PIK3R1	PIK3R2	PIP4K2A	PITX3	PKDCC	PKIB	PKLR	PKM	PKN1	PKNOX1	PKNOX2	PKP3	PLA2G1B	PLA2G6	PLAG1	PLAUR	PLBD1	PLBD1-AS1	PLCB2-AS1	PLEKHF1	PLIN2	PLVAP	PLXND1	PMF1	PNKP	PNMA8B	PNPLA2	PODNL1	POLB	POLD1	POLDIP3	POLE	POLL	POLR2A	POLR2F	POMC	POU1F1	POU2F1	POU2F2	POU3F1	POU3F2	POU3F4	POU5F1	POU5F1B	POU5F1P4	POU6F2	PPARA::RXRA	PPARG	PPARG::RXRA	PPARGC1A	PPCDC	PPIL3	PPM1N	PPP1R10	PPP1R11	PPP1R18	PPRC1	PRC1	PRCC	PRDM1	PRDM4	PRDX1	PRDX3	PRDX3P1	PRDX5	PRKACA	PRKDC	PRM1	PRM2	PRM3	PROX1	PRR3	PRRX1	PRSS29P	PRSS42	PRSS44	PRSS45	PRSS50	PSAP	PSD	PSMA1	PSMA3	PSMA7	PSMA8	PSMB10	PSMB11	PSMB4	PSMB6	PSMB7	PSMB8	PSMB8-AS1	PSMB9	PSMC1	PSMC1P4	PSMD1	PSMD10	PSMD11	PSMD12	PSMD13	PSMD5	PSMD6	PSMD7	PSMD9	PTDSS2	PTGER1	PTGES3P2	PTGIS	PTH	PTH1R	PTHLH	PTMAP1	PTPN1	PTPN23	PTPN9	PVT1	RAB10	RAB11B	RAB1A	RAB1B	RAB25	RAB33B	RAB3A	RAD50	RANBP9	RANP1	RARA	RARA(var2)	RARA::RXRA	RARA::RXRG	RASSF7	RAX	RAX2	RBBP4	RBBP7	RBBP8	RBM14	RBM14-RBM4	RBM4	RBM4B	RBPJ	RBPMS	RBX1	RCCD1	RCE1	REL	RELA	RELB	RERE	REST	RFX1	RFX2	RFX3	RFX4	RFX5	RGS10	RHOA	RHOXF1	RIC8A	RIN1	RING1	RIT1	RLN3	RN7SKP134	RN7SKP17	RN7SKP186	RN7SL309P	RN7SL354P	RN7SL363P	RN7SL445P	RN7SL636P	RN7SL672P	RN7SL704P	RN7SL749P	RN7SL838P	RN7SL870P	RNA5SP152	RNA5SP158	RNA5SP185	RNA5SP47	RNASE1	RNASEH2A	RNASEH2B	RNASEH2C	RNF114	RNF2	RNF39	RNF4	RNH1	RNPS1	RNU1-106P	RNU1-148P	RNU1-7P	RNU11-6P	RNU4-34P	RNU4-39P	RNU4-63P	RNU5E-6P	RNU6-1005P	RNU6-1025P	RNU6-106P	RNU6-1165P	RNU6-147P	RNU6-196P	RNU6-237P	RNU6-264P	RNU6-299P	RNU6-491P	RNU6-502P	RNU6-539P	RNU6-543P	RNU6-645P	RNU6-900P	RNU6-919P	RNU6-979P	RNU6-991P	RNU7-128P	RNU7-14P	RNU7-26P	RNU7-45P	RNY4P6	RORA	RORA(var2)	RORB	RORC	RPL13P	RPL13P4	RPL18A	RPL3	RPL30P11	RPL36AP45	RPL36P2	RPL5P34	RPL7P4	RPL7P52	RPLP2	RPP21	RPP25	RPS19BP1	RPS27P25	RPS6	RPS6KA1	RPS6KA3	RPSAP1	RRAGA	RREB1	RRP36	RTP3	RUNX1	RUNX2	RUNX3	RUSC1-AS1	RUVBL1	RUVBL2	RXRB	RXRG	SAMD1	SAMM50	SAP130	SAP18	SAP30	SAP30L	SARAF	SART1	SAT2	SBF2-AS1	SCAMP2	SCAMP3	SCAMP5	SCAP	SCARNA8	SCFD1	SCGB1C1	SCRT1	SCRT2	SCT	SCTR	SCYL1	SDHAP3	SDHCP2	SEC22A	SEC22C	SEC23A	SEC23IP	SEM1	SEMA3C	SEMA3E	SEMA4A	SENP3	SEPT7-AS1	SESN2	SETD2	SF3A1	SF3B2	SFTA2	SFXN4	SGSM3	SHBG	SHOX	SIGIRR	SIK3-IT1	SIN3A	SIN3B	SIPA1	SIRT3	SIX1	SIX2	SLC12A7	SLC16A8	SLC22A4	SLC22A5	SLC25A17	SLC25A22	SLC25A37	SLC25A44	SLC27A1	SLC27A6	SLC29A2	SLC2A4	SLC35G6	SLC45A1	SLC9A8	SMAD2::SMAD3::SMAD4	SMAD3	SMARCA5	SMARCC1	SMG1	SMG5	SMG6	SMG7	SMG8	SMG9	SMIM18	SNAI1	SNAI2	SNORA19	SNORA48	SNORA52	SNORA65	SNORA74A	SNORD10	SNORD83A	SNORD83B	SNRNP27	SNRPB	SNRPD1	SNRPFP1	SNRPFP4	SNRPG	SNRPGP15	SNUPN	SNX20	SNX32	SOD1	SOX10	SOX15	SOX21	SOX4	SOX9	SP1	SP2	SP3	SP4	SP8	SPATA2	SPDEF	SPI1	SPIB	SPIC	SPRY4	SPTAN1	SPTBN2	SREBF1	SREBF2	SREBF2(var2)	SRF	SRL	SRXN1	SRY	SSBP2	SSBP4	SSH1	SSH2	SSH3	SSR3	SSSCA1	ST13	STARD13-IT1	STAT1	STAT1::STAT2	STAT3	STC1	STUB1	STX10	STX17	STX18	STX5	STX6	SUCLA2P1	SUDS3	SUN2	SWAP70	SYNE1	SYNE3	SYNGR1	SYT11	T	TAB1	TAL1::TCF3	TALDO1	TAOK1	TATDN1P1	TBC1D10A	TBC1D16	TBP	TBR1	TBX1	TBX15	TBX19	TBX2	TBX20	TBX21	TBX4	TBX5	TCAP	TCF3	TCTEX1D4	TDGF1	TEAD1	TEAD2	TEAD3	TEAD4	TEC	TECPR1	TECR	TEF	TERT	TET1	TFAP2A	TFAP2A(var2)	TFAP2A(var3)	TFAP2B	TFAP2B(var2)	TFAP2B(var3)	TFAP2C	TFAP2C(var2)	TFAP2C(var3)	TFAP4	TFCP2	TFDP1	TFE3	TFEB	TFEC	TGIF1	TGIF2	THAP1	TIA1	TIAL1	TIMM22	TIPARP	TIPARP-AS1	TLK1	TLR1	TLR10	TLR6	TLX1	TMEM102	TMEM14D	TMEM184B	TMEM189	TMEM189-UBE2V1	TMEM241	TMEM59L	TMEM63C	TMEM80	TMIE	TMPOP1	TMSB4XP6	TNFSF10	TNFSF12	TNFSF12-TNFSF13	TNFSF13	TNK1	TNNC1	TNNC2	TNNI1	TNNI2	TNNI3	TNNT1	TNNT2	TNNT3	TNP2	TNRC6B	TOB2P1	TOMM20	TOMM22	TOMM40	TOMM5	TOMM6	TOMM7	TOMM70	TP53	TP53I13	TP63	TP73	TPI1	TPM1	TPM2	TPM3	TPM4	TRAF6	TRAP1	TRERNA1	TRI-TAT2-3	TRIM15	TRIM26	TRIM27	TRIM31	TRIM31-AS1	TRIM38	TRIM39	TRMT1	TRPM7	TRRAP	TSG101	TSGA10IP	TSPAN14	TSPO	TTLL1	TTN	TUBB	TUBBP1	TVP23A	TWF1P1	TWIST1	TXN	UBA52	UBD	UBE2A	UBE2B	UBE2D3	UBE2D4	UBE2E1	UBE2E2	UBE2E3	UBE2G1	UBE2J1	UBE2K	UBE2L3	UBE2L5P	UBE2L6	UBE2N	UBE2R2	UBE2U	UBE2V1	UBE2V2	UBE2Z	UBLCP1	UBQLN1P1	UBQLN4	UBXN8	UEVLD	ULK3	UNC45A	UNCX	UPF1	UPF2	UPF3A	UPF3B	UROD	USE1	USF1	USF2	USHBP1	USP14	USP17L2	USP8	UTP11	VAMP7	VARS2	VAV3	VAX1	VAX2	VDR	VENTX	VHLL	VIP	VIPAS39	VIPR1	VIPR2	VPS25P1	VPS26BP1	VPS29	VPS33B	VPS72	VSX1	VSX2	WBP2NL	XBP1	XIRP1	XPNPEP3	XPO1	XRCC1	YBX2	YEATS4	YIF1A	YKT6	YY1	YY1AP1	YY2	ZBBX	ZBTB18	ZBTB33	ZBTB4	ZBTB7A	ZBTB7B	ZBTB7C	ZDHHC22	ZEB1	ZFPL1	ZIC1	ZIC3	ZIC4	ZKSCAN3	ZKSCAN4	ZKSCAN8	ZNF112	ZNF14	ZNF143	ZNF165	ZNF180	ZNF184	ZNF217	ZNF24	ZNF263	ZNF282	ZNF311	ZNF322	ZNF354C	ZNF506	ZNF575	ZNF589	ZNF704	ZNF740	ZNF860	ZNRD1	ZNRD1-AS1	ZSCAN12P1	ZSCAN16	ZSCAN26	ZSCAN31	ZSCAN4	ZSWIM4	ZSWIM5
fetal_skin	ABCF1	ABT1	ACADVL	ACAP1	ACER2	ACSS1	ACTB	ACTC1	ACTL6A	ACTN2	ACTR1A	ADAM29	ADCY9	ADCYAP1	ADCYAP1R1	ADK	ADM	ADNP	ADRM1	ADSL	AK1	AK2	AK4	AK8	AK9	AKR1A1	ALDH1A3	ALDH3A1	ALDOA	ALDOB	ALDOC	ALOX12	ALX3	AMPD3	ANG	ANGPTL4	ANKRD33B-AS1	ANKRD54	ANXA4	AP2A2	AP5B1	AP5S1	AP5Z1	APBB1	APEX1	APRT	APTX	AR	ARAP3	ARFGAP3	ARHGAP32	ARHGDIG	ARHGEF2	ARID4B	ARNT	ARRDC3	ASCL1	ASF1B	ASXL2	ATAT1	ATF4	ATF7	ATF7IP	ATM	ATOX1	ATP1B2	ATP5F1B	ATP7B	B3GNT3	BABAM1	BAG3	BANF1	BARX1	BATF3	BBS1	BCL3	BET1	BET1L	BGLAP	BHLHE40	BHLHE41	BIK	BLM	BMI1	BRCC3	BRD8	BRMS1	BRMS1L	BST2	BSX	BTAF1	BTRC	BZW1	C11orf68	C15orf39	C19orf53	C2orf42	C6orf1	C6orf136	CACNA1A	CALCA	CALCR	CASC3	CASP10	CASP7	CAT	CATSPER1	CATSPER3	CATSPER4	CBX2	CBX4	CBX6	CBX7	CBX8	CBY1	CCDC12	CCDC124	CCDC130	CCDC85B	CCND1	CCNE1	CCNG2	CCRL2	CCS	CCT3	CD180	CD97	CDC25A	CDC34	CDKN2C	CDNF	CDX1	CDX2	CEBPA	CEBPB	CEBPD	CEBPE	CENPA	CENPB	CFL1	CFLAR	CHD4	CHEK2	CIPC	CLDN7	CLEC4G	CLK2	CLOCK	CNPY2	COG3	COMMD4	COMP	COPE	COX5A	COX6A1	COX6CP2	CREB1	CREB3	CREB3L1	CREB5	CREBBP	CRLF1	CSK	CSNK1E	CTBP1	CTCF	CTCFL	CTDNEP1	CXCL8	CYB5R3	CYLD	DCAF15	DCAF17	DDA1	DDR1	DDR1-AS1	DDX17	DDX20	DDX39A	DDX49	DHX16	DMAP1	DMC1	DNAJB1	DNAJC1	DNAJC27	DNAJC27-AS1	DNAL4	DNMT3A	DNMT3B	DPCD	DR1	DRAP1	DUSP4	DUX4	DUXA	DVL2	E2F1	E2F4	E2F6	E2F7	E2F8	EBF1	EFNA1	EFNA3	EGR1	EGR2	EGR3	EGR4	EHBP1L1	EHF	EIF2B3	EIF3A	EIF3L	EIF4A1	ELF1	ELF3	ELF4	ELF5	ELK1	ELK3	ELK4	ELL	ELP5	ELP6	EMX1	EMX2	EN1	EN2	ENO1	ENO2	ENO3	ENO4	ENPP7	EOMES	EP300	EP400	EPC1	EPC2	EPS8L2	ERCC2	ERF	ERG	ESR1	ESR2	ESRRA	ESRRB	ESX1	ETF1	ETS1	ETV1	ETV2	ETV3	ETV4	ETV5	ETV6	EXOSC5	FAM183CP	FAM89B	FBN2	FBXL15	FBXW12	FCF1P2	FCHO1	FEN1	FEV	FIBP	FIGLA	FKBP8	FLI1	FLOT1	FOS	FOSB	FOSB::JUN	FOSB::JUNB(var2)	FOSL1	FOSL1::JUN(var2)	FOSL1::JUND(var2)	FOSL2	FOSL2::JUN(var2)	FOSL2::JUNB(var2)	FOSL2::JUND(var2)	FOXA1	FOXB1	FOXC2	FOXD1	FOXD2	FOXG1	FOXH1	FOXI1	FOXK1	FOXK2	FOXL1	FOXO1	FOXO3	FOXO4	FOXO6	FOXP1	FOXP2	FOXP3	FUNDC2P4	FURIN	FXR2	GAB1	GABARAP	GABBR1	GABPA	GABPB1	GADD45GIP1	GALR3	GAPDHP37	GAPDHS	GAST	GATA2	GATA3	GATA5	GATA6	GATSL3	GBA	GBAP1	GBF1	GBX1	GBX2	GCG	GCGR	GCM2	GDF15	GDI2	GEMIN5	GFM1	GFM2	GHRH	GHSR	GIP	GIPC1	GIPR	GIT1	GLI2	GLIS2	GLP1R	GMCL1	GMEB2	GNAI3	GNL1	GOLGA2	GORASP2	GOSR1	GOSR2	GP2	GPBP1	GPI	GPS2	GRHL1	GRK5	GSC	GSC2	GSPT1	GSPT2	GSTZ1	GSX1	GTF2H1	GTF2H4	GTPBP1	GUCY2C	H1F0	H2AFJ	H2AFV	H2AFX	H2AFY	H2AFY2	H2AFZ	H2BFM	H2BFWT	HAUS6	HAUS8	HCG11	HCG14	HCG20	HCN3	HDAC1	HDAC10	HDAC11	HDAC2	HDAC3	HDAC4	HDAC5	HDAC6	HDAC8	HDAC9	HECTD3	HES5	HESX1	HEY1	HEY2	HIC2	HIF1A	HINFP	HIST1H1D	HIST1H1E	HIST1H2AA	HIST1H2AC	HIST1H2AD	HIST1H2AG	HIST1H2AH	HIST1H2AI	HIST1H2AJ	HIST1H2APS4	HIST1H2BA	HIST1H2BC	HIST1H2BD	HIST1H2BJ	HIST1H2BK	HIST1H2BL	HIST1H2BN	HIST1H2BPS2	HIST1H3D	HIST1H3J	HIST1H4C	HIST1H4H	HIST1H4PS1	HIST2H2AB	HIST2H2AC	HIST2H2BE	HIST2H2BF	HIST3H2A	HIST3H2BB	HIST3H3	HIST4H4	HLA-A	HLA-E	HLA-F	HLA-G	HLF	HMGN4	HNF1A	HNF1B	HNF4A	HNF4G	HOMER3	HOXA13	HOXA2	HOXC10	HOXC11	HOXC12	HPRT1	HPS5	HPS6	HRAS	HSF1	HSF4	HSPA9	ICMT	ID4	IER2	IER3	IFITM1	IFITM2	IFITM3	IL12RB1	IL15RA	IL27RA	IL2RA	IL6	IL6ST	IMP3	IMPA1	IMPA2	ING2	ING3	INHBB	INO80	INSC	INSM1	IRF1	IRF2	IRF2BPL	IRF3	IRF4	IRF5	IRF7	IRF8	IRF9	ISL2	ISX	ISYNA1	JAK3	JDP2	JDP2(var2)	JUN	JUN(var2)	JUN::JUNB(var2)	JUNB	JUNB(var2)	JUND	JUND(var2)	KAT2B	KAT5	KCMF1	KCNB1	KCND1	KCND2	KCND3	KCNIP2	KCNIP2-AS1	KCNK7	KIF3C	KIF9	KIF9-AS1	KLC2	KLC3	KLF13	KLF14	KLF16	KLF4	KLF5	KLF9	KLHL18	KPNB1	KRT18P4	KRTCAP2	LBX1	LBX2	LDB1	LDB2	LDHAL6A	LDHAL6B	LDHB	LDHC	LHX2	LHX6	LHX9	LIF	LIG3	LINC00881	LINC01258	LINC01259	LINC01270	LINC01272	LMO2	LMX1A	LMX1B	LPAR2	LRRC2	LSM4	LTBP3	LTF	LYL1	MAF	MAFF	MAFK	MAGOH	MAN1A1	MAN2A2	MAP3K11	MAP4	MAST3	MAX	MAX::MYC	MCHR1	MCMBP	MDC1	MDC1-AS1	ME1	ME2	MEAF6	MEF2A	MEF2B	MEF2C	MEF2D	MEIS1	MEIS2	MEIS3	MEOX1	METTL8	MGA	MGAT1	MGAT3	MGEA5	MICALL1	MIEF1	MIR1281	MIR181C	MIR181D	MIR2115	MIR631	MIR638	MIR639	MIR658	MIR877	MITF	MIXL1	MKL1	MLX	MLXIPL	MMACHC	MNT	MORF4L1	MORF4L2	MPDU1	MPI	MPND	MRE11	MRGBP	MRI1	MRPL1	MRPL10	MRPL11	MRPL12	MRPL13	MRPL14	MRPL15	MRPL16	MRPL17	MRPL18	MRPL19	MRPL20	MRPL21	MRPL22	MRPL23	MRPL27	MRPL28	MRPL3	MRPL32	MRPL33	MRPL34	MRPL35	MRPL35P2	MRPL36	MRPL37	MRPL38	MRPL39	MRPL4	MRPL40	MRPL41	MRPL42	MRPL43	MRPL44	MRPL46	MRPL47	MRPL48	MRPL49	MRPL50	MRPL51	MRPL52	MRPL53	MRPL57	MRPL58	MRPL9	MRPS18A	MRPS18AP1	MRPS18B	MRPS30	MRPS6	MRRF	MSH4	MSH5	MSX1	MSX2	MTAP	MTF1	MTMR3	MTX1	MUS81	MVB12A	MXD1	MXI1	MYB	MYBL1	MYBL2	MYBPC3	MYC	MYCN	MYF6	MYH13	MYH6	MYH7	MYH8	MYL1	MYL2	MYL3	MYL4	MYO18A	MYO9B	MYSM1	MZF1	MZF1(var2)	NANOS3	NAPA	NAPB	NASP	NBEAL2	NCOR1	NCOR2	NDUFB1P1	NDUFB3	NDUFB7	NEIL1	NEIL2	NEURL4	NEUROD1	NFATC2	NFATC3	NFE2	NFE2L2	NFIA	NFIC	NFIC::TLX1	NFIL3	NFIX	NFKB1	NFKB2	NFKBIE	NFYA	NFYB	NFYC	NHLH1	NIF3L1	NKD2	NKX2-3	NKX2-8	NKX3-1	NKX3-2	NME6	NOL7	NOLC1	NOTO	NPS	NR1A4	NR1A4::RXRA	NR2C2	NR2F1	NR2F2	NR3C1	NR3C2	NR4A1	NR4A2	NRADDP	NRBF2	NRF1	NRL	NRM	NRP1	NSF	NTN4	NUFIP2	NUP214	ODF3L1	OGG1	OLIG1	OLIG2	ORC2	OSM	OTX1	OTX2	P4HA2	PABPC1	PACSIN2	PAOX	PARD6B	PARP1	PAX1	PAX4	PAX5	PBX1	PBX2	PBX3	PBX4	PC	PCBP1	PCBP1-AS1	PCNA	PCNXL3	PDGFB	PDHA1	PDHA2	PDHB	PDX1	PELI3	PFKL	PFKM	PFKP	PGAM2	PGK1	PGK2	PHC2	PHF12	PHF23	PHRF1	PICK1	PIDD1	PIK3R2	PIP4K2A	PITX3	PKLR	PKM	PKN1	PKNOX1	PKNOX2	PLA2G1B	PLA2G6	PLAG1	PLAUR	PLVAP	PLXND1	PMF1	PNKP	PNMA8B	PNPLA2	PODNL1	POLB	POLD1	POLDIP3	POLE	POLL	POLR2A	POLR2F	POMC	POU1F1	POU2F1	POU2F2	POU3F1	POU3F2	POU3F4	POU5F1	POU5F1B	POU6F2	PPARG	PPARGC1A	PPCDC	PPIL3	PPP1R10	PPP1R11	PPRC1	PRC1	PRCC	PRDM1	PRDX1	PRDX3	PRDX5	PRKACA	PRKDC	PRM1	PRM2	PRM3	PROX1	PRR3	PRRX1	PSAP	PSD	PSMA1	PSMA3	PSMA7	PSMA8	PSMB10	PSMB11	PSMB4	PSMB6	PSMB7	PSMB8	PSMB9	PSMC1	PSMD1	PSMD10	PSMD11	PSMD12	PSMD13	PSMD5	PSMD6	PSMD7	PSMD9	PTDSS2	PTGIS	PTH	PTH1R	PTHLH	PTMAP1	PTPN1	PTPN23	RAB10	RAB11B	RAB1A	RAB1B	RAB25	RAB33B	RAB3A	RANBP9	RANP1	RARA	RARA(var2)	RARA::RXRA	RARA::RXRG	RAX	RAX2	RBBP4	RBBP7	RBBP8	RBM14	RBM14-RBM4	RBM4	RBM4B	RBPJ	RBX1	RCE1	REL	RELA	RELB	RERE	REST	RFX1	RFX2	RFX3	RFX4	RFX5	RGS10	RHOA	RHOXF1	RIC8A	RIN1	RING1	RIT1	RN7SKP17	RN7SL636P	RN7SL870P	RNA5-8SP5	RNASE1	RNASEH2A	RNASEH2B	RNASEH2C	RNF114	RNF2	RNF4	RNH1	RNPS1	RNU4-34P	RNU4-39P	RNU5E-6P	RNU6-147P	RNU6-502P	RNU6-711P	RNU6-991P	RNU7-128P	RORA	RPL18A	RPL3	RPL36AP45	RPL7P4	RPL7P52	RPLP2	RPP21	RPP25	RPS19BP1	RPS6	RPS6KA1	RPS6KA3	RRAGA	RREB1	RRP36	RUNX1	RUNX2	RUNX3	RUVBL1	RUVBL2	RXRB	RXRG	SAMM50	SAP130	SAP18	SAP30	SAP30L	SARAF	SART1	SAT2	SCAMP2	SCAP	SCFD1	SCRT1	SCT	SCTR	SCYL1	SEC22A	SEC22C	SEC23A	SEC23IP	SEM1	SEMA3C	SEMA3E	SEMA4A	SENP3	SEPT7-AS1	SESN2	SETD2	SF3A1	SF3B2	SFTA2	SGSM3	SHBG	SHOX	SIN3A	SIN3B	SIPA1	SIRT3	SIX1	SIX2	SLC25A37	SLC25A44	SLC27A1	SLC2A4	SLC45A1	SMAD3	SMARCA5	SMARCC1	SMG1	SMG5	SMG6	SMG7	SMG8	SMG9	SNAI1	SNAI2	SNORA74A	SNRNP27	SNRPB	SNRPD1	SNRPG	SNUPN	SOD1	SOX10	SOX4	SOX9	SP1	SP2	SP3	SP4	SP8	SPATA2	SPDEF	SPI1	SPIB	SPIC	SPRY4	SPTAN1	SPTBN2	SREBF1	SREBF2	SREBF2(var2)	SRF	SRXN1	SRY	SSBP2	SSH1	SSH2	SSH3	SSR3	SSSCA1	ST13	STAT1	STAT3	STUB1	STX10	STX17	STX18	STX5	STX6	SUCLA2P1	SUDS3	SUN2	SWAP70	SYNE1	SYNGR1	SYT11	TAB1	TALDO1	TAOK1	TBC1D10A	TBP	TBR1	TBX1	TBX15	TBX21	TBX4	TBX5	TCAP	TCF3	TDGF1	TEAD1	TEAD2	TEAD3	TEAD4	TECR	TEF	TERT	TFAP2A	TFAP2A(var2)	TFAP2A(var3)	TFAP2B	TFAP2B(var3)	TFAP2C	TFAP2C(var3)	TFAP4	TFCP2	TFDP1	TFE3	TFEB	TFEC	TGIF1	TGIF2	THAP1	TIA1	TIAL1	TIMM22	TIPARP	TIPARP-AS1	TLK1	TLR1	TLR6	TLX1	TMEM102	TMEM189-UBE2V1	TMEM80	TMPOP1	TNFSF10	TNFSF13	TNNC1	TNNC2	TNNI1	TNNI2	TNNI3	TNNT1	TNNT2	TNNT3	TNP2	TNRC6B	TOMM20	TOMM22	TOMM40	TOMM5	TOMM6	TOMM7	TOMM70	TP53	TP63	TP73	TPI1	TPM1	TPM2	TPM3	TPM4	TRAF6	TRAP1	TRERNA1	TRIM31	TRMT1	TRRAP	TSG101	TSPO	TTN	TUBB	TWIST1	TXN	UBA52	UBD	UBE2A	UBE2B	UBE2D3	UBE2D4	UBE2E1	UBE2E2	UBE2E3	UBE2G1	UBE2J1	UBE2K	UBE2L3	UBE2L6	UBE2N	UBE2R2	UBE2U	UBE2V1	UBE2V2	UBE2Z	UBLCP1	UEVLD	ULK3	UNCX	UPF1	UPF2	UPF3A	UPF3B	UROD	USE1	USF1	USF2	USHBP1	USP14	USP17L2	USP8	UTP11	VAMP7	VARS2	VAV3	VDR	VENTX	VIP	VIPAS39	VIPR1	VIPR2	VPS26BP1	VPS33B	VPS72	VSX1	VSX2	XBP1	XPNPEP3	XPO1	XRCC1	YEATS4	YIF1A	YKT6	YY1	YY2	ZBTB18	ZBTB33	ZBTB4	ZBTB7A	ZBTB7B	ZBTB7C	ZEB1	ZIC1	ZIC3	ZIC4	ZNF143	ZNF165	ZNF180	ZNF184	ZNF217	ZNF24	ZNF263	ZNF282	ZNF354C	ZNF506	ZNF589	ZNF740	ZNRD1	ZNRD1-AS1	ZSCAN31	ZSCAN4	ZSWIM4
h1_bmp4_derived_mesendoderm_cultured_cells	ABCF1	ABT1	ACADVL	ACAP1	ACER2	ACSS1	ACTB	ACTC1	ACTL6A	ACTN2	ACTR1A	ADAM29	ADCY9	ADCYAP1	ADCYAP1R1	ADK	ADM	ADNP	ADRM1	ADSL	AK1	AK2	AK4	AK8	AK9	AKR1A1	ALDH1A3	ALDH3A1	ALDOA	ALDOB	ALDOC	ALOX12	ALS2CL	ALX3	AMPD3	ANG	ANGPTL4	ANKRD13B	ANKRD16	ANKRD2	ANKRD33B-AS1	ANKRD54	ANKRD55	ANO9	AP2A2	AP5B1	AP5S1	AP5Z1	APBB1	APEX1	APOBEC3A	APOBEC3B	APOBEC3B-AS1	APOBEC3C	APOBEC3D	APOBEC3F	APOBEC3G	APOBEC3H	APRT	APTX	AR	ARAP3	ARFGAP3	ARHGAP32	ARHGDIG	ARHGEF2	ARID4B	ARNT	ARNT::HIF1A	ARRDC3	ASB13	ASCL1	ASF1B	ASXL2	ATF4	ATF7	ATF7IP	ATHL1	ATM	ATN1	ATOX1	ATP1B2	ATP5F1B	ATP7B	B4GALNT4	BABAM1	BACH2	BAG3	BANF1	BARHL2	BARX1	BATF3	BATF::JUN	BBS1	BCL11A	BCL3	BET1	BET1L	BGLAP	BHLHE22	BHLHE23	BHLHE40	BHLHE41	BIK	BLM	BMI1	BRCC3	BRD8	BRMS1	BRMS1L	BST2	BSX	BTAF1	BTBD19	BTRC	BZW1	C10orf76	C11orf68	C11orf80	C17orf77	C19orf53	C19orf60	C19orf67	C1orf61	C2orf42	C6orf1	CABP7	CACNA1A	CACNA1I	CALCA	CALCR	CASC11	CASC3	CASP10	CASP7	CAT	CATSPER1	CATSPER3	CATSPER4	CBX2	CBX4	CBX6	CBX7	CBX8	CBY1	CCDC12	CCDC124	CCDC130	CCDC157	CCDC85B	CCND1	CCNE1	CCNG2	CCRL2	CCS	CCT3	CD180	CD68	CD97	CDC25A	CDC34	CDCA7	CDKN2C	CDNF	CDX1	CDX2	CEBPA	CEBPB	CEBPD	CEBPE	CEBPG	CENPA	CENPB	CFL1	CFLAR	CHD4	CHEK2	CIPC	CLDN7	CLK2	CLOCK	CNIH2	CNPY2	COG3	COL26A1	COMMD4	COMP	COPE	COX5A	COX6A1	CREB1	CREB3	CREB3L1	CREB5	CREBBP	CRLF1	CRTC3-AS1	CSK	CSNK1E	CST6	CTBP1	CTCF	CTCFL	CTDNEP1	CTSW	CUEDC2	CXCL8	CYB5R3	CYLD	DCAF15	DCAF17	DCUN1D5	DDA1	DDX17	DDX20	DDX39A	DDX39BP1	DDX49	DENND4C	DHX16	DMAP1	DMC1	DMRT3	DNAJB1	DNAJC1	DNAJC27	DNAJC27-AS1	DNAL4	DNM1P35	DNMT3A	DNMT3B	DPCD	DPCR1	DPP3	DR1	DRAP1	DUSP4	DUX4	DUXA	DVL2	E2F1	E2F4	E2F6	E2F7	E2F8	EBF1	EEF1DP1	EFEMP2	EFNA1	EFNA3	EGR1	EGR2	EGR3	EGR4	EHBP1L1	EHF	EIF1AD	EIF2B3	EIF3A	EIF3L	EIF4A1	ELF1	ELF3	ELF4	ELF5	ELK1	ELK3	ELK4	ELL	ELOVL3	ELP5	ELP6	EMX1	EMX2	EN1	EN2	ENO1	ENO2	ENO3	ENO4	ENPP7	EOMES	EP300	EP400	EPC1	EPC2	ERCC2	ERF	ERG	ESR1	ESR2	ESRRA	ESRRB	ESX1	ETF1	ETS1	ETV1	ETV2	ETV3	ETV4	ETV5	ETV6	EWSR1-FLI1	EXOSC5	FAM136A	FAM208B	FAM219B	FAM89B	FBN2	FBXL15	FBXO18	FBXW12	FBXW4	FCHO1	FEN1	FEV	FIBP	FIGLA	FKBP8	FLI1	FLOT1	FOS	FOS::JUN	FOS::JUN(var2)	FOS::JUNB	FOS::JUND	FOSB	FOSB::JUN	FOSB::JUNB	FOSB::JUNB(var2)	FOSL1	FOSL1::JUN	FOSL1::JUN(var2)	FOSL1::JUNB	FOSL1::JUND	FOSL1::JUND(var2)	FOSL2	FOSL2::JUN	FOSL2::JUN(var2)	FOSL2::JUNB	FOSL2::JUNB(var2)	FOSL2::JUND	FOSL2::JUND(var2)	FOXA1	FOXB1	FOXC1	FOXC2	FOXD1	FOXD2	FOXF2	FOXG1	FOXH1	FOXI1	FOXK1	FOXK2	FOXL1	FOXO1	FOXO3	FOXO4	FOXO6	FOXP1	FOXP2	FOXP3	FUNDC2P4	FURIN	FXR2	GAB1	GABARAP	GABBR1	GABPA	GABPB1	GABPB1-AS1	GADD45GIP1	GAL3ST3	GALR3	GAPDHP37	GAPDHS	GAST	GATA1::TAL1	GATA2	GATA3	GATA5	GATA6	GATSL3	GBA	GBAP1	GBF1	GBX1	GBX2	GCG	GCGR	GCM1	GCM2	GDF15	GDI2	GEMIN5	GFM1	GFM2	GHRH	GHSR	GIP	GIPC1	GIPR	GIT1	GLI2	GLIS2	GLIS3	GLP1R	GMCL1	GMEB2	GNAI3	GNL1	GOLGA2	GORASP2	GOSR1	GOSR2	GP2	GPALPP1	GPBP1	GPI	GPS2	GRHL1	GRK5	GSC	GSC2	GSN-AS1	GSPT1	GSPT2	GSTZ1	GSX1	GTF2H1	GTF2H4	GTPBP1	GTPBP3	GUCY2C	H1F0	H2AFJ	H2AFV	H2AFX	H2AFY	H2AFY2	H2AFZ	H2BFM	H2BFWT	HAUS6	HAUS8	HCG14	HCG15	HCG16	HCG20	HCG4B	HCG4P5	HCG4P7	HCN3	HDAC1	HDAC10	HDAC11	HDAC2	HDAC3	HDAC4	HDAC5	HDAC6	HDAC8	HDAC9	HDDC3	HECTD3	HES5	HES7	HESX1	HEY1	HEY2	HIC2	HIF1A	HINFP	HIST1H1B	HIST1H1C	HIST1H1D	HIST1H1E	HIST1H2AA	HIST1H2AC	HIST1H2AD	HIST1H2AG	HIST1H2AH	HIST1H2AI	HIST1H2AJ	HIST1H2APS4	HIST1H2BA	HIST1H2BC	HIST1H2BD	HIST1H2BJ	HIST1H2BK	HIST1H2BL	HIST1H2BN	HIST1H2BPS2	HIST1H3D	HIST1H3J	HIST1H4C	HIST1H4H	HIST1H4PS1	HIST2H2AB	HIST2H2AC	HIST2H2BE	HIST2H2BF	HIST3H2A	HIST3H2BB	HIST3H3	HIST4H4	HLA-A	HLA-DQB2	HLA-E	HLA-F	HLA-G	HLA-H	HLA-K	HLA-U	HLF	HMGN4	HNF1A	HNF1B	HNF4A	HNF4G	HOMER3	HOXA10	HOXA13	HOXA2	HOXC10	HOXC11	HOXC12	HOXC13	HOXD11	HOXD12	HPRT1	HPS5	HPS6	HRAS	HSF1	HSF2	HSF4	HSPA9	ICMT	ID4	IER2	IER3	IFITM1	IFITM2	IFITM3	IFITM5	IL12RB1	IL15RA	IL27RA	IL2RA	IL6	IL6ST	IMP3	IMPA1	IMPA2	ING2	ING3	INHBB	INO80	INSC	INSM1	IRF1	IRF2	IRF2BPL	IRF3	IRF4	IRF5	IRF7	IRF8	IRF9	ISL2	ISX	ISYNA1	JAK3	JDP2	JDP2(var2)	JOSD1	JUN	JUN(var2)	JUN::JUNB	JUN::JUNB(var2)	JUNB	JUNB(var2)	JUND	JUND(var2)	KAT2B	KAT5	KCNB1	KCND1	KCND2	KCND3	KCNIP2	KCNIP2-AS1	KIAA1683	KIF3C	KIF9	KLC2	KLC3	KLF13	KLF14	KLF16	KLF4	KLF5	KLF9	KLHL18	KLHL26	KLHL5	KPNB1	KRT8P26	LBX1	LBX2	LDB1	LDB2	LDHAL6A	LDHAL6B	LDHB	LDHC	LGMN	LHX2	LHX6	LHX9	LIF	LIG3	LINC01001	LINC01258	LINC01259	LINC01511	LMAN1L	LMNA	LMO2	LPAR2	LPCAT1	LRFN4	LSM4	LTBP3	LTF	LYL1	MAF	MAF::NFE2	MAFF	MAFK	MAGOH	MAN1A1	MAN2A2	MAN2B2	MAN2C1	MAP1LC3BP1	MAP3K11	MAP4	MARCH5	MAST3	MAX	MAX::MYC	MCCD1P1	MCHR1	MCMBP	MCUR1	MDC1	MDC1-AS1	ME1	ME2	MEAF6	MEF2A	MEF2B	MEF2C	MEF2D	MEIS1	MEIS2	MEIS3	MEOX1	MEOX2	METTL8	MEX3A	MGA	MGAT1	MGAT3	MGEA5	MICALL1	MICF	MIR1281	MIR638	MIR639	MIR658	MIR9-1	MITF	MIXL1	MKL1	MLX	MLXIPL	MMACHC	MNT	MORF4L1	MORF4L2	MPDU1	MPI	MPND	MRE11	MRGBP	MRI1	MRPL1	MRPL10	MRPL11	MRPL12	MRPL13	MRPL14	MRPL15	MRPL16	MRPL17	MRPL18	MRPL19	MRPL20	MRPL21	MRPL22	MRPL23	MRPL27	MRPL28	MRPL3	MRPL32	MRPL33	MRPL34	MRPL35	MRPL35P2	MRPL36	MRPL37	MRPL38	MRPL39	MRPL4	MRPL40	MRPL41	MRPL42	MRPL43	MRPL44	MRPL46	MRPL47	MRPL48	MRPL49	MRPL50	MRPL51	MRPL52	MRPL53	MRPL57	MRPL58	MRPL9	MRPS18A	MRPS18B	MRPS30	MRPS6	MRRF	MSC	MSH4	MSH5	MSX1	MSX2	MTAP	MTF1	MTO1	MTX1	MUC1	MUS81	MVB12A	MXD1	MXI1	MYB	MYBL1	MYBL2	MYBPC3	MYC	MYCN	MYF6	MYH13	MYH6	MYH7	MYH8	MYL1	MYL2	MYL3	MYL4	MYO18A	MYO9B	MYSM1	MZF1	MZF1(var2)	NAPA	NAPB	NASP	NBEAL2	NCOR1	NCOR2	NDUFB3	NDUFB7	NEIL1	NEIL2	NEURL4	NEUROD1	NEUROD2	NEUROG2	NFATC2	NFATC3	NFE2	NFE2L2	NFIA	NFIC	NFIL3	NFIX	NFKB1	NFKB2	NFKBIE	NFYA	NFYB	NFYC	NHLH1	NIF3L1	NKAPL	NKD2	NKX2-3	NKX2-8	NKX3-1	NKX3-2	NKX6-1	NKX6-2	NLRP6	NME6	NOL7	NOLC1	NOP56P1	NOTO	NPM3	NPS	NR1A4	NR1A4::RXRA	NR2C2	NR2F1	NR2F2	NR3C1	NR3C2	NR4A1	NR4A2	NR4A2::RXRA	NRBF2	NREP	NRF1	NRL	NRP1	NSF	NTN4	NUFIP1	NUFIP2	NUP214	OCEL1	ODF3	ODF3L1	OGG1	OLIG1	OLIG2	OLIG3	ORC2	OSM	OTX1	OTX2	OVOL1	OVOL1-AS1	P4HA2	PABPC1	PACS1	PACSIN2	PAOX	PARD6B	PARP1	PAX1	PAX4	PAX5	PAX7	PBX1	PBX2	PBX3	PBX4	PC	PCBP1	PCBP1-AS1	PCNA	PCNXL3	PDGFB	PDHA1	PDHA2	PDHB	PDX1	PELI3	PFKL	PFKM	PFKP	PGAM2	PGBD1	PGK1	PGK2	PHC2	PHF12	PHF23	PHOX2A	PHRF1	PICK1	PIDD1	PIK3R2	PIP4K2A	PITX3	PKDCC	PKLR	PKM	PKN1	PKNOX1	PKNOX2	PKP3	PLA2G1B	PLA2G6	PLAG1	PLAUR	PLXND1	PMF1	PNKP	PNMA8B	PNPLA2	PODNL1	POLB	POLD1	POLDIP3	POLE	POLL	POLR2F	POMC	POU1F1	POU2F1	POU2F2	POU3F1	POU3F2	POU3F4	POU5F1	POU5F1B	POU6F2	PPARG	PPARGC1A	PPCDC	PPIL3	PPP1R10	PPP1R11	PPP1R2P2	PPRC1	PRC1	PRCC	PRDM1	PRDX1	PRDX3	PRDX5	PRKACA	PRKDC	PRM1	PRM2	PRM3	PROX1	PRR3	PRRX1	PRSS44	PRSS45	PRSS50	PSAP	PSD	PSMA1	PSMA3	PSMA7	PSMA8	PSMB10	PSMB11	PSMB4	PSMB6	PSMB7	PSMB8	PSMB8-AS1	PSMB9	PSMC1	PSMD1	PSMD10	PSMD11	PSMD12	PSMD13	PSMD5	PSMD6	PSMD7	PSMD9	PTDSS2	PTGIS	PTH	PTH1R	PTHLH	PTPN1	PTPN23	RAB10	RAB11B	RAB1A	RAB1B	RAB25	RAB33B	RAB3A	RAD50	RANBP9	RARA	RARA(var2)	RARA::RXRA	RARA::RXRG	RAX	RAX2	RBBP4	RBBP7	RBBP8	RBM14	RBM14-RBM4	RBM4	RBM4B	RBPJ	RBPMS	RBX1	RCCD1	RCE1	REL	RELA	RELB	RERE	REST	RFX1	RFX2	RFX3	RFX4	RFX5	RGS10	RHOA	RHOXF1	RIC8A	RIN1	RING1	RIT1	RN7SL309P	RN7SL672P	RN7SL838P	RN7SL870P	RNA5-8SP5	RNASE1	RNASEH2A	RNASEH2B	RNASEH2C	RNF114	RNF2	RNF4	RNH1	RNPS1	RNU4-39P	RNU5E-6P	RNU6-1165P	RNU6-299P	RNU6-447P	RNU6-543P	RNU6-645P	RORA	RORA(var2)	RORB	RORC	RPL13P	RPL18A	RPL3	RPL30P11	RPL7P52	RPLP2	RPP21	RPP25	RPS19BP1	RPS6	RPS6KA1	RPS6KA3	RPSAP2	RRAGA	RREB1	RRP36	RUNX1	RUNX2	RUNX3	RUSC1-AS1	RUVBL1	RUVBL2	RXRB	RXRG	SAMD1	SAMM50	SAP130	SAP18	SAP30	SAP30L	SARAF	SART1	SAT2	SCAMP2	SCAMP3	SCAMP5	SCAP	SCFD1	SCGB1C1	SCRT1	SCRT2	SCT	SCTR	SCYL1	SEC22A	SEC22C	SEC23A	SEM1	SEMA3C	SEMA3E	SEMA4A	SENP3	SEPT7-AS1	SESN2	SF3A1	SF3B2	SGSM3	SHBG	SHOX	SIGIRR	SIN3A	SIN3B	SIPA1	SIRT3	SIX1	SIX2	SLC25A17	SLC25A37	SLC25A44	SLC27A1	SLC27A6	SLC2A4	SLC9A8	SMAD2::SMAD3::SMAD4	SMAD3	SMARCA5	SMARCC1	SMG1	SMG5	SMG6	SMG7	SMG8	SMG9	SNAI1	SNAI2	SNORA52	SNORD83A	SNRNP27	SNRPB	SNRPD1	SNRPG	SNUPN	SNX32	SOD1	SOX10	SOX15	SOX21	SOX4	SOX9	SP1	SP2	SP3	SP4	SP8	SPATA2	SPDEF	SPI1	SPIB	SPIC	SPRY4	SPTAN1	SPTBN2	SREBF1	SREBF2	SREBF2(var2)	SRF	SRXN1	SRY	SSBP2	SSBP4	SSH1	SSH2	SSH3	SSR3	SSSCA1	ST13	STAT1	STAT3	STUB1	STX10	STX17	STX18	STX5	STX6	SUDS3	SUN2	SWAP70	SYNE1	SYNGR1	SYT11	T	TAB1	TAL1::TCF3	TALDO1	TATDN1P1	TBC1D10A	TBP	TBR1	TBX1	TBX15	TBX19	TBX2	TBX20	TBX21	TBX4	TBX5	TCAP	TCF3	TCTEX1D4	TDGF1	TEAD1	TEAD2	TEAD3	TEAD4	TEC	TECR	TEF	TERT	TET1	TFAP2A	TFAP2A(var2)	TFAP2A(var3)	TFAP2B	TFAP2B(var2)	TFAP2B(var3)	TFAP2C	TFAP2C(var2)	TFAP2C(var3)	TFAP4	TFCP2	TFDP1	TFE3	TFEB	TFEC	TGIF1	TGIF2	THAP1	TIA1	TIAL1	TIMM22	TIPARP	TIPARP-AS1	TLK1	TLR1	TLR6	TLX1	TMEM102	TMEM189-UBE2V1	TMIE	TNFSF10	TNFSF13	TNNC1	TNNC2	TNNI1	TNNI2	TNNI3	TNNT1	TNNT2	TNNT3	TNP2	TNRC6B	TOB2P1	TOMM20	TOMM22	TOMM40	TOMM5	TOMM6	TOMM7	TOMM70	TP53	TP63	TP73	TPI1	TPM1	TPM2	TPM3	TPM4	TRAF6	TRAP1	TRIM26	TRIM31	TRIM38	TRMT1	TRRAP	TSG101	TSPO	TTN	TUBB	TUBBP1	TWIST1	TXN	UBA52	UBD	UBE2A	UBE2B	UBE2D3	UBE2D4	UBE2E1	UBE2E2	UBE2E3	UBE2G1	UBE2J1	UBE2K	UBE2L3	UBE2L6	UBE2N	UBE2R2	UBE2U	UBE2V1	UBE2V2	UBE2Z	UBLCP1	UBQLN4	UEVLD	ULK3	UNCX	UPF1	UPF2	UPF3A	UPF3B	UROD	USE1	USF1	USF2	USP14	USP17L2	USP8	UTP11	VAMP7	VARS2	VAV3	VAX1	VAX2	VDR	VENTX	VIP	VIPAS39	VIPR1	VIPR2	VPS25P1	VPS29	VPS33B	VPS72	VSX1	VSX2	XBP1	XPNPEP3	XPO1	XRCC1	YBX2	YEATS4	YIF1A	YKT6	YY1	YY2	ZBTB18	ZBTB33	ZBTB7A	ZBTB7B	ZBTB7C	ZEB1	ZIC1	ZIC3	ZIC4	ZKSCAN3	ZKSCAN4	ZKSCAN8	ZNF143	ZNF165	ZNF180	ZNF184	ZNF217	ZNF24	ZNF263	ZNF282	ZNF322	ZNF354C	ZNF589	ZNF740	ZNRD1	ZNRD1-AS1	ZSCAN16	ZSCAN26	ZSCAN31	ZSCAN4	ZSWIM4
cd34_primary_cells	A4GALT	ABCF1	ABHD15	ABHD8	ABT1	ACADVL	ACAP1	ACER2	ACSS1	ACTB	ACTBP8	ACTC1	ACTL6A	ACTN2	ACTN3	ACTR1A	ADAM15	ADAM29	ADCY9	ADCYAP1	ADCYAP1R1	ADK	ADM	ADNP	ADRM1	ADSL	AK1	AK2	AK4	AK8	AK9	AKR1A1	ALDH1A3	ALDH3A1	ALDOA	ALDOB	ALDOC	ALOX12	ALS2CL	ALX3	AMPD3	ANG	ANGPTL4	ANKLE1	ANKRD13B	ANKRD16	ANKRD2	ANKRD33B-AS1	ANKRD54	ANKRD55	ANKRD63	ANO1	ANO1-AS2	ANO8	ANO9	ANXA4	AOX2P	AOX3P	AP2A2	AP5B1	AP5S1	AP5Z1	APBB1	APEX1	APOA1-AS	APOBEC3A	APOBEC3B	APOBEC3B-AS1	APOBEC3C	APOBEC3D	APOBEC3F	APOBEC3G	APOBEC3H	APOPT1	APRT	APTX	AR	ARAP3	ARC	ARFGAP3	ARHGAP32	ARHGDIG	ARHGEF2	ARID4B	ARNT	ARNT::HIF1A	ARRDC3	ASB13	ASCL1	ASF1B	ASH1L	ASH1L-AS1	ASH1L-IT1	ASPRV1	ASXL2	ATAD3B	ATAT1	ATF4	ATF7	ATF7IP	ATHL1	ATM	ATN1	ATOX1	ATP10D	ATP1B2	ATP5F1B	ATP7B	B3GALNT1	B3GNT3	B4GALNT4	B4GALT5	B4GAT1	BABAM1	BACH2	BAG3	BAIAP2L2	BANF1	BARHL2	BARX1	BATF3	BATF::JUN	BBS1	BCL11A	BCL3	BEST4	BET1	BET1L	BGLAP	BHLHA15	BHLHE22	BHLHE23	BHLHE40	BHLHE41	BIK	BLM	BMI1	BRCC3	BRD8	BRD9P1	BRI3	BRMS1	BRMS1L	BST2	BSX	BTAF1	BTBD19	BTRC	BZW1	C10orf76	C11orf68	C11orf80	C15orf39	C15orf52	C17orf77	C19orf53	C19orf57	C19orf60	C19orf67	C1orf198	C1orf61	C22orf23	C2orf42	C5orf56	C6orf1	C6orf136	CABP7	CACNA1A	CACNA1I	CALCA	CALCR	CASC11	CASC3	CASP10	CASP7	CAT	CATSPER1	CATSPER3	CATSPER4	CBX2	CBX4	CBX6	CBX7	CBX8	CBY1	CC2D1A	CCDC12	CCDC124	CCDC130	CCDC157	CCDC170	CCDC62	CCDC85B	CCDC87	CCNB1IP1P1	CCND1	CCNE1	CCNG2	CCRL2	CCS	CCT3	CD180	CD248	CD68	CD97	CDC25A	CDC34	CDCA7	CDHR5	CDKN2A-AS1	CDKN2C	CDNF	CDX1	CDX2	CEBPA	CEBPB	CEBPD	CEBPE	CEBPG	CENPA	CENPB	CERS1	CFL1	CFLAR	CFLAR-AS1	CHD4	CHEK2	CHST10	CIPC	CLDN7	CLEC2B	CLK1	CLK2	CLOCK	CLPTM1L	CNIH2	CNN2P1	CNPY2	COG3	COL26A1	COMMD3	COMMD4	COMP	COPE	COX5A	COX5BP7	COX6A1	COX6CP2	CPA5	CPLX3	CRACR2B	CREB1	CREB3	CREB3L1	CREB5	CREBBP	CRLF1	CRTC3-AS1	CRYBA1	CSK	CSNK1E	CSPG4	CSPG5	CST6	CTBP1	CTCF	CTCFL	CTDNEP1	CTSF	CTSW	CUEDC2	CXCL8	CYB5R3	CYBRD1	CYLD	DAP3P1	DCAF15	DCAF17	DCUN1D5	DDA1	DDR1	DDR1-AS1	DDX17	DDX20	DDX39A	DDX39BP1	DDX39BP2	DDX49	DEAF1	DENND4C	DHX16	DLG4	DMAP1	DMC1	DMRT3	DNAJB1	DNAJB7	DNAJC1	DNAJC27	DNAJC27-AS1	DNAL4	DNASE1	DNM1P35	DNMT3A	DNMT3B	DPCD	DPCR1	DPP3	DR1	DRAM1	DRAP1	DRD4	DSTNP4	DUSP4	DUX4	DUX4L17	DVL2	E2F1	E2F4	E2F6	E2F7	E2F8	EBF1	EEF1DP1	EFEMP2	EFNA1	EFNA3	EFR3B	EGR1	EGR2	EGR3	EGR4	EHBP1L1	EHF	EIF1AD	EIF2B3	EIF3A	EIF3L	EIF4A1	ELF1	ELF3	ELF4	ELF5	ELK1	ELK3	ELK4	ELL	ELOVL3	ELP5	ELP6	EMX1	EMX2	EN1	EN2	ENO1	ENO2	ENO3	ENO4	ENPP7	ENTPD4	EOMES	EP300	EP400	EPC1	EPC2	EPS8L2	ERCC2	ERF	ERG	ESR1	ESR2	ESRRA	ESRRB	ESX1	ETF1	ETHE1	ETS1	ETV1	ETV2	ETV3	ETV4	ETV5	ETV6	EWSR1-FLI1	EXOSC5	FAM114A1	FAM126B	FAM136A	FAM183CP	FAM189B	FAM208B	FAM213A	FAM219B	FAM227A	FAM45A	FAM65C	FAM89B	FBN2	FBXL15	FBXO18	FBXW12	FBXW4	FCF1P2	FCHO1	FEN1	FES	FEV	FGF11	FIBP	FIGLA	FKBP8	FLI1	FLOT1	FOS	FOS::JUN	FOS::JUN(var2)	FOS::JUNB	FOS::JUND	FOSB	FOSB::JUN	FOSB::JUNB	FOSB::JUNB(var2)	FOSL1	FOSL1::JUN	FOSL1::JUN(var2)	FOSL1::JUNB	FOSL1::JUND	FOSL1::JUND(var2)	FOSL2	FOSL2::JUN	FOSL2::JUN(var2)	FOSL2::JUNB	FOSL2::JUNB(var2)	FOSL2::JUND	FOSL2::JUND(var2)	FOXA1	FOXB1	FOXC1	FOXC2	FOXD1	FOXD2	FOXF2	FOXG1	FOXH1	FOXI1	FOXK1	FOXK2	FOXL1	FOXO1	FOXO3	FOXO4	FOXO6	FOXP1	FOXP2	FOXP3	FOXQ1	FUNDC2P4	FURIN	FXR2	GAB1	GABARAP	GABBR1	GABPA	GABPB1	GABPB1-AS1	GADD45GIP1	GAL3ST3	GALR3	GAPDHP37	GAPDHS	GAREML	GAST	GATA1::TAL1	GATA2	GATA3	GATA5	GATA6	GATSL3	GBA	GBAP1	GBF1	GBX1	GBX2	GCG	GCGR	GCM1	GCM2	GDF15	GDI2	GEMIN5	GFM1	GFM2	GHRH	GHSR	GIP	GIPC1	GIPR	GIT1	GLI2	GLIS2	GLIS3	GLMP	GLP1R	GMCL1	GMEB2	GNAI2P1	GNAI3	GNL1	GOLGA2	GOLGA2P4	GON4L	GORASP2	GOSR1	GOSR2	GP2	GPALPP1	GPBP1	GPI	GPS2	GRHL1	GRHL2	GRK5	GRK5-IT1	GSC	GSC2	GSN-AS1	GSPT1	GSPT2	GSTZ1	GSX1	GTF2H1	GTF2H4	GTF3AP2	GTPBP1	GTPBP3	GUCY2C	H1F0	H2AFJ	H2AFV	H2AFX	H2AFY	H2AFY2	H2AFZ	H2BFM	H2BFWT	HAUS6	HAUS8	HCAR1	HCAR2	HCAR3	HCG11	HCG14	HCG15	HCG16	HCG18	HCG19P	HCG20	HCG21	HCG22	HCG4	HCG4B	HCG4P11	HCG4P3	HCG4P5	HCG4P7	HCG9	HCG9P5	HCN3	HDAC1	HDAC10	HDAC11	HDAC2	HDAC3	HDAC4	HDAC5	HDAC6	HDAC8	HDAC9	HDDC3	HDHD3	HECTD3	HES5	HES7	HESX1	HEY1	HEY2	HIF1A	HINFP	HIST1H1B	HIST1H1C	HIST1H1D	HIST1H1E	HIST1H1PS1	HIST1H1T	HIST1H2AA	HIST1H2AC	HIST1H2AD	HIST1H2AG	HIST1H2AH	HIST1H2AI	HIST1H2AJ	HIST1H2APS3	HIST1H2APS4	HIST1H2BA	HIST1H2BC	HIST1H2BD	HIST1H2BJ	HIST1H2BK	HIST1H2BL	HIST1H2BN	HIST1H2BPS2	HIST1H3D	HIST1H3J	HIST1H4C	HIST1H4H	HIST1H4J	HIST1H4PS1	HIST2H2AB	HIST2H2AC	HIST2H2BE	HIST2H2BF	HIST3H2A	HIST3H2BB	HIST3H3	HIST4H4	HLA-A	HLA-DQB2	HLA-E	HLA-F	HLA-F-AS1	HLA-G	HLA-H	HLA-J	HLA-K	HLA-L	HLA-N	HLA-U	HLA-V	HLA-W	HLF	HMGB1P48	HMGN1P14	HMGN2P18	HMGN4	HNF1A	HNF1B	HNF4A	HNF4G	HOMER3	HORMAD2	HORMAD2-AS1	HOXA10	HOXA2	HOXC10	HOXC11	HOXC12	HOXC13	HOXD11	HOXD12	HPRT1	HPS5	HPS6	HRAS	HSD17B11	HSF1	HSF2	HSF4	HSPA9	ICMT	ID4	IER2	IER3	IFITM1	IFITM2	IFITM3	IFITM4P	IFITM5	IFITM9P	IL12RB1	IL15RA	IL27RA	IL2RA	IL6	IL6ST	IMP3	IMPA1	IMPA2	IMPDH1P10	ING2	ING3	INHBB	INO80	INSC	INSM1	IRF1	IRF2	IRF2BPL	IRF3	IRF4	IRF5	IRF7	IRF8	IRF9	ISL2	ISX	ISYNA1	JAK3	JAZF1	JAZF1-AS1	JDP2	JOSD1	JUN	JUN(var2)	JUN::JUNB	JUN::JUNB(var2)	JUNB	JUNB(var2)	JUND	JUND(var2)	KAT2B	KAT5	KCMF1	KCNB1	KCND1	KCND2	KCND3	KCNG1	KCNIP2	KCNIP2-AS1	KCNK7	KCNN4	KIAA0408	KIAA1683	KIF3C	KIF9	KIF9-AS1	KLC2	KLC3	KLF13	KLF16	KLF4	KLF5	KLF9	KLHL18	KLHL26	KLHL5	KPNB1	KRT18P1	KRT18P4	KRT43P	KRT8P26	KRTCAP2	KXD1	LARP1P1	LBX1	LBX2	LDB1	LDB2	LDHAL6A	LDHAL6B	LDHB	LDHC	LEPROTL1	LGMN	LHX2	LHX6	LHX9	LIF	LIG3	LINC00460	LINC00533	LINC00578	LINC00589	LINC00881	LINC01001	LINC01065	LINC01183	LINC01258	LINC01259	LINC01270	LINC01272	LINC01273	LINC01511	LINC01513	LINC01556	LMAN1L	LMNA	LMNTD2	LMO2	LMO4	LMX1A	LMX1B	LPAR2	LPCAT1	LRFN4	LRP12	LRRC2	LRRC26	LRRC56	LSM4	LTBP3	LTF	LYL1	MAF	MAF::NFE2	MAFF	MAFK	MAGOH	MAN1A1	MAN2A2	MAN2B2	MAN2C1	MAP1LC3BP1	MAP1S	MAP2K1P1	MAP3K11	MAP4	MARCH5	MAST2	MAST3	MAST4	MAX	MAX::MYC	MBP	MCCD1P1	MCCD1P2	MCHR1	MCMBP	MCUR1	MDC1	MDC1-AS1	ME1	ME2	MEAF6	MEF2A	MEF2B	MEF2C	MEF2D	MEIS1	MEIS2	MEIS3	MEOX1	MEOX2	METAP1D	METTL8	MEX3A	MGA	MGAT1	MGAT3	MGAT3-AS1	MGEA5	MICALL1	MICC	MICD	MICF	MIEF1	MIER3	MIR1281	MIR1285-2	MIR1301	MIR1302-5	MIR181C	MIR181D	MIR210HG	MIR2115	MIR345	MIR555	MIR574	MIR638	MIR639	MIR645	MIR658	MIR659	MIR877	MIR9-1	MITF	MIXL1	MKL1	MLX	MLXIPL	MMACHC	MNT	MORF4L1	MORF4L2	MPDU1	MPI	MPND	MRE11	MRGBP	MRI1	MRPL1	MRPL10	MRPL11	MRPL12	MRPL13	MRPL14	MRPL15	MRPL16	MRPL17	MRPL18	MRPL19	MRPL20	MRPL21	MRPL22	MRPL23	MRPL27	MRPL28	MRPL3	MRPL32	MRPL33	MRPL34	MRPL35	MRPL35P2	MRPL36	MRPL37	MRPL38	MRPL39	MRPL4	MRPL40	MRPL41	MRPL42	MRPL43	MRPL44	MRPL46	MRPL47	MRPL48	MRPL49	MRPL50	MRPL51	MRPL52	MRPL53	MRPL57	MRPL58	MRPL9	MRPS18A	MRPS18AP1	MRPS18B	MRPS18CP4	MRPS30	MRPS6	MRRF	MSC	MSH4	MSH5	MSI1	MSTO1	MSX1	MSX2	MTAP	MTF1	MTMR3	MTO1	MTX1	MTX1P1	MUC1	MUS81	MVB12A	MXD1	MXI1	MYB	MYBL1	MYBL2	MYBPC3	MYC	MYCN	MYDGF	MYEOV	MYF6	MYH13	MYH6	MYH7	MYH8	MYL1	MYL2	MYL3	MYL4	MYO18A	MYO9B	MYSM1	MZF1	MZF1(var2)	NACC1	NANOS3	NAPA	NAPB	NASP	NBEAL2	NCOR1	NCOR2	NDUFB1P1	NDUFB3	NDUFB7	NEFH	NEIL1	NEIL2	NEURL4	NEUROD1	NEUROD2	NEUROG2	NFATC2	NFATC3	NFE2	NFE2L2	NFIA	NFIC	NFIC::TLX1	NFIL3	NFIX	NFKB1	NFKB2	NFKBIE	NFYA	NFYB	NFYC	NHLH1	NIF3L1	NKAPL	NKD2	NKX2-3	NKX2-6	NKX2-8	NKX3-1	NKX3-2	NKX6-1	NKX6-2	NLRP6	NME6	NOL7	NOLC1	NOTO	NPAS4	NPM3	NPS	NPTXR	NR1A4	NR1A4::RXRA	NR2C2	NR2F1	NR2F2	NR2F6	NR3C1	NR3C2	NR4A1	NR4A2	NR4A2::RXRA	NRADDP	NRBF2	NREP	NRF1	NRL	NRM	NRP1	NSF	NTN4	NUFIP1	NUFIP2	NUP214	OCEL1	ODF3	ODF3L1	OGG1	OLIG1	OLIG2	OLIG3	OR2H2	OR2I1P	OR4F2P	ORC2	OSM	OSTCP5	OTX1	OTX2	OVOL1	OVOL1-AS1	P4HA2	PABPC1	PACS1	PACSIN2	PAIP1P1	PALM3	PAOX	PARD6B	PARP1	PAX1	PAX4	PAX5	PAX7	PAX9	PBX1	PBX2	PBX3	PBX4	PC	PCAT2	PCBP1	PCBP1-AS1	PCNA	PCNXL3	PCYOX1	PDGFB	PDHA1	PDHA2	PDHB	PDLIM4	PDX1	PELI3	PFKL	PFKM	PFKP	PGAM2	PGBD1	PGK1	PGK2	PGPEP1	PHC2	PHF12	PHF23	PHGR1	PHOX2A	PHRF1	PICK1	PIDD1	PIK3R1	PIK3R2	PIP4K2A	PITX3	PKDCC	PKIB	PKLR	PKM	PKN1	PKNOX1	PKNOX2	PKP3	PLA2G1B	PLA2G6	PLAG1	PLAUR	PLBD1	PLBD1-AS1	PLCB2-AS1	PLEKHF1	PLIN2	PLVAP	PLXND1	PMF1	PNKP	PNMA8B	PNPLA2	PODNL1	POLB	POLD1	POLDIP3	POLE	POLL	POLR2A	POLR2F	POM121L2	POMC	POU1F1	POU2F1	POU2F2	POU3F1	POU3F2	POU3F4	POU5F1	POU5F1B	POU5F1P4	POU6F2	PPARA::RXRA	PPARG	PPARG::RXRA	PPARGC1A	PPCDC	PPIL1P1	PPIL3	PPM1N	PPP1R10	PPP1R11	PPP1R18	PPP1R2P2	PPRC1	PRC1	PRC1-AS1	PRCC	PRDM1	PRDM4	PRDX1	PRDX3	PRDX3P1	PRDX5	PRKACA	PRKDC	PRM1	PRM2	PRM3	PROX1	PRR3	PRRG4	PRSS16	PRSS42	PRSS44	PRSS45	PRSS50	PSAP	PSD	PSMA1	PSMA3	PSMA7	PSMA8	PSMB10	PSMB11	PSMB4	PSMB6	PSMB7	PSMB8	PSMB8-AS1	PSMB9	PSMC1	PSMC1P4	PSMD1	PSMD10	PSMD11	PSMD12	PSMD13	PSMD5	PSMD6	PSMD7	PSMD9	PTDSS2	PTGER1	PTGES3P2	PTGIS	PTH	PTH1R	PTHLH	PTMAP1	PTPN1	PTPN23	PTPN9	PVT1	PYY3	RAB10	RAB11B	RAB1A	RAB1B	RAB25	RAB33B	RAB3A	RAD50	RANBP9	RANP1	RARA	RARA(var2)	RARA::RXRA	RARA::RXRG	RASSF7	RAX	RAX2	RBBP4	RBBP7	RBBP8	RBM14	RBM14-RBM4	RBM4	RBM4B	RBPJ	RBPMS	RBX1	RCCD1	RCE1	REL	RELA	RELB	RERE	REST	RFX1	RFX2	RFX3	RFX4	RFX5	RGS10	RHOA	RHOXF1	RIC8A	RIN1	RING1	RIT1	RLN3	RN7SKP134	RN7SKP17	RN7SKP186	RN7SL12P	RN7SL309P	RN7SL354P	RN7SL363P	RN7SL445P	RN7SL636P	RN7SL672P	RN7SL704P	RN7SL745P	RN7SL749P	RN7SL838P	RN7SL870P	RNA5SP158	RNA5SP184	RNA5SP47	RNASE1	RNASEH2A	RNASEH2B	RNASEH2C	RNF114	RNF2	RNF39	RNF4	RNH1	RNPS1	RNU1-84P	RNU4-34P	RNU4-39P	RNU4-63P	RNU5A-3P	RNU5E-6P	RNU6-1005P	RNU6-1025P	RNU6-1034P	RNU6-106P	RNU6-1165P	RNU6-1175P	RNU6-1218P	RNU6-1297P	RNU6-147P	RNU6-196P	RNU6-264P	RNU6-299P	RNU6-312P	RNU6-379P	RNU6-447P	RNU6-491P	RNU6-502P	RNU6-539P	RNU6-543P	RNU6-645P	RNU6-711P	RNU6-756P	RNU6-762P	RNU6-813P	RNU6-900P	RNU6-919P	RNU6-942P	RNU6-991P	RNU7-128P	RNU7-14P	RNU7-26P	RNU7-45P	RNY4P6	RORA	RORA(var2)	RORB	RORC	RPL11P5	RPL13P	RPL13P4	RPL17P22	RPL17P33	RPL18A	RPL3	RPL30P11	RPL36AP45	RPL36P2	RPL5P34	RPL7P4	RPL7P52	RPLP2	RPP21	RPP25	RPS19BP1	RPS27P25	RPS6	RPS6KA1	RPS6KA3	RRAGA	RREB1	RRP36	RSL24D1P1	RTP3	RUNX1	RUNX2	RUNX3	RUSC1-AS1	RUVBL1	RUVBL2	RXRB	RXRG	SAMD1	SAMM50	SAP130	SAP18	SAP30	SAP30L	SARAF	SART1	SAT2	SBF2-AS1	SCAMP2	SCAMP3	SCAMP5	SCAP	SCARNA8	SCFD1	SCGB1C1	SCRT1	SCRT2	SCT	SCTR	SCYL1	SDHAP3	SEC22A	SEC22C	SEC23A	SEC23IP	SEM1	SEMA3C	SEMA3E	SEMA4A	SENP3	SEPT7-AS1	SESN2	SETD2	SF3A1	SF3B2	SFTA2	SFXN4	SGSM3	SHBG	SHOX	SIGIRR	SIK3-IT1	SIN3A	SIN3B	SIPA1	SIRT3	SIX1	SIX2	SLC12A7	SLC22A4	SLC22A5	SLC25A17	SLC25A22	SLC25A37	SLC25A44	SLC27A1	SLC27A2	SLC27A6	SLC29A2	SLC2A4	SLC35G6	SLC45A1	SLC9A8	SMAD2::SMAD3::SMAD4	SMAD3	SMARCA5	SMARCC1	SMARCE1P6	SMG1	SMG5	SMG6	SMG7	SMG8	SMG9	SMIM18	SNAI1	SNAI2	SNORA19	SNORA48	SNORA52	SNORA65	SNORA74A	SNORD10	SNORD83A	SNORD83B	SNRNP27	SNRPB	SNRPD1	SNRPFP1	SNRPFP4	SNRPG	SNRPGP15	SNUPN	SNX20	SNX32	SOD1	SOX10	SOX15	SOX21	SOX4	SOX9	SP1	SP2	SP3	SP4	SP8	SPATA2	SPDEF	SPI1	SPIB	SPRY4	SPTAN1	SPTBN2	SREBF1	SREBF2	SREBF2(var2)	SRF	SRL	SRXN1	SRY	SSBP2	SSBP4	SSH1	SSH2	SSH3	SSR3	SSSCA1	ST13	STARD13-IT1	STAT1	STAT1::STAT2	STAT3	STC1	STUB1	STX10	STX17	STX18	STX5	STX6	SUCLA2P1	SUDS3	SUMO1P1	SUN2	SWAP70	SYNE1	SYNE3	SYNGR1	SYT11	T	TAB1	TAL1::TCF3	TALDO1	TAOK1	TATDN1P1	TBC1D10A	TBC1D16	TBP	TBR1	TBX1	TBX15	TBX19	TBX2	TBX20	TBX21	TBX4	TBX5	TCAP	TCF3	TCTEX1D4	TDGF1	TEAD1	TEAD2	TEAD3	TEAD4	TEC	TECPR1	TECR	TEF	TERT	TET1	TFAP2A	TFAP2A(var2)	TFAP2A(var3)	TFAP2B	TFAP2B(var2)	TFAP2B(var3)	TFAP2C	TFAP2C(var2)	TFAP2C(var3)	TFAP4	TFCP2	TFDP1	TFE3	TFEB	TFEC	TGIF1	TGIF2	THAP1	TIA1	TIAL1	TIMM22	TIPARP	TIPARP-AS1	TLK1	TLR1	TLR10	TLR6	TLX1	TMEM102	TMEM14D	TMEM156	TMEM189	TMEM189-UBE2V1	TMEM210	TMEM241	TMEM59L	TMEM63C	TMEM80	TMIE	TMPOP1	TMSB4XP6	TNFSF10	TNFSF12	TNFSF12-TNFSF13	TNFSF13	TNK1	TNNC1	TNNC2	TNNI1	TNNI2	TNNI3	TNNT1	TNNT2	TNNT3	TNP2	TNRC6B	TOB2P1	TOMM20	TOMM22	TOMM40	TOMM5	TOMM6	TOMM7	TOMM70	TP53	TP53I13	TP63	TP73	TPI1	TPM1	TPM2	TPM3	TPM3P7	TPM4	TRAF6	TRAP1	TRERNA1	TRI-TAT2-3	TRIM15	TRIM26	TRIM26BP	TRIM27	TRIM31	TRIM31-AS1	TRIM38	TRIM39	TRMT1	TRPM7	TRRAP	TSG101	TSGA10IP	TSPAN14	TSPO	TTLL1	TTN	TUBB	TUBBP1	TVP23A	TWIST1	TXN	UBA52	UBD	UBE2A	UBE2B	UBE2D3	UBE2D4	UBE2E1	UBE2E2	UBE2E3	UBE2G1	UBE2J1	UBE2K	UBE2L3	UBE2L5P	UBE2L6	UBE2N	UBE2R2	UBE2U	UBE2V1	UBE2V2	UBE2Z	UBLCP1	UBQLN1P1	UBQLN4	UBXN8	UEVLD	ULK3	UNC45A	UNCX	UPF1	UPF2	UPF3A	UPF3B	UQCRHP2	UROD	USE1	USF1	USF2	USHBP1	USP14	USP17L2	USP8	UTP11	VAMP7	VARS2	VAV3	VAX1	VAX2	VDR	VHLL	VIP	VIPAS39	VIPR1	VIPR2	VN1R11P	VPS26BP1	VPS29	VPS33B	VPS72	VSX1	VSX2	WBP1LP10	WBP2NL	XBP1	XIRP1	XPNPEP3	XPO1	XRCC1	YBX2	YEATS4	YIF1A	YKT6	YY1	YY1AP1	YY2	ZBBX	ZBTB18	ZBTB33	ZBTB4	ZBTB7A	ZBTB7B	ZBTB7C	ZDHHC24	ZEB1	ZFPL1	ZIC1	ZIC3	ZIC4	ZKSCAN3	ZKSCAN4	ZKSCAN8	ZNF112	ZNF14	ZNF143	ZNF165	ZNF180	ZNF184	ZNF217	ZNF24	ZNF263	ZNF282	ZNF283	ZNF311	ZNF322	ZNF354C	ZNF365	ZNF506	ZNF575	ZNF589	ZNF704	ZNF740	ZNF860	ZNF90P2	ZNRD1	ZNRD1-AS1	ZSCAN16	ZSCAN26	ZSCAN31	ZSCAN4	ZSWIM4	ZSWIM5
placenta	A4GALT	ABCF1	ABHD15	ABHD8	ABT1	ACADVL	ACAP1	ACER2	ACSS1	ACTB	ACTC1	ACTL6A	ACTN2	ACTN3	ACTR1A	ADAM15	ADAM29	ADCY9	ADCYAP1	ADCYAP1R1	ADK	ADM	ADNP	ADRM1	ADSL	AK1	AK2	AK4	AK8	AK9	AKR1A1	ALDH1A3	ALDH3A1	ALDOA	ALDOB	ALDOC	ALOX12	ALS2CL	ALX3	AMPD3	ANG	ANGPTL4	ANKLE1	ANKRD13B	ANKRD16	ANKRD2	ANKRD33B-AS1	ANKRD54	ANKRD55	ANKRD63	ANO1	ANO1-AS2	ANO8	ANO9	ANXA4	AP2A2	AP5B1	AP5S1	AP5Z1	APBB1	APEX1	APOA1-AS	APOBEC3A	APOBEC3B	APOBEC3B-AS1	APOBEC3C	APOBEC3D	APOBEC3F	APOBEC3G	APOBEC3H	APOPT1	APRT	APTX	AR	ARAP3	ARFGAP3	ARHGAP32	ARHGDIG	ARHGEF2	ARID4B	ARNT	ARNT::HIF1A	ARRDC3	ASB13	ASCL1	ASF1B	ASH1L	ASH1L-AS1	ASH1L-IT1	ASPRV1	ASXL2	ATAD3B	ATAT1	ATF4	ATF7	ATF7IP	ATHL1	ATM	ATN1	ATOX1	ATP10D	ATP1B2	ATP5F1B	ATP7B	B3GALNT1	B3GNT3	B4GALNT4	B4GALT5	B4GAT1	BABAM1	BACH2	BAG3	BAIAP2L2	BANF1	BARHL2	BARX1	BATF3	BATF::JUN	BBS1	BCL3	BEST4	BET1	BET1L	BGLAP	BHLHA15	BHLHE22	BHLHE23	BHLHE40	BHLHE41	BICD1P1	BIK	BLM	BMI1	BRCC3	BRD8	BRI3	BRMS1	BRMS1L	BST2	BSX	BTAF1	BTBD19	BTRC	BZW1	C10orf76	C11orf68	C11orf80	C15orf39	C15orf52	C17orf77	C19orf53	C19orf57	C19orf60	C19orf67	C1orf61	C22orf23	C2orf42	C5orf56	C6orf1	C6orf136	CABP7	CACNA1A	CACNA1I	CALCA	CALCR	CASC11	CASC3	CASP10	CASP7	CAT	CATSPER1	CATSPER3	CATSPER4	CBX2	CBX4	CBX6	CBX7	CBX8	CBY1	CC2D1A	CCDC12	CCDC124	CCDC130	CCDC157	CCDC170	CCDC62	CCDC85B	CCDC87	CCND1	CCNE1	CCNG2	CCRL2	CCS	CCT3	CD180	CD68	CD97	CDC25A	CDC34	CDCA7	CDHR5	CDKN2A-AS1	CDKN2C	CDNF	CDX1	CDX2	CEBPA	CEBPB	CEBPD	CEBPE	CEBPG	CENPA	CENPB	CFL1	CFLAR	CFLAR-AS1	CHD4	CHEK2	CIPC	CLDN7	CLK1	CLK2	CLOCK	CLPTM1L	CNN2P1	CNPY2	COG3	COL26A1	COMMD3	COMMD4	COMP	COPE	COX5A	COX5BP7	COX6A1	COX6CP2	CPA5	CPLX3	CRACR2B	CREB1	CREB3	CREB3L1	CREB5	CREBBP	CRIP1P3	CRLF1	CRTC3-AS1	CSK	CSNK1E	CSPG4	CSPG5	CST6	CTBP1	CTCF	CTCFL	CTDNEP1	CTSF	CTSW	CUEDC2	CXCL8	CYB5R3	CYBRD1	CYLD	DAP3P1	DAP3P2	DCAF15	DCAF17	DCUN1D5	DDA1	DDR1	DDR1-AS1	DDX17	DDX20	DDX39A	DDX39BP1	DDX49	DEAF1	DHX16	DLG4	DMAP1	DMC1	DMRT3	DNAJB1	DNAJB7	DNAJC1	DNAJC27	DNAJC27-AS1	DNAL4	DNASE1	DNM1P35	DNMT3A	DNMT3B	DPCD	DPCR1	DPP3	DR1	DRAM1	DRAP1	DRD4	DSTNP4	DUSP4	DUX4	DUX4L17	DUXA	DVL2	E2F1	E2F4	E2F6	E2F7	E2F8	EBF1	EEF1DP1	EFEMP2	EFNA1	EFNA3	EFR3B	EGR1	EGR2	EGR3	EGR4	EHBP1L1	EHF	EIF1AD	EIF2B3	EIF3A	EIF3L	EIF4A1	ELF1	ELF3	ELF4	ELF5	ELK1	ELK3	ELK4	ELL	ELOVL3	ELP5	ELP6	EMX1	EMX2	EN1	EN2	ENO1	ENO2	ENO3	ENO4	ENPP7	ENTPD4	EOMES	EP300	EP400	EPC1	EPC2	EPS8L2	ERCC2	ERF	ERG	ESR1	ESR2	ESRRA	ESRRB	ESX1	ETF1	ETHE1	ETS1	ETV1	ETV2	ETV3	ETV4	ETV5	ETV6	EWSR1-FLI1	EXOSC5	FAM114A1	FAM126B	FAM183CP	FAM208B	FAM213A	FAM219B	FAM227A	FAM45A	FAM65C	FAM89B	FBN2	FBXL15	FBXO18	FBXW12	FBXW4	FCF1P2	FCHO1	FEN1	FES	FEV	FIBP	FIGLA	FKBP8	FLI1	FLOT1	FOS	FOS::JUN	FOS::JUN(var2)	FOS::JUNB	FOS::JUND	FOSB	FOSB::JUN	FOSB::JUNB	FOSB::JUNB(var2)	FOSL1	FOSL1::JUN	FOSL1::JUN(var2)	FOSL1::JUNB	FOSL1::JUND	FOSL1::JUND(var2)	FOSL2	FOSL2::JUN	FOSL2::JUN(var2)	FOSL2::JUNB	FOSL2::JUNB(var2)	FOSL2::JUND	FOSL2::JUND(var2)	FOXA1	FOXB1	FOXC1	FOXC2	FOXD1	FOXD2	FOXF2	FOXG1	FOXH1	FOXI1	FOXK1	FOXK2	FOXL1	FOXO1	FOXO3	FOXO4	FOXO6	FOXP1	FOXP2	FOXP3	FUNDC2P4	FURIN	FXR2	GAB1	GABARAP	GABBR1	GABPA	GABPB1	GABPB1-AS1	GADD45GIP1	GAL3ST3	GALR3	GAPDHP37	GAPDHS	GAST	GATA1::TAL1	GATA2	GATA3	GATA5	GATA6	GATSL3	GBA	GBAP1	GBF1	GBX1	GBX2	GCG	GCGR	GCM1	GCM2	GDF15	GDI2	GEMIN5	GFM1	GFM2	GHRH	GHSR	GIP	GIPC1	GIPR	GIT1	GLI2	GLIS2	GLIS3	GLMP	GLP1R	GMCL1	GMEB2	GNAI2P1	GNAI3	GNL1	GOLGA2	GOLGA2P4	GON4L	GORASP2	GOSR1	GOSR2	GP2	GPALPP1	GPBP1	GPI	GPS2	GRHL1	GRHL2	GRK5	GRK5-IT1	GSC	GSC2	GSN-AS1	GSPT1	GSPT2	GSTZ1	GSX1	GTF2H1	GTF2H4	GTF3AP2	GTPBP1	GTPBP3	GUCY2C	H1F0	H2AFJ	H2AFV	H2AFX	H2AFY	H2AFY2	H2AFZ	H2BFM	H2BFWT	HAUS6	HAUS8	HCAR1	HCAR2	HCAR3	HCG11	HCG14	HCG15	HCG16	HCG18	HCG20	HCG21	HCG22	HCG4B	HCG4P3	HCG4P5	HCG4P7	HCN3	HDAC1	HDAC10	HDAC11	HDAC2	HDAC3	HDAC4	HDAC5	HDAC6	HDAC8	HDAC9	HDDC3	HDHD3	HECTD3	HES5	HES7	HESX1	HEY1	HEY2	HIC2	HIF1A	HINFP	HIST1H1B	HIST1H1C	HIST1H1D	HIST1H1E	HIST1H1PS1	HIST1H1T	HIST1H2AA	HIST1H2AC	HIST1H2AD	HIST1H2AG	HIST1H2AH	HIST1H2AI	HIST1H2AJ	HIST1H2APS3	HIST1H2APS4	HIST1H2BA	HIST1H2BC	HIST1H2BD	HIST1H2BJ	HIST1H2BK	HIST1H2BL	HIST1H2BN	HIST1H2BPS2	HIST1H3D	HIST1H3J	HIST1H4C	HIST1H4H	HIST1H4J	HIST1H4PS1	HIST2H2AB	HIST2H2AC	HIST2H2BE	HIST2H2BF	HIST3H2A	HIST3H2BB	HIST3H3	HIST4H4	HLA-A	HLA-DQB2	HLA-E	HLA-F	HLA-G	HLA-H	HLA-J	HLA-K	HLA-U	HLF	HMGN1P17	HMGN2P18	HMGN4	HNF1A	HNF1B	HNF4A	HNF4G	HOMER3	HORMAD2	HORMAD2-AS1	HOXA10	HOXA13	HOXA2	HOXC10	HOXC11	HOXC12	HOXC13	HOXD11	HOXD12	HPRT1	HPS5	HPS6	HRAS	HSD17B11	HSF1	HSF2	HSF4	HSPA8P4	HSPA9	HSPE1P6	ICMT	ID4	IER2	IER3	IFITM1	IFITM2	IFITM3	IFITM4P	IFITM5	IFITM9P	IL12RB1	IL15RA	IL27RA	IL2RA	IL6	IL6ST	IMP3	IMPA1	IMPA2	IMPDH1P10	ING2	ING3	INHBB	INO80	INSC	INSM1	IRF1	IRF2	IRF2BPL	IRF3	IRF4	IRF5	IRF7	IRF8	IRF9	ISL2	ISX	ISYNA1	JAK3	JAZF1	JAZF1-AS1	JDP2	JDP2(var2)	JOSD1	JUN	JUN(var2)	JUN::JUNB	JUN::JUNB(var2)	JUNB	JUNB(var2)	JUND	JUND(var2)	KAT2B	KAT5	KCMF1	KCNB1	KCND1	KCND2	KCND3	KCNIP2	KCNIP2-AS1	KCNK7	KCNN4	KIAA0408	KIAA1683	KIF3C	KIF9	KIF9-AS1	KLC2	KLC3	KLF13	KLF14	KLF16	KLF4	KLF5	KLF9	KLHL18	KLHL26	KLHL5	KPNB1	KRT13	KRT15	KRT19	KRT8P26	KRTCAP2	KXD1	LARP1P1	LBX1	LBX2	LDB1	LDB2	LDHAL6A	LDHAL6B	LDHB	LDHC	LEPROTL1	LGMN	LHX2	LHX6	LHX9	LIF	LIG3	LINC00578	LINC00589	LINC00881	LINC01001	LINC01258	LINC01259	LINC01270	LINC01272	LINC01273	LINC01511	LINC01513	LINC01556	LMAN1L	LMNA	LMNTD2	LMO2	LMO4	LMX1A	LMX1B	LPAR2	LPCAT1	LRFN4	LRP12	LRRC2	LRRC56	LSM4	LTBP3	LTF	LYL1	MAF	MAF::NFE2	MAFF	MAFK	MAGOH	MAN1A1	MAN2A2	MAN2B2	MAN2C1	MAP1LC3BP1	MAP2K1P1	MAP3K11	MAP4	MARCH5	MAST2	MAST3	MAST4	MAX	MAX::MYC	MCCD1P1	MCHR1	MCMBP	MCUR1	MDC1	MDC1-AS1	ME1	ME2	MEAF6	MEF2A	MEF2B	MEF2C	MEF2D	MEIS1	MEIS2	MEIS3	MEOX1	MEOX2	METAP1D	METTL8	MEX3A	MGA	MGAT1	MGAT3	MGAT3-AS1	MGEA5	MICALL1	MICF	MIEF1	MIR1281	MIR1285-2	MIR1301	MIR181C	MIR181D	MIR210HG	MIR2115	MIR345	MIR555	MIR574	MIR638	MIR639	MIR645	MIR658	MIR659	MIR9-1	MITF	MIXL1	MKL1	MLX	MLXIPL	MMACHC	MNT	MORF4L1	MORF4L2	MPDU1	MPI	MPND	MRE11	MRGBP	MRI1	MRPL1	MRPL10	MRPL11	MRPL12	MRPL13	MRPL14	MRPL15	MRPL16	MRPL17	MRPL18	MRPL19	MRPL20	MRPL21	MRPL22	MRPL23	MRPL27	MRPL28	MRPL3	MRPL32	MRPL33	MRPL34	MRPL35	MRPL35P2	MRPL36	MRPL37	MRPL38	MRPL39	MRPL4	MRPL40	MRPL41	MRPL42	MRPL43	MRPL44	MRPL46	MRPL47	MRPL48	MRPL49	MRPL50	MRPL51	MRPL52	MRPL53	MRPL57	MRPL58	MRPL9	MRPS18A	MRPS18AP1	MRPS18B	MRPS18CP4	MRPS30	MRPS6	MRRF	MSC	MSH4	MSH5	MSTO1	MSX1	MSX2	MTAP	MTF1	MTMR3	MTO1	MTX1	MUC1	MUC21	MUS81	MVB12A	MXD1	MXI1	MYB	MYBL1	MYBL2	MYBPC3	MYC	MYCN	MYEOV	MYF6	MYH13	MYH6	MYH7	MYH8	MYL1	MYL2	MYL3	MYL4	MYO18A	MYO9B	MYSM1	MZF1	MZF1(var2)	NACC1	NAPA	NAPB	NASP	NBEAL2	NCOR1	NCOR2	NDUFB1P1	NDUFB3	NDUFB7	NEIL1	NEIL2	NEURL4	NEUROD1	NEUROD2	NEUROG2	NFATC2	NFATC3	NFE2	NFE2L2	NFIA	NFIC	NFIC::TLX1	NFIL3	NFIX	NFKB1	NFKB2	NFKBIE	NFYA	NFYB	NFYC	NHLH1	NIF3L1	NKD2	NKX2-3	NKX2-6	NKX2-8	NKX3-1	NKX3-2	NKX6-1	NKX6-2	NLRP6	NME6	NOL7	NOLC1	NOP56P1	NOTO	NPAS4	NPM3	NPS	NPTXR	NR1A4	NR1A4::RXRA	NR2C2	NR2F1	NR2F2	NR2F6	NR3C1	NR3C2	NR4A1	NR4A2	NR4A2::RXRA	NRBF2	NREP	NRF1	NRL	NRM	NRP1	NSF	NTN4	NUFIP1	NUFIP2	NUP214	OCEL1	ODF3	ODF3L1	OGG1	OLIG1	OLIG2	OLIG3	OR4F2P	ORC2	OSM	OSTCP5	OTX1	OTX2	OVOL1	OVOL1-AS1	P4HA2	PABPC1	PACS1	PACSIN2	PALM3	PAOX	PARD6B	PARP1	PAX1	PAX4	PAX5	PAX7	PAX9	PBX1	PBX2	PBX3	PBX4	PC	PCBP1	PCBP1-AS1	PCNA	PCNXL3	PCYOX1	PDGFB	PDHA1	PDHA2	PDHB	PDX1	PELI3	PFKL	PFKM	PFKP	PGAM1P5	PGAM2	PGBD1	PGK1	PGK2	PGPEP1	PHC2	PHF12	PHF23	PHGR1	PHOX2A	PHRF1	PICK1	PIDD1	PIK3R1	PIK3R2	PIP4K2A	PITX3	PKDCC	PKIB	PKLR	PKM	PKN1	PKNOX1	PKNOX2	PKP3	PLA2G1B	PLA2G6	PLAG1	PLAUR	PLBD1	PLBD1-AS1	PLCB2-AS1	PLEKHF1	PLVAP	PLXND1	PMF1	PNKP	PNMA8B	PNPLA2	PODNL1	POLB	POLD1	POLDIP3	POLE	POLL	POLR2A	POLR2F	POM121L2	POMC	POU1F1	POU2F1	POU2F2	POU3F1	POU3F2	POU3F4	POU5F1	POU5F1B	POU5F1P4	POU6F2	PPARA::RXRA	PPARG	PPARG::RXRA	PPARGC1A	PPCDC	PPIL3	PPM1N	PPP1R10	PPP1R11	PPP1R18	PPP1R2P2	PPRC1	PRC1	PRCC	PRDM1	PRDM4	PRDX1	PRDX3	PRDX3P1	PRDX5	PRKACA	PRKDC	PRM1	PRM2	PRM3	PROX1	PRR3	PRRG4	PRRX1	PRSS29P	PRSS42	PRSS44	PRSS45	PRSS50	PSAP	PSD	PSMA1	PSMA3	PSMA7	PSMA8	PSMB10	PSMB11	PSMB4	PSMB6	PSMB7	PSMB8	PSMB8-AS1	PSMB9	PSMC1	PSMC1P4	PSMD1	PSMD10	PSMD11	PSMD12	PSMD13	PSMD5	PSMD6	PSMD7	PSMD9	PTDSS2	PTGIS	PTH	PTH1R	PTHLH	PTPN1	PTPN23	PTPN9	PVT1	RAB10	RAB11B	RAB1A	RAB1B	RAB25	RAB33B	RAB3A	RAD50	RANBP9	RANP1	RARA	RARA(var2)	RARA::RXRA	RARA::RXRG	RASSF7	RAX	RAX2	RBBP4	RBBP7	RBBP8	RBM14	RBM14-RBM4	RBM4	RBM4B	RBPJ	RBPMS	RBX1	RCCD1	RCE1	REL	RELA	RELB	RERE	REST	RFX1	RFX2	RFX3	RFX4	RFX5	RGS10	RHOA	RHOXF1	RIC8A	RIN1	RING1	RIT1	RLN3	RN7SKP134	RN7SKP17	RN7SKP186	RN7SL309P	RN7SL354P	RN7SL363P	RN7SL445P	RN7SL636P	RN7SL672P	RN7SL704P	RN7SL749P	RN7SL838P	RN7SL870P	RNA5-8SP5	RNA5SP115	RNA5SP152	RNA5SP158	RNA5SP184	RNA5SP185	RNASE1	RNASEH2A	RNASEH2B	RNASEH2C	RNF114	RNF2	RNF4	RNH1	RNPS1	RNU1-106P	RNU1-7P	RNU4-34P	RNU4-39P	RNU4-63P	RNU5E-6P	RNU6-1034P	RNU6-106P	RNU6-1165P	RNU6-1175P	RNU6-1218P	RNU6-1297P	RNU6-147P	RNU6-237P	RNU6-299P	RNU6-312P	RNU6-379P	RNU6-447P	RNU6-502P	RNU6-539P	RNU6-711P	RNU6-756P	RNU6-762P	RNU6-900P	RNU6-919P	RNU6-942P	RNU6-991P	RNU7-128P	RNU7-26P	RNY4P6	RORA	RORA(var2)	RORB	RORC	RPL13P	RPL13P4	RPL17P22	RPL17P33	RPL18A	RPL3	RPL30P11	RPL36AP45	RPL5P34	RPL7P4	RPL7P52	RPLP2	RPP21	RPP25	RPS19BP1	RPS27P25	RPS6	RPS6KA1	RPS6KA3	RPSAP2	RRAGA	RREB1	RRP36	RTP3	RUNX1	RUNX2	RUNX3	RUSC1-AS1	RUVBL1	RUVBL2	RXRB	RXRG	SAMD1	SAMM50	SAP130	SAP18	SAP30	SAP30L	SARAF	SART1	SAT2	SBF2-AS1	SCAMP2	SCAMP3	SCAMP5	SCAP	SCFD1	SCGB1C1	SCRT1	SCRT2	SCT	SCTR	SCYL1	SDHAP3	SEC22A	SEC22C	SEC23A	SEC23IP	SEM1	SEMA3C	SEMA3E	SEMA4A	SENP3	SEPT7-AS1	SESN2	SETD2	SF3A1	SF3B2	SFTA2	SGSM3	SHBG	SHOX	SIGIRR	SIK3-IT1	SIN3A	SIN3B	SIPA1	SIRT3	SIX1	SIX2	SLC12A7	SLC16A8	SLC17A2	SLC22A4	SLC22A5	SLC25A17	SLC25A22	SLC25A37	SLC25A44	SLC27A1	SLC27A2	SLC27A6	SLC29A2	SLC2A4	SLC35G6	SLC45A1	SLC9A8	SMAD2::SMAD3::SMAD4	SMAD3	SMARCA5	SMARCC1	SMG1	SMG5	SMG6	SMG7	SMG8	SMG9	SNAI1	SNAI2	SNORA48	SNORA52	SNORA65	SNORD83A	SNORD83B	SNRNP27	SNRPB	SNRPD1	SNRPFP1	SNRPFP4	SNRPG	SNUPN	SNX20	SNX32	SOD1	SOX10	SOX15	SOX21	SOX4	SOX9	SP1	SP2	SP3	SP4	SP8	SPATA2	SPDEF	SPI1	SPIB	SPIC	SPRY4	SPTAN1	SPTBN2	SREBF1	SREBF2	SREBF2(var2)	SRF	SRL	SRXN1	SRY	SSBP2	SSBP4	SSH1	SSH2	SSH3	SSR3	SSSCA1	ST13	STARD13-IT1	STAT1	STAT1::STAT2	STAT3	STUB1	STX10	STX17	STX18	STX5	STX6	SUDS3	SUN2	SWAP70	SYNE1	SYNE3	SYNGR1	SYT11	T	TAB1	TAL1::TCF3	TALDO1	TAOK1	TATDN1P1	TBC1D10A	TBP	TBR1	TBX1	TBX15	TBX19	TBX2	TBX20	TBX21	TBX4	TBX5	TCAP	TCF3	TCTEX1D4	TDGF1	TEAD1	TEAD2	TEAD3	TEAD4	TEC	TECPR1	TECR	TEF	TERT	TET1	TFAP2A	TFAP2A(var2)	TFAP2A(var3)	TFAP2B	TFAP2B(var2)	TFAP2B(var3)	TFAP2C	TFAP2C(var2)	TFAP2C(var3)	TFAP4	TFCP2	TFDP1	TFE3	TFEB	TFEC	TGIF1	TGIF2	THAP1	TIA1	TIAL1	TIMM22	TIPARP	TIPARP-AS1	TLK1	TLR1	TLR10	TLR6	TLX1	TMEM102	TMEM184B	TMEM189	TMEM189-UBE2V1	TMEM241	TMEM59L	TMEM63C	TMEM80	TMIE	TMSB4XP6	TNFSF10	TNFSF12	TNFSF12-TNFSF13	TNFSF13	TNK1	TNNC1	TNNC2	TNNI1	TNNI2	TNNI3	TNNT1	TNNT2	TNNT3	TNP2	TNRC6B	TOMM20	TOMM22	TOMM40	TOMM5	TOMM6	TOMM7	TOMM70	TP53	TP53I13	TP63	TP73	TPI1	TPM1	TPM2	TPM3	TPM4	TRAF6	TRAP1	TRERNA1	TRI-TAT2-3	TRIM26	TRIM27	TRIM31	TRIM31-AS1	TRIM38	TRIM39	TRMT1	TRPM7	TRRAP	TSG101	TSPAN14	TSPO	TTLL1	TTN	TUBB	TUBBP1	TVP23A	TWIST1	TXN	UBA52	UBD	UBE2A	UBE2B	UBE2D3	UBE2D4	UBE2E1	UBE2E2	UBE2E3	UBE2G1	UBE2J1	UBE2K	UBE2L3	UBE2L5P	UBE2L6	UBE2N	UBE2R2	UBE2U	UBE2V1	UBE2V2	UBE2Z	UBLCP1	UBQLN4	UBXN8	UEVLD	ULK3	UNC45A	UNCX	UPF1	UPF2	UPF3A	UPF3B	UROD	USE1	USF1	USF2	USHBP1	USP14	USP17L2	USP8	UTP11	VAMP7	VARS2	VAV3	VAX1	VAX2	VDR	VENTX	VHLL	VIP	VIPAS39	VIPR1	VIPR2	VPS25P1	VPS26BP1	VPS29	VPS33B	VPS72	VSX1	VSX2	WBP1LP10	WBP2NL	XBP1	XIRP1	XPNPEP3	XPO1	XRCC1	YBX2	YEATS4	YIF1A	YKT6	YY1	YY1AP1	YY2	ZBBX	ZBTB18	ZBTB33	ZBTB4	ZBTB7A	ZBTB7B	ZBTB7C	ZDHHC24	ZEB1	ZFPL1	ZIC1	ZIC3	ZIC4	ZKSCAN3	ZKSCAN8	ZNF14	ZNF143	ZNF165	ZNF180	ZNF184	ZNF217	ZNF24	ZNF263	ZNF282	ZNF283	ZNF322	ZNF354C	ZNF506	ZNF575	ZNF589	ZNF740	ZNF860	ZNF90P2	ZNRD1	ZNRD1-AS1	ZSCAN26	ZSCAN31	ZSCAN4	ZSWIM4	ZSWIM5
fibroblast	A4GALT	ABCF1	ABHD15	ABHD8	ABT1	ACADVL	ACAP1	ACER2	ACSS1	ACTB	ACTC1	ACTL6A	ACTN2	ACTN3	ACTR1A	ADAM15	ADCY9	ADCYAP1	ADCYAP1R1	ADK	ADM	ADNP	ADRM1	ADSL	AK1	AK2	AK4	AK8	AK9	AKR1A1	ALDH1A3	ALDH3A1	ALDOA	ALDOB	ALDOC	ALOX12	ALS2CL	ALX3	AMPD3	ANG	ANGPTL4	ANKLE1	ANKRD13B	ANKRD16	ANKRD2	ANKRD33B-AS1	ANKRD54	ANKRD55	ANKRD63	ANO8	ANO9	ANXA4	AOX2P	AP2A2	AP5B1	AP5S1	AP5Z1	APBB1	APEX1	APOA1-AS	APOBEC3B	APOBEC3C	APOBEC3D	APOPT1	APRT	APTX	AR	ARAP3	ARC	ARFGAP3	ARHGAP32	ARHGDIG	ARHGEF2	ARID4B	ARNT	ARNT::HIF1A	ARRDC3	ASB13	ASCL1	ASF1B	ASH1L	ASH1L-AS1	ASH1L-IT1	ASPRV1	ASXL2	ATAD3B	ATAT1	ATF4	ATF7	ATF7IP	ATHL1	ATM	ATN1	ATOX1	ATP10D	ATP1B2	ATP5F1B	ATP7B	B3GALNT1	B4GALNT4	B4GALT5	B4GAT1	BABAM1	BACH2	BAG3	BANF1	BARHL2	BARX1	BATF3	BATF::JUN	BBS1	BCL11A	BCL3	BET1	BET1L	BGLAP	BHLHA15	BHLHE22	BHLHE40	BHLHE41	BICD1P1	BIK	BLM	BMI1	BRCC3	BRD8	BRD9P1	BRI3	BRMS1	BRMS1L	BST2	BSX	BTAF1	BTBD19	BTRC	BZW1	C10orf76	C11orf68	C11orf80	C15orf39	C15orf52	C19orf53	C19orf57	C19orf60	C19orf67	C1orf61	C22orf23	C2orf42	C5orf56	C6orf1	C6orf136	CACNA1A	CACNA1I	CALCA	CALCR	CASC11	CASC3	CASP10	CASP7	CAT	CATSPER1	CATSPER3	CATSPER4	CBX2	CBX4	CBX6	CBX7	CBX8	CBY1	CC2D1A	CCDC12	CCDC124	CCDC130	CCDC157	CCDC62	CCDC85B	CCDC87	CCND1	CCNE1	CCNG2	CCRL2	CCS	CCT3	CD180	CD248	CD68	CD97	CDC25A	CDC34	CDCA7	CDKN2A-AS1	CDKN2C	CDNF	CDX1	CDX2	CEBPA	CEBPB	CEBPD	CEBPE	CEBPG	CENPA	CENPB	CFL1	CFLAR	CFLAR-AS1	CHD4	CHEK2	CIPC	CLDN7	CLEC2B	CLK1	CLK2	CLOCK	CLPTM1L	CNIH2	CNN2P1	CNPY2	COG3	COL26A1	COMMD3	COMMD4	COMP	COPE	COX5A	COX6A1	COX6CP2	CPA5	CREB1	CREB3	CREB3L1	CREB5	CREBBP	CRLF1	CRTC3-AS1	CRYBA1	CSK	CSNK1E	CSPG4	CSPG5	CST6	CTBP1	CTCF	CTCFL	CTDNEP1	CTSF	CTSW	CUEDC2	CXCL8	CYB5R3	CYBRD1	CYLD	DCAF15	DCAF17	DCUN1D5	DDA1	DDR1	DDR1-AS1	DDX17	DDX20	DDX39A	DDX39BP1	DDX39BP2	DDX49	DEAF1	DHX16	DLG4	DMAP1	DMC1	DMRT3	DNAJB1	DNAJB7	DNAJC1	DNAJC27	DNAJC27-AS1	DNAL4	DNASE1	DNM1P35	DNMT3A	DNMT3B	DPCD	DPCR1	DPP3	DR1	DRAM1	DRAP1	DSTNP4	DUSP4	DUX4	DUX4L17	DUXA	DVL2	E2F1	E2F4	E2F6	E2F7	E2F8	EBF1	EEF1DP1	EFEMP2	EFNA1	EFNA3	EFR3B	EGR1	EGR2	EGR3	EGR4	EHBP1L1	EHF	EIF1AD	EIF2B3	EIF3A	EIF3L	EIF4A1	ELF1	ELF3	ELF4	ELF5	ELK1	ELK3	ELK4	ELL	ELOVL3	ELP5	ELP6	EMX1	EMX2	EN1	EN2	ENO1	ENO2	ENO3	ENO4	ENPP7	ENTPD4	EOMES	EP300	EP400	EPC1	EPC2	EPS8L2	ERCC2	ERF	ERG	ESR1	ESR2	ESRRA	ESRRB	ESX1	ETF1	ETHE1	ETS1	ETV1	ETV2	ETV3	ETV4	ETV5	ETV6	EWSR1-FLI1	EXOSC5	FAM114A1	FAM126B	FAM183CP	FAM189B	FAM208B	FAM213A	FAM219B	FAM227A	FAM45A	FAM65C	FAM89B	FBN2	FBXL15	FBXO18	FBXW12	FBXW4	FCF1P2	FCHO1	FEN1	FEV	FGF11	FIBP	FIGLA	FKBP8	FLI1	FLOT1	FOS	FOS::JUN	FOS::JUN(var2)	FOS::JUNB	FOS::JUND	FOSB	FOSB::JUN	FOSB::JUNB	FOSB::JUNB(var2)	FOSL1	FOSL1::JUN	FOSL1::JUN(var2)	FOSL1::JUNB	FOSL1::JUND	FOSL1::JUND(var2)	FOSL2	FOSL2::JUN	FOSL2::JUN(var2)	FOSL2::JUNB	FOSL2::JUNB(var2)	FOSL2::JUND	FOSL2::JUND(var2)	FOXA1	FOXB1	FOXC1	FOXC2	FOXD1	FOXD2	FOXF2	FOXG1	FOXH1	FOXI1	FOXK1	FOXK2	FOXL1	FOXO1	FOXO3	FOXO4	FOXO6	FOXP1	FOXP2	FOXP3	FOXQ1	FUNDC2P4	FURIN	FXR2	GAB1	GABARAP	GABBR1	GABPA	GABPB1	GABPB1-AS1	GADD45GIP1	GAL3ST3	GALR3	GAPDHP37	GAPDHS	GAREML	GAST	GATA1::TAL1	GATA2	GATA3	GATA5	GATA6	GATSL3	GBA	GBAP1	GBF1	GBX2	GCG	GCGR	GCM1	GCM2	GDF15	GDI2	GEMIN5	GFM1	GFM2	GHRH	GHSR	GIP	GIPC1	GIPR	GIT1	GLI2	GLIS2	GLIS3	GLMP	GLP1R	GMCL1	GMEB2	GNAI2P1	GNAI3	GNL1	GOLGA2	GOLGA2P4	GON4L	GORASP2	GOSR1	GOSR2	GP2	GPALPP1	GPBP1	GPI	GPS2	GRHL1	GRHL2	GRK5	GRK5-IT1	GSC	GSC2	GSN-AS1	GSPT1	GSPT2	GSTZ1	GSX1	GTF2H1	GTF2H4	GTPBP1	GTPBP3	GUCY2C	H1F0	H2AFJ	H2AFV	H2AFX	H2AFY	H2AFY2	H2AFZ	H2BFM	H2BFWT	HAUS6	HAUS8	HCAR1	HCAR2	HCAR3	HCG11	HCG14	HCG15	HCG16	HCG18	HCG19P	HCG20	HCG21	HCG22	HCG4B	HCG4P11	HCG4P5	HCG4P7	HCG9P5	HCN3	HDAC1	HDAC10	HDAC11	HDAC2	HDAC3	HDAC4	HDAC5	HDAC6	HDAC8	HDAC9	HDDC3	HECTD3	HES5	HES7	HESX1	HEY1	HEY2	HIC2	HIF1A	HINFP	HIST1H1B	HIST1H1C	HIST1H1D	HIST1H1E	HIST1H1PS1	HIST1H1T	HIST1H2AA	HIST1H2AC	HIST1H2AD	HIST1H2AG	HIST1H2AH	HIST1H2AI	HIST1H2AJ	HIST1H2APS3	HIST1H2APS4	HIST1H2BA	HIST1H2BC	HIST1H2BD	HIST1H2BJ	HIST1H2BK	HIST1H2BL	HIST1H2BN	HIST1H2BPS2	HIST1H3D	HIST1H3J	HIST1H4C	HIST1H4H	HIST1H4J	HIST1H4PS1	HIST2H2AB	HIST2H2AC	HIST2H2BE	HIST2H2BF	HIST3H2A	HIST3H2BB	HIST3H3	HIST4H4	HLA-A	HLA-DQB2	HLA-E	HLA-F	HLA-F-AS1	HLA-G	HLA-H	HLA-K	HLA-L	HLA-N	HLA-U	HLF	HMGN1P14	HMGN2P18	HMGN4	HNF1A	HNF1B	HNF4A	HNF4G	HOMER3	HORMAD2	HOXA10	HOXA13	HOXA2	HOXC10	HOXC11	HOXC12	HOXC13	HOXD11	HOXD12	HPRT1	HPS5	HPS6	HRAS	HSD17B11	HSF1	HSF2	HSF4	HSPA8P4	HSPA9	ICMT	ID4	IER2	IER3	IFITM1	IFITM2	IFITM3	IFITM4P	IFITM5	IFITM9P	IL12RB1	IL15RA	IL27RA	IL2RA	IL6	IL6ST	IMP3	IMPA1	IMPA2	IMPDH1P10	ING2	ING3	INHBB	INO80	INSC	INSM1	IRF1	IRF2	IRF2BPL	IRF3	IRF4	IRF5	IRF7	IRF8	IRF9	ISL2	ISX	ISYNA1	JAK3	JAZF1	JAZF1-AS1	JDP2	JDP2(var2)	JOSD1	JUN	JUN(var2)	JUN::JUNB	JUN::JUNB(var2)	JUNB	JUNB(var2)	JUND	JUND(var2)	KAT2B	KAT5	KCMF1	KCNB1	KCND1	KCND2	KCND3	KCNG1	KCNIP2	KCNIP2-AS1	KCNN4	KIAA0408	KIAA1683	KIF3C	KIF9	KIF9-AS1	KLC2	KLC3	KLF13	KLF14	KLF16	KLF4	KLF5	KLF9	KLHL18	KLHL26	KLHL5	KPNB1	KRT15	KRT8P26	KXD1	LARP1P1	LBX1	LBX2	LDB1	LDB2	LDHAL6A	LDHAL6B	LDHB	LDHC	LGMN	LHX2	LHX6	LHX9	LIF	LIG3	LINC00460	LINC00578	LINC00589	LINC00881	LINC01001	LINC01183	LINC01258	LINC01259	LINC01270	LINC01272	LINC01273	LINC01511	LINC01513	LINC01556	LMAN1L	LMNA	LMNTD2	LMO2	LMO4	LMX1A	LMX1B	LPAR2	LPCAT1	LRCH2	LRFN4	LRP12	LRRC2	LRRC56	LSM4	LTBP3	LTF	LYL1	MAF	MAF::NFE2	MAFF	MAFK	MAGOH	MAN1A1	MAN2A2	MAN2B2	MAN2C1	MAP1LC3BP1	MAP1S	MAP2K1P1	MAP3K11	MAP4	MARCH5	MAST3	MAST4	MAX	MAX::MYC	MBP	MCCD1P1	MCCD1P2	MCHR1	MCMBP	MCUR1	MDC1	MDC1-AS1	ME1	ME2	MEAF6	MEF2A	MEF2B	MEF2C	MEF2D	MEIS1	MEIS2	MEIS3	MEOX1	MEOX2	METAP1D	METTL8	MEX3A	MGA	MGAT1	MGAT3	MGEA5	MICALL1	MICC	MICF	MIER3	MIR1281	MIR1301	MIR210HG	MIR345	MIR555	MIR574	MIR631	MIR638	MIR639	MIR645	MIR658	MIR659	MIR877	MIR9-1	MITF	MIXL1	MKL1	MLX	MLXIPL	MMACHC	MNT	MOG	MORF4L1	MORF4L2	MPDU1	MPI	MPND	MRE11	MRGBP	MRI1	MRPL1	MRPL10	MRPL11	MRPL12	MRPL13	MRPL14	MRPL15	MRPL16	MRPL17	MRPL18	MRPL19	MRPL20	MRPL21	MRPL22	MRPL23	MRPL27	MRPL28	MRPL3	MRPL32	MRPL33	MRPL34	MRPL35	MRPL35P2	MRPL36	MRPL37	MRPL38	MRPL39	MRPL4	MRPL40	MRPL41	MRPL42	MRPL43	MRPL44	MRPL46	MRPL47	MRPL48	MRPL49	MRPL50	MRPL51	MRPL52	MRPL53	MRPL57	MRPL58	MRPL9	MRPS18A	MRPS18AP1	MRPS18B	MRPS30	MRPS6	MRRF	MSC	MSH4	MSH5	MSTO1	MSX1	MSX2	MTAP	MTF1	MTMR3	MTO1	MTX1	MUC1	MUC21	MUS81	MVB12A	MXD1	MXI1	MYB	MYBL1	MYBL2	MYBPC3	MYC	MYCN	MYDGF	MYF6	MYH13	MYH6	MYH7	MYH8	MYL1	MYL2	MYL3	MYL4	MYO18A	MYO9B	MYSM1	MZF1	MZF1(var2)	NACC1	NAPA	NAPB	NASP	NAV2-AS5	NBEAL2	NCOR1	NCOR2	NDUFB1P1	NDUFB3	NDUFB7	NEFH	NEIL1	NEIL2	NEURL4	NEUROD1	NEUROD2	NEUROG2	NFATC2	NFATC3	NFE2	NFE2L2	NFIA	NFIC	NFIC::TLX1	NFIL3	NFIX	NFKB1	NFKB2	NFKBIE	NFYA	NFYB	NFYC	NHLH1	NIF3L1	NKAPL	NKD2	NKX2-3	NKX2-6	NKX2-8	NKX3-1	NKX3-2	NKX6-1	NKX6-2	NLRP6	NME6	NOL7	NOLC1	NOP56P1	NOTO	NPAS4	NPM3	NPS	NPTXR	NR1A4	NR1A4::RXRA	NR2C2	NR2F1	NR2F2	NR2F6	NR3C1	NR3C2	NR4A1	NR4A2	NR4A2::RXRA	NRADDP	NRBF2	NREP	NRF1	NRL	NRM	NRP1	NSF	NTN4	NUFIP1	NUFIP2	NUP214	OCEL1	ODF3	ODF3L1	OGG1	OLIG2	OLIG3	OR2I1P	OR4F2P	ORC2	OSM	OTX1	OTX2	P4HA2	PABPC1	PACS1	PACSIN2	PAIP1P1	PALM3	PAOX	PARD6B	PARP1	PAX1	PAX4	PAX5	PAX9	PBX1	PBX2	PBX3	PBX4	PC	PCAT2	PCBP1	PCBP1-AS1	PCNA	PCNXL3	PCYOX1	PDGFB	PDHA1	PDHA2	PDHB	PDLIM4	PDX1	PELI3	PFKL	PFKM	PFKP	PGAM1P5	PGAM2	PGBD1	PGK1	PGK2	PGPEP1	PHC2	PHF12	PHF23	PHOX2A	PHRF1	PICK1	PIDD1	PIK3R1	PIK3R2	PIP4K2A	PITX3	PKDCC	PKIB	PKLR	PKM	PKN1	PKNOX1	PKNOX2	PKP3	PLA2G1B	PLA2G6	PLAG1	PLAUR	PLBD1	PLBD1-AS1	PLEKHF1	PLIN2	PLXND1	PMF1	PNKP	PNMA8B	PNPLA2	PODNL1	POLB	POLD1	POLDIP3	POLE	POLL	POLR2A	POLR2F	POMC	POU1F1	POU2F1	POU2F2	POU3F1	POU3F2	POU3F4	POU5F1	POU5F1P4	POU6F2	PPARA::RXRA	PPARG	PPARG::RXRA	PPARGC1A	PPCDC	PPIL3	PPM1N	PPP1R10	PPP1R11	PPP1R18	PPRC1	PRC1	PRCC	PRDM1	PRDM4	PRDX1	PRDX3	PRDX5	PRKACA	PRKDC	PRM1	PRM2	PRM3	PROX1	PRR3	PRRX1	PRSS29P	PRSS42	PRSS44	PRSS45	PRSS50	PSAP	PSD	PSMA1	PSMA3	PSMA7	PSMA8	PSMB10	PSMB11	PSMB4	PSMB6	PSMB7	PSMB8	PSMB8-AS1	PSMB9	PSMC1	PSMC1P4	PSMD1	PSMD10	PSMD11	PSMD12	PSMD13	PSMD5	PSMD6	PSMD7	PSMD9	PTDSS2	PTGES3P2	PTGIS	PTH	PTH1R	PTHLH	PTMAP1	PTPN1	PTPN23	PTPN9	PVT1	RAB10	RAB11B	RAB1A	RAB1B	RAB25	RAB33B	RAB3A	RAD50	RANBP9	RANP1	RARA	RARA(var2)	RARA::RXRA	RARA::RXRG	RASSF7	RAX	RAX2	RBBP4	RBBP7	RBBP8	RBM14	RBM14-RBM4	RBM4	RBM4B	RBPJ	RBPMS	RBX1	RCCD1	RCE1	REL	RELA	RELB	RERE	REST	RFX1	RFX2	RFX3	RFX5	RGS10	RHOA	RHOXF1	RIC8A	RIN1	RING1	RIT1	RLN3	RN7SKP17	RN7SKP186	RN7SL12P	RN7SL309P	RN7SL354P	RN7SL445P	RN7SL672P	RN7SL749P	RN7SL838P	RN7SL870P	RNA5SP152	RNA5SP158	RNA5SP184	RNA5SP185	RNASE1	RNASEH2A	RNASEH2B	RNASEH2C	RNF114	RNF2	RNF39	RNF4	RNH1	RNPS1	RNU1-84P	RNU4-34P	RNU4-39P	RNU4-63P	RNU5E-6P	RNU6-1005P	RNU6-106P	RNU6-1165P	RNU6-147P	RNU6-196P	RNU6-237P	RNU6-299P	RNU6-312P	RNU6-379P	RNU6-447P	RNU6-502P	RNU6-539P	RNU6-543P	RNU6-711P	RNU6-762P	RNU6-919P	RNU6-942P	RNU6-979P	RNU7-128P	RNU7-14P	RNU7-26P	RNU7-45P	RNY4P6	RORA	RORA(var2)	RORB	RORC	RPL13P	RPL13P4	RPL17P33	RPL18A	RPL23AP1	RPL3	RPL30P11	RPL36AP45	RPL5P34	RPL7P4	RPL7P52	RPLP2	RPP21	RPP25	RPS19BP1	RPS6	RPS6KA1	RPS6KA3	RRAGA	RREB1	RRP36	RTP3	RUNX1	RUNX2	RUNX3	RUSC1-AS1	RUVBL1	RUVBL2	RXRB	RXRG	SAMD1	SAMM50	SAP130	SAP18	SAP30	SAP30L	SARAF	SART1	SAT2	SBF2-AS1	SCAMP2	SCAMP3	SCAMP5	SCAP	SCFD1	SCGB1C1	SCRT2	SCT	SCTR	SCYL1	SDHAP3	SDHCP2	SEC22A	SEC22C	SEC23A	SEC23IP	SEM1	SEMA3C	SEMA3E	SEMA4A	SENP3	SEPT7-AS1	SESN2	SETD2	SF3A1	SF3B2	SFTA2	SFXN4	SGSM3	SHBG	SHOX	SIGIRR	SIK3-IT1	SIN3A	SIN3B	SIPA1	SIRT3	SIX1	SIX2	SLC22A4	SLC22A5	SLC25A17	SLC25A22	SLC25A37	SLC25A44	SLC27A1	SLC27A6	SLC2A4	SLC31A1P1	SLC35G6	SLC45A1	SLC9A8	SMAD2::SMAD3::SMAD4	SMAD3	SMARCA5	SMARCC1	SMARCE1P6	SMG1	SMG5	SMG6	SMG7	SMG8	SMG9	SNAI1	SNAI2	SNORA48	SNORA52	SNORA65	SNORA74A	SNORD10	SNORD83A	SNORD83B	SNRNP27	SNRPB	SNRPD1	SNRPFP1	SNRPFP4	SNRPG	SNUPN	SNX20	SNX32	SOD1	SOX10	SOX15	SOX21	SOX4	SOX9	SP1	SP2	SP3	SP4	SP8	SPATA2	SPDEF	SPI1	SPIB	SPIC	SPRY4	SPTAN1	SPTBN2	SREBF1	SREBF2	SREBF2(var2)	SRF	SRL	SRXN1	SRY	SSBP2	SSBP4	SSH1	SSH2	SSH3	SSR3	SSSCA1	ST13	STARD13-IT1	STAT1	STAT1::STAT2	STAT3	STC1	STUB1	STX10	STX17	STX18	STX5	STX6	SUCLA2P1	SUDS3	SUN2	SWAP70	SYNE1	SYNE3	SYNGR1	SYT11	T	TAB1	TAL1::TCF3	TALDO1	TAOK1	TATDN1P1	TBC1D10A	TBC1D16	TBP	TBR1	TBX1	TBX15	TBX2	TBX20	TBX21	TBX4	TBX5	TCAP	TCF3	TCTEX1D4	TDGF1	TEAD1	TEAD2	TEAD3	TEAD4	TEC	TECPR1	TECR	TEF	TERT	TET1	TFAP2A	TFAP2A(var2)	TFAP2A(var3)	TFAP2B	TFAP2B(var3)	TFAP2C	TFAP2C(var2)	TFAP2C(var3)	TFAP4	TFCP2	TFDP1	TFE3	TFEB	TFEC	TGIF1	TGIF2	THAP1	TIA1	TIAL1	TIMM22	TIPARP	TIPARP-AS1	TLK1	TLR1	TLR6	TLX1	TMEM102	TMEM189	TMEM189-UBE2V1	TMEM241	TMEM59L	TMEM63C	TMEM80	TMIE	TMPOP1	TNFSF10	TNFSF12	TNFSF12-TNFSF13	TNFSF13	TNNC1	TNNC2	TNNI1	TNNI2	TNNI3	TNNT1	TNNT2	TNNT3	TNP2	TNRC6B	TOB2P1	TOMM20	TOMM22	TOMM40	TOMM5	TOMM6	TOMM7	TOMM70	TP53	TP53I13	TP63	TP73	TPI1	TPM1	TPM2	TPM3	TPM3P7	TPM4	TPSG1	TRAF6	TRAP1	TRERNA1	TRIM15	TRIM26	TRIM27	TRIM31	TRIM31-AS1	TRIM38	TRIM39	TRMT1	TRPM7	TRRAP	TSG101	TSGA10IP	TSPAN14	TSPO	TTLL1	TTN	TUBB	TUBBP1	TWF1P1	TWIST1	TXN	UBA52	UBD	UBE2A	UBE2B	UBE2D3	UBE2D4	UBE2E1	UBE2E2	UBE2E3	UBE2G1	UBE2J1	UBE2K	UBE2L3	UBE2L5P	UBE2L6	UBE2N	UBE2R2	UBE2U	UBE2V1	UBE2V2	UBE2Z	UBLCP1	UBQLN1P1	UBQLN4	UEVLD	ULK3	UNC45A	UNCX	UPF1	UPF2	UPF3A	UPF3B	UQCRHP2	UROD	USE1	USF1	USF2	USHBP1	USP14	USP17L2	USP8	UTP11	VAMP7	VARS2	VAV3	VAX1	VAX2	VDR	VENTX	VIP	VIPAS39	VIPR1	VIPR2	VPS26BP1	VPS29	VPS33B	VPS72	VSX1	VSX2	WBP1LP10	WBP2NL	XBP1	XPNPEP3	XPO1	XRCC1	YBX2	YEATS4	YIF1A	YKT6	YY1	YY1AP1	YY2	ZBTB18	ZBTB33	ZBTB4	ZBTB7A	ZBTB7B	ZBTB7C	ZDHHC22	ZDHHC24	ZEB1	ZFPL1	ZIC1	ZIC3	ZIC4	ZKSCAN3	ZKSCAN4	ZKSCAN8	ZNF112	ZNF14	ZNF143	ZNF165	ZNF180	ZNF184	ZNF217	ZNF24	ZNF263	ZNF282	ZNF283	ZNF311	ZNF322	ZNF354C	ZNF365	ZNF506	ZNF575	ZNF589	ZNF740	ZNF860	ZNRD1	ZNRD1-AS1	ZSCAN16	ZSCAN26	ZSCAN31	ZSCAN4	ZSWIM4
fibroblasts_fetal_skin_back	A4GALT	ABCF1	ABHD8	ABT1	ACADVL	ACAP1	ACER2	ACSS1	ACTB	ACTBP8	ACTC1	ACTL6A	ACTN2	ACTR1A	ADCY9	ADCYAP1	ADCYAP1R1	ADK	ADM	ADNP	ADRM1	ADSL	AK1	AK2	AK4	AK8	AK9	AKR1A1	ALDH1A3	ALDH3A1	ALDOA	ALDOB	ALDOC	ALOX12	ALS2CL	ALX3	AMPD3	ANG	ANGPTL4	ANKLE1	ANKRD16	ANKRD2	ANKRD33B-AS1	ANKRD54	ANKRD55	ANO8	ANO9	AOX2P	AOX3P	AP2A2	AP5B1	AP5S1	AP5Z1	APBB1	APEX1	APOA1-AS	APOBEC3A	APOBEC3B	APRT	APTX	AR	ARAP3	ARFGAP3	ARHGAP32	ARHGDIG	ARHGEF2	ARID4B	ARNT	ARRDC3	ASB13	ASCL1	ASF1B	ASH1L	ASH1L-AS1	ASH1L-IT1	ASXL2	ATAT1	ATF4	ATF7	ATF7IP	ATHL1	ATM	ATN1	ATOX1	ATP10D	ATP1B2	ATP5F1B	ATP7B	B3GALNT1	B3GNT3	B4GALNT4	B4GAT1	BABAM1	BACH2	BAG3	BANF1	BARHL2	BARX1	BATF3	BATF::JUN	BBS1	BCL3	BET1	BET1L	BGLAP	BHLHE22	BHLHE23	BHLHE40	BHLHE41	BIK	BLM	BMI1	BRCC3	BRD8	BRI3	BRMS1	BRMS1L	BST2	BSX	BTAF1	BTBD19	BTRC	BZW1	C10orf76	C11orf68	C11orf80	C15orf39	C15orf52	C19orf53	C19orf67	C1orf198	C22orf23	C2orf42	C5orf56	C6orf1	C6orf136	CACNA1A	CALCA	CALCR	CASC11	CASC3	CASP10	CASP7	CAT	CATSPER1	CATSPER3	CATSPER4	CBX2	CBX4	CBX6	CBX7	CBX8	CBY1	CCDC12	CCDC124	CCDC130	CCDC157	CCDC85B	CCNB1IP1P1	CCND1	CCNE1	CCNG2	CCRL2	CCS	CCT3	CD180	CD97	CDC25A	CDC34	CDKN2C	CDNF	CDX1	CDX2	CEBPA	CEBPB	CEBPD	CEBPE	CEBPG	CENPA	CENPB	CFL1	CFLAR	CHD4	CHEK2	CIPC	CLDN7	CLK2	CLOCK	COG3	COMMD3	COMMD4	COMP	COPE	COX5A	COX6A1	COX6CP2	CREB1	CREB3	CREB3L1	CREB5	CREBBP	CRLF1	CRTC3-AS1	CSK	CSNK1E	CSPG4	CSPG5	CST6	CTBP1	CTCF	CTCFL	CTDNEP1	CXCL8	CYB5R3	CYLD	DCAF15	DCUN1D5	DDA1	DDR1	DDR1-AS1	DDX17	DDX20	DDX39A	DDX49	DHX16	DMAP1	DMC1	DMRT3	DNAJB1	DNAJC1	DNAJC27	DNAJC27-AS1	DNAL4	DNM1P35	DNMT3A	DNMT3B	DPCD	DPCR1	DPP3	DR1	DRAP1	DSTNP4	DUSP4	DUX4	DUXA	DVL2	E2F1	E2F4	E2F6	E2F7	E2F8	EBF1	EEF1DP1	EFNA1	EFNA3	EGR1	EGR2	EGR3	EGR4	EHBP1L1	EHF	EIF1AD	EIF2B3	EIF3A	EIF3L	EIF4A1	ELF1	ELF3	ELF4	ELF5	ELK1	ELK3	ELK4	ELL	ELOVL3	ELP5	ELP6	EMX1	EMX2	EN1	EN2	ENO1	ENO2	ENO3	ENO4	ENPP7	ENTPD4	EOMES	EP300	EP400	EPC1	EPC2	ERCC2	ERF	ERG	ESR1	ESR2	ESRRA	ESRRB	ESX1	ETF1	ETS1	ETV1	ETV2	ETV3	ETV4	ETV5	ETV6	EXOSC5	FAM114A1	FAM183CP	FAM213A	FAM65C	FAM89B	FBN2	FBXL15	FBXO18	FBXW12	FCHO1	FEN1	FES	FEV	FIBP	FIGLA	FKBP8	FLI1	FLOT1	FOS	FOS::JUN	FOS::JUN(var2)	FOS::JUNB	FOS::JUND	FOSB	FOSB::JUN	FOSB::JUNB	FOSB::JUNB(var2)	FOSL1	FOSL1::JUN	FOSL1::JUN(var2)	FOSL1::JUNB	FOSL1::JUND	FOSL1::JUND(var2)	FOSL2	FOSL2::JUN	FOSL2::JUN(var2)	FOSL2::JUNB	FOSL2::JUNB(var2)	FOSL2::JUND	FOSL2::JUND(var2)	FOXA1	FOXB1	FOXC1	FOXC2	FOXD1	FOXD2	FOXF2	FOXG1	FOXH1	FOXI1	FOXK1	FOXK2	FOXL1	FOXO1	FOXO3	FOXO4	FOXO6	FOXP1	FOXP2	FOXP3	FURIN	FXR2	GAB1	GABARAP	GABBR1	GABPA	GABPB1	GABPB1-AS1	GADD45GIP1	GALR3	GAPDHP37	GAPDHS	GAST	GATA1::TAL1	GATA2	GATA3	GATA5	GATA6	GATSL3	GBA	GBAP1	GBF1	GBX1	GBX2	GCG	GCGR	GCM1	GCM2	GDF15	GDI2	GEMIN5	GFM1	GFM2	GHRH	GHSR	GIP	GIPC1	GIPR	GIT1	GLI2	GLIS2	GLIS3	GLMP	GLP1R	GMCL1	GMEB2	GNAI3	GNL1	GOLGA2	GOLGA2P4	GORASP2	GOSR1	GOSR2	GP2	GPALPP1	GPBP1	GPI	GPS2	GRHL1	GRHL2	GRK5	GRK5-IT1	GSC	GSC2	GSN-AS1	GSPT1	GSPT2	GSTZ1	GSX1	GTF2H1	GTF2H4	GTPBP1	GTPBP3	GUCY2C	H1F0	H2AFJ	H2AFV	H2AFX	H2AFY	H2AFY2	H2AFZ	H2BFM	H2BFWT	HAUS6	HAUS8	HCG14	HCG15	HCG16	HCG20	HCG21	HCG22	HCN3	HDAC1	HDAC10	HDAC11	HDAC2	HDAC3	HDAC4	HDAC5	HDAC6	HDAC8	HDAC9	HDDC3	HECTD3	HES5	HES7	HESX1	HEY1	HEY2	HIC2	HIF1A	HINFP	HIST1H1C	HIST1H1D	HIST1H1E	HIST1H1PS1	HIST1H2AA	HIST1H2AC	HIST1H2AD	HIST1H2AG	HIST1H2AH	HIST1H2AI	HIST1H2AJ	HIST1H2APS3	HIST1H2APS4	HIST1H2BA	HIST1H2BC	HIST1H2BD	HIST1H2BJ	HIST1H2BK	HIST1H2BL	HIST1H2BN	HIST1H2BPS2	HIST1H3D	HIST1H3J	HIST1H4C	HIST1H4H	HIST2H2AB	HIST2H2AC	HIST2H2BE	HIST2H2BF	HIST3H2A	HIST3H2BB	HIST3H3	HLA-A	HLA-E	HLA-F	HLA-G	HLF	HMGN1P17	HMGN4	HNF1A	HNF1B	HNF4A	HNF4G	HOMER3	HOXA10	HOXA13	HOXA2	HOXC10	HOXC11	HOXC12	HOXC13	HOXD11	HOXD12	HPRT1	HPS5	HPS6	HRAS	HSF1	HSF2	HSF4	HSPA9	ICMT	ID4	IER2	IER3	IFITM1	IFITM2	IFITM3	IFITM5	IFITM9P	IL12RB1	IL15RA	IL27RA	IL2RA	IL6	IL6ST	IMP3	IMPA1	IMPA2	ING2	ING3	INHBB	INO80	INSC	INSM1	IRF1	IRF2	IRF2BPL	IRF3	IRF4	IRF5	IRF7	IRF8	IRF9	ISL2	ISX	ISYNA1	JAK3	JAZF1	JAZF1-AS1	JDP2	JDP2(var2)	JOSD1	JUN	JUN(var2)	JUN::JUNB	JUN::JUNB(var2)	JUNB	JUNB(var2)	JUND	JUND(var2)	KAT2B	KAT5	KCMF1	KCNB1	KCND1	KCND2	KCND3	KCNG1	KCNIP2	KCNIP2-AS1	KCNK7	KIAA1683	KIF3C	KIF9	KLC2	KLC3	KLF13	KLF14	KLF16	KLF4	KLF5	KLF9	KLHL18	KLHL5	KPNB1	KRT15	KRT18P4	KXD1	LBX1	LBX2	LDB1	LDB2	LDHAL6A	LDHAL6B	LDHB	LDHC	LGMN	LHX2	LHX6	LHX9	LIF	LIG3	LINC00460	LINC00589	LINC00881	LINC01001	LINC01183	LINC01258	LINC01259	LINC01270	LINC01272	LINC01273	LMNA	LMO2	LMO4	LMX1A	LMX1B	LPAR2	LRFN4	LRP12	LSM4	LTBP3	LTF	LYL1	MAF	MAF::NFE2	MAFF	MAFK	MAGOH	MAN1A1	MAN2A2	MAN2B2	MAN2C1	MAP1LC3BP1	MAP1S	MAP2K1P1	MAP3K11	MAP4	MAST3	MAX	MAX::MYC	MBP	MCHR1	MCMBP	MDC1	MDC1-AS1	ME1	ME2	MEAF6	MEF2A	MEF2B	MEF2C	MEF2D	MEIS1	MEIS2	MEIS3	MEOX1	MEOX2	METAP1D	METTL8	MGA	MGAT1	MGAT3	MGEA5	MICALL1	MIR1281	MIR1285-2	MIR210HG	MIR555	MIR631	MIR638	MIR639	MIR658	MIR877	MITF	MIXL1	MKL1	MLX	MLXIPL	MMACHC	MNT	MORF4L1	MORF4L2	MPDU1	MPI	MPND	MRE11	MRGBP	MRI1	MRPL1	MRPL10	MRPL11	MRPL12	MRPL13	MRPL14	MRPL15	MRPL16	MRPL17	MRPL18	MRPL19	MRPL20	MRPL21	MRPL22	MRPL23	MRPL27	MRPL28	MRPL3	MRPL32	MRPL33	MRPL34	MRPL35	MRPL36	MRPL37	MRPL38	MRPL39	MRPL4	MRPL40	MRPL41	MRPL42	MRPL43	MRPL44	MRPL46	MRPL47	MRPL48	MRPL49	MRPL50	MRPL51	MRPL52	MRPL53	MRPL57	MRPL58	MRPL9	MRPS18A	MRPS18B	MRPS30	MRPS6	MRRF	MSC	MSH4	MSH5	MSI1	MSX1	MSX2	MTAP	MTF1	MTO1	MTX1	MUC21	MUS81	MVB12A	MXD1	MXI1	MYB	MYBL1	MYBL2	MYBPC3	MYC	MYCN	MYDGF	MYEOV	MYF6	MYH13	MYH6	MYH7	MYH8	MYL1	MYL2	MYL3	MYL4	MYO18A	MYO9B	MYSM1	MZF1	MZF1(var2)	NACC1	NAPA	NAPB	NASP	NBEAL2	NCOR1	NCOR2	NDUFB1P1	NDUFB3	NDUFB7	NEIL1	NEIL2	NEURL4	NEUROD1	NEUROD2	NEUROG2	NFATC2	NFATC3	NFE2	NFE2L2	NFIA	NFIC	NFIC::TLX1	NFIL3	NFIX	NFKB1	NFKB2	NFKBIE	NFYA	NFYB	NFYC	NHLH1	NIF3L1	NKAPL	NKD2	NKX2-3	NKX2-6	NKX2-8	NKX3-1	NKX3-2	NKX6-1	NKX6-2	NLRP6	NME6	NOL7	NOLC1	NOTO	NPAS4	NPS	NPTXR	NR1A4	NR1A4::RXRA	NR2C2	NR2F1	NR2F2	NR2F6	NR3C1	NR3C2	NR4A1	NR4A2	NRADDP	NRBF2	NREP	NRF1	NRL	NRM	NRP1	NSF	NTN4	NUFIP1	NUFIP2	NUP214	OCEL1	ODF3	ODF3L1	OGG1	OLIG1	OLIG2	OLIG3	ORC2	OSM	OTX1	OTX2	P4HA2	PABPC1	PACSIN2	PALM3	PAOX	PARD6B	PARP1	PAX1	PAX4	PAX5	PBX1	PBX2	PBX3	PBX4	PC	PCBP1	PCBP1-AS1	PCNA	PCNXL3	PCYOX1	PDGFB	PDHA1	PDHA2	PDHB	PDX1	PELI3	PFKL	PFKM	PFKP	PGAM1P5	PGAM2	PGBD1	PGK1	PGK2	PGPEP1	PHC2	PHF12	PHF23	PHOX2A	PHRF1	PICK1	PIDD1	PIK3R1	PIK3R2	PIP4K2A	PITX3	PKLR	PKM	PKN1	PKNOX1	PKNOX2	PKP3	PLA2G1B	PLA2G6	PLAG1	PLAUR	PLIN2	PLXND1	PMF1	PNKP	PNMA8B	PNPLA2	PODNL1	POLB	POLD1	POLDIP3	POLE	POLL	POLR2A	POLR2F	POMC	POU1F1	POU2F1	POU2F2	POU3F1	POU3F2	POU3F4	POU5F1	POU5F1B	POU5F1P4	POU6F2	PPARA::RXRA	PPARG	PPARG::RXRA	PPARGC1A	PPCDC	PPIL3	PPM1N	PPP1R10	PPP1R11	PPP1R18	PPRC1	PRC1	PRCC	PRDM1	PRDX1	PRDX3	PRDX3P1	PRDX5	PRKACA	PRKDC	PRM1	PRM2	PRM3	PROX1	PRR3	PRRX1	PRSS45	PRSS50	PSAP	PSD	PSMA1	PSMA3	PSMA7	PSMA8	PSMB10	PSMB11	PSMB4	PSMB6	PSMB7	PSMB8	PSMB9	PSMC1	PSMC1P4	PSMD1	PSMD10	PSMD11	PSMD12	PSMD13	PSMD5	PSMD6	PSMD7	PSMD9	PTDSS2	PTGER1	PTGES3P2	PTGIS	PTH	PTH1R	PTHLH	PTMAP1	PTPN1	PTPN23	PTPN9	PVT1	RAB10	RAB11B	RAB1A	RAB1B	RAB25	RAB33B	RAB3A	RAD50	RANBP9	RANP1	RARA	RARA(var2)	RARA::RXRA	RARA::RXRG	RAX	RAX2	RBBP4	RBBP7	RBBP8	RBM14	RBM14-RBM4	RBM4	RBPJ	RBPMS	RBX1	RCCD1	RCE1	REL	RELA	RELB	RERE	REST	RFX1	RFX2	RFX3	RFX4	RFX5	RGS10	RHOA	RHOXF1	RIC8A	RIN1	RING1	RIT1	RLN3	RN7SKP17	RN7SKP186	RN7SL354P	RN7SL363P	RN7SL445P	RN7SL636P	RN7SL672P	RN7SL749P	RN7SL838P	RN7SL870P	RNA5-8SP5	RNA5SP152	RNA5SP185	RNASE1	RNASEH2A	RNASEH2B	RNASEH2C	RNF114	RNF2	RNF4	RNH1	RNPS1	RNU1-7P	RNU4-34P	RNU4-39P	RNU5A-3P	RNU5E-6P	RNU6-1034P	RNU6-106P	RNU6-1297P	RNU6-147P	RNU6-264P	RNU6-299P	RNU6-539P	RNU6-543P	RNU6-919P	RNU6-991P	RNU7-128P	RNU7-14P	RNY4P6	RORA	RORA(var2)	RORB	RORC	RPL13P4	RPL17P33	RPL18A	RPL3	RPL30P11	RPL36AP45	RPL5P34	RPL7P4	RPL7P52	RPLP2	RPP21	RPP25	RPS19BP1	RPS27P25	RPS6	RPS6KA1	RPS6KA3	RRAGA	RREB1	RRP36	RUNX1	RUNX2	RUNX3	RUSC1-AS1	RUVBL1	RUVBL2	RXRB	RXRG	SAMD1	SAMM50	SAP130	SAP18	SAP30	SAP30L	SARAF	SART1	SAT2	SBF2-AS1	SCAMP2	SCAMP3	SCAMP5	SCAP	SCARNA8	SCFD1	SCGB1C1	SCRT1	SCRT2	SCT	SCTR	SCYL1	SEC22A	SEC22C	SEC23A	SEM1	SEMA3C	SEMA3E	SEMA4A	SENP3	SEPT7-AS1	SESN2	SF3A1	SF3B2	SFTA2	SGSM3	SHOX	SIGIRR	SIK3-IT1	SIN3A	SIN3B	SIPA1	SIRT3	SIX1	SIX2	SLC22A4	SLC22A5	SLC25A17	SLC25A37	SLC25A44	SLC27A1	SLC2A4	SLC45A1	SLC9A8	SMAD2::SMAD3::SMAD4	SMAD3	SMARCA5	SMARCC1	SMG1	SMG5	SMG6	SMG7	SMG8	SMG9	SMIM18	SNAI1	SNAI2	SNORA52	SNORA65	SNORA74A	SNORD83A	SNORD83B	SNRNP27	SNRPB	SNRPD1	SNRPFP1	SNRPFP4	SNRPG	SNRPGP15	SNUPN	SOD1	SOX10	SOX21	SOX4	SOX9	SP1	SP2	SP3	SP4	SP8	SPATA2	SPDEF	SPI1	SPIB	SPIC	SPRY4	SPTAN1	SPTBN2	SREBF1	SREBF2	SREBF2(var2)	SRF	SRL	SRXN1	SRY	SSBP2	SSBP4	SSH1	SSH2	SSH3	SSR3	SSSCA1	ST13	STARD13-IT1	STAT1	STAT1::STAT2	STAT3	STUB1	STX10	STX17	STX18	STX5	STX6	SUDS3	SUMO1P1	SUN2	SWAP70	SYNE1	SYNE3	SYT11	T	TAB1	TAL1::TCF3	TALDO1	TAOK1	TATDN1P1	TBP	TBR1	TBX1	TBX15	TBX19	TBX2	TBX20	TBX21	TBX4	TBX5	TCAP	TCF3	TCTEX1D4	TDGF1	TEAD1	TEAD2	TEAD3	TEAD4	TEC	TECR	TEF	TERT	TET1	TFAP2A	TFAP2A(var2)	TFAP2A(var3)	TFAP2B	TFAP2B(var2)	TFAP2B(var3)	TFAP2C	TFAP2C(var2)	TFAP2C(var3)	TFAP4	TFCP2	TFDP1	TFE3	TFEB	TFEC	TGIF1	TGIF2	THAP1	TIA1	TIAL1	TIMM22	TIPARP	TIPARP-AS1	TLK1	TLR1	TLR6	TLX1	TMEM102	TMEM14D	TMEM184B	TMEM189	TMEM189-UBE2V1	TMEM63C	TMIE	TMSB4XP6	TNFSF10	TNFSF13	TNNC1	TNNC2	TNNI1	TNNI2	TNNI3	TNNT1	TNNT2	TNNT3	TNP2	TNRC6B	TOB2P1	TOMM20	TOMM22	TOMM40	TOMM5	TOMM6	TOMM7	TOMM70	TP53	TP63	TP73	TPI1	TPM1	TPM2	TPM3	TPM3P7	TPM4	TRAF6	TRAP1	TRERNA1	TRIM26	TRIM31	TRIM38	TRMT1	TRPM7	TRRAP	TSG101	TSPAN14	TSPO	TTLL1	TTN	TUBB	TVP23A	TWIST1	TXN	UBA52	UBD	UBE2A	UBE2B	UBE2D3	UBE2D4	UBE2E1	UBE2E2	UBE2E3	UBE2G1	UBE2J1	UBE2K	UBE2L3	UBE2L6	UBE2N	UBE2R2	UBE2U	UBE2V1	UBE2V2	UBE2Z	UBLCP1	UBQLN4	UBXN8	UEVLD	ULK3	UNC45A	UNCX	UPF1	UPF2	UPF3A	UPF3B	UROD	USE1	USF1	USF2	USHBP1	USP14	USP17L2	USP8	UTP11	VAMP7	VARS2	VAV3	VDR	VENTX	VHLL	VIP	VIPAS39	VIPR1	VIPR2	VPS26BP1	VPS29	VPS33B	VPS72	VSX1	VSX2	XBP1	XIRP1	XPNPEP3	XPO1	XRCC1	YEATS4	YIF1A	YKT6	YY1	YY2	ZBTB18	ZBTB33	ZBTB4	ZBTB7A	ZBTB7B	ZBTB7C	ZEB1	ZFPL1	ZIC1	ZIC3	ZIC4	ZKSCAN3	ZKSCAN4	ZNF143	ZNF165	ZNF180	ZNF184	ZNF217	ZNF24	ZNF263	ZNF282	ZNF322	ZNF354C	ZNF575	ZNF740	ZNRD1	ZNRD1-AS1	ZSCAN16	ZSCAN31	ZSCAN4	ZSWIM4
fetal_testes	ABCF1	ABHD8	ABT1	ACADVL	ACAP1	ACER2	ACSS1	ACTB	ACTC1	ACTL6A	ACTN2	ACTR1A	ADAM29	ADCY9	ADCYAP1	ADCYAP1R1	ADK	ADM	ADNP	ADRM1	ADSL	AK1	AK2	AK4	AK8	AK9	AKR1A1	ALDH1A3	ALDH3A1	ALDOA	ALDOB	ALDOC	ALOX12	ALX3	AMPD3	ANG	ANGPTL4	ANKRD16	ANKRD54	AP2A2	AP5B1	AP5S1	AP5Z1	APBB1	APEX1	APOPT1	APRT	APTX	AR	ARAP3	ARFGAP3	ARHGAP32	ARHGDIG	ARHGEF2	ARID4B	ARNT	ARRDC3	ASCL1	ASF1B	ASH1L	ASH1L-AS1	ASXL2	ATAD3B	ATAT1	ATF4	ATF7	ATF7IP	ATM	ATOX1	ATP1B2	ATP5F1B	ATP7B	BABAM1	BACH2	BAG3	BANF1	BARX1	BATF3	BATF::JUN	BBS1	BCL3	BET1	BET1L	BGLAP	BHLHE22	BHLHE23	BHLHE40	BHLHE41	BIK	BLM	BMI1	BRCC3	BRD8	BRI3	BRMS1	BRMS1L	BST2	BSX	BTAF1	BTBD19	BTRC	BZW1	C10orf76	C11orf68	C11orf80	C15orf39	C17orf77	C19orf53	C19orf60	C22orf23	C2orf42	C5orf56	C6orf1	C6orf136	CACNA1A	CALCA	CALCR	CASC3	CASP10	CASP7	CAT	CATSPER1	CATSPER3	CATSPER4	CBX2	CBX4	CBX6	CBX7	CBX8	CBY1	CCDC12	CCDC124	CCDC130	CCDC157	CCDC85B	CCDC87	CCND1	CCNE1	CCNG2	CCRL2	CCS	CCT3	CD180	CD97	CDC25A	CDC34	CDKN2C	CDNF	CDX1	CDX2	CEBPA	CEBPB	CEBPD	CEBPE	CEBPG	CENPA	CENPB	CFL1	CFLAR	CHD4	CHEK2	CIPC	CLDN7	CLK2	CLOCK	CLPTM1L	CNPY2	COG3	COMMD3	COMMD4	COMP	COPE	COX5A	COX5BP7	COX6A1	CPA5	CREB1	CREB3	CREB3L1	CREB5	CREBBP	CRLF1	CRTC3-AS1	CSK	CSNK1E	CTBP1	CTCF	CTCFL	CTDNEP1	CXCL8	CYB5R3	CYLD	DCAF15	DDA1	DDX17	DDX20	DDX39A	DDX49	DHX16	DMAP1	DMC1	DMRT3	DNAJB1	DNAJC1	DNAJC27	DNAJC27-AS1	DNAL4	DNM1P35	DNMT3A	DNMT3B	DPCD	DPCR1	DPP3	DR1	DRAP1	DUSP4	DUX4	DUXA	DVL2	E2F1	E2F4	E2F6	E2F7	E2F8	EBF1	EEF1DP1	EFNA1	EFNA3	EFR3B	EGR1	EGR2	EGR3	EGR4	EHBP1L1	EHF	EIF1AD	EIF2B3	EIF3A	EIF3L	EIF4A1	ELF1	ELF3	ELF4	ELF5	ELK1	ELK4	ELL	ELP5	ELP6	EMX1	EMX2	EN1	EN2	ENO1	ENO2	ENO3	ENO4	ENPP7	EOMES	EP300	EP400	EPC1	EPC2	EPS8L2	ERCC2	ERF	ERG	ESR1	ESR2	ESRRA	ESRRB	ESX1	ETF1	ETS1	ETV1	ETV2	ETV3	ETV4	ETV5	ETV6	EXOSC5	FAM114A1	FAM136A	FAM208B	FAM219B	FAM227A	FAM89B	FBN2	FBXL15	FBXO18	FBXW12	FCHO1	FEN1	FEV	FIBP	FIGLA	FKBP8	FLI1	FLOT1	FOS	FOS::JUN	FOS::JUN(var2)	FOS::JUND	FOSB	FOSB::JUN	FOSL1	FOSL1::JUN	FOSL1::JUN(var2)	FOSL1::JUNB	FOSL2	FOSL2::JUN	FOSL2::JUN(var2)	FOSL2::JUNB	FOSL2::JUND(var2)	FOXA1	FOXC1	FOXC2	FOXD1	FOXD2	FOXF2	FOXG1	FOXH1	FOXI1	FOXK1	FOXK2	FOXL1	FOXO1	FOXO3	FOXO4	FOXO6	FOXP1	FOXP2	FOXP3	FUNDC2P4	FURIN	FXR2	GAB1	GABARAP	GABBR1	GABPA	GABPB1	GABPB1-AS1	GADD45GIP1	GALR3	GAPDHS	GAST	GATA1::TAL1	GATA2	GATA3	GATA5	GATA6	GATSL3	GBA	GBAP1	GBF1	GBX1	GBX2	GCG	GCGR	GCM1	GDF15	GDI2	GEMIN5	GFM1	GFM2	GHRH	GHSR	GIP	GIPC1	GIPR	GIT1	GLI2	GLIS2	GLIS3	GLMP	GLP1R	GMCL1	GMEB2	GNAI3	GNL1	GOLGA2	GOLGA2P4	GON4L	GORASP2	GOSR1	GOSR2	GP2	GPALPP1	GPBP1	GPI	GPS2	GRHL1	GRHL2	GRK5	GRK5-IT1	GSC	GSC2	GSPT1	GSPT2	GSTZ1	GSX1	GTF2H1	GTF2H4	GTPBP1	GTPBP3	GUCY2C	H1F0	H2AFJ	H2AFV	H2AFX	H2AFY	H2AFY2	H2AFZ	H2BFM	H2BFWT	HAUS6	HAUS8	HCG11	HCG14	HCG18	HCG20	HCG21	HCG22	HCN3	HDAC1	HDAC10	HDAC11	HDAC2	HDAC3	HDAC4	HDAC5	HDAC6	HDAC8	HDAC9	HDDC3	HECTD3	HES5	HESX1	HEY1	HEY2	HIF1A	HINFP	HIST1H1D	HIST1H1E	HIST1H2AA	HIST1H2AC	HIST1H2AD	HIST1H2AG	HIST1H2AH	HIST1H2AJ	HIST1H2APS4	HIST1H2BA	HIST1H2BC	HIST1H2BD	HIST1H2BJ	HIST1H2BK	HIST1H2BL	HIST1H2BN	HIST1H2BPS2	HIST1H3D	HIST1H3J	HIST1H4H	HIST2H2AB	HIST2H2AC	HIST2H2BE	HIST2H2BF	HIST3H2A	HIST3H2BB	HIST3H3	HLA-A	HLA-DQB2	HLA-E	HLA-F	HLA-G	HLF	HNF1A	HNF1B	HNF4A	HNF4G	HOMER3	HOXA13	HOXA2	HOXC12	HOXC13	HOXD11	HOXD12	HPRT1	HPS5	HPS6	HRAS	HSF1	HSF2	HSF4	HSPA9	ICMT	ID4	IER2	IER3	IFITM1	IFITM2	IFITM3	IL12RB1	IL15RA	IL27RA	IL2RA	IL6	IL6ST	IMP3	IMPA1	IMPA2	ING2	ING3	INHBB	INO80	INSC	INSM1	IRF1	IRF2	IRF2BPL	IRF3	IRF4	IRF5	IRF7	IRF8	IRF9	ISL2	ISX	ISYNA1	JAK3	JDP2	JDP2(var2)	JOSD1	JUN	JUN(var2)	JUN::JUNB	JUN::JUNB(var2)	JUNB	JUNB(var2)	JUND	JUND(var2)	KAT2B	KAT5	KCNB1	KCND1	KCND2	KCND3	KCNIP2	KCNIP2-AS1	KIF3C	KIF9	KLC2	KLC3	KLF13	KLF16	KLF4	KLF5	KLF9	KLHL18	KLHL26	KPNB1	LBX1	LBX2	LDHAL6A	LDHAL6B	LDHB	LDHC	LHX2	LHX9	LIF	LIG3	LINC00881	LINC01258	LINC01259	LMAN1L	LMNA	LMX1A	LMX1B	LPAR2	LRP12	LRRC56	LSM4	LTBP3	LTF	LYL1	MAF	MAF::NFE2	MAFF	MAFK	MAGOH	MAN1A1	MAN2A2	MAN2B2	MAN2C1	MAP1LC3BP1	MAP2K1P1	MAP3K11	MAP4	MARCH5	MAX	MAX::MYC	MCHR1	MCMBP	MCUR1	MDC1	MDC1-AS1	ME1	ME2	MEAF6	MEF2A	MEF2B	MEF2C	MEF2D	MEIS1	MEIS2	MEIS3	MEOX1	MEOX2	METAP1D	MEX3A	MGA	MGAT1	MGAT3	MGEA5	MICALL1	MIER3	MIR1281	MIR210HG	MIR345	MIR574	MIR638	MIR639	MIR658	MIR877	MITF	MIXL1	MKL1	MLX	MLXIPL	MMACHC	MNT	MORF4L1	MORF4L2	MPDU1	MPI	MPND	MRE11	MRGBP	MRI1	MRPL1	MRPL10	MRPL11	MRPL12	MRPL13	MRPL14	MRPL15	MRPL16	MRPL17	MRPL18	MRPL19	MRPL20	MRPL21	MRPL22	MRPL23	MRPL27	MRPL28	MRPL3	MRPL32	MRPL33	MRPL34	MRPL35	MRPL36	MRPL37	MRPL38	MRPL39	MRPL4	MRPL40	MRPL41	MRPL42	MRPL43	MRPL44	MRPL46	MRPL47	MRPL48	MRPL49	MRPL50	MRPL51	MRPL52	MRPL53	MRPL57	MRPL58	MRPL9	MRPS18A	MRPS18B	MRPS30	MRPS6	MRRF	MSC	MSH4	MSH5	MSX1	MSX2	MTAP	MTF1	MTO1	MTX1	MUC1	MUS81	MVB12A	MXD1	MXI1	MYB	MYBL1	MYBL2	MYBPC3	MYC	MYCN	MYF6	MYH13	MYH6	MYH7	MYH8	MYL1	MYL2	MYL3	MYL4	MYO18A	MYO9B	MYSM1	MZF1	MZF1(var2)	NAPA	NAPB	NASP	NBEAL2	NCOR1	NCOR2	NDUFB3	NDUFB7	NEFH	NEIL1	NEIL2	NEURL4	NEUROD1	NEUROD2	NEUROG2	NFATC2	NFATC3	NFE2	NFE2L2	NFIA	NFIC	NFIC::TLX1	NFIL3	NFIX	NFKB1	NFKB2	NFKBIE	NFYA	NFYB	NFYC	NHLH1	NIF3L1	NKAPL	NKD2	NKX2-3	NKX2-8	NKX3-1	NKX3-2	NKX6-1	NKX6-2	NME6	NOL7	NOLC1	NOTO	NPAS4	NPS	NPTXR	NR1A4	NR1A4::RXRA	NR2C2	NR2F1	NR2F2	NR3C1	NR3C2	NR4A1	NR4A2	NRADDP	NRBF2	NREP	NRF1	NRL	NRP1	NSF	NTN4	NUFIP1	NUFIP2	NUP214	OCEL1	ODF3L1	OGG1	OLIG1	OLIG2	OLIG3	ORC2	OSM	OTX1	OTX2	P4HA2	PABPC1	PACS1	PACSIN2	PALM3	PAOX	PARD6B	PARP1	PAX1	PAX4	PAX5	PAX7	PAX9	PBX1	PBX2	PBX3	PBX4	PC	PCBP1	PCBP1-AS1	PCNA	PCNXL3	PDGFB	PDHA1	PDHA2	PDHB	PDX1	PELI3	PFKL	PFKM	PFKP	PGAM2	PGBD1	PGK1	PGK2	PHC2	PHF12	PHF23	PHOX2A	PHRF1	PICK1	PIDD1	PIK3R1	PIK3R2	PIP4K2A	PITX3	PKDCC	PKIB	PKLR	PKM	PKN1	PKNOX1	PKNOX2	PLA2G1B	PLA2G6	PLAG1	PLAUR	PLXND1	PMF1	PNKP	PNMA8B	PNPLA2	PODNL1	POLB	POLD1	POLDIP3	POLE	POLL	POLR2A	POLR2F	POMC	POU1F1	POU2F1	POU2F2	POU3F1	POU3F2	POU3F4	POU5F1	POU5F1B	POU6F2	PPARG	PPARGC1A	PPCDC	PPIL3	PPM1N	PPP1R10	PPP1R11	PPRC1	PRC1	PRCC	PRDM1	PRDM4	PRDX1	PRDX3	PRDX5	PRKACA	PRKDC	PRM1	PRM2	PRM3	PROX1	PRR3	PRRX1	PRSS29P	PSAP	PSD	PSMA1	PSMA3	PSMA7	PSMA8	PSMB10	PSMB11	PSMB4	PSMB6	PSMB7	PSMB8	PSMB8-AS1	PSMB9	PSMC1	PSMD1	PSMD10	PSMD11	PSMD12	PSMD13	PSMD5	PSMD6	PSMD7	PSMD9	PTDSS2	PTGIS	PTH	PTH1R	PTHLH	PTPN1	PTPN23	PVT1	RAB10	RAB11B	RAB1A	RAB1B	RAB25	RAB33B	RAB3A	RANBP9	RANP1	RARA	RARA(var2)	RAX	RAX2	RBBP4	RBBP7	RBBP8	RBM14	RBM14-RBM4	RBM4	RBM4B	RBPJ	RBX1	RCCD1	RCE1	REL	RELA	RELB	RERE	REST	RFX1	RFX2	RFX3	RFX4	RFX5	RGS10	RHOA	RHOXF1	RIC8A	RIN1	RING1	RIT1	RN7SKP17	RN7SL354P	RNA5-8SP5	RNASE1	RNASEH2A	RNASEH2B	RNASEH2C	RNF114	RNF2	RNF4	RNH1	RNPS1	RNU4-34P	RNU4-39P	RNU4-63P	RNU6-1218P	RNU6-502P	RNU6-543P	RORA	RORA(var2)	RORC	RPL17P33	RPL18A	RPL3	RPL30P11	RPL36AP45	RPL5P34	RPLP2	RPP21	RPP25	RPS19BP1	RPS6	RPS6KA1	RPS6KA3	RRAGA	RREB1	RRP36	RUNX1	RUNX2	RUNX3	RUSC1-AS1	RUVBL1	RUVBL2	RXRB	RXRG	SAMD1	SAMM50	SAP130	SAP18	SAP30	SAP30L	SARAF	SART1	SAT2	SCAMP2	SCAMP3	SCAMP5	SCAP	SCFD1	SCGB1C1	SCRT1	SCRT2	SCT	SCTR	SCYL1	SEC22A	SEC22C	SEC23A	SEC23IP	SEM1	SEMA3C	SEMA3E	SEMA4A	SENP3	SEPT7-AS1	SESN2	SF3A1	SF3B2	SFTA2	SGSM3	SHBG	SHOX	SIN3A	SIN3B	SIRT3	SIX1	SIX2	SLC22A4	SLC25A17	SLC25A37	SLC25A44	SLC27A1	SLC27A6	SLC2A4	SLC9A8	SMAD3	SMARCA5	SMARCC1	SMG1	SMG5	SMG6	SMG7	SMG8	SMG9	SNAI1	SNAI2	SNORA52	SNORA65	SNORD83A	SNRNP27	SNRPB	SNRPD1	SNRPG	SNUPN	SOD1	SOX10	SOX15	SOX21	SOX4	SOX9	SP1	SP2	SP3	SP4	SP8	SPATA2	SPDEF	SPI1	SPIB	SPIC	SPRY4	SPTAN1	SPTBN2	SREBF1	SREBF2	SREBF2(var2)	SRF	SRL	SRXN1	SRY	SSBP2	SSH1	SSH2	SSH3	SSR3	SSSCA1	ST13	STAT1	STAT3	STUB1	STX10	STX17	STX18	STX5	STX6	SUCLA2P1	SUDS3	SUN2	SYNE1	SYNE3	SYT11	T	TAB1	TALDO1	TAOK1	TATDN1P1	TBC1D10A	TBP	TBR1	TBX1	TBX15	TBX19	TBX2	TBX20	TBX21	TBX4	TBX5	TCAP	TCF3	TCTEX1D4	TDGF1	TEAD1	TEAD2	TEAD3	TEAD4	TECPR1	TECR	TEF	TERT	TFAP2A	TFAP2A(var2)	TFAP2A(var3)	TFAP2B	TFAP2B(var2)	TFAP2B(var3)	TFAP2C	TFAP2C(var2)	TFAP2C(var3)	TFAP4	TFCP2	TFDP1	TFE3	TFEB	TFEC	TGIF1	TGIF2	THAP1	TIA1	TIAL1	TIMM22	TIPARP	TIPARP-AS1	TLK1	TLR1	TLR6	TLX1	TMEM189-UBE2V1	TMEM63C	TMEM80	TMPOP1	TNFSF10	TNFSF13	TNNC1	TNNC2	TNNI1	TNNI2	TNNI3	TNNT1	TNNT2	TNNT3	TNP2	TNRC6B	TOB2P1	TOMM20	TOMM22	TOMM40	TOMM5	TOMM6	TOMM7	TOMM70	TP53	TP63	TP73	TPI1	TPM1	TPM2	TPM3	TPM4	TPSG1	TRAF6	TRAP1	TRIM26	TRIM27	TRIM31	TRIM39	TRMT1	TRPM7	TRRAP	TSG101	TSPO	TTN	TUBB	TWIST1	TXN	UBA52	UBD	UBE2A	UBE2B	UBE2D3	UBE2D4	UBE2E1	UBE2E2	UBE2E3	UBE2G1	UBE2J1	UBE2K	UBE2L3	UBE2L6	UBE2N	UBE2R2	UBE2U	UBE2V1	UBE2V2	UBE2Z	UBLCP1	UBQLN4	UEVLD	ULK3	UNCX	UPF1	UPF2	UPF3A	UPF3B	UROD	USE1	USF1	USF2	USP14	USP17L2	USP8	UTP11	VAMP7	VARS2	VAV3	VAX1	VAX2	VDR	VENTX	VIP	VIPAS39	VIPR1	VIPR2	VPS26BP1	VPS29	VPS33B	VPS72	VSX1	VSX2	XBP1	XPNPEP3	XPO1	XRCC1	YEATS4	YIF1A	YKT6	YY1	YY1AP1	YY2	ZBTB18	ZBTB33	ZBTB4	ZBTB7B	ZBTB7C	ZEB1	ZFPL1	ZIC1	ZIC3	ZKSCAN3	ZKSCAN4	ZNF143	ZNF165	ZNF180	ZNF184	ZNF217	ZNF24	ZNF263	ZNF282	ZNF322	ZNF354C	ZNF740	ZNRD1	ZNRD1-AS1	ZSCAN26	ZSCAN31	ZSCAN4	ZSWIM4
testes	ABCF1	ABT1	ACADVL	ACAP1	ACER2	ACSS1	ACTB	ACTC1	ACTL6A	ACTN2	ACTR1A	ADCY9	ADCYAP1	ADCYAP1R1	ADK	ADM	ADNP	ADRM1	ADSL	AK1	AK2	AK4	AK8	AK9	AKR1A1	ALDH1A3	ALDH3A1	ALDOA	ALDOB	ALDOC	ALOX12	ALX3	AMPD3	ANG	ANGPTL4	ANKRD16	ANKRD54	AP2A2	AP5B1	AP5S1	AP5Z1	APBB1	APEX1	APRT	APTX	AR	ARAP3	ARFGAP3	ARHGAP32	ARHGDIG	ARHGEF2	ARID4B	ARNT	ARRDC3	ASCL1	ASF1B	ASH1L	ASH1L-AS1	ASPRV1	ASXL2	ATAT1	ATF4	ATF7	ATF7IP	ATM	ATOX1	ATP1B2	ATP5F1B	ATP7B	B4GALT5	BABAM1	BAG3	BANF1	BARHL2	BARX1	BATF3	BBS1	BCL3	BET1	BET1L	BGLAP	BHLHE23	BHLHE40	BHLHE41	BIK	BLM	BMI1	BRCC3	BRD8	BRMS1	BRMS1L	BST2	BSX	BTAF1	BTBD19	BTRC	BZW1	C11orf68	C15orf39	C19orf53	C19orf60	C2orf42	C5orf56	C6orf1	C6orf136	CACNA1A	CALCA	CALCR	CASC3	CASP10	CASP7	CAT	CATSPER1	CATSPER3	CATSPER4	CBX2	CBX4	CBX6	CBX7	CBX8	CBY1	CCDC12	CCDC130	CCDC157	CCDC85B	CCDC87	CCND1	CCNE1	CCNG2	CCRL2	CCS	CCT3	CD180	CD97	CDC25A	CDC34	CDKN2C	CDNF	CDX1	CDX2	CEBPA	CEBPB	CEBPD	CEBPE	CEBPG	CENPA	CENPB	CFL1	CFLAR	CHD4	CHEK2	CIPC	CLDN7	CLEC4G	CLK1	CLK2	CLOCK	CNPY2	COG3	COMMD3	COMP	COPE	COX5A	COX6A1	CREB1	CREB3	CREB3L1	CREB5	CREBBP	CRLF1	CRTC3-AS1	CSK	CSNK1E	CSPG5	CTBP1	CTCF	CTCFL	CTDNEP1	CXCL8	CYB5R3	CYLD	DCAF15	DCAF17	DDA1	DDX17	DDX20	DDX39A	DDX49	DHX16	DMAP1	DMC1	DNAJB1	DNAJC1	DNAJC27	DNAJC27-AS1	DNAL4	DNMT3A	DNMT3B	DPCD	DR1	DRAP1	DUSP4	DUX4	DUXA	DVL2	E2F1	E2F4	E2F6	E2F7	E2F8	EBF1	EFNA1	EFNA3	EGR1	EGR2	EGR3	EGR4	EHBP1L1	EHF	EIF1AD	EIF2B3	EIF3A	EIF3L	EIF4A1	ELF1	ELF3	ELF4	ELF5	ELK1	ELK3	ELK4	ELL	ELP5	ELP6	EMX1	EMX2	EN1	EN2	ENO1	ENO2	ENO3	ENO4	ENPP7	EP300	EP400	EPC1	EPC2	EPS8L2	ERCC2	ERF	ERG	ESR1	ESR2	ESRRA	ESX1	ETF1	ETS1	ETV1	ETV2	ETV3	ETV4	ETV5	ETV6	EXOSC5	FAM208B	FAM89B	FBN2	FBXL15	FBXO18	FBXW12	FCHO1	FEN1	FEV	FIBP	FIGLA	FKBP8	FLI1	FLOT1	FOS	FOS::JUN(var2)	FOSB	FOSB::JUN	FOSB::JUNB(var2)	FOSL1	FOSL1::JUN(var2)	FOSL1::JUND(var2)	FOSL2	FOSL2::JUN(var2)	FOSL2::JUNB(var2)	FOSL2::JUND(var2)	FOXA1	FOXB1	FOXC1	FOXD1	FOXD2	FOXG1	FOXH1	FOXK1	FOXK2	FOXO1	FOXO3	FOXO4	FOXO6	FOXP1	FOXP3	FUNDC2P4	FURIN	FXR2	GAB1	GABARAP	GABPA	GABPB1	GABPB1-AS1	GADD45GIP1	GALR3	GAPDHP37	GAPDHS	GAST	GATA2	GATA3	GATA5	GATA6	GATSL3	GBA	GBAP1	GBF1	GBX1	GBX2	GCG	GCGR	GCM2	GDF15	GDI2	GEMIN5	GFM1	GFM2	GHRH	GHSR	GIP	GIPC1	GIPR	GIT1	GLI2	GLIS2	GLIS3	GLP1R	GMCL1	GMEB2	GNAI3	GNL1	GOLGA2	GORASP2	GOSR1	GOSR2	GP2	GPBP1	GPI	GPS2	GRHL1	GRHL2	GRK5	GRK5-IT1	GSC	GSPT1	GSPT2	GSTZ1	GSX1	GTF2H1	GTF2H4	GTPBP1	GUCY2C	H1F0	H2AFJ	H2AFV	H2AFX	H2AFY	H2AFY2	H2AFZ	H2BFM	H2BFWT	HAUS6	HAUS8	HCG11	HCG14	HCG18	HCG20	HCN3	HDAC1	HDAC10	HDAC11	HDAC2	HDAC3	HDAC4	HDAC5	HDAC6	HDAC8	HDAC9	HECTD3	HES5	HES7	HESX1	HEY1	HEY2	HIC2	HIF1A	HINFP	HIST1H1C	HIST1H2AA	HIST1H2AC	HIST1H2AD	HIST1H2AG	HIST1H2AH	HIST1H2AI	HIST1H2AJ	HIST1H2APS4	HIST1H2BA	HIST1H2BC	HIST1H2BD	HIST1H2BJ	HIST1H2BK	HIST1H2BL	HIST1H2BN	HIST1H2BPS2	HIST1H3D	HIST1H3J	HIST1H4C	HIST1H4H	HIST1H4PS1	HIST2H2AB	HIST2H2AC	HIST2H2BE	HIST2H2BF	HIST3H2A	HIST3H2BB	HIST3H3	HLA-A	HLA-E	HLA-F	HLA-G	HLF	HNF1A	HNF1B	HNF4A	HNF4G	HOMER3	HOXA13	HOXA2	HOXD12	HPRT1	HPS5	HPS6	HRAS	HSF1	HSF2	HSF4	HSPA9	ICMT	ID4	IER2	IER3	IFITM1	IFITM2	IFITM3	IL12RB1	IL15RA	IL27RA	IL2RA	IL6	IL6ST	IMP3	IMPA1	IMPA2	ING2	ING3	INHBB	INO80	INSC	INSM1	IRF1	IRF2	IRF2BPL	IRF3	IRF4	IRF5	IRF7	IRF8	IRF9	ISL2	ISX	ISYNA1	JAK3	JDP2	JDP2(var2)	JOSD1	JUN	JUN(var2)	JUN::JUNB(var2)	JUNB	JUNB(var2)	JUND	JUND(var2)	KAT2B	KAT5	KCMF1	KCNB1	KCND1	KCND2	KCND3	KCNIP2	KCNIP2-AS1	KIAA1683	KIF3C	KIF9	KLC2	KLC3	KLF13	KLF14	KLF16	KLF4	KLF5	KLF9	KLHL18	KLHL26	KLHL5	KPNB1	LBX1	LBX2	LDHAL6A	LDHAL6B	LDHB	LDHC	LHX2	LHX9	LIF	LIG3	LINC00881	LMNA	LPAR2	LRRC2	LSM4	LTBP3	LTF	LYL1	MAF	MAFF	MAFK	MAGOH	MAN1A1	MAN2A2	MAP1LC3BP1	MAP3K11	MAP4	MARCH5	MAST3	MAX	MCHR1	MCMBP	MDC1	MDC1-AS1	ME1	ME2	MEAF6	MEF2A	MEF2B	MEF2C	MEF2D	MEIS1	MEIS2	MEIS3	MEOX1	METTL8	MEX3A	MGA	MGAT1	MGAT3	MGEA5	MICALL1	MIR1281	MIR1301	MIR638	MIR639	MIR658	MIR877	MITF	MIXL1	MKL1	MLX	MLXIPL	MMACHC	MNT	MORF4L1	MORF4L2	MPDU1	MPI	MPND	MRE11	MRGBP	MRI1	MRPL1	MRPL10	MRPL11	MRPL12	MRPL13	MRPL14	MRPL15	MRPL16	MRPL17	MRPL18	MRPL19	MRPL20	MRPL21	MRPL22	MRPL23	MRPL27	MRPL28	MRPL3	MRPL32	MRPL33	MRPL34	MRPL35	MRPL35P2	MRPL36	MRPL37	MRPL38	MRPL39	MRPL4	MRPL40	MRPL41	MRPL42	MRPL43	MRPL44	MRPL46	MRPL47	MRPL48	MRPL49	MRPL50	MRPL51	MRPL52	MRPL53	MRPL57	MRPL58	MRPL9	MRPS18A	MRPS18B	MRPS30	MRPS6	MRRF	MSC	MSH4	MSH5	MSX1	MSX2	MTAP	MTF1	MTX1	MUC1	MUS81	MVB12A	MXD1	MXI1	MYB	MYBL1	MYBL2	MYBPC3	MYC	MYCN	MYEOV	MYF6	MYH13	MYH6	MYH7	MYH8	MYL1	MYL2	MYL3	MYL4	MYO18A	MYO9B	MYSM1	MZF1	MZF1(var2)	NAPA	NAPB	NASP	NCOR1	NCOR2	NDUFB3	NDUFB7	NEIL1	NEIL2	NEURL4	NEUROD2	NFATC2	NFATC3	NFE2	NFE2L2	NFIA	NFIC	NFIC::TLX1	NFIL3	NFIX	NFKB1	NFKB2	NFKBIE	NFYA	NFYB	NFYC	NHLH1	NIF3L1	NKAPL	NKD2	NKX2-3	NKX2-6	NKX2-8	NKX3-1	NKX6-2	NME6	NOL7	NOLC1	NOTO	NPAS4	NPS	NR1A4	NR2C2	NR2F1	NR2F2	NR3C1	NR3C2	NR4A1	NR4A2	NRBF2	NRF1	NRL	NRM	NRP1	NSF	NTN4	NUFIP2	NUP214	ODF3L1	OGG1	OLIG1	OLIG2	ORC2	OSM	OTX1	OTX2	P4HA2	PABPC1	PACS1	PACSIN2	PAOX	PARD6B	PARP1	PAX1	PAX4	PAX5	PAX9	PBX1	PBX2	PBX3	PBX4	PC	PCBP1	PCBP1-AS1	PCNA	PCNXL3	PDGFB	PDHA1	PDHA2	PDHB	PDX1	PELI3	PFKL	PFKM	PFKP	PGAM2	PGBD1	PGK1	PGK2	PGPEP1	PHC2	PHF12	PHF23	PHRF1	PICK1	PIDD1	PIK3R1	PIK3R2	PIP4K2A	PITX3	PKIB	PKLR	PKM	PKN1	PKNOX1	PLA2G1B	PLA2G6	PLAG1	PLAUR	PLXND1	PMF1	PNKP	PNMA8B	PNPLA2	PODNL1	POLB	POLD1	POLDIP3	POLE	POLL	POLR2A	POLR2F	POMC	POU1F1	POU2F1	POU2F2	POU3F1	POU3F2	POU3F4	POU5F1	POU5F1B	PPARG	PPARGC1A	PPCDC	PPIL3	PPP1R10	PPP1R11	PPRC1	PRC1	PRCC	PRDM1	PRDX1	PRDX3	PRDX5	PRKACA	PRKDC	PROX1	PRR3	PRRX1	PSAP	PSD	PSMA1	PSMA3	PSMA7	PSMA8	PSMB10	PSMB11	PSMB4	PSMB6	PSMB7	PSMB8	PSMB9	PSMC1	PSMD1	PSMD10	PSMD11	PSMD12	PSMD13	PSMD5	PSMD6	PSMD7	PSMD9	PTDSS2	PTGIS	PTH	PTH1R	PTHLH	PTMAP1	PTPN1	PTPN23	RAB10	RAB11B	RAB1A	RAB1B	RAB25	RAB33B	RAB3A	RANBP9	RANP1	RARA	RARA(var2)	RAX	RAX2	RBBP4	RBBP7	RBBP8	RBM14	RBM14-RBM4	RBM4	RBM4B	RBPJ	RBX1	RCE1	REL	RELA	RELB	RERE	REST	RFX1	RFX2	RFX3	RFX4	RFX5	RGS10	RHOA	RHOXF1	RIC8A	RIN1	RING1	RIT1	RN7SKP17	RN7SL354P	RN7SL870P	RNA5-8SP5	RNASE1	RNASEH2A	RNASEH2B	RNASEH2C	RNF114	RNF2	RNF4	RNH1	RNPS1	RNU4-34P	RNU4-39P	RNU6-502P	RORA	RPL18A	RPL3	RPL30P11	RPL36AP45	RPLP2	RPP21	RPP25	RPS19BP1	RPS27P25	RPS6	RPS6KA1	RPS6KA3	RRAGA	RREB1	RRP36	RUNX1	RUNX2	RUNX3	RUVBL1	RUVBL2	RXRB	RXRG	SAMM50	SAP130	SAP18	SAP30	SAP30L	SARAF	SART1	SAT2	SCAMP2	SCAMP5	SCAP	SCFD1	SCRT1	SCRT2	SCT	SCTR	SCYL1	SEC22A	SEC22C	SEC23A	SEC23IP	SEM1	SEMA3C	SEMA3E	SEMA4A	SENP3	SEPT7-AS1	SESN2	SF3A1	SF3B2	SGSM3	SHBG	SHOX	SIN3A	SIN3B	SIRT3	SLC22A4	SLC25A37	SLC25A44	SLC27A1	SLC2A4	SMAD3	SMARCA5	SMARCC1	SMG1	SMG5	SMG6	SMG7	SMG8	SMG9	SNAI1	SNAI2	SNORA52	SNRNP27	SNRPB	SNRPD1	SNRPG	SNUPN	SNX32	SOD1	SOX10	SOX21	SOX4	SOX9	SP1	SP2	SP3	SP4	SP8	SPATA2	SPDEF	SPI1	SPIB	SPIC	SPRY4	SPTAN1	SPTBN2	SREBF1	SREBF2	SREBF2(var2)	SRF	SRL	SRXN1	SRY	SSBP2	SSBP4	SSH1	SSH2	SSH3	SSR3	SSSCA1	ST13	STAT1	STAT3	STUB1	STX10	STX17	STX18	STX5	STX6	SUCLA2P1	SUDS3	SUN2	SWAP70	SYNE1	SYT11	TAB1	TALDO1	TAOK1	TATDN1P1	TBC1D10A	TBP	TBR1	TBX1	TBX15	TBX2	TBX20	TBX21	TBX4	TBX5	TCAP	TCF3	TCTEX1D4	TDGF1	TEAD1	TEAD2	TEAD3	TEAD4	TECR	TEF	TERT	TFAP2A	TFAP2A(var2)	TFAP2A(var3)	TFAP2B	TFAP2B(var2)	TFAP2B(var3)	TFAP2C	TFAP2C(var2)	TFAP2C(var3)	TFAP4	TFCP2	TFDP1	TFE3	TFEB	TFEC	TGIF1	TGIF2	THAP1	TIA1	TIMM22	TIPARP	TIPARP-AS1	TLK1	TLR1	TLR6	TLX1	TMEM102	TMEM189-UBE2V1	TMEM59L	TMEM80	TMPOP1	TNFSF10	TNFSF13	TNNC1	TNNC2	TNNI1	TNNI2	TNNI3	TNNT1	TNNT2	TNNT3	TNRC6B	TOB2P1	TOMM20	TOMM22	TOMM40	TOMM5	TOMM6	TOMM7	TOMM70	TP53	TP63	TP73	TPI1	TPM1	TPM2	TPM3	TPM4	TRAF6	TRAP1	TRIM26	TRIM31	TRIM39	TRMT1	TRPM7	TRRAP	TSG101	TSPO	TTN	TUBB	TWIST1	TXN	UBA52	UBD	UBE2A	UBE2B	UBE2D3	UBE2D4	UBE2E1	UBE2E2	UBE2E3	UBE2G1	UBE2J1	UBE2K	UBE2L3	UBE2L6	UBE2N	UBE2R2	UBE2U	UBE2V1	UBE2V2	UBE2Z	UBLCP1	UBQLN4	UEVLD	ULK3	UNCX	UPF1	UPF2	UPF3A	UPF3B	UROD	USE1	USF1	USF2	USP14	USP17L2	USP8	UTP11	VAMP7	VARS2	VAV3	VDR	VENTX	VIP	VIPAS39	VIPR1	VIPR2	VPS26BP1	VPS29	VPS33B	VPS72	VSX1	VSX2	XBP1	XPNPEP3	XPO1	XRCC1	YEATS4	YIF1A	YKT6	YY1	YY2	ZBTB18	ZBTB33	ZBTB4	ZBTB7A	ZBTB7B	ZBTB7C	ZEB1	ZIC1	ZIC3	ZIC4	ZKSCAN3	ZKSCAN4	ZNF143	ZNF165	ZNF180	ZNF184	ZNF217	ZNF24	ZNF263	ZNF365	ZNF740	ZNRD1	ZNRD1-AS1	ZSCAN26	ZSCAN31	ZSCAN4	ZSWIM4
fetal_ovary	ABCF1	ABT1	ACADVL	ACAP1	ACER2	ACSS1	ACTB	ACTC1	ACTL6A	ACTN2	ACTR1A	ADAM15	ADCY9	ADCYAP1	ADCYAP1R1	ADK	ADM	ADNP	ADRM1	ADSL	AK1	AK2	AK4	AK8	AK9	AKR1A1	ALDH1A3	ALDH3A1	ALDOA	ALDOB	ALDOC	ALOX12	ALX3	AMPD3	ANG	ANGPTL4	ANKRD16	ANKRD54	ANO9	AP2A2	AP5B1	AP5S1	AP5Z1	APBB1	APEX1	APOPT1	APRT	APTX	AR	ARAP3	ARFGAP3	ARHGAP32	ARHGDIG	ARHGEF2	ARID4B	ARNT	ARRDC3	ASCL1	ASF1B	ASH1L	ASH1L-AS1	ASXL2	ATAT1	ATF4	ATF7	ATF7IP	ATM	ATOX1	ATP1B2	ATP5F1B	ATP7B	B4GALNT4	BABAM1	BAG3	BANF1	BARHL2	BARX1	BATF3	BBS1	BCL3	BET1	BET1L	BGLAP	BHLHE22	BHLHE23	BHLHE40	BHLHE41	BIK	BLM	BMI1	BRCC3	BRD8	BRMS1	BRMS1L	BST2	BSX	BTAF1	BTRC	BZW1	C10orf76	C11orf68	C11orf80	C15orf39	C19orf53	C22orf23	C2orf42	C5orf56	C6orf1	C6orf136	CACNA1A	CALCA	CALCR	CASC3	CASP10	CASP7	CAT	CATSPER1	CATSPER3	CATSPER4	CBX2	CBX4	CBX6	CBX7	CBX8	CBY1	CCDC12	CCDC124	CCDC130	CCDC157	CCDC85B	CCDC87	CCND1	CCNE1	CCNG2	CCRL2	CCS	CCT3	CD180	CD97	CDC25A	CDC34	CDKN2C	CDNF	CDX1	CDX2	CEBPA	CEBPB	CEBPD	CEBPE	CENPA	CENPB	CFL1	CFLAR	CHD4	CHEK2	CIPC	CLDN7	CLK1	CLK2	CLOCK	CLPTM1L	CNPY2	COG3	COL26A1	COMP	COPE	COX5A	COX6A1	CRACR2B	CREB1	CREB3	CREB3L1	CREB5	CREBBP	CRLF1	CRTC3-AS1	CSK	CSNK1E	CTBP1	CTCF	CTCFL	CTDNEP1	CXCL8	CYB5R3	CYLD	DCAF15	DCAF17	DDA1	DDX17	DDX20	DDX39A	DDX49	DHX16	DMAP1	DMC1	DMRT3	DNAJB1	DNAJC1	DNAJC27	DNAJC27-AS1	DNAL4	DNM1P35	DNMT3A	DNMT3B	DPCD	DPP3	DR1	DRAP1	DUSP4	DUX4L17	DUXA	DVL2	E2F1	E2F4	E2F6	E2F7	E2F8	EBF1	EEF1DP1	EFEMP2	EFNA1	EFNA3	EGR1	EGR2	EGR3	EGR4	EHBP1L1	EHF	EIF1AD	EIF2B3	EIF3A	EIF3L	EIF4A1	ELF1	ELF3	ELF4	ELF5	ELK1	ELK3	ELK4	ELL	ELP5	ELP6	EN1	EN2	ENO1	ENO2	ENO3	ENO4	ENPP7	ENTPD4	EP300	EP400	EPC1	EPC2	EPS8L2	ERCC2	ERF	ERG	ESR1	ESR2	ESRRA	ESX1	ETF1	ETS1	ETV1	ETV2	ETV3	ETV4	ETV5	ETV6	EWSR1-FLI1	EXOSC5	FAM189B	FAM208B	FAM213A	FAM219B	FAM227A	FAM89B	FBN2	FBXL15	FBXO18	FBXW12	FCF1P2	FCHO1	FEN1	FEV	FIBP	FKBP8	FLI1	FLOT1	FOS	FOSB	FOSB::JUN	FOSB::JUNB(var2)	FOSL1	FOSL1::JUN(var2)	FOSL1::JUND(var2)	FOSL2	FOSL2::JUN(var2)	FOSL2::JUNB(var2)	FOSL2::JUND(var2)	FOXA1	FOXB1	FOXD1	FOXD2	FOXG1	FOXH1	FOXK1	FOXK2	FOXL1	FOXO1	FOXO3	FOXO4	FOXO6	FOXP1	FOXP2	FOXP3	FURIN	FXR2	GAB1	GABARAP	GABPA	GABPB1	GABPB1-AS1	GADD45GIP1	GALR3	GAPDHS	GAST	GATA2	GATA3	GATA5	GATA6	GATSL3	GBA	GBAP1	GBF1	GBX1	GBX2	GCG	GCGR	GCM1	GCM2	GDF15	GDI2	GEMIN5	GFM1	GFM2	GHRH	GHSR	GIP	GIPC1	GIPR	GIT1	GLI2	GLIS2	GLIS3	GLP1R	GMCL1	GMEB2	GNAI3	GNL1	GOLGA2	GORASP2	GOSR1	GOSR2	GP2	GPBP1	GPI	GPS2	GRHL1	GRHL2	GRK5	GSC	GSC2	GSPT1	GSPT2	GSTZ1	GSX1	GTF2H1	GTF2H4	GTPBP1	GUCY2C	H1F0	H2AFJ	H2AFV	H2AFX	H2AFY	H2AFY2	H2AFZ	H2BFM	H2BFWT	HAUS6	HAUS8	HCG11	HCG14	HCG18	HCG20	HCN3	HDAC1	HDAC10	HDAC11	HDAC2	HDAC3	HDAC4	HDAC5	HDAC6	HDAC8	HDAC9	HDDC3	HECTD3	HES5	HES7	HESX1	HEY1	HEY2	HIC2	HIF1A	HINFP	HIST1H1D	HIST1H1E	HIST1H2AA	HIST1H2AC	HIST1H2AD	HIST1H2AG	HIST1H2AH	HIST1H2AJ	HIST1H2APS4	HIST1H2BA	HIST1H2BC	HIST1H2BD	HIST1H2BJ	HIST1H2BK	HIST1H2BL	HIST1H2BN	HIST1H2BPS2	HIST1H3D	HIST1H3J	HIST1H4C	HIST1H4H	HIST2H2AB	HIST2H2AC	HIST2H2BE	HIST2H2BF	HIST3H2A	HIST3H3	HLA-A	HLA-DQB2	HLA-E	HLA-F	HLA-G	HLF	HMGN2P18	HNF1A	HNF4A	HNF4G	HOMER3	HOXA13	HOXA2	HOXD11	HOXD12	HPRT1	HPS5	HPS6	HRAS	HSF1	HSF2	HSF4	HSPA9	ICMT	ID4	IER3	IFITM1	IFITM2	IFITM3	IFITM5	IL12RB1	IL15RA	IL27RA	IL2RA	IL6	IL6ST	IMP3	IMPA1	IMPA2	ING2	ING3	INHBB	INO80	INSC	INSM1	IRF1	IRF2	IRF2BPL	IRF3	IRF4	IRF5	IRF7	IRF8	IRF9	ISL2	ISX	ISYNA1	JAK3	JDP2	JDP2(var2)	JOSD1	JUN	JUN(var2)	JUN::JUNB(var2)	JUNB	JUNB(var2)	JUND	JUND(var2)	KAT2B	KAT5	KCNB1	KCND1	KCND2	KCND3	KCNIP2	KCNIP2-AS1	KIAA1683	KIF3C	KIF9	KLC2	KLC3	KLF13	KLF14	KLF16	KLF4	KLF5	KLF9	KLHL18	KLHL26	KPNB1	KRTCAP2	LBX1	LBX2	LDHAL6A	LDHAL6B	LDHB	LDHC	LHX2	LHX9	LIF	LIG3	LINC00881	LINC01001	LINC01511	LMAN1L	LMNA	LMNTD2	LPAR2	LRP12	LSM4	LTBP3	LTF	LYL1	MAF	MAFF	MAFK	MAGOH	MAN1A1	MAN2A2	MAN2B2	MAN2C1	MAP1LC3BP1	MAP3K11	MAP4	MARCH5	MAX	MCHR1	MCMBP	MCUR1	MDC1	ME1	ME2	MEAF6	MEF2A	MEF2B	MEF2C	MEF2D	MEIS1	MEIS2	MEIS3	MEOX1	METAP1D	METTL8	MGA	MGAT1	MGAT3	MGEA5	MICALL1	MIR1281	MIR1301	MIR210HG	MIR345	MIR555	MIR638	MIR639	MIR658	MIR877	MITF	MIXL1	MKL1	MLX	MLXIPL	MMACHC	MNT	MORF4L1	MORF4L2	MPDU1	MPI	MPND	MRE11	MRGBP	MRI1	MRPL1	MRPL10	MRPL11	MRPL12	MRPL13	MRPL14	MRPL15	MRPL16	MRPL17	MRPL18	MRPL19	MRPL20	MRPL21	MRPL22	MRPL23	MRPL27	MRPL28	MRPL3	MRPL32	MRPL33	MRPL34	MRPL35	MRPL36	MRPL37	MRPL38	MRPL39	MRPL4	MRPL40	MRPL41	MRPL42	MRPL43	MRPL44	MRPL46	MRPL47	MRPL48	MRPL49	MRPL50	MRPL51	MRPL52	MRPL53	MRPL57	MRPL58	MRPL9	MRPS18A	MRPS18B	MRPS30	MRPS6	MRRF	MSC	MSH4	MSH5	MSX1	MSX2	MTAP	MTF1	MTMR3	MTX1	MTX1P1	MUC1	MUS81	MVB12A	MXD1	MXI1	MYB	MYBL1	MYBL2	MYBPC3	MYC	MYCN	MYF6	MYH13	MYH6	MYH7	MYH8	MYL1	MYL2	MYL3	MYL4	MYO18A	MYO9B	MYSM1	MZF1	MZF1(var2)	NAPA	NAPB	NASP	NCOR1	NCOR2	NDUFB3	NDUFB7	NEFH	NEIL1	NEIL2	NEURL4	NEUROD1	NEUROD2	NEUROG2	NFATC2	NFATC3	NFE2	NFE2L2	NFIA	NFIC	NFIC::TLX1	NFIL3	NFKB1	NFKB2	NFKBIE	NFYA	NFYB	NFYC	NHLH1	NIF3L1	NKAPL	NKD2	NKX2-3	NKX2-8	NKX3-1	NKX6-1	NKX6-2	NME6	NOL7	NOLC1	NOP56P1	NPAS4	NPS	NR1A4	NR2C2	NR2F1	NR2F2	NR3C1	NR3C2	NR4A1	NR4A2	NRBF2	NREP	NRF1	NRL	NRP1	NSF	NTN4	NUFIP2	NUP214	OGG1	OLIG1	OLIG2	OLIG3	OR4F2P	ORC2	OSM	OTX1	OTX2	P4HA2	PABPC1	PACS1	PACSIN2	PALM3	PAOX	PARD6B	PARP1	PAX1	PAX4	PAX5	PAX9	PBX1	PBX2	PBX3	PBX4	PC	PCBP1	PCBP1-AS1	PCNA	PCNXL3	PCYOX1	PDGFB	PDHA1	PDHA2	PDHB	PDX1	PELI3	PFKL	PFKM	PFKP	PGAM2	PGBD1	PGK1	PGK2	PHC2	PHF12	PHF23	PHOX2A	PHRF1	PICK1	PIDD1	PIK3R1	PIK3R2	PIP4K2A	PITX3	PKIB	PKLR	PKM	PKN1	PKNOX1	PKNOX2	PKP3	PLA2G1B	PLA2G6	PLAG1	PLAUR	PLXND1	PMF1	PNKP	PNMA8B	PNPLA2	PODNL1	POLB	POLD1	POLDIP3	POLE	POLL	POLR2A	POLR2F	POMC	POU1F1	POU2F1	POU2F2	POU3F1	POU3F2	POU3F4	POU5F1	POU5F1B	POU6F2	PPARG	PPARGC1A	PPCDC	PPIL3	PPM1N	PPP1R10	PPP1R11	PPRC1	PRC1	PRCC	PRDM1	PRDM4	PRDX1	PRDX3	PRDX5	PRKACA	PRKDC	PROX1	PRR3	PRRX1	PSAP	PSD	PSMA1	PSMA3	PSMA7	PSMA8	PSMB10	PSMB11	PSMB4	PSMB6	PSMB7	PSMB8	PSMB8-AS1	PSMB9	PSMC1	PSMD1	PSMD10	PSMD11	PSMD12	PSMD13	PSMD5	PSMD6	PSMD7	PSMD9	PTDSS2	PTGIS	PTH	PTH1R	PTHLH	PTPN1	PTPN23	RAB10	RAB11B	RAB1A	RAB1B	RAB25	RAB33B	RAB3A	RANBP9	RARA	RARA(var2)	RASSF7	RAX	RAX2	RBBP4	RBBP7	RBBP8	RBM14	RBM14-RBM4	RBM4B	RBPJ	RBX1	RCE1	REL	RELA	RELB	RERE	REST	RFX1	RFX2	RFX3	RFX4	RFX5	RGS10	RHOA	RHOXF1	RIC8A	RIN1	RING1	RIT1	RN7SKP17	RN7SL354P	RN7SL838P	RNA5-8SP5	RNASE1	RNASEH2A	RNASEH2B	RNASEH2C	RNF114	RNF2	RNF4	RNH1	RNPS1	RNU4-34P	RNU4-39P	RNU4-63P	RNU6-1025P	RNU6-502P	RORA	RORA(var2)	RORB	RORC	RPL13P	RPL18A	RPL3	RPL30P11	RPL36AP45	RPLP2	RPP21	RPP25	RPS19BP1	RPS6	RPS6KA1	RPS6KA3	RRAGA	RREB1	RRP36	RUNX1	RUNX2	RUNX3	RUSC1-AS1	RUVBL1	RUVBL2	RXRB	RXRG	SAMM50	SAP130	SAP18	SAP30	SAP30L	SARAF	SART1	SAT2	SCAMP2	SCAMP3	SCAMP5	SCAP	SCFD1	SCGB1C1	SCRT1	SCT	SCTR	SCYL1	SDHAP3	SEC22A	SEC22C	SEC23A	SEC23IP	SEM1	SEMA3C	SEMA3E	SEMA4A	SENP3	SEPT7-AS1	SESN2	SF3A1	SF3B2	SGSM3	SHBG	SHOX	SIGIRR	SIN3A	SIN3B	SIPA1	SIRT3	SIX1	SIX2	SLC12A7	SLC25A17	SLC25A22	SLC25A37	SLC25A44	SLC27A1	SLC2A4	SMAD3	SMARCA5	SMARCC1	SMG1	SMG5	SMG6	SMG7	SMG8	SMG9	SNAI1	SNAI2	SNORA52	SNRNP27	SNRPB	SNRPD1	SNRPG	SNUPN	SNX32	SOD1	SOX21	SOX4	SOX9	SP1	SP2	SP3	SP4	SP8	SPATA2	SPDEF	SPI1	SPIB	SPIC	SPRY4	SPTAN1	SPTBN2	SREBF1	SREBF2	SREBF2(var2)	SRF	SRL	SRXN1	SRY	SSBP2	SSBP4	SSH1	SSH2	SSH3	SSR3	SSSCA1	ST13	STAT1	STAT3	STUB1	STX10	STX17	STX18	STX5	STX6	SUDS3	SUN2	SWAP70	SYNE1	SYT11	TAB1	TALDO1	TAOK1	TBC1D10A	TBP	TBR1	TBX1	TBX15	TBX20	TBX21	TBX4	TBX5	TCAP	TCF3	TDGF1	TEAD1	TEAD2	TEAD3	TEAD4	TECR	TEF	TERT	TFAP2A	TFAP2A(var2)	TFAP2A(var3)	TFAP2B	TFAP2B(var2)	TFAP2B(var3)	TFAP2C	TFAP2C(var2)	TFAP2C(var3)	TFAP4	TFCP2	TFDP1	TFE3	TFEB	TFEC	TGIF1	TGIF2	THAP1	TIA1	TIAL1	TIMM22	TIPARP	TIPARP-AS1	TLK1	TLR1	TLR6	TLX1	TMEM102	TMEM189-UBE2V1	TMEM80	TNFSF10	TNFSF13	TNNC1	TNNC2	TNNI1	TNNI2	TNNI3	TNNT1	TNNT2	TNNT3	TNRC6B	TOB2P1	TOMM20	TOMM22	TOMM40	TOMM5	TOMM6	TOMM7	TOMM70	TP53	TP63	TP73	TPI1	TPM1	TPM2	TPM3	TPM4	TPSG1	TRAF6	TRAP1	TRIM26	TRIM27	TRIM31	TRIM39	TRMT1	TRPM7	TRRAP	TSG101	TSPO	TTN	TUBB	TXN	UBA52	UBD	UBE2A	UBE2B	UBE2D3	UBE2D4	UBE2E1	UBE2E2	UBE2E3	UBE2G1	UBE2J1	UBE2K	UBE2L3	UBE2L6	UBE2N	UBE2R2	UBE2U	UBE2V1	UBE2V2	UBE2Z	UBLCP1	UBQLN4	UEVLD	ULK3	UPF1	UPF2	UPF3A	UPF3B	UROD	USE1	USF1	USF2	USP14	USP17L2	USP8	UTP11	VAMP7	VARS2	VAV3	VDR	VENTX	VIP	VIPAS39	VIPR1	VIPR2	VPS33B	VPS72	WBP1LP10	XBP1	XPNPEP3	XPO1	XRCC1	YEATS4	YIF1A	YKT6	YY1	YY1AP1	YY2	ZBTB18	ZBTB33	ZBTB4	ZBTB7A	ZBTB7B	ZBTB7C	ZEB1	ZFPL1	ZIC1	ZIC3	ZIC4	ZKSCAN3	ZKSCAN4	ZNF143	ZNF165	ZNF180	ZNF184	ZNF217	ZNF24	ZNF263	ZNF282	ZNF322	ZNF740	ZNRD1	ZNRD1-AS1	ZSCAN26	ZSCAN31	ZSCAN4	ZSWIM4
fetal_renal_cortex	A4GALT	ABCF1	ABHD15	ABHD8	ABT1	ACADVL	ACAP1	ACER2	ACSS1	ACTB	ACTBP8	ACTC1	ACTL6A	ACTN2	ACTN3	ACTR1A	ADAM15	ADAM29	ADCY9	ADCYAP1	ADCYAP1R1	ADK	ADM	ADNP	ADRM1	ADSL	AK1	AK2	AK4	AK8	AK9	AKR1A1	ALDH1A3	ALDH3A1	ALDOA	ALDOB	ALDOC	ALOX12	ALS2CL	ALX3	AMPD3	ANG	ANGPTL4	ANKLE1	ANKRD13B	ANKRD16	ANKRD2	ANKRD33B-AS1	ANKRD54	ANKRD55	ANKRD63	ANO8	ANO9	ANXA4	AP2A2	AP5B1	AP5S1	AP5Z1	APBB1	APEX1	APOA1-AS	APOBEC3B	APOBEC3F	APOBEC3G	APOPT1	APRT	APTX	AR	ARAP3	ARC	ARFGAP3	ARHGAP32	ARHGDIG	ARHGEF2	ARID4B	ARNT	ARNT::HIF1A	ARRDC3	ASB13	ASCL1	ASF1B	ASH1L	ASH1L-AS1	ASH1L-IT1	ASXL2	ATAD3B	ATAT1	ATF4	ATF7	ATF7IP	ATHL1	ATM	ATN1	ATOX1	ATP10D	ATP1B2	ATP5F1B	ATP7B	B3GALNT1	B3GNT3	B4GALNT4	B4GALT5	B4GAT1	BABAM1	BACH2	BAG3	BAIAP2L2	BANF1	BARHL2	BARX1	BATF3	BATF::JUN	BBS1	BCL11A	BCL3	BEST4	BET1	BET1L	BGLAP	BHLHA15	BHLHE22	BHLHE23	BHLHE40	BHLHE41	BIK	BLM	BMI1	BRCC3	BRD8	BRI3	BRMS1	BRMS1L	BST2	BSX	BTAF1	BTBD19	BTRC	BZW1	C10orf76	C11orf68	C11orf80	C15orf39	C15orf52	C17orf77	C19orf53	C19orf57	C19orf60	C19orf67	C1orf198	C1orf61	C22orf23	C2orf42	C5orf56	C6orf1	C6orf136	CABP7	CACNA1A	CACNA1I	CALCA	CALCR	CASC11	CASC3	CASC8	CASP10	CASP7	CAT	CATSPER1	CATSPER3	CATSPER4	CBX2	CBX4	CBX6	CBX7	CBX8	CBY1	CC2D1A	CCDC12	CCDC124	CCDC130	CCDC157	CCDC170	CCDC62	CCDC85B	CCDC87	CCND1	CCNE1	CCNG2	CCRL2	CCS	CCT3	CD180	CD248	CD97	CDC25A	CDC34	CDCA7	CDHR5	CDKN2A-AS1	CDKN2C	CDNF	CDX1	CDX2	CEBPA	CEBPB	CEBPD	CEBPE	CEBPG	CENPA	CENPB	CERS1	CFL1	CFLAR	CFLAR-AS1	CHD4	CHEK2	CHST10	CIPC	CLDN7	CLEC4G	CLK1	CLK2	CLOCK	CLPTM1L	CNIH2	CNN2P1	CNPY2	COG3	COL26A1	COMMD3	COMMD4	COMP	COPE	COX5A	COX5BP7	COX6A1	COX6CP2	CPA5	CPLX3	CRACR2B	CREB1	CREB3	CREB3L1	CREB5	CREBBP	CRLF1	CRTC3-AS1	CSK	CSNK1E	CSPG4	CSPG5	CST6	CTBP1	CTCF	CTCFL	CTDNEP1	CTSF	CTSW	CUEDC2	CXCL8	CYB5R3	CYBRD1	CYLD	DAP3P1	DCAF15	DCAF17	DCUN1D5	DDA1	DDR1	DDR1-AS1	DDX17	DDX20	DDX39A	DDX39BP1	DDX39BP2	DDX49	DEAF1	DENND4C	DHX16	DLG4	DMAP1	DMC1	DMRT3	DNAJB1	DNAJB7	DNAJC1	DNAJC27	DNAJC27-AS1	DNAL4	DNASE1	DNM1P35	DNMT3A	DNMT3B	DPCD	DPCR1	DPP3	DR1	DRAM1	DRAP1	DRD4	DSTNP4	DUSP4	DUX4	DUX4L17	DUXA	DVL2	E2F1	E2F4	E2F6	E2F7	E2F8	EBF1	EEF1DP1	EFEMP2	EFNA1	EFNA3	EFR3B	EGR1	EGR2	EGR3	EGR4	EHBP1L1	EHF	EIF1AD	EIF2B3	EIF3A	EIF3L	EIF4A1	ELF1	ELF3	ELF4	ELF5	ELK1	ELK3	ELK4	ELL	ELOVL3	ELP5	ELP6	EMX1	EMX2	EN1	EN2	ENO1	ENO2	ENO3	ENO4	ENPP7	ENTPD4	EOMES	EP300	EP400	EPC1	EPC2	EPS8L2	ERCC2	ERF	ERG	ESR1	ESR2	ESRRA	ESRRB	ESX1	ETF1	ETHE1	ETS1	ETV1	ETV2	ETV3	ETV4	ETV5	ETV6	EWSR1-FLI1	EXOSC5	FAM114A1	FAM126B	FAM136A	FAM183CP	FAM189B	FAM208B	FAM213A	FAM219B	FAM227A	FAM45A	FAM65C	FAM89B	FBN2	FBXL15	FBXO18	FBXW12	FBXW4	FCF1P2	FCHO1	FEN1	FES	FEV	FGF11	FIBP	FIGLA	FKBP8	FLI1	FLOT1	FOS	FOS::JUN	FOS::JUN(var2)	FOS::JUNB	FOS::JUND	FOSB	FOSB::JUN	FOSB::JUNB	FOSB::JUNB(var2)	FOSL1	FOSL1::JUN	FOSL1::JUN(var2)	FOSL1::JUNB	FOSL1::JUND	FOSL1::JUND(var2)	FOSL2	FOSL2::JUN	FOSL2::JUN(var2)	FOSL2::JUNB	FOSL2::JUNB(var2)	FOSL2::JUND	FOSL2::JUND(var2)	FOXA1	FOXB1	FOXC1	FOXC2	FOXD1	FOXD2	FOXF2	FOXG1	FOXH1	FOXI1	FOXK1	FOXK2	FOXL1	FOXO1	FOXO3	FOXO4	FOXO6	FOXP1	FOXP2	FOXP3	FOXQ1	FUNDC2P4	FURIN	FXR2	GAB1	GABARAP	GABBR1	GABPA	GABPB1	GABPB1-AS1	GADD45GIP1	GAL3ST3	GALR3	GAPDHP37	GAPDHS	GAREML	GAST	GATA1::TAL1	GATA2	GATA3	GATA5	GATA6	GATSL3	GBA	GBAP1	GBF1	GBX1	GBX2	GCG	GCGR	GCM1	GCM2	GDF15	GDI2	GEMIN5	GFM1	GFM2	GHRH	GHSR	GIP	GIPC1	GIPR	GIT1	GLI2	GLIS2	GLIS3	GLMP	GLP1R	GMCL1	GMEB2	GNAI2P1	GNAI3	GNL1	GOLGA2	GOLGA2P4	GON4L	GORASP2	GOSR1	GOSR2	GP2	GPALPP1	GPBP1	GPI	GPS2	GRHL1	GRHL2	GRK5	GRK5-IT1	GSC	GSC2	GSN-AS1	GSPT1	GSPT2	GSTZ1	GSX1	GTF2H1	GTF2H4	GTPBP1	GTPBP3	GUCY2C	H1F0	H2AFJ	H2AFV	H2AFX	H2AFY	H2AFY2	H2AFZ	H2BFM	H2BFWT	HAUS6	HAUS8	HCAR1	HCAR2	HCAR3	HCG11	HCG14	HCG15	HCG16	HCG18	HCG19P	HCG20	HCG21	HCG22	HCG4B	HCG4P11	HCG4P5	HCG4P7	HCG9	HCG9P5	HCN3	HDAC1	HDAC10	HDAC11	HDAC2	HDAC3	HDAC4	HDAC5	HDAC6	HDAC8	HDAC9	HDDC3	HDHD3	HECTD3	HES5	HES7	HESX1	HEY1	HEY2	HIC2	HIF1A	HINFP	HIST1H1B	HIST1H1C	HIST1H1D	HIST1H1E	HIST1H1PS1	HIST1H1T	HIST1H2AA	HIST1H2AC	HIST1H2AD	HIST1H2AG	HIST1H2AH	HIST1H2AI	HIST1H2AJ	HIST1H2APS3	HIST1H2APS4	HIST1H2BA	HIST1H2BC	HIST1H2BD	HIST1H2BJ	HIST1H2BK	HIST1H2BL	HIST1H2BN	HIST1H2BPS2	HIST1H3D	HIST1H3J	HIST1H4C	HIST1H4H	HIST1H4J	HIST1H4PS1	HIST2H2AB	HIST2H2AC	HIST2H2BE	HIST2H2BF	HIST3H2A	HIST3H2BB	HIST3H3	HIST4H4	HLA-A	HLA-DQB2	HLA-E	HLA-F	HLA-F-AS1	HLA-G	HLA-H	HLA-K	HLA-L	HLA-N	HLA-U	HLF	HMGB1P48	HMGN1P14	HMGN1P17	HMGN2P18	HMGN4	HNF1A	HNF1B	HNF4A	HNF4G	HOMER3	HORMAD2	HORMAD2-AS1	HOXA10	HOXA13	HOXA2	HOXC10	HOXC11	HOXC12	HOXC13	HOXD11	HOXD12	HPRT1	HPS5	HPS6	HRAS	HSD17B11	HSF1	HSF2	HSF4	HSPA9	ICMT	ID4	IER2	IER3	IFITM1	IFITM2	IFITM3	IFITM4P	IFITM5	IL12RB1	IL15RA	IL27RA	IL2RA	IL6	IL6ST	IMP3	IMPA1	IMPA2	IMPDH1P10	ING2	ING3	INHBB	INO80	INSC	INSM1	IRF1	IRF2	IRF2BPL	IRF3	IRF4	IRF5	IRF7	IRF8	IRF9	ISL2	ISX	ISYNA1	JAK3	JAZF1	JAZF1-AS1	JDP2	JDP2(var2)	JOSD1	JUN	JUN(var2)	JUN::JUNB	JUN::JUNB(var2)	JUNB	JUNB(var2)	JUND	JUND(var2)	KAT2B	KAT5	KCMF1	KCNB1	KCND1	KCND2	KCND3	KCNG1	KCNIP2	KCNIP2-AS1	KCNK7	KIAA0408	KIAA1683	KIF3C	KIF9	KIF9-AS1	KLC2	KLC3	KLF13	KLF14	KLF16	KLF4	KLF5	KLF9	KLHL18	KLHL26	KLHL5	KPNB1	KRT15	KRT18P1	KRT19	KRT8P26	KRTCAP2	KXD1	LBX1	LBX2	LDB1	LDB2	LDHAL6A	LDHAL6B	LDHB	LDHC	LEPROTL1	LGMN	LHX2	LHX6	LHX9	LIF	LIG3	LINC00533	LINC00578	LINC00589	LINC00881	LINC01001	LINC01065	LINC01183	LINC01258	LINC01259	LINC01270	LINC01273	LINC01511	LINC01513	LINC01556	LMAN1L	LMNA	LMNTD2	LMO2	LMO4	LMX1A	LMX1B	LPAR2	LPCAT1	LRCH2	LRFN4	LRP12	LRRC2	LRRC26	LRRC56	LSM4	LTBP3	LTF	LYL1	MAF	MAF::NFE2	MAFF	MAFK	MAGOH	MAN1A1	MAN2A2	MAN2B2	MAN2C1	MAP1LC3BP1	MAP1S	MAP3K11	MAP4	MARCH5	MAST2	MAST3	MAST4	MAX	MAX::MYC	MBP	MCCD1P1	MCCD1P2	MCHR1	MCMBP	MCUR1	MDC1	MDC1-AS1	ME1	ME2	MEAF6	MEF2A	MEF2B	MEF2C	MEF2D	MEIS1	MEIS2	MEIS3	MEOX1	MEOX2	METAP1D	METTL8	MEX3A	MGA	MGAT1	MGAT3	MGAT3-AS1	MGEA5	MICALL1	MICC	MICD	MICF	MIER3	MIR1281	MIR1285-2	MIR1301	MIR210HG	MIR345	MIR555	MIR574	MIR631	MIR638	MIR639	MIR645	MIR658	MIR659	MIR877	MIR9-1	MITF	MIXL1	MKL1	MLX	MLXIPL	MMACHC	MNT	MORF4L1	MORF4L2	MPDU1	MPI	MPND	MRE11	MRGBP	MRI1	MRPL1	MRPL10	MRPL11	MRPL12	MRPL13	MRPL14	MRPL15	MRPL16	MRPL17	MRPL18	MRPL19	MRPL20	MRPL21	MRPL22	MRPL23	MRPL27	MRPL28	MRPL3	MRPL32	MRPL33	MRPL34	MRPL35	MRPL35P2	MRPL36	MRPL37	MRPL38	MRPL39	MRPL4	MRPL40	MRPL41	MRPL42	MRPL43	MRPL44	MRPL46	MRPL47	MRPL48	MRPL49	MRPL50	MRPL51	MRPL52	MRPL53	MRPL57	MRPL58	MRPL9	MRPS18A	MRPS18AP1	MRPS18B	MRPS18CP4	MRPS30	MRPS6	MRRF	MSC	MSH4	MSH5	MSI1	MSTO1	MSX1	MSX2	MTAP	MTF1	MTMR3	MTO1	MTX1	MTX1P1	MUC1	MUC21	MUS81	MVB12A	MXD1	MXI1	MYB	MYBL1	MYBL2	MYBPC3	MYC	MYCN	MYDGF	MYEOV	MYF6	MYH13	MYH6	MYH7	MYH8	MYL1	MYL2	MYL3	MYL4	MYO18A	MYO9B	MYSM1	MZF1	MZF1(var2)	NACC1	NAPA	NAPB	NASP	NBEAL2	NCOR1	NCOR2	NDUFB1P1	NDUFB3	NDUFB7	NEFH	NEIL1	NEIL2	NEURL4	NEUROD1	NEUROD2	NEUROG2	NFATC2	NFATC3	NFE2	NFE2L2	NFIA	NFIC	NFIC::TLX1	NFIL3	NFIX	NFKB1	NFKB2	NFKBIE	NFYA	NFYB	NFYC	NHLH1	NIF3L1	NKAPL	NKD2	NKX2-3	NKX2-6	NKX2-8	NKX3-1	NKX3-2	NKX6-1	NKX6-2	NLRP6	NME6	NOL7	NOLC1	NOP56P1	NOTO	NPAS4	NPM3	NPS	NPTXR	NR1A4	NR1A4::RXRA	NR2C2	NR2F1	NR2F2	NR2F6	NR3C1	NR3C2	NR4A1	NR4A2	NR4A2::RXRA	NRADDP	NRBF2	NREP	NRF1	NRL	NRM	NRP1	NSF	NTN4	NUFIP1	NUFIP2	NUP214	OCEL1	ODF3	ODF3L1	OGG1	OLIG1	OLIG2	OLIG3	OR4F2P	ORC2	OSM	OTX1	OTX2	OVOL1	OVOL1-AS1	P4HA2	PABPC1	PACS1	PACSIN2	PAIP1P1	PALM3	PAOX	PARD6B	PARP1	PAX1	PAX4	PAX5	PAX7	PAX9	PBX1	PBX2	PBX3	PBX4	PC	PCAT2	PCBP1	PCBP1-AS1	PCNA	PCNXL3	PCYOX1	PDGFB	PDHA1	PDHA2	PDHB	PDLIM4	PDX1	PELI3	PFKL	PFKM	PFKP	PGAM1P5	PGAM2	PGBD1	PGK1	PGK2	PHC2	PHF12	PHF23	PHGR1	PHOX2A	PHRF1	PICK1	PIDD1	PIK3R1	PIK3R2	PIP4K2A	PITX3	PKDCC	PKIB	PKLR	PKM	PKN1	PKNOX1	PKNOX2	PKP3	PLA2G1B	PLA2G6	PLAG1	PLAUR	PLBD1	PLBD1-AS1	PLCB2-AS1	PLEKHF1	PLVAP	PLXND1	PMF1	PNKP	PNMA8B	PNPLA2	PODNL1	POLB	POLD1	POLDIP3	POLE	POLL	POLR2A	POLR2F	POM121L2	POMC	POU1F1	POU2F1	POU2F2	POU3F1	POU3F2	POU3F4	POU5F1	POU5F1B	POU5F1P4	POU6F2	PPARA::RXRA	PPARG	PPARG::RXRA	PPARGC1A	PPCDC	PPIL1P1	PPIL3	PPM1N	PPP1R10	PPP1R11	PPP1R18	PPRC1	PRC1	PRC1-AS1	PRCC	PRDM1	PRDM4	PRDX1	PRDX3	PRDX5	PRKACA	PRKDC	PRM1	PRM2	PRM3	PROX1	PRR3	PRRG4	PRRX1	PRSS29P	PRSS42	PRSS44	PRSS45	PRSS50	PSAP	PSD	PSMA1	PSMA3	PSMA7	PSMA8	PSMB10	PSMB11	PSMB4	PSMB6	PSMB7	PSMB8	PSMB8-AS1	PSMB9	PSMC1	PSMC1P4	PSMD1	PSMD10	PSMD11	PSMD12	PSMD13	PSMD5	PSMD6	PSMD7	PSMD9	PTDSS2	PTGER1	PTGES3P2	PTGIS	PTH	PTH1R	PTHLH	PTMAP1	PTPN1	PTPN23	PTPN9	PVT1	RAB10	RAB11B	RAB1A	RAB1B	RAB25	RAB33B	RAB3A	RAD50	RANBP9	RANP1	RARA	RARA(var2)	RARA::RXRA	RARA::RXRG	RASSF7	RAX	RAX2	RBBP4	RBBP7	RBBP8	RBM14	RBM14-RBM4	RBM4	RBM4B	RBPJ	RBPMS	RBX1	RCCD1	RCE1	REL	RELA	RELB	RERE	REST	RFX1	RFX2	RFX3	RFX4	RFX5	RGS10	RHOA	RHOXF1	RIC8A	RIN1	RING1	RIT1	RLN3	RN7SKP134	RN7SKP17	RN7SKP186	RN7SL309P	RN7SL354P	RN7SL445P	RN7SL672P	RN7SL704P	RN7SL745P	RN7SL749P	RN7SL838P	RN7SL870P	RNA5-8SP5	RNA5SP152	RNA5SP158	RNA5SP184	RNA5SP47	RNASE1	RNASEH2A	RNASEH2B	RNASEH2C	RNF114	RNF2	RNF39	RNF4	RNH1	RNPS1	RNU4-34P	RNU4-39P	RNU4-63P	RNU5E-6P	RNU6-1005P	RNU6-106P	RNU6-1165P	RNU6-1297P	RNU6-196P	RNU6-237P	RNU6-264P	RNU6-299P	RNU6-379P	RNU6-447P	RNU6-491P	RNU6-502P	RNU6-539P	RNU6-543P	RNU6-645P	RNU6-711P	RNU6-762P	RNU6-919P	RNU6-942P	RNU6-991P	RNU7-128P	RNU7-26P	RNU7-45P	RNY4P6	RORA	RORA(var2)	RORB	RORC	RPL13P	RPL13P4	RPL17P22	RPL18A	RPL3	RPL30P11	RPL36AP45	RPL5P34	RPL7P4	RPL7P52	RPLP2	RPP21	RPP25	RPS19BP1	RPS27P25	RPS6	RPS6KA1	RPS6KA3	RRAGA	RREB1	RRP36	RSL24D1P1	RTP3	RUNX1	RUNX2	RUNX3	RUSC1-AS1	RUVBL1	RUVBL2	RXRB	RXRG	SAMD1	SAMM50	SAP130	SAP18	SAP30	SAP30L	SARAF	SART1	SAT2	SBF2-AS1	SCAMP2	SCAMP3	SCAMP5	SCAP	SCARNA8	SCFD1	SCGB1C1	SCRT1	SCRT2	SCT	SCTR	SCYL1	SDHAP3	SEC22A	SEC22C	SEC23A	SEC23IP	SEM1	SEMA3C	SEMA3E	SEMA4A	SENP3	SEPT7-AS1	SESN2	SETD2	SF3A1	SF3B2	SFTA2	SFXN4	SGSM3	SHBG	SHOX	SIGIRR	SIK3-IT1	SIN3A	SIN3B	SIPA1	SIRT3	SIX1	SIX2	SLC12A7	SLC17A2	SLC22A4	SLC22A5	SLC25A17	SLC25A22	SLC25A37	SLC25A44	SLC27A1	SLC27A2	SLC27A6	SLC29A2	SLC2A4	SLC35G6	SLC45A1	SLC9A8	SMAD2::SMAD3::SMAD4	SMAD3	SMARCA5	SMARCC1	SMARCE1P6	SMG1	SMG5	SMG6	SMG7	SMG8	SMG9	SNAI1	SNAI2	SNORA48	SNORA52	SNORA65	SNORD10	SNORD83A	SNORD83B	SNRNP27	SNRPB	SNRPD1	SNRPFP1	SNRPG	SNUPN	SNX20	SNX32	SOD1	SOX10	SOX15	SOX21	SOX4	SOX9	SP1	SP2	SP3	SP4	SP8	SPATA2	SPDEF	SPI1	SPIB	SPIC	SPRY4	SPTAN1	SPTBN2	SREBF1	SREBF2	SREBF2(var2)	SRF	SRL	SRXN1	SRY	SSBP2	SSBP4	SSH1	SSH2	SSH3	SSR3	SSSCA1	ST13	STARD13-IT1	STAT1	STAT1::STAT2	STAT3	STC1	STUB1	STX10	STX17	STX18	STX5	STX6	SUCLA2P1	SUDS3	SUN2	SWAP70	SYNE1	SYNGR1	SYT11	T	TAB1	TAL1::TCF3	TALDO1	TAOK1	TATDN1P1	TBC1D10A	TBC1D16	TBP	TBR1	TBX1	TBX15	TBX19	TBX2	TBX20	TBX21	TBX4	TBX5	TCAP	TCF3	TCTEX1D4	TDGF1	TEAD1	TEAD2	TEAD3	TEAD4	TEC	TECPR1	TECR	TEF	TERT	TET1	TFAP2A	TFAP2A(var2)	TFAP2A(var3)	TFAP2B	TFAP2B(var2)	TFAP2B(var3)	TFAP2C	TFAP2C(var2)	TFAP2C(var3)	TFAP4	TFCP2	TFDP1	TFE3	TFEB	TFEC	TGIF1	TGIF2	THAP1	TIA1	TIAL1	TIMM22	TIPARP	TIPARP-AS1	TLK1	TLR1	TLR10	TLR6	TLX1	TMCO5A	TMEM102	TMEM14D	TMEM184B	TMEM189	TMEM189-UBE2V1	TMEM210	TMEM241	TMEM59L	TMEM63C	TMEM80	TMIE	TMPOP1	TNFSF10	TNFSF12	TNFSF12-TNFSF13	TNFSF13	TNK1	TNNC1	TNNC2	TNNI1	TNNI2	TNNI3	TNNT1	TNNT2	TNNT3	TNP2	TNRC6B	TOB2P1	TOMM20	TOMM22	TOMM40	TOMM5	TOMM6	TOMM7	TOMM70	TP53	TP53I13	TP63	TP73	TPI1	TPM1	TPM2	TPM3	TPM3P7	TPM4	TPSG1	TRAF6	TRAP1	TRERNA1	TRI-TAT2-3	TRIM15	TRIM26	TRIM26BP	TRIM27	TRIM31	TRIM31-AS1	TRIM38	TRIM39	TRMT1	TRPM7	TRRAP	TSG101	TSGA10IP	TSPAN14	TSPO	TTLL1	TTN	TUBB	TUBBP1	TWF1P1	TWIST1	TXN	UBA52	UBD	UBE2A	UBE2B	UBE2D3	UBE2D4	UBE2E1	UBE2E2	UBE2E3	UBE2G1	UBE2J1	UBE2K	UBE2L3	UBE2L5P	UBE2L6	UBE2N	UBE2R2	UBE2U	UBE2V1	UBE2V2	UBE2Z	UBLCP1	UBQLN1P1	UBQLN4	UBXN8	UEVLD	ULK3	UNC45A	UNCX	UPF1	UPF2	UPF3A	UPF3B	UQCRHP2	UROD	USE1	USF1	USF2	USHBP1	USP14	USP17L2	USP8	UTP11	VAMP7	VARS2	VAV3	VAX1	VAX2	VDR	VENTX	VHLL	VIP	VIPAS39	VIPR1	VIPR2	VPS25P1	VPS26BP1	VPS29	VPS33B	VPS72	VSX1	VSX2	WBP1LP10	WBP2NL	XBP1	XIRP1	XPNPEP3	XPO1	XRCC1	YBX2	YEATS4	YIF1A	YKT6	YY1	YY1AP1	YY2	ZBBX	ZBTB18	ZBTB33	ZBTB4	ZBTB7A	ZBTB7B	ZBTB7C	ZDHHC24	ZEB1	ZFPL1	ZIC1	ZIC3	ZIC4	ZKSCAN3	ZKSCAN4	ZKSCAN8	ZNF112	ZNF14	ZNF143	ZNF165	ZNF180	ZNF184	ZNF217	ZNF24	ZNF263	ZNF282	ZNF283	ZNF311	ZNF322	ZNF354C	ZNF365	ZNF506	ZNF575	ZNF589	ZNF704	ZNF740	ZNF860	ZNRD1	ZNRD1-AS1	ZSCAN16	ZSCAN26	ZSCAN31	ZSCAN4	ZSWIM4	ZSWIM5
fetal_renal_pelvis	A4GALT	ABCF1	ABHD15	ABHD8	ABT1	ACADVL	ACAP1	ACER2	ACSS1	ACTB	ACTBP8	ACTC1	ACTL6A	ACTN2	ACTN3	ACTR1A	ADAM15	ADAM29	ADCY9	ADCYAP1	ADCYAP1R1	ADK	ADM	ADNP	ADRM1	ADSL	AK1	AK2	AK4	AK8	AK9	AKR1A1	ALDH1A3	ALDH3A1	ALDOA	ALDOB	ALDOC	ALOX12	ALS2CL	ALX3	AMPD3	ANG	ANGPTL4	ANKLE1	ANKRD13B	ANKRD16	ANKRD2	ANKRD33B-AS1	ANKRD54	ANKRD55	ANKRD63	ANO8	ANO9	AP2A2	AP5B1	AP5S1	AP5Z1	APBB1	APEX1	APOA1-AS	APOBEC3B	APOBEC3C	APOBEC3D	APOBEC3H	APOPT1	APRT	APTX	AR	ARAP3	ARC	ARFGAP3	ARHGAP32	ARHGDIG	ARHGEF2	ARID4B	ARNT	ARNT::HIF1A	ARRDC3	ASB13	ASCL1	ASF1B	ASH1L	ASH1L-AS1	ASH1L-IT1	ASPRV1	ASXL2	ATAD3B	ATAT1	ATF4	ATF7	ATF7IP	ATHL1	ATM	ATN1	ATOX1	ATP10D	ATP1B2	ATP5F1B	ATP7B	B3GALNT1	B3GNT3	B4GALNT4	B4GALT5	B4GAT1	BABAM1	BACH2	BAG3	BAIAP2L2	BANF1	BARHL2	BARX1	BATF3	BATF::JUN	BBS1	BCL11A	BCL3	BEST4	BET1	BET1L	BGLAP	BHLHE22	BHLHE23	BHLHE40	BHLHE41	BIK	BLM	BMI1	BRCC3	BRD8	BRD9P1	BRI3	BRMS1	BRMS1L	BST2	BSX	BTAF1	BTBD19	BTRC	BZW1	C10orf76	C11orf68	C11orf80	C15orf39	C15orf52	C17orf77	C19orf53	C19orf57	C19orf60	C19orf67	C1orf198	C1orf61	C22orf23	C2orf42	C5orf56	C6orf1	C6orf136	CABP7	CACNA1A	CACNA1I	CALCA	CALCR	CASC11	CASC3	CASC8	CASP10	CASP7	CAT	CATSPER1	CATSPER3	CATSPER4	CBX2	CBX4	CBX6	CBX7	CBX8	CBY1	CC2D1A	CCDC12	CCDC124	CCDC130	CCDC157	CCDC170	CCDC85B	CCDC87	CCNB1IP1P1	CCND1	CCNE1	CCNG2	CCRL2	CCS	CCT3	CD180	CD248	CD68	CD97	CDC25A	CDC34	CDCA7	CDHR5	CDKN2A-AS1	CDKN2C	CDNF	CDX1	CDX2	CEBPA	CEBPB	CEBPD	CEBPE	CEBPG	CENPA	CENPB	CFL1	CFLAR	CFLAR-AS1	CHD4	CHEK2	CHST10	CIPC	CLDN7	CLEC2B	CLEC4G	CLK1	CLK2	CLOCK	CLPTM1L	CNIH2	CNPY2	COG3	COL26A1	COMMD3	COMMD4	COMP	COPE	COX5A	COX5BP7	COX6A1	CPA5	CPLX3	CRACR2B	CREB1	CREB3	CREB3L1	CREB5	CREBBP	CRLF1	CRTC3-AS1	CSK	CSNK1E	CSPG4	CSPG5	CST6	CTBP1	CTCF	CTCFL	CTDNEP1	CTSF	CTSW	CUEDC2	CXCL8	CYB5R3	CYBRD1	CYLD	DAP3P1	DCAF15	DCAF17	DCUN1D5	DDA1	DDR1	DDR1-AS1	DDX17	DDX20	DDX39A	DDX39BP1	DDX49	DEAF1	DHX16	DLG4	DMAP1	DMC1	DMRT3	DNAJB1	DNAJC1	DNAJC27	DNAJC27-AS1	DNAL4	DNASE1	DNM1P35	DNMT3A	DNMT3B	DPCD	DPCR1	DPP3	DR1	DRAM1	DRAP1	DRD4	DUSP4	DUX4	DUX4L17	DUXA	DVL2	E2F1	E2F4	E2F6	E2F7	E2F8	EBF1	EEF1DP1	EFEMP2	EFNA1	EFNA3	EFR3B	EGR1	EGR2	EGR3	EGR4	EHBP1L1	EHF	EIF1AD	EIF2B3	EIF3A	EIF3L	EIF4A1	ELF1	ELF3	ELF4	ELF5	ELK1	ELK3	ELK4	ELL	ELOVL3	ELP5	ELP6	EMX1	EMX2	EN1	EN2	ENO1	ENO2	ENO3	ENO4	ENPP7	ENTPD4	EOMES	EP300	EP400	EPC1	EPC2	EPS8L2	ERCC2	ERF	ERG	ESR1	ESR2	ESRRA	ESRRB	ESX1	ETF1	ETHE1	ETS1	ETV1	ETV2	ETV3	ETV4	ETV5	ETV6	EWSR1-FLI1	EXOSC5	FAM114A1	FAM126B	FAM136A	FAM183CP	FAM189B	FAM208B	FAM213A	FAM219B	FAM227A	FAM45A	FAM65C	FAM89B	FBN2	FBXL15	FBXO18	FBXW12	FBXW4	FCF1P2	FCHO1	FEN1	FES	FEV	FGF11	FIBP	FIGLA	FKBP8	FLI1	FLOT1	FOS	FOS::JUN	FOS::JUN(var2)	FOS::JUNB	FOS::JUND	FOSB	FOSB::JUN	FOSB::JUNB	FOSB::JUNB(var2)	FOSL1	FOSL1::JUN	FOSL1::JUN(var2)	FOSL1::JUNB	FOSL1::JUND	FOSL1::JUND(var2)	FOSL2	FOSL2::JUN	FOSL2::JUN(var2)	FOSL2::JUNB	FOSL2::JUNB(var2)	FOSL2::JUND	FOSL2::JUND(var2)	FOXA1	FOXB1	FOXC1	FOXC2	FOXD1	FOXD2	FOXF2	FOXG1	FOXH1	FOXI1	FOXK1	FOXK2	FOXL1	FOXO1	FOXO3	FOXO4	FOXO6	FOXP1	FOXP2	FOXP3	FOXQ1	FUNDC2P4	FURIN	FXR2	GAB1	GABARAP	GABBR1	GABPA	GABPB1	GABPB1-AS1	GADD45GIP1	GAL3ST3	GALR3	GAPDHP37	GAPDHS	GAREML	GAST	GATA1::TAL1	GATA2	GATA3	GATA5	GATA6	GATSL3	GBA	GBAP1	GBF1	GBX1	GBX2	GCG	GCGR	GCM1	GCM2	GDF15	GDI2	GEMIN5	GFM1	GFM2	GHRH	GHSR	GIP	GIPC1	GIPR	GIT1	GLI2	GLIS2	GLIS3	GLMP	GLP1R	GMCL1	GMEB2	GNAI2P1	GNAI3	GNL1	GOLGA2	GOLGA2P4	GON4L	GORASP2	GOSR1	GOSR2	GP2	GPALPP1	GPBP1	GPI	GPS2	GRHL1	GRHL2	GRK5	GRK5-IT1	GSC	GSC2	GSN-AS1	GSPT1	GSPT2	GSTZ1	GSX1	GTF2H1	GTF2H4	GTPBP1	GTPBP3	GUCY2C	H1F0	H2AFJ	H2AFV	H2AFX	H2AFY	H2AFY2	H2AFZ	H2BFM	H2BFWT	HAUS6	HAUS8	HCAR1	HCG11	HCG14	HCG15	HCG16	HCG18	HCG19P	HCG20	HCG21	HCG22	HCG4B	HCG4P11	HCG4P5	HCG4P7	HCG9	HCG9P5	HCN3	HDAC1	HDAC10	HDAC11	HDAC2	HDAC3	HDAC4	HDAC5	HDAC6	HDAC8	HDAC9	HDDC3	HDHD3	HECTD3	HES5	HES7	HESX1	HEY1	HEY2	HIC2	HIF1A	HINFP	HIST1H1B	HIST1H1C	HIST1H1D	HIST1H1E	HIST1H1PS1	HIST1H1T	HIST1H2AA	HIST1H2AC	HIST1H2AD	HIST1H2AG	HIST1H2AH	HIST1H2AI	HIST1H2AJ	HIST1H2APS3	HIST1H2APS4	HIST1H2BA	HIST1H2BC	HIST1H2BD	HIST1H2BJ	HIST1H2BK	HIST1H2BL	HIST1H2BN	HIST1H2BPS2	HIST1H3D	HIST1H3J	HIST1H4C	HIST1H4H	HIST1H4J	HIST1H4PS1	HIST2H2AB	HIST2H2AC	HIST2H2BE	HIST2H2BF	HIST3H2A	HIST3H2BB	HIST3H3	HIST4H4	HLA-A	HLA-DQB2	HLA-E	HLA-F	HLA-F-AS1	HLA-G	HLA-H	HLA-K	HLA-L	HLA-N	HLA-U	HLF	HMGB1P48	HMGN1P14	HMGN1P17	HMGN2P18	HMGN4	HNF1A	HNF1B	HNF4A	HNF4G	HOMER3	HORMAD2	HOXA10	HOXA13	HOXA2	HOXC10	HOXC11	HOXC12	HOXC13	HOXD11	HOXD12	HPRT1	HPS5	HPS6	HRAS	HSD17B11	HSF1	HSF2	HSF4	HSPA9	ICMT	ID4	IER2	IER3	IFITM1	IFITM2	IFITM3	IFITM4P	IFITM5	IL12RB1	IL15RA	IL27RA	IL2RA	IL6	IL6ST	IMP3	IMPA1	IMPA2	IMPDH1P10	ING2	ING3	INHBB	INO80	INSC	INSM1	IRF1	IRF2	IRF2BPL	IRF3	IRF4	IRF5	IRF7	IRF8	IRF9	ISL2	ISX	ISYNA1	JAK3	JAZF1	JAZF1-AS1	JDP2	JDP2(var2)	JOSD1	JUN	JUN(var2)	JUN::JUNB	JUN::JUNB(var2)	JUNB	JUNB(var2)	JUND	JUND(var2)	KAT2B	KAT5	KCMF1	KCNB1	KCND1	KCND2	KCND3	KCNG1	KCNIP2	KCNIP2-AS1	KCNN4	KIAA0408	KIAA1683	KIF3C	KIF9	KIF9-AS1	KLC2	KLC3	KLF13	KLF14	KLF16	KLF4	KLF5	KLF9	KLHL18	KLHL26	KLHL5	KPNB1	KRT18P1	KRT19	KRT8P26	KRTCAP2	KXD1	LARP1P1	LBX1	LBX2	LDB1	LDB2	LDHAL6A	LDHAL6B	LDHB	LDHC	LEPROTL1	LGMN	LHX2	LHX6	LHX9	LIF	LIG3	LINC00533	LINC00589	LINC00881	LINC01001	LINC01065	LINC01183	LINC01258	LINC01259	LINC01270	LINC01273	LINC01511	LINC01513	LINC01556	LMAN1L	LMNA	LMNTD2	LMO2	LMO4	LMX1A	LMX1B	LPAR2	LPCAT1	LRCH2	LRFN4	LRP12	LRRC2	LRRC26	LRRC56	LSM4	LTBP3	LTF	LYL1	MAF	MAF::NFE2	MAFF	MAFK	MAGOH	MAN1A1	MAN2A2	MAN2B2	MAN2C1	MAP1LC3BP1	MAP1S	MAP3K11	MAP4	MARCH5	MARK2P9	MAST2	MAST3	MAST4	MAX	MAX::MYC	MBP	MCCD1P1	MCHR1	MCMBP	MCUR1	MDC1	MDC1-AS1	ME1	ME2	MEAF6	MEF2A	MEF2B	MEF2C	MEF2D	MEIS1	MEIS2	MEIS3	MEOX1	MEOX2	METAP1D	METTL8	MEX3A	MGA	MGAT1	MGAT3	MGAT3-AS1	MGEA5	MICALL1	MICC	MICD	MICF	MIEF1	MIER3	MIR1281	MIR1301	MIR210HG	MIR345	MIR555	MIR574	MIR631	MIR638	MIR639	MIR658	MIR659	MIR877	MIR9-1	MITF	MIXL1	MKL1	MLX	MLXIPL	MMACHC	MNT	MORF4L1	MORF4L2	MPDU1	MPI	MPND	MRE11	MRGBP	MRI1	MRPL1	MRPL10	MRPL11	MRPL12	MRPL13	MRPL14	MRPL15	MRPL16	MRPL17	MRPL18	MRPL19	MRPL20	MRPL21	MRPL22	MRPL23	MRPL27	MRPL28	MRPL3	MRPL32	MRPL33	MRPL34	MRPL35	MRPL35P2	MRPL36	MRPL37	MRPL38	MRPL39	MRPL4	MRPL40	MRPL41	MRPL42	MRPL43	MRPL44	MRPL46	MRPL47	MRPL48	MRPL49	MRPL50	MRPL51	MRPL52	MRPL53	MRPL57	MRPL58	MRPL9	MRPS18A	MRPS18AP1	MRPS18B	MRPS18CP4	MRPS30	MRPS6	MRRF	MSC	MSH4	MSH5	MSI1	MSTO1	MSX1	MSX2	MTAP	MTF1	MTMR3	MTO1	MTX1	MTX1P1	MUC1	MUC21	MUS81	MVB12A	MXD1	MXI1	MYB	MYBL1	MYBL2	MYBPC3	MYC	MYCN	MYDGF	MYEOV	MYF6	MYH13	MYH6	MYH7	MYH8	MYL1	MYL2	MYL3	MYL4	MYO18A	MYO9B	MYSM1	MZF1	MZF1(var2)	NACC1	NAPA	NAPB	NASP	NBEAL2	NCOR1	NCOR2	NDUFB1P1	NDUFB3	NDUFB7	NEFH	NEIL1	NEIL2	NEURL4	NEUROD1	NEUROD2	NEUROG2	NFATC2	NFATC3	NFE2	NFE2L2	NFIA	NFIC	NFIC::TLX1	NFIL3	NFIX	NFKB1	NFKB2	NFKBIE	NFYA	NFYB	NFYC	NHLH1	NIF3L1	NKAPL	NKD2	NKX2-3	NKX2-8	NKX3-1	NKX3-2	NKX6-1	NKX6-2	NLRP6	NME6	NOL7	NOLC1	NOP56P1	NOTO	NPAS4	NPM3	NPS	NPTXR	NR1A4	NR1A4::RXRA	NR2C2	NR2F1	NR2F2	NR2F6	NR3C1	NR3C2	NR4A1	NR4A2	NR4A2::RXRA	NRADDP	NRBF2	NREP	NRF1	NRL	NRM	NRP1	NSF	NTN4	NUFIP1	NUFIP2	NUP214	OCEL1	ODF3	ODF3L1	OGG1	OLIG1	OLIG2	OLIG3	OR2I1P	OR4F2P	ORC2	OSM	OSTCP5	OTX1	OTX2	OVOL1	OVOL1-AS1	P4HA2	PABPC1	PACS1	PACSIN2	PAIP1P1	PALM3	PAOX	PARD6B	PARP1	PAX1	PAX4	PAX5	PAX7	PAX9	PBX1	PBX2	PBX3	PBX4	PC	PCBP1	PCBP1-AS1	PCNA	PCNXL3	PCYOX1	PDGFB	PDHA1	PDHA2	PDHB	PDLIM4	PDX1	PELI3	PFKL	PFKM	PFKP	PGAM1P5	PGAM2	PGBD1	PGK1	PGK2	PGPEP1	PHC2	PHF12	PHF23	PHGR1	PHOX2A	PHRF1	PICK1	PIDD1	PIK3R1	PIK3R2	PIP4K2A	PITX3	PKDCC	PKIB	PKLR	PKM	PKN1	PKNOX1	PKNOX2	PKP3	PLA2G1B	PLA2G6	PLAG1	PLAUR	PLBD1	PLBD1-AS1	PLCB2-AS1	PLEKHF1	PLVAP	PLXND1	PMF1	PNKP	PNMA8B	PNPLA2	PODNL1	POLB	POLD1	POLDIP3	POLE	POLL	POLR2A	POLR2F	POM121L2	POMC	POU1F1	POU2F1	POU2F2	POU3F1	POU3F2	POU3F4	POU5F1	POU5F1B	POU5F1P4	POU6F2	PPARA::RXRA	PPARG	PPARG::RXRA	PPARGC1A	PPCDC	PPIL1P1	PPIL3	PPM1N	PPP1R10	PPP1R11	PPP1R18	PPRC1	PRC1	PRCC	PRDM1	PRDM4	PRDX1	PRDX3	PRDX5	PRKACA	PRKDC	PRM1	PRM2	PRM3	PROX1	PRR3	PRRG4	PRRX1	PRSS29P	PRSS42	PRSS44	PRSS45	PRSS50	PSAP	PSD	PSMA1	PSMA3	PSMA7	PSMA8	PSMB10	PSMB11	PSMB4	PSMB6	PSMB7	PSMB8	PSMB8-AS1	PSMB9	PSMC1	PSMC1P4	PSMD1	PSMD10	PSMD11	PSMD12	PSMD13	PSMD5	PSMD6	PSMD7	PSMD9	PTDSS2	PTGER1	PTGES3P2	PTGIS	PTH	PTH1R	PTHLH	PTMAP1	PTPN1	PTPN23	PTPN9	PVT1	RAB10	RAB11B	RAB1A	RAB1B	RAB25	RAB33B	RAB3A	RAD50	RANBP9	RANP1	RARA	RARA(var2)	RARA::RXRA	RARA::RXRG	RASSF7	RAX	RAX2	RBBP4	RBBP7	RBBP8	RBM14	RBM14-RBM4	RBM4	RBM4B	RBPJ	RBPMS	RBX1	RCCD1	RCE1	REL	RELA	RELB	RERE	REST	RFX1	RFX2	RFX3	RFX4	RFX5	RGS10	RHOA	RHOXF1	RIC8A	RIN1	RING1	RIT1	RLN3	RN7SKP134	RN7SKP17	RN7SKP186	RN7SL12P	RN7SL309P	RN7SL354P	RN7SL363P	RN7SL445P	RN7SL591P	RN7SL672P	RN7SL745P	RN7SL749P	RN7SL838P	RN7SL870P	RNA5SP152	RNA5SP158	RNA5SP184	RNA5SP47	RNASE1	RNASEH2A	RNASEH2B	RNASEH2C	RNF114	RNF2	RNF39	RNF4	RNH1	RNPS1	RNU1-106P	RNU1-7P	RNU1-84P	RNU11-6P	RNU4-34P	RNU4-39P	RNU4-63P	RNU5E-6P	RNU6-1005P	RNU6-106P	RNU6-1165P	RNU6-1297P	RNU6-196P	RNU6-237P	RNU6-299P	RNU6-447P	RNU6-502P	RNU6-543P	RNU6-645P	RNU6-919P	RNU6-942P	RNU6-979P	RNU6-991P	RNU7-128P	RNU7-26P	RNU7-45P	RNY4P6	RORA	RORA(var2)	RORB	RORC	RPL13P	RPL13P4	RPL17P22	RPL18A	RPL3	RPL30P11	RPL36AP45	RPL5P34	RPL7P4	RPL7P52	RPLP2	RPP21	RPP25	RPS19BP1	RPS27P25	RPS6	RPS6KA1	RPS6KA3	RPSAP1	RPSAP2	RRAGA	RREB1	RRP36	RSL24D1P1	RTP3	RUNX1	RUNX2	RUNX3	RUSC1-AS1	RUVBL1	RUVBL2	RXRB	RXRG	SAMD1	SAMM50	SAP130	SAP18	SAP30	SAP30L	SARAF	SART1	SAT2	SBF2-AS1	SCAMP2	SCAMP3	SCAMP5	SCAP	SCARNA8	SCFD1	SCGB1C1	SCRT1	SCRT2	SCT	SCTR	SCYL1	SDHAP3	SEC22A	SEC22C	SEC23A	SEC23IP	SEM1	SEMA3C	SEMA3E	SEMA4A	SENP3	SEPT7-AS1	SESN2	SETD2	SF3A1	SF3B2	SFTA2	SFXN4	SGSM3	SHBG	SHOX	SIGIRR	SIK3-IT1	SIN3A	SIN3B	SIPA1	SIRT3	SIX1	SIX2	SLC12A7	SLC22A4	SLC22A5	SLC25A17	SLC25A22	SLC25A37	SLC25A44	SLC27A1	SLC27A2	SLC27A6	SLC29A2	SLC2A4	SLC35G6	SLC45A1	SLC9A8	SMAD2::SMAD3::SMAD4	SMAD3	SMARCA5	SMARCC1	SMG1	SMG5	SMG6	SMG7	SMG8	SMG9	SNAI1	SNAI2	SNORA19	SNORA48	SNORA52	SNORD10	SNORD83A	SNORD83B	SNRNP27	SNRPB	SNRPD1	SNRPFP1	SNRPG	SNUPN	SNX20	SNX32	SOD1	SOX10	SOX15	SOX21	SOX4	SOX9	SP1	SP2	SP3	SP4	SP8	SPATA2	SPDEF	SPI1	SPIB	SPIC	SPRY4	SPTAN1	SPTBN2	SREBF1	SREBF2	SREBF2(var2)	SRF	SRL	SRXN1	SRY	SSBP2	SSBP4	SSH1	SSH2	SSH3	SSR3	SSSCA1	ST13	STARD13-IT1	STAT1	STAT1::STAT2	STAT3	STC1	STUB1	STX10	STX17	STX18	STX5	STX6	SUDS3	SUN2	SWAP70	SYNE1	SYNGR1	SYT11	T	TAB1	TAL1::TCF3	TALDO1	TAOK1	TATDN1P1	TBC1D10A	TBC1D16	TBP	TBR1	TBX1	TBX15	TBX19	TBX2	TBX20	TBX21	TBX4	TBX5	TCAP	TCF3	TCTEX1D4	TDGF1	TEAD1	TEAD2	TEAD3	TEAD4	TEC	TECPR1	TECR	TEF	TERT	TET1	TFAP2A	TFAP2A(var2)	TFAP2A(var3)	TFAP2B	TFAP2B(var2)	TFAP2B(var3)	TFAP2C	TFAP2C(var2)	TFAP2C(var3)	TFAP4	TFCP2	TFDP1	TFE3	TFEB	TFEC	TGIF1	TGIF2	THAP1	TIA1	TIAL1	TIMM22	TIPARP	TIPARP-AS1	TLK1	TLR1	TLR10	TLR6	TLX1	TMEM102	TMEM14D	TMEM184B	TMEM189	TMEM189-UBE2V1	TMEM241	TMEM59L	TMEM63C	TMEM80	TMIE	TMPOP1	TNFSF10	TNFSF12	TNFSF12-TNFSF13	TNFSF13	TNK1	TNNC1	TNNC2	TNNI1	TNNI2	TNNI3	TNNT1	TNNT2	TNNT3	TNP2	TNRC6B	TOB2P1	TOMM20	TOMM22	TOMM40	TOMM5	TOMM6	TOMM7	TOMM70	TP53	TP53I13	TP63	TP73	TPI1	TPM1	TPM2	TPM3	TPM4	TPSG1	TRAF6	TRAP1	TRERNA1	TRIM15	TRIM26	TRIM26BP	TRIM27	TRIM31	TRIM31-AS1	TRIM38	TRIM39	TRMT1	TRPM7	TRRAP	TSG101	TSGA10IP	TSPAN14	TSPO	TTLL1	TTN	TUBB	TUBBP1	TVP23A	TWF1P1	TWIST1	TXN	UBA52	UBD	UBE2A	UBE2B	UBE2D3	UBE2D4	UBE2E1	UBE2E2	UBE2E3	UBE2G1	UBE2J1	UBE2K	UBE2L3	UBE2L5P	UBE2L6	UBE2N	UBE2R2	UBE2U	UBE2V1	UBE2V2	UBE2Z	UBLCP1	UBQLN1P1	UBQLN4	UBXN8	UEVLD	ULK3	UNC45A	UNCX	UPF1	UPF2	UPF3A	UPF3B	UROD	USE1	USF1	USF2	USHBP1	USP14	USP17L2	USP8	UTP11	VAMP7	VARS2	VAV3	VAX1	VAX2	VDR	VENTX	VHLL	VIP	VIPAS39	VIPR1	VIPR2	VPS25P1	VPS26BP1	VPS29	VPS33B	VPS72	VSX1	VSX2	WBP1LP10	WBP2NL	XBP1	XIRP1	XPNPEP3	XPO1	XRCC1	YBX2	YEATS4	YIF1A	YKT6	YY1	YY1AP1	YY2	ZBBX	ZBTB18	ZBTB33	ZBTB4	ZBTB7A	ZBTB7B	ZBTB7C	ZDHHC22	ZDHHC24	ZEB1	ZFPL1	ZIC1	ZIC3	ZIC4	ZKSCAN3	ZKSCAN4	ZKSCAN8	ZNF112	ZNF14	ZNF143	ZNF165	ZNF180	ZNF184	ZNF217	ZNF24	ZNF263	ZNF282	ZNF283	ZNF311	ZNF322	ZNF354C	ZNF365	ZNF506	ZNF575	ZNF589	ZNF704	ZNF740	ZNF860	ZNRD1	ZNRD1-AS1	ZSCAN16	ZSCAN26	ZSCAN31	ZSCAN4	ZSWIM4	ZSWIM5
h1_bmp4_derived_trophoblast_cultured_cells	A4GALT	ABT1	ACADVL	ACAP1	ACER2	ACSS1	ACTB	ACTC1	ACTL6A	ACTN2	ACTR1A	ADCY9	ADCYAP1	ADCYAP1R1	ADK	ADM	ADNP	ADRM1	ADSL	AK1	AK2	AK4	AK8	AK9	AKR1A1	ALDH1A3	ALDH3A1	ALDOA	ALDOB	ALDOC	ALOX12	ALS2CL	ALX3	AMPD3	ANG	ANGPTL4	ANKRD13B	ANKRD2	ANKRD33B-AS1	ANKRD54	ANKRD63	AP2A2	AP5B1	AP5S1	AP5Z1	APBB1	APEX1	APOA1-AS	APRT	APTX	AR	ARAP3	ARFGAP3	ARHGAP32	ARHGDIG	ARHGEF2	ARID4B	ARNT	ARNT::HIF1A	ASB13	ASCL1	ASF1B	ASXL2	ATAT1	ATF4	ATF7	ATF7IP	ATM	ATN1	ATOX1	ATP1B2	ATP5F1B	ATP7B	B3GALNT1	BABAM1	BACH2	BAG3	BANF1	BARHL2	BARX1	BATF3	BATF::JUN	BBS1	BCL3	BET1	BET1L	BGLAP	BHLHE22	BHLHE23	BHLHE40	BHLHE41	BIK	BLM	BMI1	BRCC3	BRD8	BRMS1	BRMS1L	BST2	BSX	BTAF1	BTBD19	BTRC	BZW1	C11orf68	C15orf52	C19orf60	C19orf67	C1orf61	C2orf42	C6orf136	CACNA1A	CACNA1I	CALCA	CALCR	CASC3	CASP10	CASP7	CAT	CATSPER1	CATSPER3	CATSPER4	CBX2	CBX4	CBX6	CBX7	CBX8	CBY1	CCDC12	CCDC124	CCDC130	CCDC157	CCDC85B	CCND1	CCNE1	CCNG2	CCRL2	CCS	CCT3	CD180	CD97	CDC25A	CDC34	CDKN2C	CDNF	CDX1	CDX2	CEBPA	CEBPB	CEBPD	CEBPE	CEBPG	CENPA	CENPB	CFL1	CFLAR	CHD4	CHEK2	CIPC	CLDN7	CLOCK	CLPTM1L	CNPY2	COG3	COMMD4	COMP	COPE	COX5A	COX6A1	CREB1	CREB3	CREB3L1	CREB5	CREBBP	CRIP1P3	CRLF1	CSK	CSNK1E	CST6	CTBP1	CTCF	CTCFL	CTDNEP1	CXCL8	CYB5R3	CYLD	DCAF15	DCUN1D5	DDA1	DDR1	DDR1-AS1	DDX20	DDX39A	DDX49	DHX16	DMAP1	DMC1	DMRT3	DNAJB1	DNAJB7	DNAJC1	DNAJC27	DNAJC27-AS1	DNMT3A	DNMT3B	DPCD	DR1	DRAM1	DRAP1	DSTNP4	DUSP4	DUX4	DUX4L17	DUXA	DVL2	E2F1	E2F4	E2F6	E2F7	E2F8	EBF1	EEF1DP1	EFNA1	EFNA3	EGR1	EGR2	EGR3	EGR4	EHBP1L1	EHF	EIF1AD	EIF2B3	EIF3A	EIF3L	EIF4A1	ELF1	ELF3	ELF4	ELF5	ELK1	ELK3	ELK4	ELL	ELP5	ELP6	EMX1	EMX2	EN1	EN2	ENO1	ENO2	ENO3	ENO4	ENPP7	EOMES	EP300	EP400	EPC1	EPC2	ERCC2	ERF	ERG	ESR1	ESR2	ESRRA	ESX1	ETF1	ETS1	ETV1	ETV2	ETV3	ETV4	ETV5	ETV6	EXOSC5	FAM208B	FAM213A	FAM227A	FBN2	FBXL15	FBXW12	FCHO1	FEN1	FEV	FIBP	FIGLA	FKBP8	FLI1	FLOT1	FOS	FOS::JUN	FOS::JUN(var2)	FOS::JUNB	FOS::JUND	FOSB	FOSB::JUN	FOSB::JUNB	FOSB::JUNB(var2)	FOSL1	FOSL1::JUN	FOSL1::JUN(var2)	FOSL1::JUNB	FOSL1::JUND	FOSL1::JUND(var2)	FOSL2	FOSL2::JUN	FOSL2::JUN(var2)	FOSL2::JUNB	FOSL2::JUNB(var2)	FOSL2::JUND	FOSL2::JUND(var2)	FOXA1	FOXB1	FOXC1	FOXD1	FOXD2	FOXF2	FOXG1	FOXH1	FOXI1	FOXK1	FOXK2	FOXL1	FOXO1	FOXO3	FOXO4	FOXO6	FOXP1	FOXP2	FOXP3	FUNDC2P4	FURIN	FXR2	GAB1	GABARAP	GABBR1	GABPA	GABPB1	GABPB1-AS1	GADD45GIP1	GALR3	GAPDHP37	GAPDHS	GAST	GATA1::TAL1	GATA2	GATA3	GATA5	GATA6	GBA	GBAP1	GBF1	GBX1	GBX2	GCG	GCGR	GCM1	GCM2	GDF15	GDI2	GEMIN5	GFM1	GFM2	GHRH	GHSR	GIP	GIPC1	GIPR	GIT1	GLI2	GLIS2	GLIS3	GLP1R	GMCL1	GMEB2	GNAI3	GNL1	GOLGA2	GOSR1	GOSR2	GP2	GPALPP1	GPBP1	GPI	GPS2	GRHL1	GRHL2	GRK5	GSC	GSC2	GSN-AS1	GSPT1	GSPT2	GSTZ1	GSX1	GTF2H1	GTF2H4	GTPBP1	GTPBP3	GUCY2C	H1F0	H2AFJ	H2AFV	H2AFX	H2AFY	H2AFY2	H2AFZ	H2BFM	H2BFWT	HAUS6	HAUS8	HCG14	HCG15	HCG16	HCG20	HCG4B	HCG4P3	HCG4P5	HDAC1	HDAC10	HDAC11	HDAC2	HDAC3	HDAC4	HDAC5	HDAC6	HDAC8	HDAC9	HECTD3	HES5	HES7	HESX1	HEY1	HEY2	HIF1A	HINFP	HIST1H1C	HIST1H1D	HIST1H1E	HIST1H2AA	HIST1H2AC	HIST1H2AD	HIST1H2AG	HIST1H2AH	HIST1H2AJ	HIST1H2APS4	HIST1H2BA	HIST1H2BC	HIST1H2BD	HIST1H2BJ	HIST1H2BK	HIST1H2BL	HIST1H2BN	HIST1H2BPS2	HIST1H3D	HIST1H3J	HIST1H4H	HIST2H2AB	HIST2H2AC	HIST2H2BE	HIST2H2BF	HIST3H2A	HIST3H2BB	HIST3H3	HLA-A	HLA-E	HLA-F	HLA-G	HLA-J	HLA-K	HLA-U	HLF	HNF1A	HNF1B	HNF4A	HNF4G	HOMER3	HOXA13	HOXA2	HOXC11	HOXC12	HOXC13	HOXD11	HOXD12	HPRT1	HPS5	HPS6	HRAS	HSF1	HSF2	HSF4	HSPA9	ICMT	ID4	IER2	IER3	IFITM1	IFITM2	IFITM3	IL12RB1	IL15RA	IL27RA	IL2RA	IL6	IL6ST	IMP3	IMPA1	IMPA2	ING2	ING3	INHBB	INO80	INSC	INSM1	IRF1	IRF2	IRF2BPL	IRF3	IRF4	IRF5	IRF7	IRF8	IRF9	ISL2	ISX	ISYNA1	JAK3	JDP2	JDP2(var2)	JOSD1	JUN	JUN(var2)	JUN::JUNB	JUN::JUNB(var2)	JUNB	JUNB(var2)	JUND	JUND(var2)	KAT2B	KAT5	KCNB1	KCND1	KCND2	KCND3	KCNIP2	KCNIP2-AS1	KIF3C	KIF9	KLC2	KLC3	KLF13	KLF14	KLF16	KLF4	KLF5	KLF9	KLHL18	KPNB1	LBX1	LBX2	LDHAL6A	LDHAL6B	LDHB	LDHC	LGMN	LHX2	LHX9	LIF	LIG3	LINC01258	LINC01511	LINC01513	LMNA	LPAR2	LPCAT1	LRP12	LSM4	LTBP3	LYL1	MAF	MAF::NFE2	MAFF	MAFK	MAGOH	MAN1A1	MAN2A2	MAP3K11	MAST2	MAX	MAX::MYC	MBP	MCHR1	MCMBP	MDC1	MDC1-AS1	ME1	ME2	MEAF6	MEF2A	MEF2B	MEF2C	MEF2D	MEIS1	MEIS2	MEIS3	MEOX1	MEOX2	MEX3A	MGA	MGAT1	MGAT3	MGAT3-AS1	MGEA5	MICALL1	MICF	MIEF1	MIR1281	MIR638	MIR639	MIR658	MIR9-1	MITF	MIXL1	MKL1	MLX	MLXIPL	MMACHC	MNT	MORF4L1	MORF4L2	MPI	MPND	MRE11	MRGBP	MRI1	MRPL1	MRPL10	MRPL11	MRPL12	MRPL13	MRPL14	MRPL15	MRPL16	MRPL17	MRPL18	MRPL19	MRPL20	MRPL21	MRPL22	MRPL23	MRPL27	MRPL28	MRPL3	MRPL32	MRPL33	MRPL34	MRPL35	MRPL35P2	MRPL36	MRPL37	MRPL38	MRPL39	MRPL4	MRPL40	MRPL41	MRPL42	MRPL43	MRPL44	MRPL46	MRPL47	MRPL48	MRPL49	MRPL50	MRPL51	MRPL52	MRPL53	MRPL57	MRPL58	MRPL9	MRPS18A	MRPS18B	MRPS18CP4	MRPS30	MRPS6	MRRF	MSC	MSH4	MSH5	MSX1	MSX2	MTAP	MTF1	MTO1	MTX1	MUS81	MVB12A	MXD1	MXI1	MYB	MYBL1	MYBL2	MYBPC3	MYC	MYCN	MYF6	MYH13	MYH6	MYH7	MYH8	MYL1	MYL2	MYL3	MYL4	MYO18A	MYO9B	MYSM1	MZF1	MZF1(var2)	NAPA	NAPB	NASP	NAV2-AS5	NBEAL2	NCOR1	NCOR2	NDUFB1P1	NDUFB3	NDUFB7	NEIL1	NEIL2	NEUROD1	NEUROD2	NEUROG2	NFATC2	NFATC3	NFE2	NFE2L2	NFIA	NFIC	NFIC::TLX1	NFIL3	NFIX	NFKB1	NFKB2	NFKBIE	NFYA	NFYB	NFYC	NHLH1	NIF3L1	NKD2	NKX2-3	NKX2-6	NKX2-8	NKX3-1	NKX3-2	NKX6-1	NKX6-2	NME6	NOLC1	NOTO	NPS	NPTXR	NR1A4	NR1A4::RXRA	NR2C2	NR2F1	NR2F2	NR3C1	NR3C2	NR4A1	NR4A2	NR4A2::RXRA	NRADDP	NRBF2	NREP	NRF1	NRL	NRM	NRP1	NSF	NTN4	NUFIP1	NUFIP2	NUP214	OCEL1	ODF3L1	OGG1	OLIG1	OLIG2	OLIG3	OR2H2	ORC2	OSM	OTX1	OTX2	P4HA2	PABPC1	PACSIN2	PALM3	PAOX	PARD6B	PARP1	PAX4	PAX5	PAX9	PBX1	PBX2	PBX3	PBX4	PC	PCBP1	PCBP1-AS1	PCNA	PCNXL3	PDGFB	PDHA1	PDHA2	PDHB	PDX1	PELI3	PFKL	PFKM	PFKP	PGAM1P5	PGAM2	PGBD1	PGK1	PGK2	PHC2	PHF12	PHF23	PHGR1	PHOX2A	PICK1	PIDD1	PIK3R2	PIP4K2A	PITX3	PKLR	PKM	PKN1	PKNOX1	PLA2G1B	PLA2G6	PLAG1	PLAUR	PLCB2-AS1	PLXND1	PMF1	PNKP	PNMA8B	PNPLA2	PODNL1	POLB	POLD1	POLDIP3	POLE	POLL	POLR2A	POLR2F	POMC	POU1F1	POU2F1	POU2F2	POU3F1	POU3F2	POU3F4	POU5F1	POU5F1B	POU6F2	PPARA::RXRA	PPARG	PPARG::RXRA	PPARGC1A	PPCDC	PPIL3	PPM1N	PPP1R10	PPP1R11	PPP1R18	PPP1R2P2	PPRC1	PRC1	PRCC	PRDM1	PRDX1	PRDX3	PRDX3P1	PRDX5	PRKACA	PRKDC	PRM1	PRM2	PRM3	PROX1	PRR3	PRRX1	PRSS29P	PSAP	PSD	PSMA1	PSMA3	PSMA7	PSMA8	PSMB10	PSMB11	PSMB4	PSMB6	PSMB7	PSMB8	PSMB9	PSMC1	PSMD1	PSMD10	PSMD11	PSMD12	PSMD13	PSMD5	PSMD6	PSMD7	PSMD9	PTGIS	PTH	PTH1R	PTHLH	PTMAP1	PTPN1	PTPN23	RAB10	RAB11B	RAB1A	RAB1B	RAB25	RAB33B	RAB3A	RANBP9	RANP1	RARA	RARA(var2)	RARA::RXRA	RARA::RXRG	RAX	RAX2	RBBP4	RBBP7	RBBP8	RBM14	RBM14-RBM4	RBM4	RBPJ	RBX1	RCE1	REL	RELA	RELB	RERE	REST	RFX1	RFX2	RFX3	RFX4	RFX5	RGS10	RHOA	RHOXF1	RIC8A	RIN1	RING1	RIT1	RLN3	RN7SKP186	RN7SL672P	RNA5-8SP5	RNASE1	RNASEH2A	RNASEH2B	RNASEH2C	RNF2	RNF4	RNH1	RNPS1	RNU4-39P	RNU6-991P	RNU7-26P	RNY4P6	RORA	RORA(var2)	RORB	RORC	RPL13AP	RPL18A	RPL3	RPL30P11	RPL7P4	RPL7P52	RPLP2	RPP21	RPP25	RPS19BP1	RPS6	RPS6KA1	RPS6KA3	RRAGA	RREB1	RRP36	RUNX1	RUNX2	RUNX3	RUVBL1	RUVBL2	RXRB	RXRG	SAMD1	SAMM50	SAP130	SAP18	SAP30	SAP30L	SARAF	SART1	SAT2	SCAMP3	SCAP	SCFD1	SCRT1	SCRT2	SCT	SCTR	SCYL1	SEC22A	SEC22C	SEC23A	SEC23IP	SEM1	SEMA3C	SEMA3E	SEMA4A	SENP3	SEPT7-AS1	SESN2	SF3A1	SF3B2	SGSM3	SHOX	SIK3-IT1	SIN3A	SIN3B	SIRT3	SIX1	SIX2	SLC25A17	SLC25A37	SLC25A44	SLC2A4	SLC45A1	SLC9A8	SMAD3	SMARCA5	SMARCC1	SMG1	SMG5	SMG6	SMG7	SMG8	SMG9	SNAI1	SNAI2	SNORA52	SNORA74A	SNORD32B	SNORD83A	SNRNP27	SNRPB	SNRPD1	SNRPG	SNUPN	SOD1	SOX10	SOX15	SOX21	SOX4	SOX9	SP1	SP2	SP3	SP4	SP8	SPATA2	SPDEF	SPI1	SPIB	SPIC	SPRY4	SPTAN1	SPTBN2	SREBF1	SREBF2	SREBF2(var2)	SRF	SRL	SRXN1	SRY	SSBP2	SSH1	SSH2	SSH3	SSR3	ST13	STAT1	STAT1::STAT2	STAT3	STUB1	STX10	STX17	STX18	STX5	STX6	SUDS3	SUN2	SWAP70	SYNE1	SYNE3	SYT11	T	TAB1	TAL1::TCF3	TALDO1	TATDN1P1	TBC1D10A	TBC1D16	TBP	TBR1	TBX19	TBX2	TBX20	TBX21	TBX5	TCAP	TCF3	TCTEX1D4	TDGF1	TEAD1	TEAD2	TEAD3	TEAD4	TECR	TEF	TERT	TFAP2A	TFAP2A(var2)	TFAP2A(var3)	TFAP2B	TFAP2B(var2)	TFAP2B(var3)	TFAP2C	TFAP2C(var2)	TFAP2C(var3)	TFAP4	TFCP2	TFDP1	TFE3	TFEB	TFEC	TGIF1	TGIF2	THAP1	TIA1	TIAL1	TIMM22	TIPARP	TIPARP-AS1	TLK1	TLR1	TLR6	TLX1	TMEM102	TMEM183AP1	TMEM189-UBE2V1	TNFSF10	TNFSF13	TNNC1	TNNC2	TNNI1	TNNI2	TNNI3	TNNT1	TNNT2	TNNT3	TNP2	TNRC6B	TOMM20	TOMM22	TOMM40	TOMM5	TOMM6	TOMM7	TOMM70	TP53	TP63	TP73	TPI1	TPM1	TPM2	TPM3	TPM4	TRAF6	TRAP1	TRERNA1	TRIM26	TRIM31	TRMT1	TRRAP	TSG101	TSPAN14	TSPO	TTN	TUBB	TUBBP1	TWIST1	TXN	UBA52	UBD	UBE2A	UBE2B	UBE2D3	UBE2D4	UBE2E1	UBE2E2	UBE2E3	UBE2G1	UBE2J1	UBE2K	UBE2L3	UBE2L6	UBE2N	UBE2R2	UBE2U	UBE2V1	UBE2V2	UBE2Z	UBLCP1	UBQLN4	UEVLD	ULK3	UPF1	UPF2	UPF3A	UPF3B	UROD	USE1	USF1	USF2	USP14	USP17L2	USP8	UTP11	VAMP7	VARS2	VAV3	VDR	VENTX	VIP	VIPAS39	VIPR1	VIPR2	VPS33B	VPS72	VSX1	VSX2	WBP2NL	XBP1	XIRP1	XPNPEP3	XPO1	XRCC1	YEATS4	YIF1A	YKT6	YY1	YY2	ZBTB18	ZBTB33	ZBTB4	ZBTB7A	ZBTB7B	ZBTB7C	ZEB1	ZIC1	ZIC3	ZIC4	ZKSCAN3	ZNF143	ZNF165	ZNF180	ZNF184	ZNF217	ZNF24	ZNF263	ZNF282	ZNF354C	ZNF365	ZNF506	ZNF589	ZNF740	ZNRD1	ZNRD1-AS1	ZSCAN26	ZSCAN31	ZSCAN4	ZSWIM4
h1_derived_neuronal_progenitor_cultured_cells	ABCF1	ABHD8	ABT1	ACADVL	ACAP1	ACER2	ACSS1	ACTB	ACTC1	ACTL6A	ACTN2	ACTR1A	ADAM29	ADCY9	ADCYAP1	ADCYAP1R1	ADK	ADM	ADNP	ADRM1	ADSL	AK1	AK2	AK4	AK8	AK9	AKR1A1	ALDH1A3	ALDH3A1	ALDOA	ALDOB	ALDOC	ALOX12	ALX3	AMPD3	ANG	ANGPTL4	ANKRD16	ANKRD33B-AS1	ANKRD54	ANO9	AP2A2	AP5B1	AP5S1	AP5Z1	APBB1	APEX1	APOBEC3A	APOBEC3B	APOPT1	APRT	APTX	AR	ARAP3	ARC	ARFGAP3	ARHGAP32	ARHGDIG	ARHGEF2	ARID4B	ARNT	ARRDC3	ASCL1	ASF1B	ASH1L	ASH1L-AS1	ASXL2	ATF4	ATF7	ATF7IP	ATHL1	ATM	ATOX1	ATP1B2	ATP5F1B	ATP7B	B4GALNT4	BABAM1	BACH2	BAG3	BANF1	BARHL2	BARX1	BATF3	BATF::JUN	BBS1	BCL3	BET1	BET1L	BGLAP	BHLHE22	BHLHE23	BHLHE40	BHLHE41	BIK	BLM	BMI1	BRCC3	BRD8	BRMS1	BRMS1L	BST2	BSX	BTAF1	BTRC	BZW1	C11orf68	C11orf80	C15orf39	C19orf53	C19orf60	C19orf67	C1orf198	C22orf23	C2orf42	C5orf56	C6orf1	C6orf136	CACNA1A	CALCA	CALCR	CASC11	CASC3	CASP10	CASP7	CAT	CATSPER1	CATSPER3	CATSPER4	CBX2	CBX4	CBX6	CBX7	CBX8	CBY1	CCDC12	CCDC124	CCDC130	CCDC157	CCDC85B	CCDC87	CCND1	CCNE1	CCNG2	CCRL2	CCS	CCT3	CD180	CD97	CDC25A	CDC34	CDKN2C	CDNF	CDX1	CDX2	CEBPA	CEBPB	CEBPD	CEBPE	CEBPG	CENPA	CENPB	CFL1	CFLAR	CHD4	CHEK2	CIPC	CLDN7	CLK2	CLOCK	CNPY2	COG3	COMMD3	COMMD4	COMP	COPE	COX5A	COX6A1	CPA5	CREB1	CREB3	CREB3L1	CREB5	CREBBP	CRLF1	CRTC3-AS1	CSK	CSNK1E	CST6	CTBP1	CTCF	CTCFL	CTDNEP1	CUEDC2	CXCL8	CYB5R3	CYBRD1	CYLD	DCAF15	DCAF17	DCUN1D5	DDA1	DDX17	DDX20	DDX39A	DDX49	DHX16	DMAP1	DMC1	DMRT3	DNAJB1	DNAJC1	DNAJC27	DNAJC27-AS1	DNAL4	DNM1P35	DNMT3A	DNMT3B	DPCD	DPP3	DR1	DRAP1	DUSP4	DUX4	DUX4L17	DUXA	DVL2	E2F1	E2F4	E2F6	E2F7	E2F8	EBF1	EEF1DP1	EFEMP2	EFNA1	EFNA3	EFR3B	EGR1	EGR2	EGR3	EGR4	EHBP1L1	EHF	EIF1AD	EIF2B3	EIF3A	EIF3L	EIF4A1	ELF1	ELF3	ELF4	ELF5	ELK1	ELK3	ELK4	ELL	ELOVL3	ELP5	ELP6	EMX1	EMX2	EN1	EN2	ENO1	ENO2	ENO3	ENO4	ENPP7	EOMES	EP300	EP400	EPC1	EPC2	EPS8L2	ERCC2	ERF	ERG	ESR1	ESR2	ESRRA	ESRRB	ESX1	ETF1	ETHE1	ETS1	ETV1	ETV2	ETV3	ETV4	ETV5	ETV6	EXOSC5	FAM126B	FAM183CP	FAM189B	FAM213A	FAM219B	FAM227A	FAM89B	FBN2	FBXL15	FBXO18	FBXW12	FBXW4	FCHO1	FEN1	FEV	FIBP	FIGLA	FKBP8	FLI1	FLOT1	FOS	FOS::JUN	FOS::JUN(var2)	FOS::JUNB	FOS::JUND	FOSB	FOSB::JUN	FOSB::JUNB	FOSB::JUNB(var2)	FOSL1	FOSL1::JUN(var2)	FOSL1::JUND	FOSL1::JUND(var2)	FOSL2	FOSL2::JUN	FOSL2::JUN(var2)	FOSL2::JUNB(var2)	FOSL2::JUND	FOSL2::JUND(var2)	FOXA1	FOXB1	FOXC1	FOXC2	FOXD1	FOXD2	FOXF2	FOXG1	FOXH1	FOXI1	FOXK1	FOXK2	FOXL1	FOXO1	FOXO3	FOXO4	FOXO6	FOXP1	FOXP2	FOXP3	FUNDC2P4	FURIN	FXR2	GAB1	GABARAP	GABBR1	GABPA	GABPB1	GABPB1-AS1	GADD45GIP1	GALR3	GAPDHS	GAST	GATA1::TAL1	GATA2	GATA3	GATA5	GATA6	GATSL3	GBA	GBAP1	GBF1	GBX1	GBX2	GCG	GCGR	GCM1	GCM2	GDF15	GDI2	GEMIN5	GFM1	GFM2	GHRH	GHSR	GIP	GIPC1	GIPR	GIT1	GLI2	GLIS2	GLIS3	GLP1R	GMCL1	GMEB2	GNAI3	GNL1	GOLGA2	GON4L	GORASP2	GOSR1	GOSR2	GP2	GPALPP1	GPBP1	GPI	GPS2	GRHL1	GRHL2	GRK5	GRK5-IT1	GSC	GSC2	GSPT1	GSPT2	GSTZ1	GSX1	GTF2H1	GTF2H4	GTPBP1	GUCY2C	H1F0	H2AFJ	H2AFV	H2AFX	H2AFY	H2AFY2	H2AFZ	H2BFM	H2BFWT	HAUS6	HAUS8	HCG11	HCG14	HCG18	HCG20	HCN3	HDAC1	HDAC10	HDAC11	HDAC2	HDAC3	HDAC4	HDAC5	HDAC6	HDAC8	HDAC9	HDDC3	HECTD3	HES5	HES7	HESX1	HEY1	HEY2	HIC2	HIF1A	HINFP	HIST1H1D	HIST1H1E	HIST1H2AA	HIST1H2AC	HIST1H2AD	HIST1H2AG	HIST1H2AH	HIST1H2AJ	HIST1H2APS3	HIST1H2APS4	HIST1H2BA	HIST1H2BC	HIST1H2BD	HIST1H2BJ	HIST1H2BK	HIST1H2BL	HIST1H2BN	HIST1H2BPS2	HIST1H3D	HIST1H3J	HIST1H4C	HIST1H4H	HIST2H2AB	HIST2H2AC	HIST2H2BE	HIST2H2BF	HIST3H2A	HIST3H2BB	HIST3H3	HLA-A	HLA-DQB2	HLA-E	HLA-F	HLA-G	HLF	HMGN2P18	HMGN4	HNF1A	HNF1B	HNF4A	HNF4G	HOMER3	HOXA10	HOXA13	HOXA2	HOXC10	HOXC11	HOXC12	HOXC13	HOXD11	HOXD12	HPRT1	HPS5	HPS6	HRAS	HSF1	HSF2	HSF4	HSPA9	ICMT	ID4	IER2	IER3	IFITM1	IFITM2	IFITM3	IFITM5	IL12RB1	IL15RA	IL27RA	IL2RA	IL6	IL6ST	IMP3	IMPA1	IMPA2	ING2	ING3	INHBB	INO80	INSC	INSM1	IRF1	IRF2	IRF2BPL	IRF3	IRF4	IRF5	IRF7	IRF8	IRF9	ISL2	ISX	ISYNA1	JAK3	JDP2	JDP2(var2)	JOSD1	JUN	JUN(var2)	JUN::JUNB	JUN::JUNB(var2)	JUNB	JUNB(var2)	JUND	JUND(var2)	KAT2B	KAT5	KCNB1	KCND1	KCND2	KCND3	KCNIP2	KCNIP2-AS1	KIF3C	KIF9	KIF9-AS1	KLC2	KLC3	KLF13	KLF14	KLF16	KLF4	KLF5	KLF9	KLHL18	KLHL26	KLHL5	KPNB1	LBX1	LBX2	LDB1	LDB2	LDHAL6A	LDHAL6B	LDHB	LDHC	LGMN	LHX2	LHX6	LHX9	LIF	LIG3	LINC00533	LINC00881	LMAN1L	LMNA	LMNTD2	LMO2	LPAR2	LRFN4	LRP12	LRRC56	LSM4	LTBP3	LTF	LYL1	MAF	MAFF	MAFK	MAGOH	MAN1A1	MAN2A2	MAN2B2	MAN2C1	MAP1LC3BP1	MAP3K11	MAP4	MAST3	MAX	MCHR1	MCMBP	MCUR1	MDC1	ME1	ME2	MEAF6	MEF2A	MEF2B	MEF2C	MEF2D	MEIS1	MEIS2	MEIS3	MEOX1	MEOX2	METAP1D	METTL8	MEX3A	MGA	MGAT1	MGAT3	MGEA5	MICALL1	MIER3	MIR1281	MIR210HG	MIR345	MIR638	MIR639	MIR658	MITF	MIXL1	MKL1	MLX	MLXIPL	MMACHC	MNT	MORF4L1	MORF4L2	MPDU1	MPI	MPND	MRE11	MRGBP	MRI1	MRPL1	MRPL10	MRPL11	MRPL12	MRPL13	MRPL14	MRPL15	MRPL16	MRPL17	MRPL18	MRPL19	MRPL20	MRPL21	MRPL22	MRPL23	MRPL27	MRPL28	MRPL3	MRPL32	MRPL33	MRPL34	MRPL35	MRPL36	MRPL37	MRPL38	MRPL39	MRPL4	MRPL40	MRPL41	MRPL42	MRPL43	MRPL44	MRPL46	MRPL47	MRPL48	MRPL49	MRPL50	MRPL51	MRPL52	MRPL53	MRPL57	MRPL58	MRPL9	MRPS18A	MRPS18B	MRPS30	MRPS6	MRRF	MSC	MSH4	MSH5	MSI1	MSX1	MSX2	MTAP	MTF1	MTMR3	MTX1	MTX1P1	MUC1	MUS81	MVB12A	MXD1	MXI1	MYB	MYBL1	MYBL2	MYBPC3	MYC	MYCN	MYF6	MYH13	MYH6	MYH7	MYH8	MYL1	MYL2	MYL3	MYL4	MYO18A	MYO9B	MYSM1	MZF1	MZF1(var2)	NAPA	NAPB	NASP	NBEAL2	NCOR1	NCOR2	NDUFB3	NDUFB7	NEIL1	NEIL2	NEURL4	NEUROD1	NEUROD2	NEUROG2	NFATC2	NFATC3	NFE2	NFE2L2	NFIA	NFIC	NFIL3	NFIX	NFKB1	NFKB2	NFKBIE	NFYA	NFYB	NFYC	NHLH1	NIF3L1	NKAPL	NKD2	NKX2-3	NKX2-8	NKX3-1	NKX3-2	NKX6-1	NKX6-2	NLRP6	NME6	NOL7	NOLC1	NOP56P1	NOTO	NPAS4	NPM3	NPS	NPTXR	NR1A4	NR1A4::RXRA	NR2C2	NR2F1	NR2F2	NR2F6	NR3C1	NR3C2	NR4A1	NR4A2	NRBF2	NRF1	NRL	NRP1	NSF	NTN4	NUFIP1	NUFIP2	NUP214	OCEL1	ODF3	OGG1	OLIG1	OLIG2	OLIG3	ORC2	OSM	OTX1	OTX2	P4HA2	PABPC1	PACS1	PACSIN2	PALM3	PAOX	PARD6B	PARP1	PAX1	PAX4	PAX5	PAX7	PAX9	PBX1	PBX2	PBX3	PBX4	PC	PCBP1	PCBP1-AS1	PCNA	PCNXL3	PCYOX1	PDGFB	PDHA1	PDHA2	PDHB	PDX1	PELI3	PFKL	PFKM	PFKP	PGAM2	PGBD1	PGK1	PGK2	PHC2	PHF12	PHF23	PHOX2A	PHRF1	PICK1	PIDD1	PIK3R1	PIK3R2	PIP4K2A	PITX3	PKDCC	PKLR	PKM	PKN1	PKNOX1	PKNOX2	PKP3	PLA2G1B	PLA2G6	PLAG1	PLAUR	PLXND1	PMF1	PNKP	PNMA8B	PNPLA2	PODNL1	POLB	POLD1	POLDIP3	POLE	POLL	POLR2A	POLR2F	POMC	POU1F1	POU2F1	POU2F2	POU3F1	POU3F2	POU3F4	POU5F1	POU5F1B	POU6F2	PPARA::RXRA	PPARG	PPARG::RXRA	PPARGC1A	PPCDC	PPIL3	PPP1R10	PPP1R11	PPRC1	PRC1	PRCC	PRDM1	PRDM4	PRDX1	PRDX3	PRDX5	PRKACA	PRKDC	PROX1	PRR3	PRRX1	PSAP	PSD	PSMA1	PSMA3	PSMA7	PSMA8	PSMB10	PSMB11	PSMB4	PSMB6	PSMB7	PSMB8	PSMB8-AS1	PSMB9	PSMC1	PSMD1	PSMD10	PSMD11	PSMD12	PSMD13	PSMD5	PSMD6	PSMD7	PSMD9	PTDSS2	PTGIS	PTH	PTH1R	PTHLH	PTPN1	PTPN23	PTPN9	PVT1	RAB10	RAB11B	RAB1A	RAB1B	RAB25	RAB33B	RAB3A	RANBP9	RARA	RASSF7	RAX	RAX2	RBBP4	RBBP7	RBBP8	RBM14	RBM14-RBM4	RBM4	RBM4B	RBPJ	RBX1	RCCD1	RCE1	REL	RELA	RELB	RERE	REST	RFX1	RFX2	RFX3	RFX4	RFX5	RGS10	RHOA	RHOXF1	RIC8A	RIN1	RING1	RIT1	RLN3	RN7SL838P	RNA5-8SP5	RNA5SP152	RNASE1	RNASEH2A	RNASEH2B	RNASEH2C	RNF114	RNF2	RNF4	RNH1	RNPS1	RNU4-34P	RNU4-39P	RNU4-63P	RNU6-1165P	RNU6-299P	RNU6-379P	RNU6-447P	RNU6-502P	RNU7-26P	RORA	RORA(var2)	RORB	RORC	RPL18A	RPL3	RPL30P11	RPLP2	RPP21	RPP25	RPS19BP1	RPS27P25	RPS6	RPS6KA1	RPS6KA3	RRAGA	RREB1	RRP36	RUNX1	RUNX2	RUNX3	RUSC1-AS1	RUVBL1	RUVBL2	RXRB	RXRG	SAMD1	SAMM50	SAP130	SAP18	SAP30	SAP30L	SARAF	SART1	SAT2	SCAMP2	SCAMP3	SCAMP5	SCAP	SCFD1	SCGB1C1	SCRT1	SCRT2	SCT	SCTR	SCYL1	SEC22A	SEC22C	SEC23A	SEC23IP	SEM1	SEMA3C	SEMA3E	SEMA4A	SENP3	SEPT7-AS1	SESN2	SETD2	SF3A1	SF3B2	SGSM3	SHBG	SHOX	SIGIRR	SIN3A	SIN3B	SIPA1	SIRT3	SIX1	SIX2	SLC12A7	SLC22A4	SLC25A37	SLC25A44	SLC27A1	SLC27A6	SLC29A2	SLC2A4	SMAD3	SMARCA5	SMARCC1	SMG1	SMG5	SMG6	SMG7	SMG8	SMG9	SNAI1	SNAI2	SNORA52	SNORD83A	SNORD83B	SNRNP27	SNRPB	SNRPD1	SNRPG	SNUPN	SNX32	SOD1	SOX10	SOX15	SOX21	SOX4	SOX9	SP1	SP2	SP3	SP4	SP8	SPATA2	SPDEF	SPI1	SPIB	SPIC	SPRY4	SPTAN1	SPTBN2	SREBF1	SREBF2	SREBF2(var2)	SRF	SRL	SRXN1	SRY	SSBP2	SSBP4	SSH1	SSH2	SSH3	SSR3	SSSCA1	ST13	STAT1	STAT3	STUB1	STX10	STX17	STX18	STX5	STX6	SUDS3	SUN2	SYNE1	SYNGR1	SYT11	T	TAB1	TALDO1	TAOK1	TBC1D10A	TBP	TBR1	TBX1	TBX15	TBX19	TBX2	TBX20	TBX21	TBX4	TBX5	TCAP	TCF3	TDGF1	TEAD1	TEAD2	TEAD3	TEAD4	TECR	TEF	TERT	TFAP2A	TFAP2A(var2)	TFAP2A(var3)	TFAP2B	TFAP2B(var2)	TFAP2B(var3)	TFAP2C	TFAP2C(var2)	TFAP2C(var3)	TFAP4	TFCP2	TFDP1	TFE3	TFEB	TFEC	TGIF1	TGIF2	THAP1	TIA1	TIAL1	TIMM22	TIPARP	TIPARP-AS1	TLK1	TLR1	TLR6	TLX1	TMEM102	TMEM189-UBE2V1	TMEM80	TNFSF10	TNFSF13	TNNC1	TNNC2	TNNI1	TNNI2	TNNI3	TNNT1	TNNT2	TNNT3	TNRC6B	TOB2P1	TOMM20	TOMM22	TOMM40	TOMM5	TOMM6	TOMM7	TOMM70	TP53	TP63	TP73	TPI1	TPM1	TPM2	TPM3	TPM4	TRAF6	TRAP1	TRIM26	TRIM27	TRIM31	TRIM31-AS1	TRIM39	TRMT1	TRPM7	TRRAP	TSG101	TSPAN14	TSPO	TTN	TUBB	TWIST1	TXN	UBA52	UBD	UBE2A	UBE2B	UBE2D3	UBE2D4	UBE2E1	UBE2E2	UBE2E3	UBE2G1	UBE2J1	UBE2K	UBE2L3	UBE2L6	UBE2N	UBE2R2	UBE2U	UBE2V1	UBE2V2	UBE2Z	UBLCP1	UBQLN4	UEVLD	ULK3	UNCX	UPF1	UPF2	UPF3A	UPF3B	UROD	USE1	USF1	USF2	USP14	USP17L2	USP8	UTP11	VAMP7	VARS2	VAV3	VAX1	VAX2	VDR	VENTX	VIP	VIPAS39	VIPR1	VIPR2	VPS25P1	VPS29	VPS33B	VPS72	VSX1	VSX2	XBP1	XPNPEP3	XPO1	XRCC1	YEATS4	YIF1A	YKT6	YY1	YY2	ZBTB18	ZBTB33	ZBTB4	ZBTB7A	ZBTB7B	ZBTB7C	ZEB1	ZFPL1	ZIC1	ZIC3	ZIC4	ZKSCAN3	ZKSCAN4	ZKSCAN8	ZNF143	ZNF165	ZNF180	ZNF184	ZNF217	ZNF24	ZNF263	ZNF282	ZNF322	ZNF506	ZNF575	ZNF740	ZNRD1	ZNRD1-AS1	ZSCAN16	ZSCAN26	ZSCAN31	ZSCAN4	ZSWIM4
gastric_mucosa	A4GALT	ABCF1	ABHD15	ABHD8	ABT1	ACADVL	ACAP1	ACER2	ACSS1	ACTB	ACTBP8	ACTC1	ACTL6A	ACTN2	ACTR1A	ADAM15	ADCY9	ADCYAP1	ADCYAP1R1	ADK	ADM	ADNP	ADRM1	ADSL	AK1	AK2	AK4	AK8	AK9	AKR1A1	ALDH1A3	ALDH3A1	ALDOA	ALDOB	ALDOC	ALOX12	ALS2CL	ALX3	AMPD3	ANG	ANGPTL4	ANKRD13B	ANKRD16	ANKRD2	ANKRD33B-AS1	ANKRD54	ANKRD55	ANKRD63	ANO1	ANO1-AS2	ANO9	ANXA4	AP2A2	AP5B1	AP5S1	AP5Z1	APBB1	APEX1	APOA1-AS	APOBEC3A	APOBEC3B	APOBEC3F	APOBEC3G	APOPT1	APRT	APTX	AR	ARAP3	ARFGAP3	ARHGAP32	ARHGDIG	ARHGEF2	ARID4B	ARNT	ARNT::HIF1A	ARRDC3	ASB13	ASCL1	ASF1B	ASH1L	ASH1L-AS1	ASH1L-IT1	ASXL2	ATAD3B	ATAT1	ATF4	ATF7	ATF7IP	ATHL1	ATM	ATN1	ATOX1	ATP10D	ATP1B2	ATP5F1B	ATP7B	B3GALNT1	B3GNT3	B4GALNT4	B4GALT5	BABAM1	BACH2	BAG3	BAIAP2L2	BANF1	BARHL2	BARX1	BATF3	BATF::JUN	BBS1	BCL11A	BCL3	BET1	BET1L	BGLAP	BHLHA15	BHLHE22	BHLHE23	BHLHE40	BHLHE41	BIK	BLM	BMI1	BRCC3	BRD8	BRI3	BRMS1	BRMS1L	BST2	BSX	BTAF1	BTBD19	BTRC	BZW1	C10orf76	C11orf68	C11orf80	C15orf39	C15orf52	C17orf77	C19orf53	C19orf67	C22orf23	C2orf42	C5orf56	C6orf1	C6orf136	CABP7	CACNA1A	CACNA1I	CALCA	CALCR	CASC3	CASP10	CASP7	CAT	CATSPER1	CATSPER3	CATSPER4	CBX2	CBX4	CBX6	CBX7	CBX8	CBY1	CCDC12	CCDC124	CCDC130	CCDC157	CCDC62	CCDC85B	CCND1	CCNE1	CCNG2	CCRL2	CCS	CCT3	CD180	CD68	CD97	CDC25A	CDC34	CDKN2C	CDNF	CDX1	CDX2	CEBPA	CEBPB	CEBPD	CEBPE	CEBPG	CENPA	CENPB	CFL1	CFLAR	CFLAR-AS1	CHD4	CHEK2	CIPC	CLDN7	CLEC2B	CLK2	CLOCK	CLPTM1L	CNPY2	COG3	COMMD3	COMMD4	COMP	COPE	COX5A	COX6A1	CPLX3	CRACR2B	CREB1	CREB3	CREB3L1	CREB5	CREBBP	CRIP1P3	CRLF1	CRTC3-AS1	CSK	CSNK1E	CSPG4	CSPG5	CST6	CTBP1	CTCF	CTCFL	CTDNEP1	CTSF	CXCL8	CYB5R3	CYBRD1	CYLD	DCAF15	DCUN1D5	DDA1	DDR1	DDR1-AS1	DDX17	DDX20	DDX39A	DDX39BP1	DDX39BP2	DDX49	DEAF1	DHX16	DLG4	DMAP1	DMC1	DMRT3	DNAJB1	DNAJC1	DNAJC27	DNAJC27-AS1	DNAL4	DNASE1	DNM1P35	DNMT3A	DNMT3B	DPCD	DPCR1	DPP3	DR1	DRAM1	DRAP1	DSTNP4	DUSP4	DUX4	DUX4L17	DUXA	DVL2	E2F1	E2F4	E2F6	E2F7	E2F8	EBF1	EEF1DP1	EFEMP2	EFNA1	EFNA3	EGR1	EGR2	EGR3	EGR4	EHBP1L1	EHF	EIF1AD	EIF2B3	EIF3A	EIF3L	EIF4A1	ELF1	ELF3	ELF4	ELF5	ELK1	ELK3	ELK4	ELL	ELOVL3	ELP5	ELP6	EMX1	EMX2	EN1	EN2	ENO1	ENO2	ENO3	ENO4	ENPP7	EOMES	EP300	EP400	EPC1	EPC2	EPS8L2	ERCC2	ERF	ERG	ESR1	ESR2	ESRRA	ESRRB	ESX1	ETF1	ETHE1	ETS1	ETV1	ETV2	ETV3	ETV4	ETV5	ETV6	EXOSC5	FAM114A1	FAM183CP	FAM189B	FAM208B	FAM219B	FAM227A	FAM65C	FAM89B	FBN2	FBXL15	FBXO18	FBXW12	FBXW4	FCF1P2	FCHO1	FEN1	FES	FEV	FIBP	FIGLA	FKBP8	FLI1	FLOT1	FMO9P	FOS	FOS::JUN	FOS::JUN(var2)	FOS::JUNB	FOS::JUND	FOSB	FOSB::JUN	FOSB::JUNB	FOSB::JUNB(var2)	FOSL1	FOSL1::JUN	FOSL1::JUN(var2)	FOSL1::JUNB	FOSL1::JUND	FOSL1::JUND(var2)	FOSL2	FOSL2::JUN	FOSL2::JUN(var2)	FOSL2::JUNB	FOSL2::JUNB(var2)	FOSL2::JUND	FOSL2::JUND(var2)	FOXA1	FOXB1	FOXC1	FOXC2	FOXD1	FOXD2	FOXF2	FOXG1	FOXH1	FOXI1	FOXK1	FOXK2	FOXL1	FOXO1	FOXO3	FOXO4	FOXO6	FOXP1	FOXP2	FOXP3	FOXQ1	FURIN	FXR2	GAB1	GABARAP	GABBR1	GABPA	GABPB1	GABPB1-AS1	GADD45GIP1	GAL3ST3	GALR3	GAPDHP37	GAPDHS	GAST	GATA1::TAL1	GATA2	GATA3	GATA5	GATA6	GATSL3	GBA	GBAP1	GBF1	GBX1	GBX2	GCG	GCGR	GCM1	GCM2	GDF15	GDI2	GEMIN5	GFM1	GFM2	GHRH	GHSR	GIP	GIPC1	GIPR	GIT1	GLI2	GLIS2	GLIS3	GLMP	GLP1R	GMCL1	GMEB2	GNAI2P1	GNAI3	GNL1	GOLGA2	GOLGA2P4	GON4L	GORASP2	GOSR1	GOSR2	GP2	GPALPP1	GPBP1	GPI	GPS2	GRHL1	GRHL2	GRK5	GSC	GSC2	GSN-AS1	GSPT1	GSPT2	GSTZ1	GSX1	GTF2H1	GTF2H4	GTF3AP2	GTPBP1	GTPBP3	GUCY2C	H1F0	H2AFJ	H2AFV	H2AFX	H2AFY	H2AFY2	H2AFZ	H2BFM	H2BFWT	HAUS6	HAUS8	HCAR1	HCAR2	HCAR3	HCG14	HCG15	HCG16	HCG18	HCG20	HCG21	HCG4B	HCG4P11	HCG4P5	HCG4P7	HCG9	HCG9P5	HCN3	HDAC1	HDAC10	HDAC11	HDAC2	HDAC3	HDAC4	HDAC5	HDAC6	HDAC8	HDAC9	HDDC3	HDHD3	HECTD3	HES5	HES7	HESX1	HEY1	HEY2	HIC2	HIF1A	HINFP	HIST1H1B	HIST1H1C	HIST1H1D	HIST1H1E	HIST1H1PS1	HIST1H2AA	HIST1H2AC	HIST1H2AD	HIST1H2AG	HIST1H2AH	HIST1H2AI	HIST1H2AJ	HIST1H2APS4	HIST1H2BA	HIST1H2BC	HIST1H2BD	HIST1H2BJ	HIST1H2BK	HIST1H2BL	HIST1H2BN	HIST1H2BPS2	HIST1H3D	HIST1H3J	HIST1H4C	HIST1H4H	HIST1H4J	HIST1H4PS1	HIST2H2AB	HIST2H2AC	HIST2H2BE	HIST2H2BF	HIST3H2A	HIST3H2BB	HIST3H3	HIST4H4	HLA-A	HLA-E	HLA-F	HLA-F-AS1	HLA-G	HLA-H	HLA-K	HLA-U	HLA-W	HLF	HMGB1P48	HMGN2P18	HMGN4	HNF1A	HNF1B	HNF4A	HNF4G	HOMER3	HOXA10	HOXA13	HOXA2	HOXC10	HOXC11	HOXC12	HOXC13	HOXD11	HOXD12	HPRT1	HPS5	HPS6	HRAS	HSF1	HSF2	HSF4	HSPA9	ICMT	ID4	IER2	IER3	IFITM1	IFITM2	IFITM3	IFITM4P	IFITM5	IFITM9P	IL12RB1	IL15RA	IL27RA	IL2RA	IL6	IL6ST	IMP3	IMPA1	IMPA2	ING2	ING3	INHBB	INO80	INSC	INSM1	IRF1	IRF2	IRF2BPL	IRF3	IRF4	IRF5	IRF7	IRF8	IRF9	ISL2	ISX	ISYNA1	JAK3	JDP2	JDP2(var2)	JOSD1	JUN	JUN(var2)	JUN::JUNB	JUN::JUNB(var2)	JUNB	JUNB(var2)	JUND	JUND(var2)	KAT2B	KAT5	KCMF1	KCNB1	KCND1	KCND2	KCND3	KCNIP2	KCNIP2-AS1	KCNN4	KIAA0408	KIAA1683	KIF3C	KIF9	KLC2	KLC3	KLF13	KLF14	KLF16	KLF4	KLF5	KLF9	KLHL18	KLHL26	KPNB1	KRTCAP2	KXD1	LARP1P1	LBX1	LBX2	LDB1	LDB2	LDHAL6A	LDHAL6B	LDHB	LDHC	LGMN	LHX2	LHX6	LHX9	LIF	LIG3	LINC00460	LINC00578	LINC00589	LINC00881	LINC01001	LINC01065	LINC01258	LINC01259	LINC01270	LINC01511	LMAN1L	LMNA	LMNTD2	LMO2	LMO4	LMX1A	LMX1B	LPAR2	LPCAT1	LRFN4	LRRC2	LRRC26	LRRC56	LSM4	LTBP3	LTF	LYL1	MAF	MAF::NFE2	MAFF	MAFK	MAGOH	MAN1A1	MAN2A2	MAN2B2	MAN2C1	MAP1LC3BP1	MAP1S	MAP3K11	MAP4	MAST2	MAST3	MAX	MAX::MYC	MBP	MCCD1P1	MCCD1P2	MCHR1	MCMBP	MCUR1	MDC1	MDC1-AS1	ME1	ME2	MEAF6	MEF2A	MEF2B	MEF2C	MEF2D	MEIS1	MEIS2	MEIS3	MEOX1	MEOX2	METAP1D	MGA	MGAT1	MGAT3	MGAT3-AS1	MGEA5	MICALL1	MICD	MICF	MIEF1	MIER3	MIR1281	MIR210HG	MIR555	MIR638	MIR639	MIR658	MIR659	MIR877	MITF	MIXL1	MKL1	MLX	MLXIPL	MMACHC	MNT	MORF4L1	MORF4L2	MPDU1	MPI	MPND	MRE11	MRGBP	MRI1	MRPL1	MRPL10	MRPL11	MRPL12	MRPL13	MRPL14	MRPL15	MRPL16	MRPL17	MRPL18	MRPL19	MRPL20	MRPL21	MRPL22	MRPL23	MRPL27	MRPL28	MRPL3	MRPL32	MRPL33	MRPL34	MRPL35	MRPL36	MRPL37	MRPL38	MRPL39	MRPL4	MRPL40	MRPL41	MRPL42	MRPL43	MRPL44	MRPL46	MRPL47	MRPL48	MRPL49	MRPL50	MRPL51	MRPL52	MRPL53	MRPL57	MRPL58	MRPL9	MRPS18A	MRPS18B	MRPS18CP4	MRPS30	MRPS6	MRRF	MSC	MSH4	MSH5	MSI1	MSTO1	MSX1	MSX2	MTAP	MTF1	MTMR3	MTO1	MTX1	MTX1P1	MUC1	MUS81	MVB12A	MXD1	MXI1	MYB	MYBL1	MYBL2	MYBPC3	MYC	MYCN	MYDGF	MYEOV	MYF6	MYH13	MYH6	MYH7	MYH8	MYL1	MYL2	MYL3	MYL4	MYO18A	MYO9B	MYSM1	MZF1	MZF1(var2)	NANOS3	NAPA	NAPB	NASP	NAV2-AS5	NBEAL2	NCOR1	NCOR2	NDUFB1P1	NDUFB3	NDUFB7	NEIL1	NEIL2	NEURL4	NEUROD1	NEUROD2	NEUROG2	NFATC2	NFATC3	NFE2	NFE2L2	NFIA	NFIC	NFIC::TLX1	NFIL3	NFIX	NFKB1	NFKB2	NFKBIE	NFYA	NFYB	NFYC	NHLH1	NIF3L1	NKAPL	NKD2	NKX2-3	NKX2-8	NKX3-1	NKX3-2	NKX6-1	NKX6-2	NLRP6	NME6	NOL7	NOLC1	NOTO	NPM3	NPS	NPTXR	NR1A4	NR2C2	NR2F1	NR2F2	NR2F6	NR3C1	NR3C2	NR4A1	NR4A2	NRADDP	NRBF2	NRF1	NRL	NRM	NRP1	NSF	NTN4	NUFIP1	NUFIP2	NUP214	OCEL1	ODF3	ODF3L1	OGG1	OLIG1	OLIG2	OLIG3	OR4F2P	ORC2	OSM	OTX1	OTX2	OVOL1	OVOL1-AS1	P4HA2	PABPC1	PACS1	PACSIN2	PALM3	PAOX	PARD6B	PARP1	PAX1	PAX4	PAX5	PAX7	PAX9	PBX1	PBX2	PBX3	PBX4	PC	PCBP1	PCBP1-AS1	PCNA	PCNXL3	PCYOX1	PDGFB	PDHA1	PDHA2	PDHB	PDLIM4	PDX1	PELI3	PFKL	PFKM	PFKP	PGAM1P5	PGAM2	PGBD1	PGK1	PGK2	PHC2	PHF12	PHF23	PHGR1	PHOX2A	PHRF1	PICK1	PIDD1	PIK3R1	PIK3R2	PIP4K2A	PITX3	PKIB	PKLR	PKM	PKN1	PKNOX1	PKNOX2	PKP3	PLA2G1B	PLA2G6	PLAG1	PLAUR	PLBD1	PLBD1-AS1	PLCB2-AS1	PLXND1	PMF1	PNKP	PNMA8B	PNPLA2	PODNL1	POLB	POLD1	POLDIP3	POLE	POLL	POLR2A	POLR2F	POMC	POU1F1	POU2F1	POU2F2	POU3F1	POU3F2	POU3F4	POU5F1	POU5F1B	POU5F1P4	POU6F2	PPARA::RXRA	PPARG	PPARG::RXRA	PPARGC1A	PPCDC	PPIL3	PPM1N	PPP1R10	PPP1R11	PPP1R18	PPP1R2P2	PPRC1	PRC1	PRCC	PRDM1	PRDM4	PRDX1	PRDX3	PRDX5	PRKACA	PRKDC	PRM1	PRM2	PRM3	PROX1	PRR3	PRRX1	PRSS29P	PRSS42	PRSS50	PSAP	PSD	PSMA1	PSMA3	PSMA7	PSMA8	PSMB10	PSMB11	PSMB4	PSMB6	PSMB7	PSMB8	PSMB8-AS1	PSMB9	PSMC1	PSMD1	PSMD10	PSMD11	PSMD12	PSMD13	PSMD5	PSMD6	PSMD7	PSMD9	PTDSS2	PTGES3P2	PTGIS	PTH	PTH1R	PTHLH	PTMAP1	PTPN1	PTPN23	PTPN9	RAB10	RAB11B	RAB1A	RAB1B	RAB25	RAB33B	RAB3A	RAD50	RANBP9	RANP1	RARA	RARA(var2)	RARA::RXRA	RARA::RXRG	RASSF7	RAX	RAX2	RBBP4	RBBP7	RBBP8	RBM14	RBM14-RBM4	RBM4	RBM4B	RBPJ	RBX1	RCCD1	RCE1	REL	RELA	RELB	RERE	REST	RFX1	RFX2	RFX3	RFX4	RFX5	RGS10	RHOA	RHOXF1	RIC8A	RIN1	RING1	RIT1	RLN3	RN7SKP134	RN7SKP17	RN7SKP186	RN7SL363P	RN7SL445P	RN7SL704P	RN7SL838P	RN7SL870P	RNA5-8SP5	RNASE1	RNASEH2A	RNASEH2B	RNASEH2C	RNF114	RNF2	RNF39	RNF4	RNH1	RNPS1	RNU1-106P	RNU4-34P	RNU4-39P	RNU5E-6P	RNU6-106P	RNU6-1175P	RNU6-1297P	RNU6-447P	RNU6-539P	RNU6-645P	RNU6-711P	RNU6-762P	RNU6-919P	RNU6-942P	RNU6-979P	RNU6-991P	RNU7-128P	RNU7-26P	RNY4P6	RORA	RORA(var2)	RORB	RORC	RPL11P5	RPL13P4	RPL17P33	RPL18A	RPL23AP1	RPL3	RPL30P11	RPL36AP45	RPL7P4	RPL7P52	RPLP2	RPP21	RPP25	RPS19BP1	RPS27P20	RPS6	RPS6KA1	RPS6KA3	RRAGA	RREB1	RRP36	RSL24D1P1	RUNX1	RUNX2	RUNX3	RUSC1-AS1	RUVBL1	RUVBL2	RXRB	RXRG	SAMD1	SAMM50	SAP130	SAP18	SAP30	SAP30L	SARAF	SART1	SAT2	SBF2-AS1	SCAMP2	SCAMP3	SCAMP5	SCAP	SCFD1	SCGB1C1	SCRT1	SCRT2	SCT	SCTR	SCYL1	SDHAP3	SEC22A	SEC22C	SEC23A	SEC23IP	SEM1	SEMA3C	SEMA3E	SEMA4A	SENP3	SEPT7-AS1	SESN2	SF3A1	SF3B2	SFTA2	SGSM3	SHBG	SHOX	SIGIRR	SIK3-IT1	SIN3A	SIN3B	SIPA1	SIRT3	SIX1	SIX2	SLC12A7	SLC22A4	SLC22A5	SLC25A17	SLC25A37	SLC25A44	SLC27A1	SLC2A4	SLC45A1	SLC9A8	SMAD2::SMAD3::SMAD4	SMAD3	SMARCA5	SMARCC1	SMG1	SMG5	SMG6	SMG7	SMG8	SMG9	SNAI1	SNAI2	SNORA48	SNORA52	SNORA65	SNORD83A	SNRNP27	SNRPB	SNRPD1	SNRPFP1	SNRPFP4	SNRPG	SNUPN	SNX32	SOD1	SOX10	SOX15	SOX21	SOX4	SOX9	SP1	SP2	SP3	SP4	SP8	SPATA2	SPDEF	SPI1	SPIB	SPIC	SPRY4	SPTAN1	SPTBN2	SREBF1	SREBF2	SREBF2(var2)	SRF	SRL	SRXN1	SRY	SSBP2	SSH1	SSH2	SSH3	SSR3	SSSCA1	ST13	STAT1	STAT1::STAT2	STAT3	STC1	STUB1	STX10	STX17	STX18	STX5	STX6	SUDS3	SUMO1P1	SUN2	SYNE1	SYNE3	SYNGR1	SYT11	T	TAB1	TAL1::TCF3	TALDO1	TAOK1	TATDN1P1	TBC1D10A	TBP	TBR1	TBX1	TBX15	TBX19	TBX2	TBX20	TBX21	TBX4	TBX5	TCAP	TCF3	TCTEX1D4	TDGF1	TEAD1	TEAD2	TEAD3	TEAD4	TEC	TECPR1	TECR	TEF	TERT	TFAP2A	TFAP2A(var2)	TFAP2A(var3)	TFAP2B	TFAP2B(var2)	TFAP2B(var3)	TFAP2C	TFAP2C(var2)	TFAP2C(var3)	TFAP4	TFCP2	TFDP1	TFE3	TFEB	TFEC	TGIF1	TGIF2	THAP1	TIA1	TIAL1	TIMM22	TIPARP	TIPARP-AS1	TLK1	TLR1	TLR6	TLX1	TMCO5A	TMEM102	TMEM184B	TMEM189	TMEM189-UBE2V1	TMEM210	TMEM59L	TMEM63C	TMEM80	TMIE	TNFSF10	TNFSF13	TNK1	TNNC1	TNNC2	TNNI1	TNNI2	TNNI3	TNNT1	TNNT2	TNNT3	TNP2	TNRC6B	TOB2P1	TOMM20	TOMM22	TOMM40	TOMM5	TOMM6	TOMM7	TOMM70	TP53	TP53I13	TP63	TP73	TPI1	TPM1	TPM2	TPM3	TPM4	TPSG1	TRAF6	TRAP1	TRI-TAT2-3	TRIM26	TRIM27	TRIM31	TRIM31-AS1	TRIM38	TRIM39	TRMT1	TRPM7	TRRAP	TSG101	TSPO	TTLL1	TTN	TUBB	TVP23A	TWIST1	TXN	UBA52	UBD	UBE2A	UBE2B	UBE2D3	UBE2D4	UBE2E1	UBE2E2	UBE2E3	UBE2G1	UBE2J1	UBE2K	UBE2L3	UBE2L6	UBE2N	UBE2R2	UBE2U	UBE2V1	UBE2V2	UBE2Z	UBLCP1	UBQLN4	UBXN8	UEVLD	ULK3	UNCX	UPF1	UPF2	UPF3A	UPF3B	UROD	USE1	USF1	USF2	USP14	USP17L2	USP8	UTP11	VAMP7	VARS2	VAV3	VAX1	VAX2	VDR	VENTX	VIP	VIPAS39	VIPR1	VIPR2	VN1R11P	VPS25P1	VPS26BP1	VPS29	VPS33B	VPS72	VSX1	VSX2	WBP1LP10	WBP2NL	XBP1	XPNPEP3	XPO1	XRCC1	YBX2	YEATS4	YIF1A	YKT6	YY1	YY1AP1	YY2	ZBTB18	ZBTB33	ZBTB4	ZBTB7A	ZBTB7B	ZBTB7C	ZEB1	ZFPL1	ZIC1	ZIC3	ZIC4	ZKSCAN3	ZKSCAN4	ZNF14	ZNF143	ZNF165	ZNF180	ZNF184	ZNF217	ZNF24	ZNF263	ZNF282	ZNF322	ZNF354C	ZNF506	ZNF575	ZNF589	ZNF740	ZNF860	ZNRD1	ZNRD1-AS1	ZSCAN16	ZSCAN26	ZSCAN31	ZSCAN4	ZSWIM4
h1_derived_mesenchymal_stem_cells	A4GALT	ABCF1	ABHD15	ABHD8	ABT1	ACADVL	ACAP1	ACER2	ACSS1	ACTB	ACTC1	ACTL6A	ACTN2	ACTN3	ACTR1A	ADCY9	ADCYAP1	ADCYAP1R1	ADK	ADM	ADNP	ADRM1	ADSL	AK1	AK2	AK4	AK8	AK9	AKR1A1	ALDH1A3	ALDH3A1	ALDOA	ALDOB	ALDOC	ALOX12	ALX3	AMPD3	ANG	ANGPTL4	ANKRD13B	ANKRD16	ANKRD2	ANKRD33B-AS1	ANKRD54	ANKRD55	ANO9	ANXA4	AP2A2	AP5B1	AP5S1	AP5Z1	APBB1	APEX1	APOA1-AS	APOBEC3A	APOBEC3B	APOBEC3B-AS1	APOBEC3C	APOBEC3D	APOBEC3F	APOBEC3G	APOBEC3H	APOPT1	APRT	APTX	AR	ARAP3	ARFGAP3	ARHGAP32	ARHGDIG	ARHGEF2	ARID4B	ARNT	ARNT::HIF1A	ARRDC3	ASB13	ASCL1	ASF1B	ASH1L	ASH1L-AS1	ASXL2	ATAT1	ATF4	ATF7	ATF7IP	ATHL1	ATM	ATN1	ATOX1	ATP10D	ATP1B2	ATP5F1B	ATP7B	B3GALNT1	B4GALNT4	B4GALT5	B4GAT1	BABAM1	BACH2	BAG3	BAIAP2L2	BANF1	BARHL2	BARX1	BATF3	BATF::JUN	BBS1	BCL11A	BCL3	BET1	BET1L	BGLAP	BHLHE22	BHLHE23	BHLHE40	BHLHE41	BIK	BLM	BMI1	BRCC3	BRD8	BRI3	BRMS1	BRMS1L	BST2	BSX	BTAF1	BTBD19	BTRC	BZW1	C10orf76	C11orf68	C15orf39	C19orf53	C19orf60	C19orf67	C22orf23	C2orf42	C5orf56	C6orf1	C6orf136	CABP7	CACNA1A	CACNA1I	CALCA	CALCR	CASC11	CASC3	CASP10	CASP7	CAT	CATSPER1	CATSPER3	CATSPER4	CBX2	CBX4	CBX6	CBX7	CBX8	CBY1	CCDC12	CCDC124	CCDC130	CCDC157	CCDC62	CCDC85B	CCDC87	CCND1	CCNE1	CCNG2	CCRL2	CCS	CCT3	CD180	CD248	CD68	CD97	CDC25A	CDC34	CDHR5	CDKN2C	CDNF	CDX1	CDX2	CEBPA	CEBPB	CEBPD	CEBPE	CEBPG	CENPA	CENPB	CFL1	CFLAR	CFLAR-AS1	CHD4	CHEK2	CIPC	CLDN7	CLEC2B	CLK1	CLK2	CLOCK	CLPTM1L	CNIH2	CNN2P1	CNPY2	COG3	COMMD3	COMMD4	COMP	COPE	COX5A	COX5BP7	COX6A1	CRACR2B	CREB1	CREB3	CREB3L1	CREB5	CREBBP	CRLF1	CRTC3-AS1	CSK	CSNK1E	CSPG4	CSPG5	CST6	CTBP1	CTCF	CTCFL	CTDNEP1	CUEDC2	CXCL8	CYB5R3	CYBRD1	CYLD	DCAF15	DCAF17	DCUN1D5	DDA1	DDR1	DDR1-AS1	DDX17	DDX20	DDX39A	DDX49	DEAF1	DHX16	DMAP1	DMC1	DMRT3	DNAJB1	DNAJC1	DNAJC27	DNAJC27-AS1	DNAL4	DNASE1	DNM1P35	DNMT3A	DNMT3B	DPCD	DPCR1	DPP3	DR1	DRAM1	DRAP1	DRD4	DSTNP4	DUSP4	DUX4	DUXA	DVL2	E2F1	E2F4	E2F6	E2F7	E2F8	EBF1	EEF1DP1	EFEMP2	EFNA1	EFNA3	EFR3B	EGR1	EGR2	EGR3	EGR4	EHBP1L1	EHF	EIF1AD	EIF2B3	EIF3A	EIF3L	EIF4A1	ELF1	ELF3	ELF4	ELF5	ELK1	ELK3	ELK4	ELL	ELOVL3	ELP5	ELP6	EMX1	EMX2	EN1	EN2	ENO1	ENO2	ENO3	ENO4	ENPP7	EOMES	EP300	EP400	EPC1	EPC2	EPS8L2	ERCC2	ERF	ERG	ESR1	ESR2	ESRRA	ESRRB	ESX1	ETF1	ETHE1	ETS1	ETV1	ETV2	ETV3	ETV4	ETV5	ETV6	EWSR1-FLI1	EXOSC5	FAM114A1	FAM126B	FAM183CP	FAM208B	FAM213A	FAM219B	FAM227A	FAM65C	FAM89B	FBN2	FBXL15	FBXO18	FBXW12	FBXW4	FCHO1	FEN1	FES	FEV	FIBP	FIGLA	FKBP8	FLI1	FLOT1	FOS	FOS::JUN	FOS::JUN(var2)	FOS::JUNB	FOS::JUND	FOSB	FOSB::JUN	FOSB::JUNB	FOSB::JUNB(var2)	FOSL1	FOSL1::JUN	FOSL1::JUN(var2)	FOSL1::JUNB	FOSL1::JUND	FOSL1::JUND(var2)	FOSL2	FOSL2::JUN	FOSL2::JUN(var2)	FOSL2::JUNB	FOSL2::JUNB(var2)	FOSL2::JUND	FOSL2::JUND(var2)	FOXA1	FOXB1	FOXC1	FOXC2	FOXD1	FOXD2	FOXF2	FOXG1	FOXH1	FOXI1	FOXK1	FOXK2	FOXL1	FOXO1	FOXO3	FOXO4	FOXO6	FOXP1	FOXP2	FOXP3	FUNDC2P4	FURIN	FXR2	GAB1	GABARAP	GABBR1	GABPA	GABPB1	GABPB1-AS1	GADD45GIP1	GAL3ST3	GALR3	GAPDHP37	GAPDHS	GAREML	GAST	GATA1::TAL1	GATA2	GATA3	GATA5	GATA6	GATSL3	GBA	GBAP1	GBF1	GBX1	GBX2	GCG	GCGR	GCM1	GCM2	GDF15	GDI2	GEMIN5	GFM1	GFM2	GHRH	GHSR	GIP	GIPC1	GIPR	GIT1	GLI2	GLIS2	GLIS3	GLP1R	GMCL1	GMEB2	GNAI3	GNL1	GOLGA2	GOLGA2P4	GORASP2	GOSR1	GOSR2	GP2	GPALPP1	GPBP1	GPI	GPS2	GRHL1	GRHL2	GRK5	GRK5-IT1	GSC	GSC2	GSN-AS1	GSPT1	GSPT2	GSTZ1	GSX1	GTF2H1	GTF2H4	GTPBP1	GTPBP3	GUCY2C	H1F0	H2AFJ	H2AFV	H2AFX	H2AFY	H2AFY2	H2AFZ	H2BFM	H2BFWT	HAUS6	HAUS8	HCAR1	HCAR2	HCAR3	HCG11	HCG14	HCG15	HCG16	HCG18	HCG20	HCG21	HCG22	HCG4B	HCG4P5	HCG4P7	HCN3	HDAC1	HDAC10	HDAC11	HDAC2	HDAC3	HDAC4	HDAC5	HDAC6	HDAC8	HDAC9	HDDC3	HECTD3	HES5	HES7	HESX1	HEY1	HEY2	HIC2	HIF1A	HINFP	HIST1H1C	HIST1H1D	HIST1H1E	HIST1H1PS1	HIST1H2AA	HIST1H2AC	HIST1H2AD	HIST1H2AG	HIST1H2AH	HIST1H2AI	HIST1H2AJ	HIST1H2APS3	HIST1H2APS4	HIST1H2BA	HIST1H2BC	HIST1H2BD	HIST1H2BJ	HIST1H2BK	HIST1H2BL	HIST1H2BN	HIST1H2BPS2	HIST1H3D	HIST1H3J	HIST1H4C	HIST1H4H	HIST1H4J	HIST1H4PS1	HIST2H2AB	HIST2H2AC	HIST2H2BE	HIST2H2BF	HIST3H2A	HIST3H2BB	HIST3H3	HIST4H4	HLA-A	HLA-DQB2	HLA-E	HLA-F	HLA-G	HLA-H	HLA-K	HLA-L	HLA-U	HLF	HMGN1P14	HMGN4	HNF1A	HNF1B	HNF4A	HNF4G	HOMER3	HORMAD2	HORMAD2-AS1	HOXA10	HOXA13	HOXA2	HOXC10	HOXC11	HOXC12	HOXC13	HOXD11	HOXD12	HPRT1	HPS5	HPS6	HRAS	HSD17B11	HSF1	HSF2	HSF4	HSPA9	ICMT	ID4	IER2	IER3	IFITM1	IFITM2	IFITM3	IFITM5	IL12RB1	IL15RA	IL27RA	IL2RA	IL6	IL6ST	IMP3	IMPA1	IMPA2	IMPDH1P10	ING2	ING3	INHBB	INO80	INSC	INSM1	IRF1	IRF2	IRF2BPL	IRF3	IRF4	IRF5	IRF7	IRF8	IRF9	ISL2	ISX	ISYNA1	JAK3	JAZF1	JAZF1-AS1	JDP2	JDP2(var2)	JOSD1	JUN	JUN(var2)	JUN::JUNB	JUN::JUNB(var2)	JUNB	JUNB(var2)	JUND	JUND(var2)	KAT2B	KAT5	KCMF1	KCNB1	KCND1	KCND2	KCND3	KCNIP2	KCNIP2-AS1	KIAA0408	KIAA1683	KIF3C	KIF9	KIF9-AS1	KLC2	KLC3	KLF13	KLF14	KLF16	KLF4	KLF5	KLF9	KLHL18	KLHL26	KLHL5	KPNB1	KRT15	KRT19	KRTAP4-2	KXD1	LBX1	LBX2	LDB1	LDB2	LDHAL6A	LDHAL6B	LDHB	LDHC	LGMN	LHX2	LHX6	LHX9	LIF	LIG3	LINC00460	LINC00589	LINC00881	LINC01001	LINC01183	LINC01258	LINC01259	LINC01270	LINC01273	LINC01511	LMAN1L	LMNA	LMNTD2	LMO2	LMO4	LMX1A	LMX1B	LPAR2	LPCAT1	LRFN4	LRP12	LRRC2	LRRC56	LSM4	LTBP3	LTF	LYL1	MAF	MAF::NFE2	MAFF	MAFK	MAGOH	MAN1A1	MAN2A2	MAN2C1	MAP1LC3BP1	MAP3K11	MAP4	MARCH5	MAST2	MAST3	MAX	MAX::MYC	MBP	MCHR1	MCMBP	MCUR1	MDC1	MDC1-AS1	ME1	ME2	MEAF6	MEF2A	MEF2B	MEF2C	MEF2D	MEIS1	MEIS2	MEIS3	MEOX1	MEOX2	METAP1D	METTL8	MEX3A	MGA	MGAT1	MGAT3	MGAT3-AS1	MGEA5	MICALL1	MIEF1	MIER3	MIR1281	MIR1301	MIR210HG	MIR2115	MIR555	MIR631	MIR638	MIR639	MIR658	MIR659	MIR877	MITF	MIXL1	MKL1	MLX	MLXIPL	MMACHC	MNT	MORF4L1	MORF4L2	MPDU1	MPI	MPND	MRE11	MRGBP	MRI1	MRPL1	MRPL10	MRPL11	MRPL12	MRPL13	MRPL14	MRPL15	MRPL16	MRPL17	MRPL18	MRPL19	MRPL20	MRPL21	MRPL22	MRPL23	MRPL27	MRPL28	MRPL3	MRPL32	MRPL33	MRPL34	MRPL35	MRPL35P2	MRPL36	MRPL37	MRPL38	MRPL39	MRPL4	MRPL40	MRPL41	MRPL42	MRPL43	MRPL44	MRPL46	MRPL47	MRPL48	MRPL49	MRPL50	MRPL51	MRPL52	MRPL53	MRPL57	MRPL58	MRPL9	MRPS18A	MRPS18AP1	MRPS18B	MRPS30	MRPS6	MRRF	MSC	MSH4	MSH5	MSI1	MSTO1	MSX1	MSX2	MTAP	MTF1	MTMR3	MTO1	MTX1	MUC1	MUC21	MUS81	MVB12A	MXD1	MXI1	MYB	MYBL1	MYBL2	MYBPC3	MYC	MYCN	MYF6	MYH13	MYH6	MYH7	MYH8	MYL1	MYL2	MYL3	MYL4	MYO18A	MYO9B	MYSM1	MZF1	MZF1(var2)	NACC1	NAPA	NAPB	NASP	NBEAL2	NCOR1	NCOR2	NDUFB1P1	NDUFB3	NDUFB7	NEIL1	NEIL2	NEURL4	NEUROD1	NEUROD2	NEUROG2	NFATC2	NFATC3	NFE2	NFE2L2	NFIA	NFIC	NFIC::TLX1	NFIL3	NFIX	NFKB1	NFKB2	NFKBIE	NFYA	NFYB	NFYC	NHLH1	NIF3L1	NKAPL	NKD2	NKX2-3	NKX2-6	NKX2-8	NKX3-1	NKX3-2	NKX6-1	NKX6-2	NLRP6	NME6	NOL7	NOLC1	NOTO	NPAS4	NPM3	NPS	NPTXR	NR1A4	NR1A4::RXRA	NR2C2	NR2F1	NR2F2	NR2F6	NR3C1	NR3C2	NR4A1	NR4A2	NR4A2::RXRA	NRBF2	NREP	NRF1	NRL	NRM	NRP1	NSF	NTN4	NUFIP1	NUFIP2	NUP214	OCEL1	ODF3	ODF3L1	OGG1	OLIG1	OLIG2	OLIG3	OR4F2P	ORC2	OSM	OTX1	OTX2	P4HA2	PABPC1	PACS1	PACSIN2	PAOX	PARD6B	PARP1	PAX1	PAX4	PAX5	PAX9	PBX1	PBX2	PBX3	PBX4	PC	PCBP1	PCBP1-AS1	PCNA	PCNXL3	PDGFB	PDHA1	PDHA2	PDHB	PDX1	PELI3	PFKL	PFKM	PFKP	PGAM1P5	PGAM2	PGBD1	PGK1	PGK2	PGPEP1	PHC2	PHF12	PHF23	PHOX2A	PHRF1	PICK1	PIDD1	PIK3R1	PIK3R2	PIP4K2A	PITX3	PKDCC	PKIB	PKLR	PKM	PKN1	PKNOX1	PKNOX2	PKP3	PLA2G1B	PLA2G6	PLAG1	PLAUR	PLIN2	PLXND1	PMF1	PNKP	PNMA8B	PNPLA2	PODNL1	POLB	POLD1	POLDIP3	POLE	POLL	POLR2A	POLR2F	POMC	POU1F1	POU2F1	POU2F2	POU3F1	POU3F2	POU3F4	POU5F1	POU5F1B	POU5F1P4	POU6F2	PPARA::RXRA	PPARG	PPARG::RXRA	PPARGC1A	PPCDC	PPIL1P1	PPIL3	PPM1N	PPP1R10	PPP1R11	PPP1R18	PPP1R2P2	PPRC1	PRC1	PRCC	PRDM1	PRDM4	PRDX1	PRDX3	PRDX3P1	PRDX5	PRKACA	PRKDC	PRM1	PRM2	PRM3	PROX1	PRR3	PRRX1	PSAP	PSD	PSMA1	PSMA3	PSMA7	PSMA8	PSMB10	PSMB11	PSMB4	PSMB6	PSMB7	PSMB8	PSMB8-AS1	PSMB9	PSMC1	PSMD1	PSMD10	PSMD11	PSMD12	PSMD13	PSMD5	PSMD6	PSMD7	PSMD9	PTDSS2	PTGES3P2	PTGIS	PTH	PTH1R	PTHLH	PTMAP1	PTPN1	PTPN23	PTPN9	PVT1	RAB10	RAB11B	RAB1A	RAB1B	RAB25	RAB33B	RAB3A	RANBP9	RANP1	RARA	RARA(var2)	RARA::RXRA	RARA::RXRG	RASSF7	RAX	RAX2	RBBP4	RBBP7	RBBP8	RBM14	RBM14-RBM4	RBM4	RBM4B	RBPJ	RBPMS	RBX1	RCCD1	RCE1	REL	RELA	RELB	RERE	REST	RFX1	RFX2	RFX3	RFX4	RFX5	RGS10	RHOA	RHOXF1	RIC8A	RIN1	RING1	RIT1	RN7SKP17	RN7SKP186	RN7SL354P	RN7SL363P	RN7SL445P	RN7SL672P	RN7SL704P	RN7SL749P	RN7SL838P	RN7SL870P	RNA5-8SP5	RNA5SP115	RNA5SP152	RNA5SP185	RNASE1	RNASEH2A	RNASEH2B	RNASEH2C	RNF114	RNF2	RNF4	RNH1	RNPS1	RNU1-106P	RNU1-7P	RNU4-39P	RNU4-63P	RNU5E-6P	RNU6-106P	RNU6-147P	RNU6-264P	RNU6-299P	RNU6-379P	RNU6-447P	RNU6-502P	RNU6-539P	RNU6-543P	RNU6-756P	RNU6-919P	RNU6-942P	RNU6-979P	RNU6-991P	RNU7-128P	RNU7-14P	RNU7-45P	RNY4P6	RORA	RORA(var2)	RORB	RORC	RPL13P4	RPL17P22	RPL17P33	RPL18A	RPL3	RPL30P11	RPL36AP45	RPL5P34	RPL7P4	RPL7P52	RPLP2	RPP21	RPP25	RPS19BP1	RPS6	RPS6KA1	RPS6KA3	RRAGA	RREB1	RRP36	RTP3	RUNX1	RUNX2	RUNX3	RUSC1-AS1	RUVBL1	RUVBL2	RXRB	RXRG	SAMD1	SAMM50	SAP130	SAP18	SAP30	SAP30L	SARAF	SART1	SAT2	SBF2-AS1	SCAMP2	SCAMP3	SCAMP5	SCAP	SCARNA8	SCFD1	SCGB1C1	SCRT1	SCRT2	SCT	SCTR	SCYL1	SEC22A	SEC22C	SEC23A	SEC23IP	SEM1	SEMA3C	SEMA3E	SEMA4A	SENP3	SEPT7-AS1	SESN2	SETD2	SF3A1	SF3B2	SFTA2	SGSM3	SHBG	SHOX	SIGIRR	SIK3-IT1	SIN3A	SIN3B	SIRT3	SIX1	SIX2	SLC12A7	SLC16A8	SLC22A4	SLC22A5	SLC25A17	SLC25A22	SLC25A37	SLC25A44	SLC27A1	SLC2A4	SLC35G6	SLC45A1	SLC9A8	SMAD2::SMAD3::SMAD4	SMAD3	SMARCA5	SMARCC1	SMARCE1P6	SMG1	SMG5	SMG6	SMG7	SMG8	SMG9	SNAI1	SNAI2	SNORA52	SNORA65	SNORA74A	SNORD83A	SNORD83B	SNRNP27	SNRPB	SNRPD1	SNRPFP1	SNRPFP4	SNRPG	SNUPN	SNX20	SOD1	SOX10	SOX15	SOX21	SOX4	SOX9	SP1	SP2	SP3	SP4	SP8	SPATA2	SPDEF	SPI1	SPIB	SPIC	SPRY4	SPTAN1	SPTBN2	SREBF1	SREBF2	SREBF2(var2)	SRF	SRL	SRXN1	SRY	SSBP2	SSBP4	SSH1	SSH2	SSH3	SSR3	SSSCA1	ST13	STARD13-IT1	STAT1	STAT1::STAT2	STAT3	STC1	STUB1	STX10	STX17	STX18	STX5	STX6	SUDS3	SUMO1P1	SUN2	SWAP70	SYNE1	SYNGR1	SYT11	T	TAB1	TAL1::TCF3	TALDO1	TATDN1P1	TBC1D10A	TBC1D16	TBP	TBR1	TBX1	TBX15	TBX19	TBX2	TBX20	TBX21	TBX4	TBX5	TCAP	TCF3	TCTEX1D4	TDGF1	TEAD1	TEAD2	TEAD3	TEAD4	TEC	TECPR1	TECR	TEF	TERT	TFAP2A	TFAP2A(var2)	TFAP2A(var3)	TFAP2B	TFAP2B(var2)	TFAP2B(var3)	TFAP2C	TFAP2C(var2)	TFAP2C(var3)	TFAP4	TFCP2	TFDP1	TFE3	TFEB	TFEC	TGIF1	TGIF2	THAP1	TIA1	TIAL1	TIMM22	TIPARP	TIPARP-AS1	TLK1	TLR1	TLR6	TLX1	TMEM102	TMEM184B	TMEM189	TMEM189-UBE2V1	TMEM241	TMEM59L	TMEM63C	TMEM80	TNFSF10	TNFSF13	TNNC1	TNNC2	TNNI1	TNNI2	TNNI3	TNNT1	TNNT2	TNNT3	TNP2	TNRC6B	TOB2P1	TOMM20	TOMM22	TOMM40	TOMM5	TOMM6	TOMM7	TOMM70	TP53	TP53I13	TP63	TP73	TPI1	TPM1	TPM2	TPM3	TPM3P7	TPM4	TRAF6	TRAP1	TRIM26	TRIM31	TRIM31-AS1	TRIM38	TRIM39	TRMT1	TRPM7	TRRAP	TSG101	TSPAN14	TSPO	TTLL1	TTN	TUBB	TWIST1	TXN	UBA52	UBD	UBE2A	UBE2B	UBE2D3	UBE2D4	UBE2E1	UBE2E2	UBE2E3	UBE2G1	UBE2J1	UBE2K	UBE2L3	UBE2L5P	UBE2L6	UBE2N	UBE2R2	UBE2U	UBE2V1	UBE2V2	UBE2Z	UBLCP1	UBQLN4	UEVLD	ULK3	UNC45A	UNCX	UPF1	UPF2	UPF3A	UPF3B	UQCRHP2	UROD	USE1	USF1	USF2	USP14	USP17L2	USP8	UTP11	VAMP7	VARS2	VAV3	VAX1	VAX2	VDR	VENTX	VIP	VIPAS39	VIPR1	VIPR2	VPS25P1	VPS26BP1	VPS29	VPS33B	VPS72	VSX1	VSX2	WBP1LP10	WBP2NL	XBP1	XPNPEP3	XPO1	XRCC1	YEATS4	YIF1A	YKT6	YY1	YY1AP1	YY2	ZBBX	ZBTB18	ZBTB33	ZBTB4	ZBTB7A	ZBTB7B	ZBTB7C	ZDHHC22	ZDHHC24	ZEB1	ZFPL1	ZIC1	ZIC3	ZIC4	ZKSCAN3	ZKSCAN4	ZNF112	ZNF143	ZNF165	ZNF180	ZNF184	ZNF217	ZNF24	ZNF263	ZNF282	ZNF322	ZNF354C	ZNF365	ZNF506	ZNF575	ZNF589	ZNF740	ZNRD1	ZNRD1-AS1	ZSCAN16	ZSCAN31	ZSCAN4	ZSWIM4
fibroblasts_fetal_skin_scalp	A4GALT	ABCF1	ABHD8	ABT1	ACADVL	ACAP1	ACER2	ACSS1	ACTB	ACTBP8	ACTC1	ACTL6A	ACTN2	ACTR1A	ADCY9	ADCYAP1	ADCYAP1R1	ADK	ADM	ADNP	ADRM1	ADSL	AK1	AK2	AK4	AK8	AK9	AKR1A1	ALDH1A3	ALDH3A1	ALDOA	ALDOB	ALDOC	ALOX12	ALS2CL	ALX3	AMPD3	ANG	ANGPTL4	ANKRD16	ANKRD2	ANKRD33B-AS1	ANKRD54	ANKRD55	ANO8	ANO9	AP2A2	AP5B1	AP5S1	AP5Z1	APBB1	APEX1	APOA1-AS	APOBEC3B	APOPT1	APRT	APTX	AR	ARAP3	ARFGAP3	ARHGAP32	ARHGDIG	ARHGEF2	ARID4B	ARNT	ARNT::HIF1A	ARRDC3	ASCL1	ASF1B	ASH1L	ASH1L-AS1	ASH1L-IT1	ASXL2	ATAT1	ATF4	ATF7	ATF7IP	ATHL1	ATM	ATN1	ATOX1	ATP1B2	ATP5F1B	ATP7B	B3GALNT1	B4GALNT4	BABAM1	BACH2	BAG3	BANF1	BARHL2	BARX1	BATF3	BATF::JUN	BBS1	BCL3	BET1	BET1L	BGLAP	BHLHE22	BHLHE23	BHLHE40	BHLHE41	BIK	BLM	BMI1	BRCC3	BRD8	BRMS1	BRMS1L	BST2	BSX	BTAF1	BTBD19	BTRC	BZW1	C10orf76	C11orf68	C15orf39	C19orf53	C19orf67	C1orf198	C22orf23	C2orf42	C5orf56	C6orf1	C6orf136	CACNA1A	CALCA	CALCR	CASC11	CASC3	CASP10	CASP7	CAT	CATSPER1	CATSPER3	CATSPER4	CBX2	CBX4	CBX6	CBX7	CBX8	CBY1	CCDC12	CCDC124	CCDC130	CCDC157	CCDC62	CCDC85B	CCND1	CCNE1	CCNG2	CCRL2	CCS	CCT3	CD180	CD97	CDC25A	CDC34	CDKN2C	CDNF	CDX1	CDX2	CEBPA	CEBPB	CEBPD	CEBPE	CEBPG	CENPA	CENPB	CFL1	CFLAR	CFLAR-AS1	CHD4	CHEK2	CIPC	CLDN7	CLK2	CLOCK	CNPY2	COG3	COL26A1	COMMD4	COMP	COPE	COX5A	COX6A1	CPA5	CREB1	CREB3	CREB3L1	CREB5	CREBBP	CRLF1	CRTC3-AS1	CSK	CSNK1E	CSPG4	CSPG5	CTBP1	CTCF	CTCFL	CTDNEP1	CUEDC2	CXCL8	CYB5R3	CYLD	DCAF15	DCUN1D5	DDA1	DDR1	DDR1-AS1	DDX17	DDX20	DDX39A	DDX49	DHX16	DMAP1	DMC1	DMRT3	DNAJB1	DNAJC1	DNAJC27	DNAJC27-AS1	DNAL4	DNASE1	DNMT3A	DNMT3B	DPCD	DPCR1	DPP3	DR1	DRAM1	DRAP1	DSTNP4	DUSP4	DUX4	DUXA	DVL2	E2F1	E2F4	E2F6	E2F7	E2F8	EBF1	EEF1DP1	EFNA1	EFNA3	EGR1	EGR2	EGR3	EGR4	EHBP1L1	EHF	EIF1AD	EIF2B3	EIF3A	EIF3L	EIF4A1	ELF1	ELF3	ELF4	ELF5	ELK1	ELK3	ELK4	ELL	ELOVL3	ELP5	ELP6	EMX2	EN1	EN2	ENO1	ENO2	ENO3	ENO4	ENPP7	EOMES	EP300	EP400	EPC1	EPC2	ERCC2	ERF	ERG	ESR1	ESR2	ESRRA	ESRRB	ESX1	ETF1	ETS1	ETV1	ETV2	ETV3	ETV4	ETV5	ETV6	EXOSC5	FAM114A1	FAM126B	FAM183CP	FAM89B	FBN2	FBXL15	FBXO18	FBXW12	FBXW4	FCHO1	FEN1	FES	FEV	FIBP	FIGLA	FKBP8	FLI1	FLOT1	FOS	FOS::JUN	FOS::JUN(var2)	FOS::JUNB	FOS::JUND	FOSB	FOSB::JUN	FOSB::JUNB	FOSB::JUNB(var2)	FOSL1	FOSL1::JUN	FOSL1::JUN(var2)	FOSL1::JUNB	FOSL1::JUND	FOSL1::JUND(var2)	FOSL2	FOSL2::JUN	FOSL2::JUN(var2)	FOSL2::JUNB	FOSL2::JUNB(var2)	FOSL2::JUND	FOSL2::JUND(var2)	FOXA1	FOXB1	FOXC1	FOXC2	FOXD1	FOXD2	FOXF2	FOXG1	FOXH1	FOXI1	FOXK1	FOXK2	FOXL1	FOXO1	FOXO3	FOXO4	FOXO6	FOXP1	FOXP2	FOXP3	FUNDC2P4	FURIN	FXR2	GAB1	GABARAP	GABBR1	GABPA	GABPB1	GABPB1-AS1	GADD45GIP1	GALR3	GAPDHP37	GAPDHS	GAST	GATA2	GATA3	GATA5	GATA6	GBA	GBAP1	GBF1	GBX1	GBX2	GCG	GCGR	GCM1	GCM2	GDF15	GDI2	GEMIN5	GFM1	GFM2	GHRH	GHSR	GIP	GIPC1	GIPR	GIT1	GLI2	GLIS2	GLIS3	GLP1R	GMCL1	GMEB2	GNAI2P1	GNAI3	GNL1	GOLGA2	GOLGA2P4	GORASP2	GOSR1	GOSR2	GP2	GPALPP1	GPBP1	GPI	GPS2	GRHL1	GRHL2	GRK5	GSC	GSC2	GSN-AS1	GSPT1	GSPT2	GSTZ1	GSX1	GTF2H1	GTF2H4	GTPBP1	GTPBP3	GUCY2C	H1F0	H2AFJ	H2AFV	H2AFX	H2AFY	H2AFY2	H2AFZ	H2BFM	H2BFWT	HAUS6	HAUS8	HCAR1	HCAR2	HCG14	HCG20	HCG21	HCG4P11	HCN3	HDAC1	HDAC10	HDAC11	HDAC2	HDAC3	HDAC4	HDAC5	HDAC6	HDAC8	HDAC9	HDDC3	HECTD3	HES5	HES7	HESX1	HEY1	HEY2	HIC2	HIF1A	HINFP	HIST1H1C	HIST1H1D	HIST1H1E	HIST1H1PS1	HIST1H2AA	HIST1H2AC	HIST1H2AD	HIST1H2AG	HIST1H2AH	HIST1H2AI	HIST1H2AJ	HIST1H2APS4	HIST1H2BA	HIST1H2BC	HIST1H2BD	HIST1H2BJ	HIST1H2BK	HIST1H2BL	HIST1H2BN	HIST1H2BPS2	HIST1H3D	HIST1H3J	HIST1H4C	HIST1H4H	HIST1H4PS1	HIST2H2AB	HIST2H2AC	HIST2H2BE	HIST2H2BF	HIST3H2A	HIST3H2BB	HIST3H3	HLA-A	HLA-DQB2	HLA-E	HLA-F	HLA-G	HLF	HMGN1P17	HMGN4	HNF1A	HNF1B	HNF4A	HNF4G	HOMER3	HOXA10	HOXA13	HOXA2	HOXC10	HOXC11	HOXC12	HOXC13	HOXD11	HOXD12	HPRT1	HPS5	HPS6	HRAS	HSF1	HSF2	HSF4	HSPA9	ICMT	ID4	IER2	IER3	IFITM1	IFITM2	IFITM3	IFITM5	IL12RB1	IL15RA	IL27RA	IL2RA	IL6	IL6ST	IMP3	IMPA1	IMPA2	IMPDH1P10	ING2	ING3	INHBB	INO80	INSC	INSM1	IRF1	IRF2	IRF2BPL	IRF3	IRF4	IRF5	IRF7	IRF8	IRF9	ISL2	ISX	ISYNA1	JAK3	JAZF1	JAZF1-AS1	JDP2	JDP2(var2)	JOSD1	JUN	JUN(var2)	JUN::JUNB	JUN::JUNB(var2)	JUNB	JUNB(var2)	JUND	JUND(var2)	KAT2B	KAT5	KCMF1	KCNB1	KCND1	KCND2	KCND3	KCNG1	KCNIP2	KCNIP2-AS1	KCNK7	KIAA1683	KIF3C	KIF9	KLC2	KLC3	KLF13	KLF14	KLF16	KLF4	KLF5	KLF9	KLHL18	KLHL5	KPNB1	LBX1	LBX2	LDB1	LDB2	LDHAL6A	LDHAL6B	LDHB	LDHC	LHX2	LHX6	LHX9	LIF	LIG3	LINC00460	LINC00589	LINC00881	LINC01001	LINC01183	LINC01258	LINC01259	LINC01270	LINC01273	LINC01513	LMNA	LMO2	LMO4	LMX1A	LMX1B	LPAR2	LRP12	LRRC2	LSM4	LTBP3	LYL1	MAF	MAF::NFE2	MAFF	MAFK	MAGOH	MAN1A1	MAN2A2	MAN2B2	MAN2C1	MAP1S	MAP2K1P1	MAP3K11	MAP4	MAX	MAX::MYC	MBP	MCHR1	MCMBP	MCUR1	MDC1	MDC1-AS1	ME1	ME2	MEAF6	MEF2A	MEF2B	MEF2C	MEF2D	MEIS1	MEIS2	MEIS3	MEOX1	MEOX2	METAP1D	METTL8	MEX3A	MGA	MGAT1	MGAT3	MGEA5	MICALL1	MIEF1	MIR1281	MIR210HG	MIR555	MIR631	MIR638	MIR639	MIR658	MIR659	MITF	MIXL1	MKL1	MLX	MLXIPL	MMACHC	MNT	MORF4L1	MORF4L2	MPDU1	MPI	MPND	MRE11	MRGBP	MRI1	MRPL1	MRPL10	MRPL11	MRPL12	MRPL13	MRPL14	MRPL15	MRPL16	MRPL17	MRPL18	MRPL19	MRPL20	MRPL21	MRPL22	MRPL23	MRPL27	MRPL28	MRPL3	MRPL32	MRPL33	MRPL34	MRPL35	MRPL36	MRPL37	MRPL38	MRPL39	MRPL4	MRPL40	MRPL41	MRPL42	MRPL43	MRPL44	MRPL46	MRPL47	MRPL48	MRPL49	MRPL50	MRPL51	MRPL52	MRPL53	MRPL57	MRPL58	MRPL9	MRPS18A	MRPS18B	MRPS30	MRPS6	MRRF	MSC	MSH4	MSH5	MSTO1	MSX1	MSX2	MTAP	MTF1	MTO1	MTX1	MUC21	MUS81	MVB12A	MXD1	MXI1	MYB	MYBL1	MYBL2	MYBPC3	MYC	MYCN	MYF6	MYH13	MYH6	MYH7	MYH8	MYL1	MYL2	MYL3	MYL4	MYO18A	MYO9B	MYSM1	MZF1	MZF1(var2)	NACC1	NAPA	NAPB	NASP	NBEAL2	NCOR1	NCOR2	NDUFB3	NDUFB7	NEIL1	NEIL2	NEURL4	NEUROD1	NEUROD2	NEUROG2	NFATC2	NFATC3	NFE2	NFE2L2	NFIA	NFIC	NFIC::TLX1	NFIL3	NFIX	NFKB1	NFKB2	NFKBIE	NFYA	NFYB	NFYC	NHLH1	NIF3L1	NKAPL	NKD2	NKX2-3	NKX2-6	NKX2-8	NKX3-1	NKX3-2	NKX6-1	NKX6-2	NLRP6	NME6	NOL7	NOLC1	NOTO	NPAS4	NPM3	NPS	NPTXR	NR1A4	NR1A4::RXRA	NR2C2	NR2F1	NR2F2	NR2F6	NR3C1	NR3C2	NR4A1	NR4A2	NRADDP	NRBF2	NREP	NRF1	NRL	NRM	NRP1	NSF	NTN4	NUFIP1	NUFIP2	NUP214	OCEL1	ODF3	ODF3L1	OGG1	OLIG1	OLIG3	ORC2	OSM	OTX1	OTX2	P4HA2	PABPC1	PACSIN2	PALM3	PAOX	PARD6B	PARP1	PAX1	PAX4	PAX5	PAX9	PBX1	PBX2	PBX3	PBX4	PC	PCBP1	PCBP1-AS1	PCNA	PCNXL3	PCYOX1	PDGFB	PDHA1	PDHA2	PDHB	PDX1	PELI3	PFKL	PFKM	PFKP	PGAM1P5	PGAM2	PGBD1	PGK1	PGK2	PGPEP1	PHC2	PHF12	PHF23	PHOX2A	PHRF1	PICK1	PIDD1	PIK3R1	PIK3R2	PIP4K2A	PITX3	PKIB	PKLR	PKM	PKN1	PKNOX1	PKNOX2	PKP3	PLA2G1B	PLA2G6	PLAG1	PLAUR	PLIN2	PLXND1	PMF1	PNKP	PNMA8B	PNPLA2	PODNL1	POLB	POLD1	POLDIP3	POLE	POLL	POLR2A	POLR2F	POMC	POU1F1	POU2F1	POU2F2	POU3F1	POU3F2	POU3F4	POU5F1	POU5F1B	POU5F1P4	POU6F2	PPARA::RXRA	PPARG	PPARGC1A	PPCDC	PPIL3	PPM1N	PPP1R10	PPP1R11	PPP1R18	PPP1R2P2	PPRC1	PRC1	PRCC	PRDM1	PRDX1	PRDX3	PRDX3P1	PRDX5	PRKACA	PRKDC	PRM1	PRM2	PRM3	PROX1	PRR3	PRRX1	PRSS42	PRSS44	PRSS50	PSAP	PSD	PSMA1	PSMA3	PSMA7	PSMA8	PSMB10	PSMB11	PSMB4	PSMB6	PSMB7	PSMB8	PSMB8-AS1	PSMB9	PSMC1	PSMC1P4	PSMD1	PSMD10	PSMD11	PSMD12	PSMD13	PSMD5	PSMD6	PSMD7	PSMD9	PTDSS2	PTGIS	PTH	PTH1R	PTHLH	PTMAP1	PTPN1	PTPN23	PTPN9	PVT1	RAB10	RAB11B	RAB1A	RAB1B	RAB25	RAB33B	RAB3A	RANBP9	RARA	RARA(var2)	RARA::RXRA	RARA::RXRG	RAX	RAX2	RBBP4	RBBP7	RBBP8	RBM14	RBM14-RBM4	RBM4	RBM4B	RBPJ	RBX1	RCCD1	RCE1	REL	RELA	RELB	RERE	REST	RFX1	RFX2	RFX3	RFX4	RFX5	RGS10	RHOA	RHOXF1	RIC8A	RIN1	RING1	RIT1	RLN3	RN7SKP17	RN7SKP186	RN7SL354P	RN7SL363P	RN7SL445P	RN7SL838P	RN7SL870P	RNA5-8SP5	RNA5SP184	RNA5SP185	RNASE1	RNASEH2A	RNASEH2B	RNASEH2C	RNF2	RNF4	RNH1	RNPS1	RNU1-106P	RNU1-7P	RNU4-39P	RNU4-63P	RNU5E-6P	RNU6-106P	RNU6-1218P	RNU6-1297P	RNU6-147P	RNU6-264P	RNU6-299P	RNU6-539P	RNU6-543P	RNU6-900P	RNU6-919P	RNU6-991P	RNU7-45P	RNY4P6	RORA	RORA(var2)	RORB	RORC	RPL13P4	RPL18A	RPL3	RPL30P11	RPL36AP45	RPL5P34	RPL7P4	RPLP2	RPP21	RPP25	RPS19BP1	RPS6	RPS6KA1	RPS6KA3	RRAGA	RREB1	RRP36	RUNX1	RUNX2	RUNX3	RUSC1-AS1	RUVBL1	RUVBL2	RXRB	RXRG	SAMD1	SAMM50	SAP130	SAP18	SAP30	SAP30L	SARAF	SART1	SAT2	SBF2-AS1	SCAMP2	SCAMP3	SCAMP5	SCAP	SCARNA8	SCFD1	SCGB1C1	SCRT1	SCRT2	SCT	SCTR	SCYL1	SEC22A	SEC22C	SEC23A	SEM1	SEMA3C	SEMA3E	SEMA4A	SENP3	SEPT7-AS1	SESN2	SF3A1	SF3B2	SGSM3	SHBG	SHOX	SIGIRR	SIK3-IT1	SIN3A	SIN3B	SIRT3	SIX1	SIX2	SLC25A17	SLC25A37	SLC25A44	SLC27A1	SLC2A4	SLC45A1	SLC9A8	SMAD2::SMAD3::SMAD4	SMAD3	SMARCA5	SMARCC1	SMG1	SMG5	SMG6	SMG7	SMG8	SMG9	SNAI1	SNAI2	SNORA52	SNORA74A	SNORD83A	SNORD83B	SNRNP27	SNRPB	SNRPD1	SNRPG	SNUPN	SNX20	SOD1	SOX10	SOX21	SOX4	SOX9	SP1	SP2	SP3	SP4	SP8	SPATA2	SPDEF	SPI1	SPIB	SPIC	SPRY4	SPTAN1	SPTBN2	SREBF1	SREBF2	SREBF2(var2)	SRF	SRL	SRXN1	SRY	SSBP2	SSBP4	SSH1	SSH2	SSH3	SSR3	SSSCA1	ST13	STAT1	STAT3	STUB1	STX10	STX17	STX18	STX5	STX6	SUDS3	SUMO1P1	SUN2	SWAP70	SYNE1	SYNE3	SYT11	T	TAB1	TAL1::TCF3	TALDO1	TATDN1P1	TBP	TBR1	TBX1	TBX15	TBX19	TBX2	TBX20	TBX21	TBX4	TBX5	TCAP	TCF3	TCTEX1D4	TDGF1	TEAD1	TEAD2	TEAD3	TEAD4	TEC	TECR	TEF	TERT	TET1	TFAP2A	TFAP2A(var2)	TFAP2A(var3)	TFAP2B	TFAP2B(var2)	TFAP2B(var3)	TFAP2C	TFAP2C(var2)	TFAP2C(var3)	TFAP4	TFCP2	TFDP1	TFE3	TFEB	TFEC	TGIF1	TGIF2	THAP1	TIA1	TIAL1	TIMM22	TIPARP	TIPARP-AS1	TLK1	TLR1	TLR6	TLX1	TMEM102	TMEM189	TMEM189-UBE2V1	TMEM63C	TMIE	TMSB4XP6	TNFSF10	TNFSF13	TNNC1	TNNC2	TNNI1	TNNI2	TNNI3	TNNT1	TNNT2	TNNT3	TNP2	TNRC6B	TOB2P1	TOMM20	TOMM22	TOMM40	TOMM5	TOMM6	TOMM7	TOMM70	TP53	TP63	TP73	TPI1	TPM1	TPM2	TPM3	TPM4	TRAF6	TRAP1	TRERNA1	TRIM31	TRMT1	TRPM7	TRRAP	TSG101	TSPAN14	TSPO	TTLL1	TTN	TUBB	TWIST1	TXN	UBA52	UBD	UBE2A	UBE2B	UBE2D3	UBE2D4	UBE2E1	UBE2E2	UBE2E3	UBE2G1	UBE2J1	UBE2K	UBE2L3	UBE2L6	UBE2N	UBE2R2	UBE2U	UBE2V1	UBE2V2	UBE2Z	UBLCP1	UBQLN4	UEVLD	ULK3	UNC45A	UNCX	UPF1	UPF2	UPF3A	UPF3B	UROD	USE1	USF1	USF2	USHBP1	USP14	USP17L2	USP8	UTP11	VAMP7	VARS2	VAV3	VAX1	VAX2	VDR	VENTX	VIP	VIPAS39	VIPR1	VIPR2	VPS25P1	VPS26BP1	VPS33B	VPS72	VSX1	VSX2	XBP1	XIRP1	XPNPEP3	XPO1	XRCC1	YEATS4	YIF1A	YKT6	YY1	YY2	ZBBX	ZBTB18	ZBTB33	ZBTB4	ZBTB7A	ZBTB7B	ZBTB7C	ZEB1	ZFPL1	ZIC1	ZIC3	ZIC4	ZKSCAN3	ZKSCAN4	ZNF112	ZNF143	ZNF165	ZNF180	ZNF184	ZNF217	ZNF24	ZNF263	ZNF282	ZNF322	ZNF354C	ZNF575	ZNF740	ZNF860	ZNRD1	ZNRD1-AS1	ZSCAN16	ZSCAN31	ZSCAN4	ZSWIM4
fibroblasts_fetal_skin_quadriceps_left	A4GALT	ABCF1	ABHD8	ABT1	ACADVL	ACAP1	ACER2	ACSS1	ACTB	ACTC1	ACTL6A	ACTN2	ACTR1A	ADCY9	ADCYAP1	ADCYAP1R1	ADK	ADM	ADNP	ADRM1	ADSL	AK1	AK2	AK4	AK8	AK9	AKR1A1	ALDH1A3	ALDH3A1	ALDOA	ALDOB	ALDOC	ALOX12	ALS2CL	ALX3	AMPD3	ANG	ANGPTL4	ANKLE1	ANKRD16	ANKRD33B-AS1	ANKRD54	ANKRD55	ANO8	ANO9	AP2A2	AP5B1	AP5S1	AP5Z1	APBB1	APEX1	APOBEC3A	APOBEC3B	APOBEC3B-AS1	APOBEC3C	APOBEC3D	APOBEC3F	APOBEC3G	APOBEC3H	APOPT1	APRT	APTX	AR	ARAP3	ARFGAP3	ARHGAP32	ARHGDIG	ARHGEF2	ARID4B	ARNT	ARNT::HIF1A	ARRDC3	ASB13	ASCL1	ASF1B	ASH1L	ASH1L-AS1	ASH1L-IT1	ASPRV1	ASXL2	ATAD3B	ATAT1	ATF4	ATF7	ATF7IP	ATHL1	ATM	ATN1	ATOX1	ATP1B2	ATP5F1B	ATP7B	B3GALNT1	B3GNT3	B4GALNT4	B4GALT5	B4GAT1	BABAM1	BACH2	BAG3	BANF1	BARHL2	BARX1	BATF3	BATF::JUN	BBS1	BCL3	BET1	BET1L	BGLAP	BHLHE22	BHLHE23	BHLHE40	BHLHE41	BIK	BLM	BMI1	BRCC3	BRD8	BRD9P1	BRMS1	BRMS1L	BST2	BSX	BTAF1	BTBD19	BTRC	BZW1	C10orf76	C11orf68	C11orf80	C15orf39	C17orf77	C19orf53	C19orf60	C19orf67	C1orf198	C22orf23	C2orf42	C5orf56	C6orf1	C6orf136	CABP7	CACNA1A	CACNA1I	CALCA	CALCR	CASC11	CASC3	CASC8	CASP10	CASP7	CAT	CATSPER1	CATSPER3	CATSPER4	CBX2	CBX4	CBX6	CBX7	CBX8	CBY1	CCDC12	CCDC124	CCDC130	CCDC157	CCDC85B	CCDC87	CCND1	CCNE1	CCNG2	CCRL2	CCS	CCT3	CD180	CD248	CD68	CD97	CDC25A	CDC34	CDHR5	CDKN2A-AS1	CDKN2C	CDNF	CDX1	CDX2	CEBPA	CEBPB	CEBPD	CEBPE	CEBPG	CENPA	CENPB	CFL1	CFLAR	CHD4	CHEK2	CIPC	CLDN7	CLEC2B	CLK1	CLK2	CLOCK	CNN2P1	CNPY2	COG3	COMMD3	COMMD4	COMP	COPE	COX5A	COX5BP7	COX6A1	CPA5	CREB1	CREB3	CREB3L1	CREB5	CREBBP	CRLF1	CRTC3-AS1	CSK	CSNK1E	CSPG4	CSPG5	CST6	CTBP1	CTCF	CTCFL	CTDNEP1	CTSW	CUEDC2	CXCL8	CYB5R3	CYLD	DCAF15	DCAF17	DCUN1D5	DDA1	DDR1	DDR1-AS1	DDX17	DDX20	DDX39A	DDX49	DEAF1	DENND4C	DHX16	DMAP1	DMC1	DMRT3	DNAJB1	DNAJC1	DNAJC27	DNAJC27-AS1	DNAL4	DNASE1	DNM1P35	DNMT3A	DNMT3B	DPCD	DPCR1	DPP3	DR1	DRAM1	DRAP1	DRD4	DSTNP4	DUSP4	DUX4	DUX4L17	DUXA	DVL2	E2F1	E2F4	E2F6	E2F7	E2F8	EBF1	EEF1DP1	EFEMP2	EFNA1	EFNA3	EGR1	EGR2	EGR3	EGR4	EHBP1L1	EHF	EIF1AD	EIF2B3	EIF3A	EIF3L	EIF4A1	ELF1	ELF3	ELF4	ELF5	ELK1	ELK3	ELK4	ELL	ELOVL3	ELP5	ELP6	EMX1	EMX2	EN1	EN2	ENO1	ENO2	ENO3	ENO4	ENPP7	ENTPD4	EOMES	EP300	EP400	EPC1	EPC2	EPS8L2	ERCC2	ERF	ERG	ESR1	ESR2	ESRRA	ESRRB	ESX1	ETF1	ETHE1	ETS1	ETV1	ETV2	ETV3	ETV4	ETV5	ETV6	EXOSC5	FAM114A1	FAM126B	FAM183CP	FAM208B	FAM227A	FAM45A	FAM89B	FBN2	FBXL15	FBXO18	FBXW12	FBXW4	FCHO1	FEN1	FES	FEV	FIBP	FIGLA	FKBP8	FLI1	FLOT1	FOS	FOS::JUN	FOS::JUN(var2)	FOS::JUNB	FOS::JUND	FOSB	FOSB::JUN	FOSB::JUNB	FOSB::JUNB(var2)	FOSL1	FOSL1::JUN	FOSL1::JUN(var2)	FOSL1::JUNB	FOSL1::JUND	FOSL1::JUND(var2)	FOSL2	FOSL2::JUN	FOSL2::JUN(var2)	FOSL2::JUNB	FOSL2::JUNB(var2)	FOSL2::JUND	FOSL2::JUND(var2)	FOXA1	FOXB1	FOXC1	FOXC2	FOXD1	FOXD2	FOXF2	FOXG1	FOXH1	FOXI1	FOXK1	FOXK2	FOXL1	FOXO1	FOXO3	FOXO4	FOXO6	FOXP1	FOXP2	FOXP3	FUNDC2P4	FURIN	FXR2	GAB1	GABARAP	GABBR1	GABPA	GABPB1	GABPB1-AS1	GADD45GIP1	GAL3ST3	GALR3	GAPDHP37	GAPDHS	GAREML	GAST	GATA1::TAL1	GATA2	GATA3	GATA5	GATA6	GATSL3	GBA	GBAP1	GBF1	GBX1	GBX2	GCG	GCGR	GCM1	GCM2	GDF15	GDI2	GEMIN5	GFM1	GFM2	GHRH	GHSR	GIP	GIPC1	GIPR	GIT1	GLI2	GLIS2	GLIS3	GLMP	GLP1R	GMCL1	GMEB2	GNAI3	GNL1	GOLGA2	GOLGA2P4	GON4L	GORASP2	GOSR1	GOSR2	GP2	GPALPP1	GPBP1	GPI	GPS2	GRHL1	GRHL2	GRK5	GSC	GSC2	GSN-AS1	GSPT1	GSPT2	GSTZ1	GSX1	GTF2H1	GTF2H4	GTF3AP2	GTPBP1	GTPBP3	GUCY2C	H1F0	H2AFJ	H2AFV	H2AFX	H2AFY	H2AFY2	H2AFZ	H2BFM	H2BFWT	HAUS6	HAUS8	HCAR1	HCAR2	HCAR3	HCG11	HCG14	HCG15	HCG16	HCG20	HCG21	HCG4P11	HCN3	HDAC1	HDAC10	HDAC11	HDAC2	HDAC3	HDAC4	HDAC5	HDAC6	HDAC8	HDAC9	HDDC3	HECTD3	HES5	HES7	HESX1	HEY1	HEY2	HIC2	HIF1A	HINFP	HIST1H1C	HIST1H1D	HIST1H1E	HIST1H1PS1	HIST1H1T	HIST1H2AA	HIST1H2AC	HIST1H2AD	HIST1H2AG	HIST1H2AH	HIST1H2AI	HIST1H2AJ	HIST1H2APS3	HIST1H2APS4	HIST1H2BA	HIST1H2BC	HIST1H2BD	HIST1H2BJ	HIST1H2BK	HIST1H2BL	HIST1H2BN	HIST1H2BPS2	HIST1H3D	HIST1H3J	HIST1H4C	HIST1H4H	HIST1H4PS1	HIST2H2AB	HIST2H2AC	HIST2H2BE	HIST2H2BF	HIST3H2A	HIST3H2BB	HIST3H3	HLA-A	HLA-DQB2	HLA-E	HLA-F	HLA-G	HLF	HMGN1P17	HMGN4	HNF1A	HNF1B	HNF4A	HNF4G	HOMER3	HORMAD2	HORMAD2-AS1	HOXA10	HOXA13	HOXA2	HOXC10	HOXC11	HOXC12	HOXC13	HOXD11	HOXD12	HPRT1	HPS5	HPS6	HRAS	HSD17B11	HSF1	HSF2	HSF4	HSPA9	ICMT	ID4	IER2	IER3	IFITM1	IFITM2	IFITM3	IFITM5	IL12RB1	IL15RA	IL27RA	IL2RA	IL6	IL6ST	IMP3	IMPA1	IMPA2	ING2	ING3	INHBB	INO80	INSC	INSM1	IRF1	IRF2	IRF2BPL	IRF3	IRF4	IRF5	IRF7	IRF8	IRF9	ISL2	ISX	ISYNA1	JAK3	JAZF1	JAZF1-AS1	JDP2	JDP2(var2)	JOSD1	JUN	JUN(var2)	JUN::JUNB	JUN::JUNB(var2)	JUNB	JUNB(var2)	JUND	JUND(var2)	KAT2B	KAT5	KCMF1	KCNB1	KCND1	KCND2	KCND3	KCNG1	KCNIP2	KCNIP2-AS1	KCNK7	KCNN4	KIAA0408	KIAA1683	KIF3C	KIF9	KIF9-AS1	KLC2	KLC3	KLF13	KLF14	KLF16	KLF4	KLF5	KLF9	KLHL18	KLHL26	KLHL5	KPNB1	KRT18P4	KRT8P26	KXD1	LBX1	LBX2	LDB1	LDB2	LDHAL6A	LDHAL6B	LDHB	LDHC	LGMN	LHX2	LHX6	LHX9	LIF	LIG3	LINC00460	LINC00533	LINC00578	LINC00589	LINC00881	LINC01001	LINC01183	LINC01258	LINC01259	LINC01270	LINC01272	LINC01513	LMNA	LMNTD2	LMO2	LMO4	LMX1A	LMX1B	LPAR2	LRFN4	LRP12	LRRC2	LRRC56	LSM4	LTBP3	LTF	LYL1	MAF	MAF::NFE2	MAFF	MAFK	MAGOH	MAN1A1	MAN2A2	MAN2B2	MAN2C1	MAP1LC3BP1	MAP1S	MAP2K1P1	MAP3K11	MAP4	MAX	MAX::MYC	MBP	MCHR1	MCMBP	MCUR1	MDC1	MDC1-AS1	ME1	ME2	MEAF6	MEF2A	MEF2B	MEF2C	MEF2D	MEIS1	MEIS2	MEIS3	MEOX1	MEOX2	METAP1D	METTL8	MEX3A	MGA	MGAT1	MGAT3	MGAT3-AS1	MGEA5	MICALL1	MIEF1	MIR1281	MIR1301	MIR210HG	MIR555	MIR574	MIR631	MIR638	MIR639	MIR658	MIR659	MITF	MIXL1	MKL1	MLX	MLXIPL	MMACHC	MNT	MORF4L1	MORF4L2	MPDU1	MPI	MPND	MRE11	MRGBP	MRI1	MRPL1	MRPL10	MRPL11	MRPL12	MRPL13	MRPL14	MRPL15	MRPL16	MRPL17	MRPL18	MRPL19	MRPL20	MRPL21	MRPL22	MRPL23	MRPL27	MRPL28	MRPL3	MRPL32	MRPL33	MRPL34	MRPL35	MRPL35P2	MRPL36	MRPL37	MRPL38	MRPL39	MRPL4	MRPL40	MRPL41	MRPL42	MRPL43	MRPL44	MRPL46	MRPL47	MRPL48	MRPL49	MRPL50	MRPL51	MRPL52	MRPL53	MRPL57	MRPL58	MRPL9	MRPS18A	MRPS18B	MRPS30	MRPS6	MRRF	MSC	MSH4	MSH5	MSI1	MSTO1	MSX1	MSX2	MTAP	MTF1	MTMR3	MTO1	MTX1	MUC1	MUC21	MUS81	MVB12A	MXD1	MXI1	MYB	MYBL1	MYBL2	MYBPC3	MYC	MYCN	MYDGF	MYF6	MYH13	MYH6	MYH7	MYH8	MYL1	MYL2	MYL3	MYL4	MYO18A	MYO9B	MYSM1	MZF1	MZF1(var2)	NACC1	NAPA	NAPB	NASP	NBEAL2	NCOR1	NCOR2	NDUFB1P1	NDUFB3	NDUFB7	NEIL1	NEIL2	NEURL4	NEUROD1	NEUROD2	NEUROG2	NFATC2	NFATC3	NFE2	NFE2L2	NFIA	NFIC	NFIC::TLX1	NFIL3	NFIX	NFKB1	NFKB2	NFKBIE	NFYA	NFYB	NFYC	NHLH1	NIF3L1	NKD2	NKX2-3	NKX2-6	NKX2-8	NKX3-1	NKX3-2	NKX6-1	NKX6-2	NLRP6	NME6	NOL7	NOLC1	NOTO	NPM3	NPS	NPTXR	NR1A4	NR1A4::RXRA	NR2C2	NR2F1	NR2F2	NR2F6	NR3C1	NR3C2	NR4A1	NR4A2	NR4A2::RXRA	NRADDP	NRBF2	NREP	NRF1	NRL	NRM	NRP1	NSF	NTN4	NUFIP1	NUFIP2	NUP214	OCEL1	ODF3	ODF3L1	OGG1	OLIG1	OLIG2	OLIG3	ORC2	OSM	OTX1	OTX2	OVOL1	OVOL1-AS1	P4HA2	PABPC1	PACS1	PACSIN2	PALM3	PAOX	PARD6B	PARP1	PAX1	PAX4	PAX5	PAX7	PBX1	PBX2	PBX3	PBX4	PC	PCBP1	PCBP1-AS1	PCNA	PCNXL3	PCYOX1	PDGFB	PDHA1	PDHA2	PDHB	PDX1	PELI3	PFKL	PFKM	PFKP	PGAM1P5	PGAM2	PGBD1	PGK1	PGK2	PGPEP1	PHC2	PHF12	PHF23	PHOX2A	PHRF1	PICK1	PIDD1	PIK3R1	PIK3R2	PIP4K2A	PITX3	PKDCC	PKIB	PKLR	PKM	PKN1	PKNOX1	PKNOX2	PKP3	PLA2G1B	PLA2G6	PLAG1	PLAUR	PLIN2	PLXND1	PMF1	PNKP	PNMA8B	PNPLA2	PODNL1	POLB	POLD1	POLDIP3	POLE	POLL	POLR2A	POLR2F	POMC	POU1F1	POU2F1	POU2F2	POU3F1	POU3F2	POU3F4	POU5F1	POU5F1B	POU5F1P4	POU6F2	PPARA::RXRA	PPARG	PPARG::RXRA	PPARGC1A	PPCDC	PPIL1P1	PPIL3	PPM1N	PPP1R10	PPP1R11	PPP1R18	PPRC1	PRC1	PRCC	PRDM1	PRDM4	PRDX1	PRDX3	PRDX3P1	PRDX5	PRKACA	PRKDC	PRM1	PRM2	PRM3	PROX1	PRR3	PRRX1	PRSS42	PRSS44	PRSS50	PSAP	PSD	PSMA1	PSMA3	PSMA7	PSMA8	PSMB10	PSMB11	PSMB4	PSMB6	PSMB7	PSMB8	PSMB8-AS1	PSMB9	PSMC1	PSMC1P4	PSMD1	PSMD10	PSMD11	PSMD12	PSMD13	PSMD5	PSMD6	PSMD7	PSMD9	PTDSS2	PTGER1	PTGIS	PTH	PTH1R	PTHLH	PTMAP1	PTPN1	PTPN23	PTPN9	PVT1	RAB10	RAB11B	RAB1A	RAB1B	RAB25	RAB33B	RAB3A	RAD50	RANBP9	RANP1	RARA	RARA(var2)	RARA::RXRA	RARA::RXRG	RASSF7	RAX	RAX2	RBBP4	RBBP7	RBBP8	RBM14	RBM14-RBM4	RBM4	RBM4B	RBPJ	RBPMS	RBX1	RCCD1	RCE1	REL	RELA	RELB	RERE	REST	RFX1	RFX2	RFX3	RFX4	RFX5	RGS10	RHOA	RHOXF1	RIC8A	RIN1	RING1	RIT1	RLN3	RN7SKP17	RN7SKP186	RN7SL12P	RN7SL309P	RN7SL354P	RN7SL445P	RN7SL745P	RN7SL838P	RN7SL870P	RNA5-8SP5	RNA5SP158	RNA5SP184	RNA5SP185	RNASE1	RNASEH2A	RNASEH2B	RNASEH2C	RNF114	RNF2	RNF4	RNH1	RNPS1	RNU1-106P	RNU1-7P	RNU1-84P	RNU4-34P	RNU4-39P	RNU4-63P	RNU5A-3P	RNU5E-6P	RNU6-1005P	RNU6-106P	RNU6-1218P	RNU6-1297P	RNU6-147P	RNU6-196P	RNU6-264P	RNU6-299P	RNU6-502P	RNU6-539P	RNU6-543P	RNU6-645P	RNU6-919P	RNU6-942P	RNU6-991P	RNU7-128P	RNU7-14P	RNY4P6	RORA	RORA(var2)	RORB	RORC	RPL13P4	RPL17P22	RPL17P33	RPL18A	RPL23AP1	RPL3	RPL30P11	RPL36AP45	RPL5P34	RPL7P4	RPL7P52	RPLP2	RPP21	RPP25	RPS19BP1	RPS27P25	RPS6	RPS6KA1	RPS6KA3	RRAGA	RREB1	RRP36	RTP3	RUNX1	RUNX2	RUNX3	RUSC1-AS1	RUVBL1	RUVBL2	RXRB	RXRG	SAMD1	SAMM50	SAP130	SAP18	SAP30	SAP30L	SARAF	SART1	SAT2	SBF2-AS1	SCAMP2	SCAMP3	SCAP	SCARNA8	SCFD1	SCGB1C1	SCRT1	SCRT2	SCT	SCTR	SCYL1	SDHCP2	SEC22A	SEC22C	SEC23A	SEC23IP	SEM1	SEMA3C	SEMA3E	SEMA4A	SENP3	SEPT7-AS1	SESN2	SETD2	SF3A1	SF3B2	SFTA2	SGSM3	SHBG	SHOX	SIGIRR	SIK3-IT1	SIN3A	SIN3B	SIPA1	SIRT3	SIX1	SIX2	SLC16A8	SLC22A4	SLC22A5	SLC25A22	SLC25A37	SLC25A44	SLC27A1	SLC27A6	SLC2A4	SLC45A1	SLC9A8	SMAD2::SMAD3::SMAD4	SMAD3	SMARCA5	SMARCC1	SMARCE1P6	SMG1	SMG5	SMG6	SMG7	SMG8	SMG9	SMIM18	SNAI1	SNAI2	SNORA19	SNORA52	SNORA65	SNORA74A	SNORD83A	SNORD83B	SNRNP27	SNRPB	SNRPD1	SNRPFP1	SNRPFP4	SNRPG	SNRPGP15	SNUPN	SNX20	SNX32	SOD1	SOX10	SOX15	SOX21	SOX4	SOX9	SP1	SP2	SP3	SP4	SP8	SPATA2	SPDEF	SPI1	SPIB	SPIC	SPRY4	SPTAN1	SPTBN2	SREBF1	SREBF2	SREBF2(var2)	SRF	SRL	SRXN1	SRY	SSBP2	SSBP4	SSH1	SSH2	SSH3	SSR3	SSSCA1	ST13	STARD13-IT1	STAT1	STAT1::STAT2	STAT3	STUB1	STX10	STX17	STX18	STX5	STX6	SUCLA2P1	SUDS3	SUN2	SWAP70	SYNE1	SYNGR1	SYT11	T	TAB1	TAL1::TCF3	TALDO1	TAOK1	TATDN1P1	TBP	TBR1	TBX1	TBX15	TBX19	TBX2	TBX20	TBX21	TBX4	TBX5	TCAP	TCF3	TCTEX1D4	TDGF1	TEAD1	TEAD2	TEAD3	TEAD4	TEC	TECPR1	TECR	TEF	TERT	TET1	TFAP2A	TFAP2A(var2)	TFAP2A(var3)	TFAP2B	TFAP2B(var2)	TFAP2B(var3)	TFAP2C	TFAP2C(var2)	TFAP2C(var3)	TFAP4	TFCP2	TFDP1	TFE3	TFEB	TFEC	TGIF1	TGIF2	THAP1	TIA1	TIAL1	TIMM22	TIPARP	TIPARP-AS1	TLK1	TLR1	TLR6	TLX1	TMCO5A	TMEM102	TMEM184B	TMEM189	TMEM189-UBE2V1	TMEM59L	TMEM80	TMIE	TMPOP1	TMSB4XP6	TNFSF10	TNFSF13	TNNC1	TNNC2	TNNI1	TNNI2	TNNI3	TNNT1	TNNT2	TNNT3	TNP2	TNRC6B	TOB2P1	TOMM20	TOMM22	TOMM40	TOMM5	TOMM6	TOMM7	TOMM70	TP53	TP63	TP73	TPI1	TPM1	TPM2	TPM3	TPM4	TRAF6	TRAP1	TRERNA1	TRIM26	TRIM31	TRIM31-AS1	TRIM38	TRMT1	TRPM7	TRRAP	TSG101	TSGA10IP	TSPAN14	TSPO	TTLL1	TTN	TUBB	TUBBP1	TWIST1	TXN	UBA52	UBD	UBE2A	UBE2B	UBE2D3	UBE2D4	UBE2E1	UBE2E2	UBE2E3	UBE2G1	UBE2J1	UBE2K	UBE2L3	UBE2L6	UBE2N	UBE2R2	UBE2U	UBE2V1	UBE2V2	UBE2Z	UBLCP1	UBQLN4	UBXN8	UEVLD	ULK3	UNC45A	UNCX	UPF1	UPF2	UPF3A	UPF3B	UQCRHP2	UROD	USE1	USF1	USF2	USHBP1	USP14	USP17L2	USP8	UTP11	VAMP7	VARS2	VAV3	VAX1	VAX2	VDR	VENTX	VHLL	VIP	VIPAS39	VIPR1	VIPR2	VPS26BP1	VPS29	VPS33B	VPS72	VSX1	VSX2	WBP2NL	XBP1	XIRP1	XPNPEP3	XPO1	XRCC1	YEATS4	YIF1A	YKT6	YY1	YY1AP1	YY2	ZBTB18	ZBTB33	ZBTB4	ZBTB7A	ZBTB7B	ZBTB7C	ZEB1	ZFPL1	ZIC1	ZIC3	ZIC4	ZNF112	ZNF14	ZNF143	ZNF165	ZNF180	ZNF184	ZNF217	ZNF24	ZNF263	ZNF282	ZNF322	ZNF354C	ZNF506	ZNF575	ZNF740	ZNF860	ZNRD1	ZNRD1-AS1	ZSCAN16	ZSCAN26	ZSCAN31	ZSCAN4	ZSWIM4
fibroblasts_fetal_skin_biceps_left	A4GALT	ABCF1	ABHD8	ABT1	ACADVL	ACAP1	ACER2	ACSS1	ACTB	ACTC1	ACTL6A	ACTN2	ACTR1A	ADCY9	ADCYAP1	ADCYAP1R1	ADK	ADM	ADNP	ADRM1	ADSL	AK1	AK2	AK4	AK8	AK9	AKR1A1	ALDH1A3	ALDH3A1	ALDOA	ALDOB	ALDOC	ALOX12	ALS2CL	ALX3	AMPD3	ANG	ANGPTL4	ANKRD16	ANKRD33B-AS1	ANKRD54	ANKRD55	ANO9	AP2A2	AP5B1	AP5S1	AP5Z1	APBB1	APEX1	APOA1-AS	APOBEC3A	APOBEC3B	APOBEC3B-AS1	APOPT1	APRT	APTX	AR	ARAP3	ARC	ARFGAP3	ARHGAP32	ARHGDIG	ARHGEF2	ARID4B	ARNT	ARNT::HIF1A	ARRDC3	ASB13	ASCL1	ASF1B	ASXL2	ATAT1	ATF4	ATF7	ATF7IP	ATHL1	ATM	ATOX1	ATP1B2	ATP5F1B	ATP7B	B3GALNT1	B3GNT3	B4GALNT4	B4GALT5	B4GAT1	BABAM1	BACH2	BAG3	BANF1	BARHL2	BARX1	BATF3	BATF::JUN	BBS1	BCL11A	BCL3	BET1	BET1L	BGLAP	BHLHE22	BHLHE23	BHLHE40	BHLHE41	BIK	BLM	BMI1	BRCC3	BRD8	BRMS1	BRMS1L	BST2	BSX	BTAF1	BTBD19	BTRC	BZW1	C10orf76	C11orf68	C15orf39	C19orf53	C19orf60	C19orf67	C1orf198	C22orf23	C2orf42	C5orf56	C6orf1	C6orf136	CACNA1A	CALCA	CALCR	CASC11	CASC3	CASP10	CASP7	CAT	CATSPER1	CATSPER3	CATSPER4	CBX2	CBX4	CBX6	CBX7	CBX8	CBY1	CCDC12	CCDC124	CCDC130	CCDC157	CCDC85B	CCND1	CCNE1	CCNG2	CCRL2	CCS	CCT3	CD180	CD248	CD68	CD97	CDC25A	CDC34	CDHR5	CDKN2C	CDNF	CDX1	CDX2	CEBPA	CEBPB	CEBPD	CEBPE	CEBPG	CENPA	CENPB	CFL1	CFLAR	CHD4	CHEK2	CIPC	CLDN7	CLEC2B	CLK2	CLOCK	CNN2P1	CNPY2	COG3	COL26A1	COMMD3	COMMD4	COMP	COPE	COX5A	COX6A1	CPA5	CREB1	CREB3	CREB3L1	CREB5	CREBBP	CRLF1	CRTC3-AS1	CSK	CSNK1E	CSPG4	CSPG5	CST6	CTBP1	CTCF	CTCFL	CTDNEP1	CTSW	CXCL8	CYB5R3	CYLD	DCAF15	DCUN1D5	DDA1	DDR1	DDR1-AS1	DDX17	DDX20	DDX39A	DDX49	DEAF1	DHX16	DMAP1	DMC1	DMRT3	DNAJB1	DNAJC1	DNAJC27	DNAJC27-AS1	DNAL4	DNASE1	DNM1P35	DNMT3A	DNMT3B	DPCD	DPCR1	DPP3	DR1	DRAM1	DRAP1	DRD4	DSTNP4	DUSP4	DUX4	DUXA	DVL2	E2F1	E2F4	E2F6	E2F7	E2F8	EBF1	EEF1DP1	EFEMP2	EFNA1	EFNA3	EFR3B	EGR1	EGR2	EGR3	EGR4	EHBP1L1	EHF	EIF1AD	EIF2B3	EIF3A	EIF3L	EIF4A1	ELF1	ELF3	ELF4	ELF5	ELK1	ELK3	ELK4	ELL	ELOVL3	ELP5	ELP6	EMX1	EMX2	EN1	EN2	ENO1	ENO2	ENO3	ENO4	ENPP7	ENTPD4	EOMES	EP300	EP400	EPC1	EPC2	EPS8L2	ERCC2	ERF	ERG	ESR1	ESR2	ESRRA	ESRRB	ESX1	ETF1	ETS1	ETV1	ETV2	ETV3	ETV4	ETV5	ETV6	EXOSC5	FAM114A1	FAM183CP	FAM208B	FAM45A	FAM65C	FAM89B	FBN2	FBXL15	FBXO18	FBXW12	FBXW4	FCHO1	FEN1	FES	FEV	FIBP	FIGLA	FKBP8	FLI1	FLOT1	FOS	FOS::JUN	FOS::JUN(var2)	FOS::JUNB	FOS::JUND	FOSB	FOSB::JUN	FOSB::JUNB	FOSB::JUNB(var2)	FOSL1	FOSL1::JUN	FOSL1::JUN(var2)	FOSL1::JUNB	FOSL1::JUND	FOSL1::JUND(var2)	FOSL2	FOSL2::JUN	FOSL2::JUN(var2)	FOSL2::JUNB	FOSL2::JUNB(var2)	FOSL2::JUND	FOSL2::JUND(var2)	FOXA1	FOXB1	FOXC1	FOXC2	FOXD1	FOXD2	FOXF2	FOXG1	FOXH1	FOXI1	FOXK1	FOXK2	FOXL1	FOXO1	FOXO3	FOXO4	FOXO6	FOXP1	FOXP2	FOXP3	FUNDC2P4	FURIN	FXR2	GAB1	GABARAP	GABBR1	GABPA	GABPB1	GABPB1-AS1	GADD45GIP1	GAL3ST3	GALR3	GAPDHP37	GAPDHS	GAST	GATA1::TAL1	GATA2	GATA3	GATA5	GATA6	GATSL3	GBA	GBAP1	GBF1	GBX1	GBX2	GCG	GCGR	GCM1	GCM2	GDF15	GDI2	GEMIN5	GFM1	GFM2	GHRH	GHSR	GIP	GIPC1	GIPR	GIT1	GLI2	GLIS2	GLIS3	GLP1R	GMCL1	GMEB2	GNAI2P1	GNAI3	GNL1	GOLGA2	GOLGA2P4	GORASP2	GOSR1	GOSR2	GP2	GPALPP1	GPBP1	GPI	GPS2	GRHL1	GRHL2	GRK5	GSC	GSC2	GSN-AS1	GSPT1	GSPT2	GSTZ1	GSX1	GTF2H1	GTF2H4	GTF3AP2	GTPBP1	GTPBP3	GUCY2C	H1F0	H2AFJ	H2AFV	H2AFX	H2AFY	H2AFY2	H2AFZ	H2BFM	H2BFWT	HAUS6	HAUS8	HCAR1	HCAR2	HCAR3	HCG11	HCG14	HCG20	HCG21	HCN3	HDAC1	HDAC10	HDAC11	HDAC2	HDAC3	HDAC4	HDAC5	HDAC6	HDAC8	HDAC9	HDDC3	HECTD3	HES5	HES7	HESX1	HEY1	HEY2	HIC2	HIF1A	HINFP	HIST1H1C	HIST1H1D	HIST1H1E	HIST1H1PS1	HIST1H2AA	HIST1H2AC	HIST1H2AD	HIST1H2AG	HIST1H2AH	HIST1H2AI	HIST1H2AJ	HIST1H2APS3	HIST1H2APS4	HIST1H2BA	HIST1H2BC	HIST1H2BD	HIST1H2BJ	HIST1H2BK	HIST1H2BL	HIST1H2BN	HIST1H2BPS2	HIST1H3D	HIST1H3J	HIST1H4C	HIST1H4H	HIST1H4J	HIST1H4PS1	HIST2H2AB	HIST2H2AC	HIST2H2BE	HIST2H2BF	HIST3H2A	HIST3H2BB	HIST3H3	HLA-A	HLA-E	HLA-F	HLA-G	HLF	HMGN1P17	HMGN4	HNF1A	HNF1B	HNF4A	HNF4G	HOMER3	HORMAD2	HORMAD2-AS1	HOXA10	HOXA13	HOXA2	HOXC10	HOXC11	HOXC12	HOXC13	HOXD11	HOXD12	HPRT1	HPS5	HPS6	HRAS	HSF1	HSF2	HSF4	HSPA9	ICMT	ID4	IER2	IER3	IFITM1	IFITM2	IFITM3	IFITM4P	IFITM5	IL12RB1	IL15RA	IL27RA	IL2RA	IL6	IL6ST	IMP3	IMPA1	IMPA2	ING2	ING3	INHBB	INO80	INSC	INSM1	IRF1	IRF2	IRF2BPL	IRF3	IRF4	IRF5	IRF7	IRF8	IRF9	ISL2	ISX	ISYNA1	JAK3	JAZF1	JAZF1-AS1	JDP2	JDP2(var2)	JOSD1	JUN	JUN(var2)	JUN::JUNB	JUN::JUNB(var2)	JUNB	JUNB(var2)	JUND	JUND(var2)	KAT2B	KAT5	KCMF1	KCNB1	KCND1	KCND2	KCND3	KCNG1	KCNIP2	KCNIP2-AS1	KCNK7	KIAA0408	KIAA1683	KIF3C	KIF9	KLC2	KLC3	KLF13	KLF14	KLF16	KLF4	KLF5	KLF9	KLHL18	KLHL26	KLHL5	KPNB1	KRT18P4	KRT8P26	KXD1	LBX1	LBX2	LDB1	LDB2	LDHAL6A	LDHAL6B	LDHB	LDHC	LGMN	LHX2	LHX6	LHX9	LIF	LIG3	LINC00460	LINC00578	LINC00589	LINC00881	LINC01001	LINC01258	LINC01259	LINC01270	LINC01273	LMNA	LMNTD2	LMO2	LMO4	LMX1A	LMX1B	LPAR2	LRP12	LRRC56	LSM4	LTBP3	LTF	LYL1	MAF	MAF::NFE2	MAFF	MAFK	MAGOH	MAN1A1	MAN2A2	MAN2B2	MAN2C1	MAP2K1P1	MAP3K11	MAP4	MAST3	MAX	MAX::MYC	MBP	MCHR1	MCMBP	MCUR1	MDC1	MDC1-AS1	ME1	ME2	MEAF6	MEF2A	MEF2B	MEF2C	MEF2D	MEIS1	MEIS2	MEIS3	MEOX1	MEOX2	METAP1D	MGA	MGAT1	MGAT3	MGEA5	MICALL1	MIEF1	MIR1281	MIR1301	MIR210HG	MIR631	MIR638	MIR639	MIR658	MIR877	MITF	MIXL1	MKL1	MLX	MLXIPL	MMACHC	MNT	MORF4L1	MORF4L2	MPDU1	MPI	MPND	MRE11	MRGBP	MRI1	MRPL1	MRPL10	MRPL11	MRPL12	MRPL13	MRPL14	MRPL15	MRPL16	MRPL17	MRPL18	MRPL19	MRPL20	MRPL21	MRPL22	MRPL23	MRPL27	MRPL28	MRPL3	MRPL32	MRPL33	MRPL34	MRPL35	MRPL35P2	MRPL36	MRPL37	MRPL38	MRPL39	MRPL4	MRPL40	MRPL41	MRPL42	MRPL43	MRPL44	MRPL46	MRPL47	MRPL48	MRPL49	MRPL50	MRPL51	MRPL52	MRPL53	MRPL57	MRPL58	MRPL9	MRPS18A	MRPS18B	MRPS30	MRPS6	MRRF	MSC	MSH4	MSH5	MSI1	MSX1	MSX2	MTAP	MTF1	MTMR3	MTO1	MTX1	MUC1	MUS81	MVB12A	MXD1	MXI1	MYB	MYBL1	MYBL2	MYBPC3	MYC	MYCN	MYF6	MYH13	MYH6	MYH7	MYH8	MYL1	MYL2	MYL3	MYL4	MYO18A	MYO9B	MYSM1	MZF1	MZF1(var2)	NACC1	NAPA	NAPB	NASP	NBEAL2	NCOR1	NCOR2	NDUFB3	NDUFB7	NEIL1	NEIL2	NEURL4	NEUROD1	NEUROD2	NEUROG2	NFATC2	NFATC3	NFE2	NFE2L2	NFIA	NFIC	NFIC::TLX1	NFIL3	NFIX	NFKB1	NFKB2	NFKBIE	NFYA	NFYB	NFYC	NHLH1	NIF3L1	NKD2	NKX2-3	NKX2-8	NKX3-1	NKX3-2	NKX6-1	NKX6-2	NLRP6	NME6	NOL7	NOLC1	NOTO	NPAS4	NPM3	NPS	NPTXR	NR1A4	NR1A4::RXRA	NR2C2	NR2F1	NR2F2	NR3C1	NR3C2	NR4A1	NR4A2	NR4A2::RXRA	NRADDP	NRBF2	NREP	NRF1	NRL	NRM	NRP1	NSF	NTN4	NUFIP1	NUFIP2	NUP214	OCEL1	ODF3	ODF3L1	OGG1	OLIG1	OLIG2	OLIG3	ORC2	OSM	OTX1	OTX2	OVOL1	OVOL1-AS1	P4HA2	PABPC1	PACS1	PACSIN2	PALM3	PAOX	PARD6B	PARP1	PAX1	PAX4	PAX5	PAX7	PAX9	PBX1	PBX2	PBX3	PBX4	PC	PCBP1	PCBP1-AS1	PCNA	PCNXL3	PDGFB	PDHA1	PDHA2	PDHB	PDLIM4	PDX1	PELI3	PFKL	PFKM	PFKP	PGAM2	PGK1	PGK2	PGPEP1	PHC2	PHF12	PHF23	PHOX2A	PHRF1	PICK1	PIDD1	PIK3R1	PIK3R2	PIP4K2A	PITX3	PKDCC	PKLR	PKM	PKN1	PKNOX1	PKNOX2	PKP3	PLA2G1B	PLA2G6	PLAG1	PLAUR	PLXND1	PMF1	PNKP	PNMA8B	PNPLA2	PODNL1	POLB	POLD1	POLDIP3	POLE	POLL	POLR2A	POLR2F	POMC	POU1F1	POU2F1	POU2F2	POU3F1	POU3F2	POU3F4	POU5F1	POU5F1B	POU6F2	PPARA::RXRA	PPARG	PPARG::RXRA	PPARGC1A	PPCDC	PPIL3	PPP1R10	PPP1R11	PPP1R18	PPRC1	PRC1	PRCC	PRDM1	PRDX1	PRDX3	PRDX3P1	PRDX5	PRKACA	PRKDC	PRM1	PRM2	PRM3	PROX1	PRR3	PRRX1	PRSS42	PRSS44	PRSS45	PRSS50	PSAP	PSMA1	PSMA3	PSMA7	PSMA8	PSMB10	PSMB11	PSMB4	PSMB6	PSMB7	PSMB8	PSMB9	PSMC1	PSMC1P4	PSMD1	PSMD10	PSMD11	PSMD12	PSMD13	PSMD5	PSMD6	PSMD7	PSMD9	PTDSS2	PTGIS	PTH	PTH1R	PTHLH	PTMAP1	PTPN1	PTPN23	PTPN9	PVT1	RAB10	RAB11B	RAB1A	RAB1B	RAB25	RAB33B	RAB3A	RANBP9	RANP1	RARA	RARA(var2)	RARA::RXRA	RARA::RXRG	RASSF7	RAX	RAX2	RBBP4	RBBP7	RBBP8	RBM14	RBM14-RBM4	RBM4	RBM4B	RBPJ	RBPMS	RBX1	RCCD1	RCE1	REL	RELA	RELB	RERE	REST	RFX1	RFX2	RFX3	RFX4	RFX5	RGS10	RHOA	RHOXF1	RIC8A	RIN1	RING1	RIT1	RLN3	RN7SKP17	RN7SKP186	RN7SL309P	RN7SL354P	RN7SL363P	RN7SL445P	RN7SL838P	RN7SL870P	RNA5-8SP5	RNA5SP152	RNA5SP184	RNA5SP185	RNASE1	RNASEH2A	RNASEH2B	RNASEH2C	RNF114	RNF2	RNF4	RNH1	RNPS1	RNU1-106P	RNU1-7P	RNU4-34P	RNU4-39P	RNU5E-6P	RNU6-1218P	RNU6-147P	RNU6-264P	RNU6-299P	RNU6-502P	RNU6-539P	RNU6-543P	RNU6-919P	RNU6-991P	RNU7-14P	RNY4P6	RORA	RORA(var2)	RORB	RORC	RPL13P4	RPL17P22	RPL17P33	RPL18A	RPL3	RPL30P11	RPL36AP45	RPL5P34	RPL7P4	RPL7P52	RPLP2	RPP21	RPP25	RPS19BP1	RPS27P25	RPS6	RPS6KA1	RPS6KA3	RRAGA	RREB1	RRP36	RUNX1	RUNX2	RUNX3	RUVBL1	RUVBL2	RXRB	RXRG	SAMD1	SAMM50	SAP130	SAP18	SAP30	SAP30L	SARAF	SART1	SAT2	SBF2-AS1	SCAMP2	SCAMP3	SCAMP5	SCAP	SCARNA8	SCFD1	SCGB1C1	SCRT1	SCRT2	SCT	SCTR	SCYL1	SDHCP2	SEC22A	SEC22C	SEC23A	SEM1	SEMA3C	SEMA3E	SEMA4A	SENP3	SEPT7-AS1	SESN2	SETD2	SF3A1	SF3B2	SFTA2	SGSM3	SHBG	SHOX	SIGIRR	SIK3-IT1	SIN3A	SIN3B	SIPA1	SIRT3	SIX1	SIX2	SLC22A4	SLC22A5	SLC25A17	SLC25A37	SLC25A44	SLC27A1	SLC2A4	SLC45A1	SLC9A8	SMAD2::SMAD3::SMAD4	SMAD3	SMARCA5	SMARCC1	SMG1	SMG5	SMG6	SMG7	SMG8	SMG9	SMIM18	SNAI1	SNAI2	SNORA19	SNORA52	SNORA65	SNORA74A	SNORD83A	SNORD83B	SNRNP27	SNRPB	SNRPD1	SNRPFP1	SNRPG	SNRPGP15	SNUPN	SNX32	SOD1	SOX10	SOX15	SOX21	SOX4	SOX9	SP1	SP2	SP3	SP4	SP8	SPATA2	SPDEF	SPI1	SPIB	SPIC	SPRY4	SPTAN1	SPTBN2	SREBF1	SREBF2	SREBF2(var2)	SRF	SRL	SRXN1	SRY	SSBP2	SSBP4	SSH1	SSH2	SSH3	SSR3	SSSCA1	ST13	STARD13-IT1	STAT1	STAT1::STAT2	STAT3	STUB1	STX10	STX17	STX18	STX5	STX6	SUDS3	SUN2	SWAP70	SYNE1	SYT11	T	TAB1	TAL1::TCF3	TALDO1	TAOK1	TATDN1P1	TBP	TBR1	TBX1	TBX15	TBX19	TBX2	TBX20	TBX21	TBX4	TBX5	TCAP	TCF3	TCTEX1D4	TDGF1	TEAD1	TEAD2	TEAD3	TEAD4	TEC	TECR	TEF	TERT	TET1	TFAP2A	TFAP2A(var2)	TFAP2A(var3)	TFAP2B	TFAP2B(var2)	TFAP2B(var3)	TFAP2C	TFAP2C(var2)	TFAP2C(var3)	TFAP4	TFCP2	TFDP1	TFE3	TFEB	TFEC	TGIF1	TGIF2	THAP1	TIA1	TIAL1	TIMM22	TIPARP	TIPARP-AS1	TLK1	TLR1	TLR6	TLX1	TMEM189	TMEM189-UBE2V1	TMEM80	TMIE	TNFSF10	TNFSF13	TNNC1	TNNC2	TNNI1	TNNI2	TNNI3	TNNT1	TNNT2	TNNT3	TNP2	TNRC6B	TOB2P1	TOMM20	TOMM22	TOMM40	TOMM5	TOMM6	TOMM7	TOMM70	TP53	TP63	TP73	TPI1	TPM1	TPM2	TPM3	TPM4	TRAF6	TRAP1	TRERNA1	TRIM31	TRIM31-AS1	TRIM38	TRMT1	TRPM7	TRRAP	TSG101	TSPAN14	TSPO	TTLL1	TTN	TUBB	TWIST1	TXN	UBA52	UBD	UBE2A	UBE2B	UBE2D3	UBE2D4	UBE2E1	UBE2E2	UBE2E3	UBE2G1	UBE2J1	UBE2K	UBE2L3	UBE2L6	UBE2N	UBE2R2	UBE2U	UBE2V1	UBE2V2	UBE2Z	UBLCP1	UBQLN4	UBXN8	UEVLD	ULK3	UNC45A	UNCX	UPF1	UPF2	UPF3A	UPF3B	UROD	USE1	USF1	USF2	USP14	USP17L2	USP8	UTP11	VAMP7	VARS2	VAV3	VAX1	VAX2	VDR	VENTX	VIP	VIPAS39	VIPR1	VIPR2	VPS29	VPS33B	VPS72	VSX1	VSX2	XBP1	XIRP1	XPNPEP3	XPO1	XRCC1	YEATS4	YIF1A	YKT6	YY1	YY2	ZBTB18	ZBTB33	ZBTB4	ZBTB7A	ZBTB7B	ZBTB7C	ZEB1	ZFPL1	ZIC1	ZIC3	ZIC4	ZNF143	ZNF165	ZNF180	ZNF184	ZNF217	ZNF24	ZNF263	ZNF282	ZNF322	ZNF354C	ZNF575	ZNF589	ZNF740	ZNF860	ZNRD1	ZNRD1-AS1	ZSCAN16	ZSCAN4	ZSWIM4
fibroblasts_fetal_skin_biceps_right	A4GALT	ABCF1	ABHD8	ABT1	ACADVL	ACAP1	ACER2	ACSS1	ACTB	ACTC1	ACTL6A	ACTN2	ACTN3	ACTR1A	ADCY9	ADCYAP1	ADCYAP1R1	ADK	ADM	ADNP	ADRM1	ADSL	AK1	AK2	AK4	AK8	AK9	AKR1A1	ALDH1A3	ALDH3A1	ALDOA	ALDOB	ALDOC	ALOX12	ALX3	AMPD3	ANG	ANGPTL4	ANKLE1	ANKRD16	ANKRD2	ANKRD33B-AS1	ANKRD54	ANKRD55	ANO8	ANO9	AP2A2	AP5B1	AP5S1	AP5Z1	APBB1	APEX1	APOBEC3A	APOBEC3B	APOBEC3B-AS1	APOPT1	APRT	APTX	AR	ARAP3	ARFGAP3	ARHGAP32	ARHGDIG	ARHGEF2	ARID4B	ARNT	ARNT::HIF1A	ARRDC3	ASB13	ASCL1	ASF1B	ASH1L	ASH1L-AS1	ASH1L-IT1	ASXL2	ATAT1	ATF4	ATF7	ATF7IP	ATHL1	ATM	ATN1	ATOX1	ATP1B2	ATP5F1B	ATP7B	B3GALNT1	B4GALNT4	BABAM1	BACH2	BAG3	BANF1	BARHL2	BARX1	BATF3	BATF::JUN	BBS1	BCL11A	BCL3	BET1	BET1L	BGLAP	BHLHE22	BHLHE23	BHLHE40	BHLHE41	BIK	BLM	BMI1	BRCC3	BRD8	BRMS1	BRMS1L	BST2	BSX	BTAF1	BTBD19	BTRC	BZW1	C10orf76	C11orf68	C15orf39	C19orf53	C19orf60	C19orf67	C22orf23	C2orf42	C6orf1	C6orf136	CABP7	CACNA1A	CALCA	CALCR	CASC11	CASC3	CASP10	CASP7	CAT	CATSPER1	CATSPER3	CATSPER4	CBX2	CBX4	CBX6	CBX7	CBX8	CBY1	CCDC12	CCDC124	CCDC130	CCDC157	CCDC85B	CCND1	CCNE1	CCNG2	CCRL2	CCS	CCT3	CD180	CD68	CD97	CDC25A	CDC34	CDKN2C	CDNF	CDX1	CDX2	CEBPA	CEBPB	CEBPD	CEBPE	CEBPG	CENPA	CENPB	CFL1	CFLAR	CHD4	CHEK2	CIPC	CLDN7	CLK2	CLOCK	CNN2P1	CNPY2	COG3	COMMD3	COMMD4	COMP	COPE	COX5A	COX6A1	CPA5	CREB1	CREB3	CREB3L1	CREB5	CREBBP	CRLF1	CRTC3-AS1	CSK	CSNK1E	CSPG4	CST6	CTBP1	CTCF	CTCFL	CTDNEP1	CXCL8	CYB5R3	CYLD	DCUN1D5	DDA1	DDR1	DDR1-AS1	DDX17	DDX20	DDX39A	DDX49	DHX16	DMAP1	DMC1	DMRT3	DNAJB1	DNAJB7	DNAJC1	DNAJC27	DNAJC27-AS1	DNAL4	DNASE1	DNM1P35	DNMT3A	DNMT3B	DPCD	DPCR1	DPP3	DR1	DRAM1	DRAP1	DSTNP4	DUSP4	DUX4	DUXA	DVL2	E2F1	E2F4	E2F6	E2F7	E2F8	EBF1	EEF1DP1	EFNA1	EFNA3	EGR1	EGR2	EGR3	EGR4	EHBP1L1	EHF	EIF1AD	EIF2B3	EIF3A	EIF3L	EIF4A1	ELF1	ELF3	ELF4	ELF5	ELK1	ELK3	ELK4	ELL	ELP5	ELP6	EMX1	EMX2	EN1	EN2	ENO1	ENO2	ENO3	ENO4	ENPP7	ENTPD4	EOMES	EP300	EP400	EPC1	EPC2	ERCC2	ERF	ERG	ESR1	ESR2	ESRRA	ESRRB	ESX1	ETF1	ETS1	ETV1	ETV2	ETV3	ETV4	ETV5	ETV6	EWSR1-FLI1	EXOSC5	FAM114A1	FAM136A	FAM183CP	FAM208B	FAM213A	FAM227A	FAM45A	FAM65C	FAM89B	FBN2	FBXL15	FBXO18	FBXW12	FBXW4	FCHO1	FEN1	FES	FEV	FIBP	FIGLA	FKBP8	FLI1	FLOT1	FOS	FOS::JUN	FOS::JUN(var2)	FOS::JUNB	FOS::JUND	FOSB	FOSB::JUN	FOSB::JUNB	FOSB::JUNB(var2)	FOSL1	FOSL1::JUN	FOSL1::JUN(var2)	FOSL1::JUNB	FOSL1::JUND	FOSL1::JUND(var2)	FOSL2	FOSL2::JUN	FOSL2::JUN(var2)	FOSL2::JUNB	FOSL2::JUNB(var2)	FOSL2::JUND	FOSL2::JUND(var2)	FOXA1	FOXB1	FOXC1	FOXC2	FOXD1	FOXD2	FOXF2	FOXG1	FOXH1	FOXI1	FOXK1	FOXK2	FOXL1	FOXO1	FOXO3	FOXO4	FOXO6	FOXP1	FOXP2	FOXP3	FUNDC2P4	FURIN	FXR2	GAB1	GABARAP	GABBR1	GABPA	GABPB1	GABPB1-AS1	GADD45GIP1	GAL3ST3	GALR3	GAPDHP37	GAPDHS	GAST	GATA1::TAL1	GATA2	GATA3	GATA5	GATA6	GATSL3	GBA	GBAP1	GBF1	GBX1	GBX2	GCG	GCGR	GCM1	GCM2	GDF15	GDI2	GEMIN5	GFM1	GFM2	GHRH	GHSR	GIP	GIPC1	GIPR	GIT1	GLI2	GLIS2	GLIS3	GLMP	GLP1R	GMCL1	GMEB2	GNAI3	GNL1	GOLGA2	GOLGA2P4	GON4L	GORASP2	GOSR1	GOSR2	GP2	GPALPP1	GPBP1	GPI	GPS2	GRHL1	GRHL2	GRK5	GRK5-IT1	GSC	GSC2	GSN-AS1	GSPT1	GSPT2	GSTZ1	GSX1	GTF2H1	GTF2H4	GTPBP1	GTPBP3	GUCY2C	H1F0	H2AFJ	H2AFV	H2AFX	H2AFY	H2AFY2	H2AFZ	H2BFM	H2BFWT	HAUS6	HAUS8	HCAR1	HCAR2	HCAR3	HCG14	HCG15	HCG16	HCG20	HCG21	HCN3	HDAC1	HDAC10	HDAC11	HDAC2	HDAC3	HDAC4	HDAC5	HDAC6	HDAC8	HDAC9	HDDC3	HECTD3	HES5	HES7	HESX1	HEY1	HEY2	HIC2	HIF1A	HINFP	HIST1H1C	HIST1H1D	HIST1H1E	HIST1H1PS1	HIST1H2AA	HIST1H2AC	HIST1H2AD	HIST1H2AG	HIST1H2AH	HIST1H2AI	HIST1H2AJ	HIST1H2APS3	HIST1H2APS4	HIST1H2BA	HIST1H2BC	HIST1H2BD	HIST1H2BJ	HIST1H2BK	HIST1H2BL	HIST1H2BN	HIST1H2BPS2	HIST1H3J	HIST1H4C	HIST1H4H	HIST1H4J	HIST1H4PS1	HIST2H2AB	HIST2H2AC	HIST2H2BE	HIST2H2BF	HIST3H2A	HIST3H2BB	HIST3H3	HLA-A	HLA-DQB2	HLA-E	HLA-F	HLA-G	HLF	HMGN1P17	HMGN4	HNF1A	HNF1B	HNF4A	HNF4G	HOMER3	HORMAD2	HORMAD2-AS1	HOXA10	HOXA13	HOXA2	HOXC10	HOXC11	HOXC12	HOXC13	HOXD11	HOXD12	HPRT1	HPS5	HPS6	HRAS	HSF1	HSF2	HSF4	HSPA9	ICMT	ID4	IER2	IER3	IFITM1	IFITM2	IFITM3	IFITM5	IL12RB1	IL15RA	IL27RA	IL2RA	IL6	IL6ST	IMP3	IMPA1	IMPA2	ING2	ING3	INHBB	INO80	INSC	INSM1	IRF1	IRF2	IRF2BPL	IRF3	IRF4	IRF5	IRF7	IRF8	IRF9	ISL2	ISX	ISYNA1	JAK3	JAZF1	JAZF1-AS1	JDP2	JDP2(var2)	JOSD1	JUN	JUN(var2)	JUN::JUNB	JUN::JUNB(var2)	JUNB	JUNB(var2)	JUND	JUND(var2)	KAT2B	KAT5	KCMF1	KCNB1	KCND1	KCND2	KCND3	KCNG1	KCNIP2	KCNIP2-AS1	KCNK7	KCNN4	KIAA1683	KIF3C	KIF9	KLC2	KLC3	KLF13	KLF14	KLF16	KLF4	KLF5	KLF9	KLHL18	KLHL5	KPNB1	KRT18P4	KXD1	LBX1	LBX2	LDB1	LDB2	LDHAL6A	LDHAL6B	LDHB	LDHC	LGMN	LHX2	LHX6	LHX9	LIF	LIG3	LINC00460	LINC00578	LINC00589	LINC01001	LINC01183	LINC01258	LINC01259	LINC01270	LINC01272	LINC01273	LINC01513	LMNA	LMO2	LMO4	LPAR2	LSM4	LTBP3	LYL1	MAF	MAF::NFE2	MAFF	MAFK	MAGOH	MAN1A1	MAN2A2	MAN2C1	MAP2K1P1	MAP3K11	MAP4	MAX	MAX::MYC	MBP	MCHR1	MCMBP	MCUR1	MDC1	MDC1-AS1	ME1	ME2	MEAF6	MEF2A	MEF2B	MEF2C	MEF2D	MEIS1	MEIS2	MEIS3	MEOX1	MEOX2	METAP1D	MEX3A	MGA	MGAT1	MGAT3	MGAT3-AS1	MGEA5	MICALL1	MIR1281	MIR1285-2	MIR210HG	MIR555	MIR631	MIR638	MIR639	MIR645	MIR658	MIR659	MITF	MIXL1	MKL1	MLX	MLXIPL	MMACHC	MNT	MORF4L1	MORF4L2	MPDU1	MPI	MPND	MRE11	MRGBP	MRI1	MRPL1	MRPL10	MRPL11	MRPL12	MRPL13	MRPL14	MRPL15	MRPL16	MRPL17	MRPL18	MRPL19	MRPL20	MRPL21	MRPL22	MRPL23	MRPL27	MRPL28	MRPL3	MRPL32	MRPL33	MRPL34	MRPL35	MRPL35P2	MRPL36	MRPL37	MRPL38	MRPL39	MRPL4	MRPL40	MRPL41	MRPL42	MRPL43	MRPL44	MRPL46	MRPL47	MRPL48	MRPL49	MRPL50	MRPL51	MRPL52	MRPL53	MRPL57	MRPL58	MRPL9	MRPS18A	MRPS18B	MRPS30	MRPS6	MRRF	MSC	MSH4	MSH5	MSI1	MSX1	MSX2	MTAP	MTF1	MTMR3	MTO1	MTX1	MUC1	MUS81	MVB12A	MXD1	MXI1	MYB	MYBL1	MYBL2	MYBPC3	MYC	MYCN	MYDGF	MYF6	MYH13	MYH6	MYH7	MYH8	MYL1	MYL2	MYL3	MYL4	MYO18A	MYO9B	MYSM1	MZF1	MZF1(var2)	NACC1	NAPA	NAPB	NASP	NBEAL2	NCOR1	NCOR2	NDUFB1P1	NDUFB3	NDUFB7	NEIL1	NEIL2	NEURL4	NEUROD1	NEUROD2	NEUROG2	NFATC2	NFATC3	NFE2	NFE2L2	NFIA	NFIC	NFIC::TLX1	NFIL3	NFIX	NFKB1	NFKB2	NFKBIE	NFYA	NFYB	NFYC	NHLH1	NIF3L1	NKAPL	NKD2	NKX2-3	NKX2-6	NKX2-8	NKX3-1	NKX3-2	NKX6-1	NKX6-2	NLRP6	NME6	NOL7	NOLC1	NOTO	NPAS4	NPS	NPTXR	NR1A4	NR1A4::RXRA	NR2C2	NR2F1	NR2F2	NR2F6	NR3C1	NR3C2	NR4A1	NR4A2	NR4A2::RXRA	NRBF2	NREP	NRF1	NRL	NRM	NRP1	NSF	NTN4	NUFIP1	NUFIP2	NUP214	OCEL1	ODF3	ODF3L1	OGG1	OLIG1	OLIG2	OLIG3	ORC2	OSM	OTX1	OTX2	P4HA2	PABPC1	PACS1	PACSIN2	PALM3	PAOX	PARD6B	PARP1	PAX1	PAX4	PAX5	PAX7	PAX9	PBX1	PBX2	PBX3	PBX4	PC	PCBP1	PCBP1-AS1	PCNA	PCNXL3	PCYOX1	PDGFB	PDHA1	PDHA2	PDHB	PDLIM4	PDX1	PELI3	PFKL	PFKM	PFKP	PGAM2	PGBD1	PGK1	PGK2	PGPEP1	PHC2	PHF12	PHF23	PHOX2A	PHRF1	PICK1	PIDD1	PIK3R1	PIK3R2	PIP4K2A	PITX3	PKIB	PKLR	PKM	PKN1	PKNOX1	PKNOX2	PKP3	PLA2G1B	PLA2G6	PLAG1	PLAUR	PLXND1	PMF1	PNKP	PNMA8B	PNPLA2	POLB	POLD1	POLDIP3	POLE	POLL	POLR2A	POLR2F	POMC	POU1F1	POU2F1	POU2F2	POU3F1	POU3F2	POU3F4	POU5F1	POU5F1B	POU5F1P4	POU6F2	PPARA::RXRA	PPARG	PPARG::RXRA	PPARGC1A	PPCDC	PPIL3	PPM1N	PPP1R10	PPP1R11	PPP1R18	PPRC1	PRC1	PRCC	PRDM1	PRDM4	PRDX1	PRDX3	PRDX3P1	PRDX5	PRKACA	PRKDC	PRM1	PRM2	PRM3	PROX1	PRR3	PRRX1	PSAP	PSD	PSMA1	PSMA3	PSMA7	PSMA8	PSMB10	PSMB11	PSMB4	PSMB6	PSMB7	PSMB8	PSMB8-AS1	PSMB9	PSMC1	PSMC1P4	PSMD1	PSMD10	PSMD11	PSMD12	PSMD13	PSMD5	PSMD6	PSMD7	PSMD9	PTDSS2	PTGIS	PTH	PTH1R	PTHLH	PTPN1	PTPN23	PTPN9	PVT1	RAB10	RAB11B	RAB1A	RAB1B	RAB25	RAB33B	RAB3A	RANBP9	RARA	RARA(var2)	RARA::RXRA	RARA::RXRG	RAX	RAX2	RBBP4	RBBP7	RBBP8	RBM14	RBM14-RBM4	RBM4	RBM4B	RBPJ	RBPMS	RBX1	RCCD1	RCE1	REL	RELA	RELB	RERE	REST	RFX1	RFX2	RFX3	RFX4	RFX5	RGS10	RHOA	RHOXF1	RIC8A	RIN1	RING1	RIT1	RLN3	RN7SKP17	RN7SKP186	RN7SL354P	RN7SL363P	RN7SL445P	RN7SL636P	RN7SL672P	RN7SL749P	RN7SL838P	RNA5-8SP5	RNA5SP184	RNA5SP185	RNASE1	RNASEH2A	RNASEH2B	RNASEH2C	RNF114	RNF2	RNF4	RNH1	RNPS1	RNU1-106P	RNU1-7P	RNU1-84P	RNU4-34P	RNU4-39P	RNU5E-6P	RNU6-1034P	RNU6-106P	RNU6-1218P	RNU6-1297P	RNU6-147P	RNU6-264P	RNU6-299P	RNU6-543P	RNU6-711P	RNU6-979P	RNU6-991P	RNU7-128P	RNU7-14P	RNY4P6	RORA	RORA(var2)	RORB	RORC	RPL13P4	RPL17P22	RPL17P33	RPL18A	RPL3	RPL30P11	RPL36AP45	RPL5P34	RPL7P4	RPLP2	RPP21	RPP25	RPS19BP1	RPS27P25	RPS6	RPS6KA1	RPS6KA3	RRAGA	RREB1	RRP36	RUNX1	RUNX2	RUNX3	RUSC1-AS1	RUVBL1	RUVBL2	RXRB	RXRG	SAMD1	SAMM50	SAP130	SAP18	SAP30	SAP30L	SARAF	SART1	SAT2	SBF2-AS1	SCAMP2	SCAMP5	SCAP	SCARNA8	SCFD1	SCGB1C1	SCRT1	SCRT2	SCT	SCTR	SCYL1	SEC22A	SEC22C	SEC23A	SEM1	SEMA3C	SEMA3E	SEMA4A	SENP3	SEPT7-AS1	SESN2	SF3A1	SF3B2	SFTA2	SGSM3	SHBG	SHOX	SIGIRR	SIK3-IT1	SIN3A	SIN3B	SIRT3	SIX1	SIX2	SLC22A4	SLC25A17	SLC25A37	SLC25A44	SLC27A1	SLC2A4	SLC45A1	SMAD2::SMAD3::SMAD4	SMAD3	SMARCA5	SMARCC1	SMG1	SMG5	SMG6	SMG7	SMG8	SMG9	SMIM18	SNAI1	SNAI2	SNORA19	SNORA52	SNORA65	SNORA74A	SNORD83A	SNORD83B	SNRNP27	SNRPB	SNRPD1	SNRPFP4	SNRPG	SNUPN	SNX20	SOD1	SOX10	SOX15	SOX21	SOX4	SOX9	SP1	SP2	SP3	SP4	SP8	SPATA2	SPDEF	SPI1	SPIB	SPIC	SPRY4	SPTAN1	SPTBN2	SREBF1	SREBF2	SREBF2(var2)	SRF	SRL	SRXN1	SRY	SSBP2	SSBP4	SSH1	SSH2	SSH3	SSR3	SSSCA1	ST13	STARD13-IT1	STAT1	STAT1::STAT2	STAT3	STUB1	STX10	STX17	STX18	STX5	STX6	SUDS3	SUN2	SWAP70	SYNE1	SYNE3	SYT11	T	TAB1	TAL1::TCF3	TALDO1	TAOK1	TATDN1P1	TBC1D10A	TBP	TBR1	TBX1	TBX15	TBX19	TBX2	TBX20	TBX21	TBX4	TBX5	TCAP	TCF3	TCTEX1D4	TDGF1	TEAD1	TEAD2	TEAD3	TEAD4	TEC	TECR	TEF	TERT	TET1	TFAP2A	TFAP2A(var2)	TFAP2A(var3)	TFAP2B	TFAP2B(var2)	TFAP2B(var3)	TFAP2C	TFAP2C(var2)	TFAP2C(var3)	TFAP4	TFCP2	TFDP1	TFE3	TFEB	TFEC	TGIF1	TGIF2	THAP1	TIA1	TIAL1	TIMM22	TIPARP	TIPARP-AS1	TLK1	TLR1	TLR6	TLX1	TMEM189	TMEM189-UBE2V1	TMEM63C	TNFSF10	TNFSF13	TNNC1	TNNC2	TNNI1	TNNI2	TNNI3	TNNT1	TNNT2	TNNT3	TNP2	TNRC6B	TOB2P1	TOMM20	TOMM22	TOMM40	TOMM5	TOMM6	TOMM7	TOMM70	TP53	TP63	TP73	TPI1	TPM1	TPM2	TPM3	TPM4	TRAF6	TRAP1	TRERNA1	TRIM26	TRIM31	TRIM31-AS1	TRIM38	TRMT1	TRPM7	TRRAP	TSG101	TSPAN14	TSPO	TTLL1	TTN	TUBB	TWF1P1	TWIST1	TXN	UBA52	UBD	UBE2A	UBE2B	UBE2D3	UBE2D4	UBE2E1	UBE2E2	UBE2E3	UBE2G1	UBE2J1	UBE2K	UBE2L3	UBE2L6	UBE2N	UBE2R2	UBE2U	UBE2V1	UBE2V2	UBE2Z	UBLCP1	UBQLN4	UBXN8	UEVLD	ULK3	UNC45A	UNCX	UPF1	UPF2	UPF3A	UPF3B	UROD	USE1	USF1	USF2	USHBP1	USP14	USP17L2	USP8	UTP11	VAMP7	VARS2	VAV3	VAX1	VAX2	VDR	VENTX	VHLL	VIP	VIPAS39	VIPR1	VIPR2	VPS26BP1	VPS29	VPS33B	VPS72	VSX1	VSX2	XBP1	XIRP1	XPNPEP3	XPO1	XRCC1	YEATS4	YIF1A	YKT6	YY1	YY2	ZBTB18	ZBTB33	ZBTB4	ZBTB7A	ZBTB7B	ZBTB7C	ZDHHC24	ZEB1	ZFPL1	ZIC1	ZIC3	ZIC4	ZKSCAN3	ZKSCAN4	ZNF143	ZNF165	ZNF180	ZNF184	ZNF217	ZNF24	ZNF263	ZNF282	ZNF322	ZNF354C	ZNF575	ZNF740	ZNF860	ZNRD1	ZNRD1-AS1	ZSCAN26	ZSCAN31	ZSCAN4	ZSWIM4
small_bowel_mucosa	ABCF1	ABT1	ACADVL	ACAP1	ACER2	ACSS1	ACTB	ACTC1	ACTL6A	ACTN2	ACTR1A	ADCY9	ADCYAP1	ADCYAP1R1	ADK	ADM	ADNP	ADRM1	ADSL	AK1	AK2	AK4	AK8	AK9	AKR1A1	ALDH1A3	ALDH3A1	ALDOA	ALDOB	ALDOC	ALOX12	ALX3	AMPD3	ANG	ANGPTL4	ANKRD16	ANKRD54	ANO9	ANXA4	AOX2P	AOX3P	AP2A2	AP5B1	AP5S1	AP5Z1	APBB1	APEX1	APOBEC3B	APRT	APTX	AR	ARAP3	ARFGAP3	ARHGAP32	ARHGDIG	ARHGEF2	ARID4B	ARNT	ARNT::HIF1A	ASB13	ASCL1	ASF1B	ASPRV1	ASXL2	ATAT1	ATF4	ATF7	ATF7IP	ATHL1	ATM	ATN1	ATOX1	ATP1B2	ATP5F1B	ATP7B	B3GNT3	B4GALNT4	B4GALT5	BABAM1	BACH2	BAG3	BAIAP2L2	BANF1	BARHL2	BARX1	BATF3	BATF::JUN	BBS1	BCL3	BET1	BET1L	BGLAP	BHLHA15	BHLHE22	BHLHE23	BHLHE40	BHLHE41	BICD1P1	BIK	BLM	BMI1	BRCC3	BRD8	BRI3	BRMS1	BRMS1L	BST2	BSX	BTAF1	BTBD19	BTRC	BZW1	C11orf68	C11orf80	C15orf39	C19orf53	C19orf67	C22orf23	C2orf42	C5orf56	C6orf1	C6orf136	CACNA1A	CACNA1I	CALCA	CALCR	CASC3	CASP10	CASP7	CAT	CATSPER1	CATSPER3	CATSPER4	CBX2	CBX4	CBX6	CBX7	CBX8	CBY1	CCDC12	CCDC124	CCDC130	CCDC157	CCDC62	CCDC85B	CCDC87	CCND1	CCNE1	CCNG2	CCRL2	CCS	CCT3	CD180	CD68	CD97	CDC25A	CDC34	CDHR5	CDKN2C	CDNF	CDX1	CDX2	CEBPA	CEBPB	CEBPD	CEBPE	CEBPG	CENPA	CENPB	CFL1	CFLAR	CFLAR-AS1	CHD4	CHEK2	CIPC	CLDN7	CLK1	CLK2	CLOCK	COG3	COMMD4	COMP	COPE	COX5A	COX6A1	CPLX3	CREB1	CREB3	CREB3L1	CREB5	CREBBP	CRLF1	CRTC3-AS1	CSK	CSNK1E	CSPG4	CSPG5	CST6	CTBP1	CTCF	CTCFL	CTDNEP1	CXCL8	CYB5R3	CYLD	DAP3P2	DCAF17	DCUN1D5	DDA1	DDX17	DDX20	DDX39A	DDX49	DEAF1	DHX16	DMAP1	DMC1	DMRT3	DNAJB1	DNAJC1	DNAJC27	DNAJC27-AS1	DNAL4	DNASE1	DNMT3A	DNMT3B	DPCD	DPCR1	DPP3	DR1	DRAP1	DRD4	DUSP4	DUX4	DVL2	E2F1	E2F4	E2F6	E2F7	E2F8	EBF1	EEF1DP1	EFEMP2	EFNA1	EFNA3	EGR1	EGR2	EGR3	EGR4	EHBP1L1	EHF	EIF1AD	EIF2B3	EIF3A	EIF3L	EIF4A1	ELF1	ELF3	ELF4	ELF5	ELK1	ELK3	ELK4	ELL	ELP5	ELP6	EMX1	EMX2	EN1	EN2	ENO1	ENO2	ENO3	ENO4	ENPP7	EOMES	EP300	EP400	EPC1	EPC2	EPS8L2	ERCC2	ERF	ERG	ESR1	ESR2	ESRRA	ESRRB	ESX1	ETF1	ETS1	ETV1	ETV2	ETV3	ETV4	ETV5	ETV6	EXOSC5	FAM126B	FAM136A	FAM208B	FAM213A	FAM219B	FAM45A	FAM89B	FBN2	FBXL15	FBXO18	FBXW12	FCHO1	FEN1	FES	FEV	FIBP	FIGLA	FKBP8	FLI1	FLOT1	FOS	FOS::JUN	FOS::JUN(var2)	FOS::JUNB	FOS::JUND	FOSB	FOSB::JUN	FOSB::JUNB	FOSB::JUNB(var2)	FOSL1	FOSL1::JUN	FOSL1::JUN(var2)	FOSL1::JUNB	FOSL1::JUND	FOSL1::JUND(var2)	FOSL2	FOSL2::JUN	FOSL2::JUN(var2)	FOSL2::JUNB	FOSL2::JUNB(var2)	FOSL2::JUND	FOSL2::JUND(var2)	FOXA1	FOXC1	FOXD1	FOXD2	FOXF2	FOXG1	FOXH1	FOXI1	FOXK1	FOXK2	FOXL1	FOXO1	FOXO3	FOXO4	FOXO6	FOXP1	FOXP2	FOXP3	FURIN	FXR2	GAB1	GABARAP	GABPA	GABPB1	GADD45GIP1	GALR3	GAPDHS	GAST	GATA1::TAL1	GATA2	GATA3	GATA5	GATA6	GATSL3	GBA	GBAP1	GBF1	GBX1	GBX2	GCG	GCGR	GCM1	GCM2	GDF15	GDI2	GEMIN5	GFM1	GFM2	GHRH	GHSR	GIP	GIPC1	GIPR	GIT1	GLI2	GLIS2	GLIS3	GLMP	GLP1R	GMCL1	GMEB2	GNAI3	GNL1	GOLGA2	GORASP2	GOSR1	GOSR2	GP2	GPALPP1	GPBP1	GPI	GPS2	GRHL1	GRHL2	GRK5	GSC	GSC2	GSN-AS1	GSPT1	GSPT2	GSTZ1	GSX1	GTF2H1	GTF2H4	GTPBP1	GTPBP3	GUCY2C	H1F0	H2AFJ	H2AFV	H2AFX	H2AFY	H2AFY2	H2AFZ	H2BFM	H2BFWT	HAUS6	HAUS8	HCG11	HCG14	HCG18	HCG19P	HCG20	HCN3	HDAC1	HDAC10	HDAC11	HDAC2	HDAC3	HDAC4	HDAC5	HDAC6	HDAC8	HDAC9	HDHD3	HECTD3	HES5	HES7	HESX1	HEY1	HEY2	HIC2	HIF1A	HINFP	HIST1H1D	HIST1H1E	HIST1H2AA	HIST1H2AC	HIST1H2AD	HIST1H2AG	HIST1H2AH	HIST1H2AJ	HIST1H2APS3	HIST1H2APS4	HIST1H2BA	HIST1H2BC	HIST1H2BD	HIST1H2BJ	HIST1H2BK	HIST1H2BL	HIST1H2BN	HIST1H2BPS2	HIST1H3D	HIST1H3J	HIST1H4H	HIST2H2AB	HIST2H2AC	HIST2H2BE	HIST2H2BF	HIST3H2A	HIST3H2BB	HIST3H3	HIST4H4	HLA-A	HLA-E	HLA-F	HLA-G	HLA-N	HLF	HMGB1P48	HNF1A	HNF1B	HNF4A	HNF4G	HOMER3	HOXA10	HOXA13	HOXA2	HOXC11	HOXC12	HOXC13	HOXD11	HOXD12	HPRT1	HPS5	HPS6	HRAS	HSF1	HSF2	HSF4	HSPA9	ICMT	ID4	IER2	IER3	IFITM1	IFITM2	IFITM3	IFITM5	IFITM9P	IL12RB1	IL15RA	IL27RA	IL2RA	IL6	IL6ST	IMP3	IMPA1	IMPA2	ING2	ING3	INHBB	INO80	INSC	INSM1	IRF1	IRF2	IRF2BPL	IRF3	IRF4	IRF5	IRF7	IRF8	IRF9	ISL2	ISX	ISYNA1	JAK3	JDP2	JDP2(var2)	JOSD1	JUN	JUN(var2)	JUN::JUNB	JUN::JUNB(var2)	JUNB	JUNB(var2)	JUND	JUND(var2)	KAT2B	KAT5	KCMF1	KCNB1	KCND1	KCND2	KCND3	KCNIP2	KCNIP2-AS1	KCNK7	KIAA1683	KIF3C	KIF9	KLC2	KLC3	KLF13	KLF14	KLF16	KLF4	KLF5	KLF9	KLHL18	KLHL26	KPNB1	KRT18P4	LBX1	LBX2	LDHAL6A	LDHAL6B	LDHB	LDHC	LGMN	LHX2	LHX9	LIF	LIG3	LINC00589	LINC01001	LINC01258	LINC01259	LINC01272	LINC01273	LMAN1L	LMNA	LMNTD2	LMX1A	LMX1B	LPAR2	LRFN4	LRRC56	LSM4	LTBP3	LTF	LYL1	MAF	MAF::NFE2	MAFF	MAFK	MAGOH	MAN1A1	MAN2A2	MAN2B2	MAN2C1	MAP2K1P1	MAP3K11	MAP4	MAST2	MAST3	MAX	MAX::MYC	MCHR1	MCMBP	MCUR1	MDC1	MDC1-AS1	ME1	ME2	MEAF6	MEF2A	MEF2B	MEF2C	MEF2D	MEIS1	MEIS2	MEIS3	METTL8	MEX3A	MGA	MGAT1	MGAT3	MGEA5	MICALL1	MICC	MIR1281	MIR1285-2	MIR210HG	MIR638	MIR639	MIR658	MIR877	MITF	MIXL1	MKL1	MLX	MLXIPL	MMACHC	MNT	MORF4L1	MORF4L2	MPDU1	MPI	MPND	MRE11	MRGBP	MRI1	MRPL1	MRPL10	MRPL11	MRPL12	MRPL13	MRPL14	MRPL15	MRPL16	MRPL17	MRPL18	MRPL19	MRPL20	MRPL21	MRPL22	MRPL23	MRPL27	MRPL28	MRPL3	MRPL32	MRPL33	MRPL34	MRPL35	MRPL35P2	MRPL36	MRPL37	MRPL38	MRPL39	MRPL4	MRPL40	MRPL41	MRPL42	MRPL43	MRPL44	MRPL46	MRPL47	MRPL48	MRPL49	MRPL50	MRPL51	MRPL52	MRPL53	MRPL57	MRPL58	MRPL9	MRPS18A	MRPS18B	MRPS30	MRPS6	MRRF	MSC	MSH4	MSH5	MSX1	MSX2	MTAP	MTF1	MTMR3	MTO1	MTX1	MUS81	MVB12A	MXD1	MXI1	MYB	MYBL1	MYBL2	MYBPC3	MYC	MYCN	MYEOV	MYF6	MYH13	MYH6	MYH7	MYH8	MYL1	MYL2	MYL3	MYL4	MYO18A	MYO9B	MYSM1	MZF1	MZF1(var2)	NAPA	NAPB	NASP	NBEAL2	NCOR1	NCOR2	NDUFB3	NDUFB7	NEIL1	NEIL2	NEURL4	NEUROD1	NFATC2	NFATC3	NFE2	NFE2L2	NFIA	NFIC	NFIC::TLX1	NFIL3	NFIX	NFKB1	NFKB2	NFKBIE	NFYA	NFYB	NFYC	NHLH1	NIF3L1	NKD2	NKX2-3	NKX2-8	NKX3-1	NKX3-2	NKX6-1	NKX6-2	NLRP6	NME6	NOL7	NOLC1	NOTO	NPS	NR1A4	NR2C2	NR2F1	NR2F2	NR3C1	NR3C2	NR4A1	NR4A2	NRADDP	NRBF2	NRF1	NRL	NRP1	NSF	NTN4	NUFIP1	NUFIP2	NUP214	ODF3	ODF3L1	OGG1	OLIG1	OLIG2	OLIG3	ORC2	OSM	OTX1	OTX2	P4HA2	PABPC1	PACSIN2	PALM3	PAOX	PARD6B	PARP1	PAX1	PAX4	PAX5	PAX7	PBX1	PBX2	PBX3	PBX4	PC	PCBP1	PCBP1-AS1	PCNA	PCNXL3	PCYOX1	PDGFB	PDHA1	PDHA2	PDHB	PDX1	PELI3	PFKL	PFKM	PFKP	PGAM2	PGK1	PGK2	PHC2	PHF12	PHF23	PHGR1	PHOX2A	PHRF1	PICK1	PIDD1	PIK3R1	PIK3R2	PIP4K2A	PITX3	PKIB	PKLR	PKM	PKN1	PKNOX1	PKNOX2	PKP3	PLA2G1B	PLA2G6	PLAG1	PLAUR	PLXND1	PMF1	PNKP	PNMA8B	PNPLA2	POLB	POLD1	POLDIP3	POLE	POLL	POLR2A	POLR2F	POMC	POU1F1	POU2F1	POU2F2	POU3F1	POU3F2	POU3F4	POU5F1	POU5F1B	POU6F2	PPARA::RXRA	PPARG	PPARG::RXRA	PPARGC1A	PPCDC	PPIL3	PPM1N	PPP1R10	PPP1R11	PPRC1	PRC1	PRCC	PRDM1	PRDM4	PRDX1	PRDX3	PRDX5	PRKACA	PRKDC	PRM1	PRM2	PROX1	PRR3	PRRG4	PRRX1	PRSS29P	PSAP	PSD	PSMA1	PSMA3	PSMA7	PSMA8	PSMB10	PSMB11	PSMB4	PSMB6	PSMB7	PSMB8	PSMB8-AS1	PSMB9	PSMC1	PSMD1	PSMD10	PSMD11	PSMD12	PSMD13	PSMD5	PSMD6	PSMD7	PSMD9	PTDSS2	PTGIS	PTH	PTH1R	PTHLH	PTMAP1	PTPN1	PTPN23	PTPN9	RAB10	RAB11B	RAB1A	RAB1B	RAB25	RAB33B	RAB3A	RAD50	RANBP9	RANP1	RARA	RARA(var2)	RARA::RXRA	RARA::RXRG	RASSF7	RAX	RAX2	RBBP4	RBBP7	RBBP8	RBM14	RBM14-RBM4	RBM4	RBPJ	RBX1	RCCD1	RCE1	REL	RELA	RELB	RERE	REST	RFX1	RFX2	RFX3	RFX4	RFX5	RGS10	RHOA	RHOXF1	RIC8A	RIN1	RING1	RIT1	RN7SL445P	RN7SL838P	RN7SL870P	RNA5-8SP5	RNA5SP115	RNASE1	RNASEH2A	RNASEH2B	RNASEH2C	RNF114	RNF2	RNF4	RNH1	RNPS1	RNU4-39P	RNU6-1218P	RNU6-147P	RNU6-237P	RNU6-312P	RNU6-502P	RNU6-539P	RNU6-543P	RNU6-762P	RNU6-919P	RNU6-942P	RNU6-991P	RNU7-14P	RORA	RORA(var2)	RORB	RORC	RPL11P5	RPL13P4	RPL17P33	RPL18A	RPL3	RPL30P11	RPL36AP45	RPL7P52	RPLP2	RPP21	RPP25	RPS19BP1	RPS27P25	RPS6	RPS6KA1	RPS6KA3	RRAGA	RREB1	RRP36	RUNX1	RUNX2	RUNX3	RUSC1-AS1	RUVBL1	RUVBL2	RXRB	RXRG	SAMD1	SAMM50	SAP130	SAP18	SAP30	SAP30L	SARAF	SART1	SAT2	SCAMP2	SCAMP3	SCAMP5	SCAP	SCFD1	SCGB1C1	SCRT1	SCRT2	SCT	SCTR	SCYL1	SEC22A	SEC22C	SEC23A	SEC23IP	SEM1	SEMA3C	SEMA3E	SEMA4A	SENP3	SEPT7-AS1	SESN2	SF3A1	SF3B2	SFTA2	SFXN4	SGSM3	SHBG	SHOX	SIGIRR	SIN3A	SIN3B	SIRT3	SIX1	SIX2	SLC22A5	SLC25A22	SLC25A37	SLC25A44	SLC2A4	SLC45A1	SLC9A8	SMAD2::SMAD3::SMAD4	SMAD3	SMARCA5	SMARCC1	SMG1	SMG5	SMG6	SMG7	SMG8	SMG9	SNAI1	SNAI2	SNORA19	SNORA52	SNORA65	SNORD83A	SNRNP27	SNRPB	SNRPD1	SNRPFP1	SNRPFP4	SNRPG	SNUPN	SOD1	SOX10	SOX21	SOX4	SOX9	SP1	SP2	SP3	SP4	SP8	SPATA2	SPDEF	SPI1	SPIB	SPIC	SPTAN1	SPTBN2	SREBF1	SREBF2	SREBF2(var2)	SRF	SRXN1	SRY	SSBP2	SSBP4	SSH1	SSH2	SSH3	SSR3	SSSCA1	ST13	STAT1	STAT1::STAT2	STAT3	STUB1	STX10	STX17	STX18	STX5	STX6	SUCLA2P1	SUDS3	SUN2	SYNE1	SYNE3	SYT11	T	TAB1	TAL1::TCF3	TALDO1	TATDN1P1	TBC1D10A	TBP	TBR1	TBX1	TBX15	TBX19	TBX2	TBX20	TBX21	TBX4	TBX5	TCAP	TCF3	TCTEX1D4	TDGF1	TEAD1	TEAD2	TEAD3	TEAD4	TEC	TECPR1	TECR	TEF	TERT	TFAP2A	TFAP2A(var2)	TFAP2A(var3)	TFAP2B	TFAP2B(var2)	TFAP2B(var3)	TFAP2C	TFAP2C(var2)	TFAP2C(var3)	TFAP4	TFCP2	TFDP1	TFE3	TFEB	TFEC	TGIF1	TGIF2	THAP1	TIA1	TIAL1	TIMM22	TIPARP	TIPARP-AS1	TLK1	TLR1	TLR6	TLX1	TMEM102	TMEM189	TMEM189-UBE2V1	TMEM80	TMPOP1	TNFSF10	TNFSF13	TNNC1	TNNC2	TNNI1	TNNI2	TNNI3	TNNT1	TNNT2	TNNT3	TNRC6B	TOMM20	TOMM22	TOMM40	TOMM5	TOMM6	TOMM7	TOMM70	TP53	TP63	TP73	TPI1	TPM1	TPM2	TPM3	TPM4	TRAF6	TRAP1	TRIM15	TRIM26	TRIM27	TRIM31	TRIM39	TRMT1	TRRAP	TSG101	TSPAN14	TSPO	TTN	TUBB	TWIST1	TXN	UBA52	UBD	UBE2A	UBE2B	UBE2D3	UBE2D4	UBE2E1	UBE2E2	UBE2E3	UBE2G1	UBE2J1	UBE2K	UBE2L3	UBE2L6	UBE2N	UBE2R2	UBE2U	UBE2V1	UBE2V2	UBE2Z	UBLCP1	UBQLN1P1	UBQLN4	UBXN8	UEVLD	ULK3	UNCX	UPF1	UPF2	UPF3A	UPF3B	UROD	USE1	USF1	USF2	USP14	USP17L2	USP8	UTP11	VAMP7	VARS2	VAV3	VAX1	VAX2	VDR	VENTX	VIP	VIPAS39	VIPR1	VIPR2	VPS25P1	VPS26BP1	VPS29	VPS33B	VPS72	VSX1	VSX2	WBP1LP10	XBP1	XPNPEP3	XPO1	XRCC1	YEATS4	YIF1A	YKT6	YY1	YY2	ZBTB18	ZBTB33	ZBTB4	ZBTB7A	ZBTB7B	ZBTB7C	ZEB1	ZFPL1	ZIC1	ZIC3	ZIC4	ZKSCAN3	ZNF143	ZNF165	ZNF180	ZNF184	ZNF217	ZNF24	ZNF263	ZNF282	ZNF283	ZNF322	ZNF354C	ZNF740	ZNF860	ZNRD1	ZNRD1-AS1	ZSCAN16	ZSCAN4	ZSWIM4
melanocyte	A4GALT	ABCF1	ABHD15	ABHD8	ABT1	ACADVL	ACAP1	ACER2	ACSS1	ACTB	ACTC1	ACTL6A	ACTN2	ACTN3	ACTR1A	ADCY9	ADCYAP1	ADCYAP1R1	ADK	ADM	ADNP	ADRM1	ADSL	AK1	AK2	AK4	AK8	AK9	AKR1A1	ALDH1A3	ALDH3A1	ALDOA	ALDOB	ALDOC	ALOX12	ALS2CL	ALX3	AMPD3	ANG	ANGPTL4	ANKLE1	ANKRD13B	ANKRD16	ANKRD33B-AS1	ANKRD54	ANO9	ANXA4	AP2A2	AP5B1	AP5S1	AP5Z1	APBB1	APEX1	APOBEC3A	APOBEC3B	APOBEC3B-AS1	APOPT1	APRT	APTX	AR	ARAP3	ARFGAP3	ARHGAP32	ARHGDIG	ARHGEF2	ARID4B	ARNT	ARNT::HIF1A	ARRDC3	ASCL1	ASF1B	ASH1L	ASH1L-AS1	ASPRV1	ASXL2	ATAT1	ATF4	ATF7	ATF7IP	ATHL1	ATM	ATOX1	ATP10D	ATP1B2	ATP5F1B	ATP7B	B3GALNT1	B4GALNT4	B4GALT5	BABAM1	BACH2	BAG3	BAIAP2L2	BANF1	BARHL2	BARX1	BATF3	BATF::JUN	BBS1	BCL3	BEST4	BET1	BET1L	BGLAP	BHLHE22	BHLHE23	BHLHE40	BHLHE41	BIK	BLM	BMI1	BRCC3	BRD8	BRI3	BRMS1	BRMS1L	BST2	BSX	BTAF1	BTBD19	BTRC	BZW1	C10orf76	C11orf68	C11orf80	C15orf39	C15orf52	C19orf53	C19orf60	C19orf67	C22orf23	C2orf42	C5orf56	C6orf1	C6orf136	CACNA1A	CACNA1I	CALCA	CALCR	CASC11	CASC3	CASP10	CASP7	CAT	CATSPER1	CATSPER3	CATSPER4	CBX2	CBX4	CBX6	CBX7	CBX8	CBY1	CCDC12	CCDC124	CCDC130	CCDC157	CCDC62	CCDC85B	CCDC87	CCND1	CCNE1	CCNG2	CCRL2	CCS	CCT3	CD180	CD68	CD97	CDC25A	CDC34	CDKN2C	CDNF	CDX1	CDX2	CEBPA	CEBPB	CEBPD	CEBPE	CEBPG	CENPA	CENPB	CFL1	CFLAR	CFLAR-AS1	CHD4	CHEK2	CIPC	CLDN7	CLK1	CLK2	CLOCK	CLPTM1L	CNIH2	CNPY2	COG3	COMMD3	COMMD4	COMP	COPE	COX5A	COX5BP7	COX6A1	COX6CP2	CRACR2B	CREB1	CREB3	CREB3L1	CREB5	CREBBP	CRLF1	CRTC3-AS1	CRYBA1	CSK	CSNK1E	CSPG4	CSPG5	CST6	CTBP1	CTCF	CTDNEP1	CTSF	CTSW	CUEDC2	CXCL8	CYB5R3	CYBRD1	CYLD	DAP3P1	DCAF15	DCAF17	DCUN1D5	DDA1	DDR1	DDR1-AS1	DDX17	DDX20	DDX39A	DDX39BP1	DDX49	DEAF1	DHX16	DMAP1	DMC1	DMRT3	DNAJB1	DNAJC1	DNAJC27	DNAJC27-AS1	DNAL4	DNM1P35	DNMT3A	DNMT3B	DPCD	DPCR1	DPP3	DR1	DRAP1	DUSP4	DUX4	DUX4L17	DUXA	DVL2	E2F1	E2F4	E2F6	E2F7	E2F8	EBF1	EEF1DP1	EFEMP2	EFNA1	EFNA3	EFR3B	EGR1	EGR2	EGR3	EGR4	EHBP1L1	EHF	EIF1AD	EIF2B3	EIF3A	EIF3L	EIF4A1	ELF1	ELF3	ELF4	ELF5	ELK1	ELK3	ELK4	ELL	ELOVL3	ELP5	ELP6	EMX1	EMX2	EN1	EN2	ENO1	ENO2	ENO3	ENO4	ENPP7	EOMES	EP300	EP400	EPC1	EPC2	EPS8L2	ERCC2	ERF	ERG	ESR1	ESR2	ESRRA	ESRRB	ESX1	ETF1	ETHE1	ETS1	ETV1	ETV2	ETV3	ETV4	ETV5	ETV6	EWSR1-FLI1	EXOSC5	FAM126B	FAM136A	FAM183CP	FAM208B	FAM213A	FAM227A	FAM45A	FAM65C	FAM89B	FBN2	FBXL15	FBXO18	FBXW12	FBXW4	FCHO1	FEN1	FEV	FIBP	FIGLA	FKBP8	FLI1	FLOT1	FOS	FOS::JUN	FOS::JUN(var2)	FOS::JUNB	FOS::JUND	FOSB	FOSB::JUN	FOSB::JUNB	FOSB::JUNB(var2)	FOSL1	FOSL1::JUN	FOSL1::JUN(var2)	FOSL1::JUNB	FOSL1::JUND	FOSL1::JUND(var2)	FOSL2	FOSL2::JUN	FOSL2::JUN(var2)	FOSL2::JUNB	FOSL2::JUNB(var2)	FOSL2::JUND	FOSL2::JUND(var2)	FOXA1	FOXB1	FOXC1	FOXC2	FOXD1	FOXD2	FOXF2	FOXG1	FOXH1	FOXI1	FOXK1	FOXK2	FOXL1	FOXO1	FOXO3	FOXO4	FOXO6	FOXP1	FOXP2	FOXP3	FUNDC2P4	FURIN	FXR2	GAB1	GABARAP	GABBR1	GABPA	GABPB1	GABPB1-AS1	GADD45GIP1	GAL3ST3	GALR3	GAPDHP37	GAPDHS	GAREML	GAST	GATA1::TAL1	GATA2	GATA3	GATA5	GATA6	GATSL3	GBA	GBAP1	GBF1	GBX1	GBX2	GCG	GCGR	GCM1	GCM2	GDF15	GDI2	GEMIN5	GFM1	GFM2	GHRH	GHSR	GIP	GIPC1	GIPR	GIT1	GLI2	GLIS2	GLIS3	GLMP	GLP1R	GMCL1	GMEB2	GNAI2P1	GNAI3	GNL1	GOLGA2	GOLGA2P4	GON4L	GORASP2	GOSR1	GOSR2	GP2	GPALPP1	GPBP1	GPI	GPS2	GRHL1	GRHL2	GRK5	GRK5-IT1	GSC	GSC2	GSN-AS1	GSPT1	GSPT2	GSTZ1	GSX1	GTF2H1	GTF2H4	GTPBP1	GTPBP3	GUCY2C	H1F0	H2AFJ	H2AFV	H2AFX	H2AFY	H2AFY2	H2AFZ	H2BFM	H2BFWT	HAUS6	HAUS8	HCAR1	HCAR2	HCAR3	HCG11	HCG14	HCG15	HCG16	HCG18	HCG19P	HCG20	HCG21	HCG4B	HCG4P5	HCG4P7	HCG9P5	HCN3	HDAC1	HDAC10	HDAC11	HDAC2	HDAC3	HDAC4	HDAC5	HDAC6	HDAC8	HDAC9	HDDC3	HECTD3	HES5	HES7	HESX1	HEY1	HEY2	HIC2	HIF1A	HINFP	HIST1H1C	HIST1H1D	HIST1H1E	HIST1H1PS1	HIST1H1T	HIST1H2AA	HIST1H2AC	HIST1H2AD	HIST1H2AG	HIST1H2AH	HIST1H2AI	HIST1H2AJ	HIST1H2APS3	HIST1H2APS4	HIST1H2BA	HIST1H2BC	HIST1H2BD	HIST1H2BJ	HIST1H2BK	HIST1H2BL	HIST1H2BN	HIST1H2BPS2	HIST1H3D	HIST1H3J	HIST1H4C	HIST1H4H	HIST1H4J	HIST1H4PS1	HIST2H2AB	HIST2H2AC	HIST2H2BE	HIST2H2BF	HIST3H2A	HIST3H2BB	HIST3H3	HIST4H4	HLA-A	HLA-DQB2	HLA-E	HLA-F	HLA-F-AS1	HLA-G	HLA-H	HLA-K	HLA-N	HLA-U	HLF	HMGN4	HNF1A	HNF1B	HNF4A	HNF4G	HOMER3	HOXA10	HOXA13	HOXA2	HOXC10	HOXC11	HOXC12	HOXC13	HOXD11	HOXD12	HPRT1	HPS5	HPS6	HRAS	HSD17B11	HSF1	HSF2	HSF4	HSPA9	ICMT	ID4	IER2	IER3	IFITM1	IFITM2	IFITM3	IFITM4P	IFITM5	IFITM9P	IL12RB1	IL15RA	IL27RA	IL2RA	IL6	IL6ST	IMP3	IMPA1	IMPA2	IMPDH1P10	ING2	ING3	INHBB	INO80	INSC	INSM1	IRF1	IRF2	IRF2BPL	IRF3	IRF4	IRF5	IRF7	IRF8	IRF9	ISL2	ISX	ISYNA1	JAK3	JAZF1	JAZF1-AS1	JDP2	JDP2(var2)	JOSD1	JUN	JUN(var2)	JUN::JUNB	JUN::JUNB(var2)	JUNB	JUNB(var2)	JUND	JUND(var2)	KAT2B	KAT5	KCMF1	KCNB1	KCND1	KCND2	KCND3	KCNG1	KCNIP2	KCNIP2-AS1	KCNK7	KIAA0408	KIAA1683	KIF3C	KIF9	KLC2	KLC3	KLF13	KLF14	KLF16	KLF4	KLF5	KLF9	KLHL18	KLHL26	KLHL5	KPNB1	KRT18P4	KRT8P26	KXD1	LARP1P1	LBX1	LBX2	LDB1	LDB2	LDHAL6A	LDHAL6B	LDHB	LDHC	LEPROTL1	LGMN	LHX2	LHX6	LHX9	LIF	LIG3	LINC00533	LINC00589	LINC00881	LINC01001	LINC01183	LINC01258	LINC01259	LINC01272	LINC01511	LMAN1L	LMNA	LMNTD2	LMO2	LMO4	LMX1A	LMX1B	LPAR2	LRP12	LRRC2	LRRC56	LSM4	LTBP3	LTF	LYL1	MAF	MAF::NFE2	MAFF	MAFK	MAGOH	MAN1A1	MAN2A2	MAN2B2	MAN2C1	MAP1S	MAP2K1P1	MAP3K11	MAP4	MARCH5	MAST3	MAX	MAX::MYC	MBP	MCCD1P1	MCHR1	MCMBP	MCUR1	MDC1	MDC1-AS1	ME1	ME2	MEAF6	MEF2A	MEF2B	MEF2C	MEF2D	MEIS1	MEIS2	MEIS3	MEOX1	MEOX2	METAP1D	METTL8	MEX3A	MGA	MGAT1	MGAT3	MGEA5	MICALL1	MICF	MIER3	MIR1281	MIR1285-2	MIR1301	MIR210HG	MIR2115	MIR555	MIR631	MIR638	MIR639	MIR645	MIR658	MIR659	MIR877	MITF	MIXL1	MKL1	MLX	MLXIPL	MMACHC	MNT	MORF4L1	MORF4L2	MPDU1	MPI	MPND	MRE11	MRGBP	MRI1	MRPL1	MRPL10	MRPL11	MRPL12	MRPL13	MRPL14	MRPL15	MRPL16	MRPL17	MRPL18	MRPL19	MRPL20	MRPL21	MRPL22	MRPL23	MRPL27	MRPL28	MRPL3	MRPL32	MRPL33	MRPL34	MRPL35	MRPL35P2	MRPL36	MRPL37	MRPL38	MRPL39	MRPL4	MRPL40	MRPL41	MRPL42	MRPL43	MRPL44	MRPL46	MRPL47	MRPL48	MRPL49	MRPL50	MRPL51	MRPL52	MRPL53	MRPL57	MRPL58	MRPL9	MRPS18A	MRPS18B	MRPS30	MRPS6	MRRF	MSC	MSH4	MSH5	MSTO1	MSX1	MSX2	MTAP	MTF1	MTO1	MTX1	MUC1	MUS81	MVB12A	MXD1	MXI1	MYB	MYBL1	MYBL2	MYBPC3	MYC	MYCN	MYDGF	MYEOV	MYF6	MYH13	MYH6	MYH7	MYH8	MYL1	MYL2	MYL3	MYL4	MYO18A	MYO9B	MYSM1	MZF1	MZF1(var2)	NAPA	NAPB	NASP	NBEAL2	NCOR1	NCOR2	NDUFB3	NDUFB7	NEIL1	NEIL2	NEURL4	NEUROD1	NEUROD2	NEUROG2	NFATC2	NFATC3	NFE2	NFE2L2	NFIA	NFIC	NFIC::TLX1	NFIL3	NFIX	NFKB1	NFKB2	NFKBIE	NFYA	NFYB	NFYC	NHLH1	NIF3L1	NKAPL	NKD2	NKX2-3	NKX2-6	NKX2-8	NKX3-1	NKX3-2	NKX6-1	NKX6-2	NLRP6	NME6	NOL7	NOLC1	NOP56P1	NOTO	NPAS4	NPM3	NPS	NPTXR	NR1A4	NR1A4::RXRA	NR2C2	NR2F1	NR2F2	NR2F6	NR3C1	NR3C2	NR4A1	NR4A2	NR4A2::RXRA	NRADDP	NRBF2	NREP	NRF1	NRL	NRM	NRP1	NSF	NTN4	NUFIP1	NUFIP2	NUP214	OCEL1	ODF3	ODF3L1	OGG1	OLIG1	OLIG2	OLIG3	OR4F2P	ORC2	OSM	OTX1	OTX2	OVOL1	OVOL1-AS1	P4HA2	PABPC1	PACS1	PACSIN2	PAIP1P1	PALM3	PAOX	PARD6B	PARP1	PAX1	PAX4	PAX5	PAX7	PAX9	PBX1	PBX2	PBX3	PBX4	PC	PCBP1	PCBP1-AS1	PCNA	PCNXL3	PCYOX1	PDGFB	PDHA1	PDHA2	PDHB	PDX1	PELI3	PFKL	PFKM	PFKP	PGAM2	PGK1	PGK2	PGPEP1	PHC2	PHF12	PHF23	PHOX2A	PHRF1	PICK1	PIDD1	PIK3R1	PIK3R2	PIP4K2A	PITX3	PKIB	PKLR	PKM	PKN1	PKNOX1	PKNOX2	PKP3	PLA2G1B	PLA2G6	PLAG1	PLAUR	PLXND1	PMF1	PNKP	PNMA8B	PNPLA2	PODNL1	POLB	POLD1	POLDIP3	POLE	POLL	POLR2A	POLR2F	POM121L2	POMC	POU1F1	POU2F1	POU2F2	POU3F1	POU3F2	POU3F4	POU5F1	POU5F1B	POU5F1P4	POU6F2	PPARA::RXRA	PPARG	PPARG::RXRA	PPARGC1A	PPCDC	PPIL1P1	PPIL3	PPM1N	PPP1R10	PPP1R11	PPP1R18	PPRC1	PRC1	PRC1-AS1	PRCC	PRDM1	PRDX1	PRDX3	PRDX5	PRKACA	PRKDC	PRM1	PRM2	PRM3	PROX1	PRR3	PRRX1	PRSS16	PRSS42	PRSS44	PRSS50	PSAP	PSD	PSMA1	PSMA3	PSMA7	PSMA8	PSMB10	PSMB11	PSMB4	PSMB6	PSMB7	PSMB8	PSMB8-AS1	PSMB9	PSMC1	PSMD1	PSMD10	PSMD11	PSMD12	PSMD13	PSMD5	PSMD6	PSMD7	PSMD9	PTDSS2	PTGES3P2	PTGIS	PTH	PTH1R	PTHLH	PTMAP1	PTPN1	PTPN23	PTPN9	RAB10	RAB11B	RAB1A	RAB1B	RAB25	RAB33B	RAB3A	RAD50	RANBP9	RARA	RARA(var2)	RARA::RXRA	RARA::RXRG	RASSF7	RAX	RAX2	RBBP4	RBBP7	RBBP8	RBM14	RBM14-RBM4	RBM4	RBM4B	RBPJ	RBPMS	RBX1	RCCD1	RCE1	REL	RELA	RELB	RERE	REST	RFX1	RFX2	RFX3	RFX4	RFX5	RGS10	RHOA	RHOXF1	RIC8A	RIN1	RING1	RIT1	RN7SKP17	RN7SKP186	RN7SL12P	RN7SL309P	RN7SL354P	RN7SL445P	RN7SL591P	RN7SL672P	RN7SL838P	RN7SL870P	RNA5-8SP5	RNA5SP158	RNA5SP185	RNASE1	RNASEH2A	RNASEH2B	RNASEH2C	RNF114	RNF2	RNF39	RNF4	RNH1	RNPS1	RNU1-7P	RNU1-84P	RNU4-34P	RNU4-39P	RNU5E-6P	RNU6-1005P	RNU6-1025P	RNU6-1034P	RNU6-106P	RNU6-1165P	RNU6-1218P	RNU6-1297P	RNU6-147P	RNU6-196P	RNU6-299P	RNU6-447P	RNU6-491P	RNU6-502P	RNU6-543P	RNU6-762P	RNU6-919P	RNU6-942P	RNU6-991P	RNU7-26P	RNU7-45P	RNY4P6	RORA	RORA(var2)	RORB	RORC	RPL11P5	RPL13P	RPL13P4	RPL17P22	RPL17P33	RPL18A	RPL3	RPL30P11	RPL36AP45	RPL5P34	RPL7P4	RPL7P52	RPLP2	RPP21	RPP25	RPS19BP1	RPS27P25	RPS6	RPS6KA1	RPS6KA3	RRAGA	RREB1	RRP36	RSL24D1P1	RTP3	RUNX1	RUNX2	RUNX3	RUSC1-AS1	RUVBL1	RUVBL2	RXRB	RXRG	SAMD1	SAMM50	SAP130	SAP18	SAP30	SAP30L	SARAF	SART1	SAT2	SBF2-AS1	SCAMP2	SCAMP3	SCAMP5	SCAP	SCFD1	SCGB1C1	SCRT1	SCRT2	SCT	SCTR	SCYL1	SEC22A	SEC22C	SEC23A	SEC23IP	SEM1	SEMA3C	SEMA3E	SEMA4A	SENP3	SEPT7-AS1	SESN2	SETD2	SF3A1	SF3B2	SFTA2	SFXN4	SGSM3	SHBG	SHOX	SIGIRR	SIK3-IT1	SIN3A	SIN3B	SIPA1	SIRT3	SIX1	SIX2	SLC12A7	SLC17A2	SLC22A4	SLC22A5	SLC25A37	SLC25A44	SLC27A1	SLC2A4	SLC45A1	SLC9A8	SMAD2::SMAD3::SMAD4	SMAD3	SMARCA5	SMARCC1	SMARCE1P6	SMG1	SMG5	SMG6	SMG7	SMG8	SMG9	SNAI1	SNAI2	SNORA19	SNORA48	SNORA52	SNORA65	SNORA74A	SNORD83A	SNORD83B	SNRNP27	SNRPB	SNRPD1	SNRPFP1	SNRPFP4	SNRPG	SNUPN	SNX20	SNX32	SOD1	SOX10	SOX15	SOX21	SOX4	SOX9	SP1	SP2	SP3	SP4	SP8	SPATA2	SPDEF	SPI1	SPIB	SPIC	SPRY4	SPTAN1	SPTBN2	SREBF1	SREBF2	SREBF2(var2)	SRF	SRL	SRXN1	SRY	SSBP2	SSBP4	SSH1	SSH2	SSH3	SSR3	SSSCA1	ST13	STAT1	STAT1::STAT2	STAT3	STUB1	STX10	STX17	STX18	STX5	STX6	SUDS3	SUN2	SWAP70	SYNE1	SYT11	T	TAB1	TAL1::TCF3	TALDO1	TAOK1	TATDN1P1	TBC1D10A	TBP	TBR1	TBX1	TBX15	TBX19	TBX2	TBX20	TBX21	TBX4	TBX5	TCAP	TCF3	TCTEX1D4	TDGF1	TEAD1	TEAD2	TEAD3	TEAD4	TEC	TECPR1	TECR	TEF	TERT	TET1	TFAP2A	TFAP2A(var2)	TFAP2A(var3)	TFAP2B	TFAP2B(var2)	TFAP2B(var3)	TFAP2C	TFAP2C(var2)	TFAP2C(var3)	TFAP4	TFCP2	TFDP1	TFE3	TFEB	TFEC	TGIF1	TGIF2	THAP1	TIA1	TIAL1	TIMM22	TIPARP	TIPARP-AS1	TLK1	TLR1	TLR6	TLX1	TMEM102	TMEM14D	TMEM184B	TMEM189	TMEM189-UBE2V1	TMEM80	TMIE	TMPOP1	TNFSF10	TNFSF13	TNNC1	TNNC2	TNNI1	TNNI2	TNNI3	TNNT1	TNNT2	TNNT3	TNP2	TNRC6B	TOB2P1	TOMM20	TOMM22	TOMM40	TOMM5	TOMM6	TOMM7	TOMM70	TP53	TP53I13	TP63	TP73	TPI1	TPM1	TPM2	TPM3	TPM4	TRAF6	TRAP1	TRERNA1	TRIM15	TRIM26	TRIM26BP	TRIM27	TRIM31	TRIM31-AS1	TRIM38	TRIM39	TRMT1	TRPM7	TRRAP	TSG101	TSGA10IP	TSPAN14	TSPO	TTLL1	TTN	TUBB	TUBBP1	TWIST1	TXN	UBA52	UBD	UBE2A	UBE2B	UBE2D3	UBE2D4	UBE2E1	UBE2E2	UBE2E3	UBE2G1	UBE2J1	UBE2K	UBE2L3	UBE2L6	UBE2N	UBE2R2	UBE2U	UBE2V1	UBE2V2	UBE2Z	UBLCP1	UBQLN1P1	UBQLN4	UBXN8	UEVLD	ULK3	UNC45A	UNCX	UPF1	UPF2	UPF3A	UPF3B	UQCRHP2	UROD	USE1	USF1	USF2	USHBP1	USP14	USP17L2	USP8	UTP11	VAMP7	VARS2	VAV3	VAX1	VAX2	VDR	VENTX	VIP	VIPAS39	VIPR1	VIPR2	VN1R11P	VPS25P1	VPS26BP1	VPS29	VPS33B	VPS72	VSX1	VSX2	WBP1LP10	WBP2NL	XBP1	XPNPEP3	XPO1	XRCC1	YEATS4	YIF1A	YKT6	YY1	YY1AP1	YY2	ZBBX	ZBTB18	ZBTB33	ZBTB4	ZBTB7A	ZBTB7B	ZBTB7C	ZDHHC24	ZEB1	ZFPL1	ZIC1	ZIC3	ZIC4	ZKSCAN3	ZKSCAN4	ZKSCAN8	ZNF112	ZNF143	ZNF165	ZNF180	ZNF184	ZNF217	ZNF24	ZNF263	ZNF282	ZNF283	ZNF311	ZNF322	ZNF354C	ZNF365	ZNF506	ZNF575	ZNF740	ZNRD1	ZNRD1-AS1	ZSCAN16	ZSCAN26	ZSCAN31	ZSCAN4	ZSWIM4	ZSWIM5
breast_variant_human_mammary_epithelial_cells_vhmec	A4GALT	ABCF1	ABHD15	ABHD8	ABT1	ACADVL	ACAP1	ACER2	ACSS1	ACTB	ACTBP8	ACTC1	ACTL6A	ACTN2	ACTR1A	ADCY9	ADCYAP1	ADCYAP1R1	ADK	ADM	ADNP	ADRM1	ADSL	AK1	AK2	AK4	AK8	AK9	AKR1A1	ALDH1A3	ALDH3A1	ALDOA	ALDOB	ALDOC	ALOX12	ALS2CL	ALX3	AMPD3	ANG	ANGPTL4	ANKLE1	ANKRD16	ANKRD2	ANKRD54	ANKRD55	ANO8	ANO9	AP2A2	AP5B1	AP5S1	AP5Z1	APBB1	APEX1	APOBEC3B	APOBEC3H	APRT	APTX	AR	ARAP3	ARFGAP3	ARHGAP32	ARHGDIG	ARHGEF2	ARID4B	ARNT	ARNT::HIF1A	ARRDC3	ASCL1	ASF1B	ASPRV1	ASXL2	ATAT1	ATF4	ATF7	ATF7IP	ATHL1	ATM	ATOX1	ATP1B2	ATP5F1B	ATP7B	B3GALNT1	B4GALT5	BABAM1	BACH2	BAG3	BANF1	BARHL2	BARX1	BATF3	BATF::JUN	BBS1	BCL3	BET1	BET1L	BGLAP	BHLHE22	BHLHE40	BHLHE41	BIK	BLM	BMI1	BRCC3	BRD8	BRMS1	BRMS1L	BST2	BSX	BTAF1	BTBD19	BTRC	BZW1	C11orf68	C15orf39	C15orf52	C19orf53	C19orf57	C19orf60	C19orf67	C1orf61	C22orf23	C2orf42	C5orf56	C6orf1	C6orf136	CACNA1A	CALCA	CALCR	CASC3	CASC8	CASP10	CASP7	CAT	CATSPER1	CATSPER3	CATSPER4	CBX2	CBX4	CBX6	CBX7	CBX8	CBY1	CC2D1A	CCDC12	CCDC124	CCDC130	CCDC157	CCDC85B	CCDC87	CCND1	CCNE1	CCNG2	CCRL2	CCS	CCT3	CD180	CD68	CD97	CDC25A	CDC34	CDKN2A-AS1	CDKN2C	CDNF	CDX1	CDX2	CEBPA	CEBPB	CEBPD	CEBPE	CEBPG	CENPA	CENPB	CFL1	CFLAR	CHD4	CHEK2	CIPC	CLDN7	CLK2	CLOCK	CLPTM1L	CNPY2	COG3	COL26A1	COMMD4	COMP	COPE	COX5A	COX6A1	CPLX3	CREB1	CREB3	CREB3L1	CREB5	CREBBP	CRLF1	CRTC3-AS1	CSK	CSNK1E	CSPG4	CSPG5	CTBP1	CTCF	CTCFL	CTDNEP1	CXCL8	CYB5R3	CYLD	DCAF15	DCAF17	DDA1	DDR1	DDR1-AS1	DDX17	DDX20	DDX39A	DDX39BP1	DDX39BP2	DDX49	DEAF1	DHX16	DLG4	DMAP1	DMC1	DMRT3	DNAJB1	DNAJC1	DNAJC27	DNAJC27-AS1	DNAL4	DNMT3A	DNMT3B	DPCD	DPCR1	DPP3	DR1	DRAM1	DRAP1	DRD4	DUSP4	DUX4	DUXA	DVL2	E2F1	E2F4	E2F6	E2F7	E2F8	EBF1	EEF1DP1	EFNA1	EFNA3	EGR1	EGR2	EGR3	EGR4	EHBP1L1	EHF	EIF2B3	EIF3A	EIF3L	EIF4A1	ELF1	ELF3	ELF4	ELF5	ELK1	ELK3	ELK4	ELL	ELOVL3	ELP5	ELP6	EMX1	EMX2	EN1	EN2	ENO1	ENO2	ENO3	ENO4	ENPP7	EOMES	EP300	EP400	EPC1	EPC2	EPS8L2	ERCC2	ERF	ERG	ESR1	ESR2	ESRRA	ESRRB	ESX1	ETF1	ETS1	ETV1	ETV2	ETV3	ETV4	ETV5	ETV6	EWSR1-FLI1	EXOSC5	FAM136A	FAM183CP	FAM208B	FAM213A	FAM45A	FAM65C	FAM89B	FBN2	FBXL15	FBXO18	FBXW12	FCF1P2	FCHO1	FEN1	FES	FEV	FIBP	FIGLA	FKBP8	FLI1	FLOT1	FOS	FOS::JUN	FOS::JUNB	FOS::JUND	FOSB	FOSB::JUNB	FOSL1	FOSL1::JUND(var2)	FOSL2	FOSL2::JUN	FOSL2::JUNB(var2)	FOSL2::JUND(var2)	FOXA1	FOXB1	FOXC1	FOXD1	FOXD2	FOXF2	FOXG1	FOXH1	FOXI1	FOXK1	FOXK2	FOXL1	FOXO1	FOXO3	FOXO4	FOXO6	FOXP1	FOXP2	FOXP3	FUNDC2P4	FURIN	FXR2	GAB1	GABARAP	GABBR1	GABPA	GABPB1	GABPB1-AS1	GADD45GIP1	GALR3	GAPDHP37	GAPDHS	GAREML	GAST	GATA1::TAL1	GATA2	GATA3	GATA5	GATA6	GBA	GBF1	GBX1	GBX2	GCG	GCGR	GCM1	GCM2	GDF15	GDI2	GEMIN5	GFM1	GFM2	GHRH	GHSR	GIP	GIPC1	GIPR	GIT1	GLI2	GLIS2	GLIS3	GLP1R	GMCL1	GMEB2	GNAI3	GNL1	GOLGA2	GOLGA2P4	GORASP2	GOSR1	GOSR2	GP2	GPBP1	GPI	GPS2	GRHL1	GRHL2	GRK5	GRK5-IT1	GSC	GSC2	GSN-AS1	GSPT1	GSPT2	GSTZ1	GSX1	GTF2H1	GTF2H4	GTPBP1	GTPBP3	GUCY2C	H1F0	H2AFJ	H2AFV	H2AFX	H2AFY	H2AFY2	H2AFZ	H2BFM	H2BFWT	HAUS6	HAUS8	HCAR2	HCG14	HCG20	HCG21	HCG4	HCG4B	HCG4P11	HCG4P5	HCG9P5	HCN3	HDAC1	HDAC10	HDAC11	HDAC2	HDAC3	HDAC4	HDAC5	HDAC6	HDAC8	HDAC9	HDDC3	HECTD3	HES5	HES7	HESX1	HEY1	HEY2	HIC2	HIF1A	HINFP	HIST1H1D	HIST1H1E	HIST1H1PS1	HIST1H2AA	HIST1H2AC	HIST1H2AD	HIST1H2AG	HIST1H2AH	HIST1H2AJ	HIST1H2APS3	HIST1H2APS4	HIST1H2BA	HIST1H2BC	HIST1H2BD	HIST1H2BJ	HIST1H2BK	HIST1H2BL	HIST1H2BN	HIST1H2BPS2	HIST1H3D	HIST1H3J	HIST1H4C	HIST1H4H	HIST2H2AB	HIST2H2AC	HIST2H2BE	HIST2H2BF	HIST3H2A	HIST3H2BB	HIST3H3	HLA-A	HLA-E	HLA-F	HLA-F-AS1	HLA-G	HLA-K	HLA-U	HLA-V	HLF	HNF1A	HNF1B	HNF4A	HNF4G	HOMER3	HOXA13	HOXA2	HOXC10	HOXC11	HOXC12	HOXC13	HOXD11	HOXD12	HPRT1	HPS5	HPS6	HRAS	HSF1	HSF2	HSF4	HSPA9	ICMT	ID4	IER2	IER3	IFITM1	IFITM2	IFITM3	IFITM4P	IFITM5	IFITM9P	IL12RB1	IL15RA	IL27RA	IL2RA	IL6	IL6ST	IMP3	IMPA1	IMPA2	ING2	ING3	INHBB	INO80	INSC	INSM1	IRF1	IRF2	IRF2BPL	IRF3	IRF4	IRF5	IRF7	IRF8	IRF9	ISL2	ISX	ISYNA1	JAK3	JAZF1	JDP2	JDP2(var2)	JOSD1	JUN	JUN(var2)	JUN::JUNB	JUNB	JUNB(var2)	JUND	JUND(var2)	KAT2B	KAT5	KCMF1	KCNB1	KCND1	KCND2	KCND3	KCNIP2	KCNIP2-AS1	KCNK7	KCNN4	KIF3C	KIF9	KLC2	KLC3	KLF13	KLF14	KLF16	KLF4	KLF5	KLF9	KLHL18	KLHL26	KLHL5	KPNB1	KRT15	LBX1	LBX2	LDB1	LDB2	LDHAL6A	LDHAL6B	LDHB	LDHC	LHX2	LHX6	LHX9	LIF	LIG3	LINC00589	LINC00881	LINC01001	LINC01258	LINC01259	LINC01273	LMAN1L	LMNA	LMNTD2	LMO2	LMX1B	LPAR2	LRP12	LRRC2	LRRC56	LSM4	LTBP3	LTF	LYL1	MAF	MAF::NFE2	MAFF	MAFK	MAGOH	MAN1A1	MAN2A2	MAN2C1	MAP2K1P1	MAP3K11	MAP4	MARCH5	MAX	MAX::MYC	MBP	MCCD1P1	MCCD1P2	MCHR1	MCMBP	MCUR1	MDC1	MDC1-AS1	ME1	ME2	MEAF6	MEF2A	MEF2B	MEF2C	MEF2D	MEIS1	MEIS2	MEIS3	MEOX1	MEOX2	METTL8	MEX3A	MGA	MGAT1	MGAT3	MGEA5	MICALL1	MICF	MICG	MIR1281	MIR1285-2	MIR181C	MIR181D	MIR210HG	MIR324	MIR631	MIR638	MIR639	MIR645	MIR658	MIR659	MIR877	MITF	MKL1	MLX	MLXIPL	MMACHC	MNT	MORF4L1	MORF4L2	MPI	MPND	MRE11	MRGBP	MRI1	MRPL1	MRPL10	MRPL11	MRPL12	MRPL13	MRPL14	MRPL15	MRPL16	MRPL17	MRPL18	MRPL19	MRPL20	MRPL21	MRPL22	MRPL23	MRPL27	MRPL28	MRPL3	MRPL32	MRPL33	MRPL34	MRPL35	MRPL35P2	MRPL36	MRPL37	MRPL38	MRPL39	MRPL4	MRPL40	MRPL41	MRPL42	MRPL43	MRPL44	MRPL46	MRPL47	MRPL48	MRPL49	MRPL50	MRPL51	MRPL52	MRPL53	MRPL57	MRPL58	MRPL9	MRPS18A	MRPS18AP1	MRPS18B	MRPS30	MRPS6	MRRF	MSC	MSH4	MSH5	MSI1	MSX1	MSX2	MTAP	MTF1	MTMR3	MTO1	MTX1	MUC1	MUC21	MUS81	MVB12A	MXD1	MXI1	MYB	MYBL1	MYBL2	MYBPC3	MYC	MYCN	MYDGF	MYEOV	MYF6	MYH13	MYH6	MYH7	MYH8	MYL1	MYL2	MYL3	MYL4	MYO18A	MYO9B	MYSM1	MZF1	MZF1(var2)	NACC1	NANOS3	NAPA	NAPB	NASP	NBEAL2	NCOR1	NCOR2	NDUFB1P1	NDUFB3	NDUFB7	NEIL1	NEIL2	NEUROD1	NEUROD2	NEUROG2	NFATC2	NFATC3	NFE2	NFE2L2	NFIA	NFIC	NFIC::TLX1	NFIL3	NFIX	NFKB1	NFKB2	NFKBIE	NFYA	NFYB	NFYC	NHLH1	NIF3L1	NKD2	NKX2-3	NKX2-6	NKX2-8	NKX3-1	NKX3-2	NKX6-1	NKX6-2	NLRP6	NME6	NOL7	NOLC1	NOTO	NPS	NPTXR	NR1A4	NR1A4::RXRA	NR2C2	NR2F1	NR2F2	NR2F6	NR3C1	NR3C2	NR4A1	NR4A2	NR4A2::RXRA	NRBF2	NREP	NRF1	NRL	NRM	NRP1	NSF	NTN4	NUFIP2	NUP214	OCEL1	ODF3	ODF3L1	OGG1	OLIG2	ORC2	OSM	OTX1	OTX2	P4HA2	PABPC1	PACSIN2	PALM3	PAOX	PARD6B	PARP1	PAX1	PAX4	PAX5	PAX7	PAX9	PBX1	PBX2	PBX3	PBX4	PC	PCBP1	PCBP1-AS1	PCNA	PCNXL3	PCYOX1	PDGFB	PDHA1	PDHA2	PDHB	PDX1	PELI3	PFKL	PFKM	PFKP	PGAM1P5	PGAM2	PGK1	PGK2	PHC2	PHF12	PHF23	PHOX2A	PHRF1	PICK1	PIDD1	PIK3R1	PIK3R2	PIP4K2A	PITX3	PKLR	PKM	PKN1	PKNOX1	PKNOX2	PKP3	PLA2G1B	PLA2G6	PLAG1	PLAUR	PLEKHF1	PLIN2	PLXND1	PMF1	PNKP	PNMA8B	PNPLA2	PODNL1	POLB	POLD1	POLDIP3	POLE	POLL	POLR2A	POLR2F	POMC	POU1F1	POU2F1	POU2F2	POU3F1	POU3F2	POU3F4	POU5F1	POU5F1B	POU6F2	PPARA::RXRA	PPARG	PPARGC1A	PPCDC	PPIL1P1	PPIL3	PPP1R10	PPP1R11	PPP1R18	PPRC1	PRC1	PRCC	PRDM1	PRDX1	PRDX3	PRDX5	PRKACA	PRKDC	PRM1	PRM2	PRM3	PROX1	PRR3	PRRX1	PRSS29P	PSAP	PSD	PSMA1	PSMA3	PSMA7	PSMA8	PSMB10	PSMB11	PSMB4	PSMB6	PSMB7	PSMB8	PSMB8-AS1	PSMB9	PSMC1	PSMD1	PSMD10	PSMD11	PSMD12	PSMD13	PSMD5	PSMD6	PSMD7	PSMD9	PTDSS2	PTGER1	PTGIS	PTH	PTH1R	PTHLH	PTMAP1	PTPN1	PTPN23	PTPN9	PVT1	RAB10	RAB11B	RAB1A	RAB1B	RAB25	RAB33B	RAB3A	RAD50	RANBP9	RANP1	RARA	RARA(var2)	RARA::RXRA	RARA::RXRG	RASSF7	RAX	RAX2	RBBP4	RBBP7	RBBP8	RBM14	RBM14-RBM4	RBM4	RBPJ	RBPMS	RBX1	RCE1	REL	RELA	RELB	RERE	REST	RFX1	RFX2	RFX3	RFX4	RFX5	RGS10	RHOA	RHOXF1	RIC8A	RIN1	RING1	RIT1	RLN3	RN7SKP17	RN7SKP186	RN7SL354P	RN7SL368P	RN7SL636P	RN7SL672P	RN7SL745P	RN7SL749P	RN7SL838P	RN7SL870P	RNA5-8SP5	RNA5SP185	RNASE1	RNASEH2A	RNASEH2B	RNASEH2C	RNF2	RNF4	RNH1	RNPS1	RNU1-106P	RNU1-7P	RNU4-34P	RNU4-39P	RNU5E-6P	RNU6-1218P	RNU6-264P	RNU6-299P	RNU6-539P	RNU6-543P	RNU6-919P	RNU6-942P	RNU6-991P	RNU7-128P	RNY4P6	RORA	RORA(var2)	RORB	RORC	RPL13P4	RPL17P33	RPL18A	RPL23AP1	RPL3	RPL30P11	RPL36AP45	RPL7P4	RPL7P52	RPLP2	RPP21	RPP25	RPS19BP1	RPS27P25	RPS6	RPS6KA1	RPS6KA3	RRAGA	RREB1	RRP36	RUNX1	RUNX2	RUNX3	RUSC1-AS1	RUVBL1	RUVBL2	RXRB	RXRG	SAMD1	SAMM50	SAP130	SAP18	SAP30	SAP30L	SARAF	SART1	SAT2	SBF2-AS1	SCAMP3	SCAP	SCARNA8	SCFD1	SCGB1C1	SCRT1	SCRT2	SCT	SCTR	SCYL1	SDHCP2	SEC22A	SEC22C	SEC23A	SEM1	SEMA3C	SEMA3E	SEMA4A	SENP3	SEPT7-AS1	SESN2	SF3A1	SF3B2	SFTA2	SFXN4	SGSM3	SHOX	SIGIRR	SIK3-IT1	SIN3A	SIN3B	SIPA1	SIRT3	SIX1	SIX2	SLC12A7	SLC22A4	SLC22A5	SLC25A17	SLC25A37	SLC25A44	SLC27A1	SLC2A4	SLC45A1	SLC9A8	SMAD2::SMAD3::SMAD4	SMAD3	SMARCA5	SMARCC1	SMARCE1P6	SMG1	SMG5	SMG6	SMG7	SMG8	SMG9	SNAI1	SNAI2	SNORA19	SNORA52	SNORA65	SNORA74A	SNORD83A	SNORD83B	SNRNP27	SNRPB	SNRPD1	SNRPFP1	SNRPFP4	SNRPG	SNRPGP15	SNUPN	SOD1	SOX10	SOX15	SOX21	SOX4	SOX9	SP1	SP2	SP3	SP4	SP8	SPATA2	SPDEF	SPI1	SPIB	SPIC	SPRY4	SPTAN1	SPTBN2	SREBF1	SREBF2	SRF	SRL	SRXN1	SRY	SSBP2	SSH1	SSH2	SSH3	SSR3	SSSCA1	ST13	STAT1	STAT3	STUB1	STX10	STX17	STX18	STX5	STX6	SUDS3	SUN2	SWAP70	SYNE1	SYT11	T	TAB1	TAL1::TCF3	TALDO1	TAOK1	TATDN1P1	TBC1D10A	TBP	TBR1	TBX19	TBX2	TBX20	TBX21	TBX5	TCAP	TCF3	TCTEX1D4	TDGF1	TEAD1	TEAD2	TEAD3	TEAD4	TECR	TEF	TERT	TFAP2A	TFAP2A(var2)	TFAP2A(var3)	TFAP2B	TFAP2B(var2)	TFAP2B(var3)	TFAP2C	TFAP2C(var2)	TFAP4	TFCP2	TFDP1	TFE3	TFEB	TFEC	TGIF1	TGIF2	THAP1	TIA1	TIAL1	TIMM22	TIPARP	TIPARP-AS1	TLK1	TLR1	TLR6	TLX1	TMEM102	TMEM14D	TMEM184B	TMEM189-UBE2V1	TMEM59L	TMEM80	TNFSF10	TNFSF13	TNNC1	TNNC2	TNNI1	TNNI2	TNNI3	TNNT1	TNNT2	TNNT3	TNP2	TNRC6B	TOB2P1	TOMM20	TOMM22	TOMM40	TOMM5	TOMM6	TOMM7	TOMM70	TP53	TP53I13	TP63	TP73	TPI1	TPM1	TPM2	TPM3	TPM4	TRAF6	TRAP1	TRIM27	TRIM31	TRMT1	TRPM7	TRRAP	TSG101	TSPAN14	TSPO	TTLL1	TTN	TUBB	TXN	UBA52	UBD	UBE2A	UBE2B	UBE2D3	UBE2D4	UBE2E1	UBE2E2	UBE2E3	UBE2G1	UBE2J1	UBE2K	UBE2L3	UBE2L6	UBE2N	UBE2R2	UBE2U	UBE2V1	UBE2V2	UBE2Z	UBLCP1	UBXN8	UCA1	UEVLD	ULK3	UNC45A	UNCX	UPF1	UPF2	UPF3A	UPF3B	UQCRHP2	UROD	USE1	USF1	USF2	USHBP1	USP14	USP17L2	USP8	UTP11	VAMP7	VARS2	VAV3	VAX1	VAX2	VDR	VENTX	VIP	VIPAS39	VIPR1	VIPR2	VPS25P1	VPS26BP1	VPS29	VPS33B	VPS72	VSX1	VSX2	XBP1	XPNPEP3	XPO1	XRCC1	YEATS4	YIF1A	YKT6	YY1	YY2	ZBTB18	ZBTB33	ZBTB4	ZBTB7A	ZBTB7B	ZBTB7C	ZEB1	ZIC1	ZIC3	ZIC4	ZNF112	ZNF143	ZNF165	ZNF180	ZNF184	ZNF217	ZNF24	ZNF263	ZNF282	ZNF354C	ZNF575	ZNF589	ZNF740	ZNRD1	ZNRD1-AS1	ZSCAN4	ZSWIM4
heart	A4GALT	ABCF1	ABHD8	ABT1	ACADVL	ACAP1	ACER2	ACSS1	ACTB	ACTC1	ACTL6A	ACTN2	ACTN3	ACTR1A	ADCY9	ADCYAP1	ADCYAP1R1	ADK	ADM	ADNP	ADRM1	ADSL	AK1	AK2	AK4	AK8	AK9	AKR1A1	ALDH1A3	ALDH3A1	ALDOA	ALDOB	ALDOC	ALOX12	ALX3	AMPD3	ANG	ANGPTL4	ANKRD16	ANKRD33B-AS1	ANKRD54	ANXA4	AP2A2	AP5B1	AP5S1	AP5Z1	APBB1	APEX1	APRT	APTX	AR	ARAP3	ARFGAP3	ARHGAP32	ARHGDIG	ARHGEF2	ARID4B	ARNT	ARRDC3	ASCL1	ASF1B	ASXL2	ATAT1	ATF4	ATF7	ATF7IP	ATM	ATOX1	ATP1B2	ATP5F1B	ATP7B	B3GALNT1	B4GAT1	BABAM1	BAG3	BANF1	BARHL2	BARX1	BATF3	BATF::JUN	BBS1	BCL3	BET1	BET1L	BGLAP	BHLHE23	BHLHE40	BHLHE41	BIK	BLM	BMI1	BRCC3	BRD8	BRMS1	BRMS1L	BST2	BTAF1	BTBD19	BTRC	BZW1	C10orf76	C11orf68	C15orf39	C19orf53	C19orf67	C2orf42	C5orf56	C6orf136	CACNA1A	CALCA	CALCR	CASC3	CASP10	CASP7	CAT	CATSPER1	CATSPER3	CATSPER4	CBX2	CBX4	CBX6	CBX7	CBX8	CBY1	CCDC12	CCDC124	CCDC130	CCDC157	CCDC85B	CCND1	CCNE1	CCNG2	CCRL2	CCS	CCT3	CD180	CD97	CDC25A	CDC34	CDKN2C	CDNF	CDX1	CDX2	CEBPA	CEBPB	CEBPD	CEBPE	CEBPG	CENPA	CENPB	CFL1	CFLAR	CHD4	CHEK2	CIPC	CLDN7	CLK1	CLK2	CLOCK	COG3	COMMD4	COMP	COPE	COX5A	COX6A1	CREB1	CREB3	CREB3L1	CREB5	CREBBP	CRLF1	CRTC3-AS1	CSK	CSNK1E	CTBP1	CTCF	CTCFL	CTDNEP1	CXCL8	CYB5R3	CYLD	DCAF17	DCUN1D5	DDA1	DDX17	DDX20	DDX39A	DDX39BP1	DDX49	DHX16	DMAP1	DMC1	DMRT3	DNAJB1	DNAJC1	DNAJC27	DNAJC27-AS1	DNAL4	DNMT3A	DNMT3B	DPCD	DPP3	DR1	DRAP1	DUSP4	DUX4	DUX4L17	DUXA	DVL2	E2F1	E2F4	E2F6	E2F7	E2F8	EBF1	EEF1DP1	EFNA1	EFNA3	EGR1	EGR2	EGR3	EHBP1L1	EHF	EIF1AD	EIF2B3	EIF3A	EIF3L	EIF4A1	ELF1	ELF3	ELF4	ELF5	ELK1	ELK3	ELK4	ELL	ELP5	ELP6	EMX1	EMX2	EN1	EN2	ENO1	ENO2	ENO3	ENO4	ENPP7	EP300	EP400	EPC1	EPC2	EPS8L2	ERCC2	ERF	ERG	ESR1	ESR2	ESRRA	ESX1	ETF1	ETS1	ETV1	ETV2	ETV3	ETV4	ETV5	ETV6	EXOSC5	FAM114A1	FAM183CP	FAM208B	FAM219B	FAM89B	FBN2	FBXL15	FBXO18	FBXW12	FCHO1	FEN1	FEV	FIBP	FKBP8	FLI1	FLOT1	FOS	FOS::JUN(var2)	FOS::JUNB	FOSB	FOSB::JUN	FOSB::JUNB(var2)	FOSL1	FOSL1::JUN	FOSL1::JUN(var2)	FOSL1::JUND(var2)	FOSL2	FOSL2::JUN(var2)	FOSL2::JUND(var2)	FOXA1	FOXB1	FOXC1	FOXC2	FOXD1	FOXD2	FOXF2	FOXG1	FOXH1	FOXI1	FOXK1	FOXK2	FOXL1	FOXO1	FOXO3	FOXO4	FOXO6	FOXP1	FOXP2	FOXP3	FURIN	FXR2	GAB1	GABARAP	GABBR1	GABPA	GABPB1	GABPB1-AS1	GADD45GIP1	GALR3	GAPDHP37	GAPDHS	GAST	GATA2	GATA3	GATA5	GATA6	GATSL3	GBA	GBAP1	GBF1	GBX1	GBX2	GCG	GCGR	GCM1	GCM2	GDF15	GDI2	GEMIN5	GFM1	GFM2	GHRH	GHSR	GIP	GIPC1	GIPR	GIT1	GLI2	GLIS2	GLMP	GLP1R	GMCL1	GMEB2	GNAI3	GNL1	GOLGA2	GORASP2	GOSR1	GOSR2	GP2	GPALPP1	GPBP1	GPI	GPS2	GRHL1	GRHL2	GRK5	GRK5-IT1	GSC	GSC2	GSN-AS1	GSPT1	GSPT2	GSTZ1	GSX1	GTF2H1	GTF2H4	GTPBP1	GTPBP3	GUCY2C	H1F0	H2AFJ	H2AFV	H2AFX	H2AFY	H2AFY2	H2AFZ	H2BFM	H2BFWT	HAUS6	HAUS8	HCG14	HCG18	HCG20	HCG4B	HCG4P5	HCG4P7	HCG9P5	HCN3	HDAC1	HDAC10	HDAC11	HDAC2	HDAC3	HDAC4	HDAC5	HDAC6	HDAC8	HDAC9	HDHD3	HECTD3	HES5	HES7	HESX1	HEY1	HEY2	HIF1A	HINFP	HIST1H1D	HIST1H1E	HIST1H2AA	HIST1H2AC	HIST1H2AD	HIST1H2AG	HIST1H2AH	HIST1H2AJ	HIST1H2APS4	HIST1H2BA	HIST1H2BC	HIST1H2BD	HIST1H2BJ	HIST1H2BK	HIST1H2BL	HIST1H2BN	HIST1H2BPS2	HIST1H4C	HIST1H4H	HIST2H2AB	HIST2H2AC	HIST2H2BE	HIST2H2BF	HIST3H2A	HIST3H2BB	HIST3H3	HLA-A	HLA-DQB2	HLA-E	HLA-F	HLA-F-AS1	HLA-G	HLA-H	HLA-K	HLA-U	HLF	HNF1A	HNF1B	HNF4A	HNF4G	HOMER3	HOXA13	HOXA2	HOXC10	HOXC11	HOXC12	HOXC13	HOXD11	HOXD12	HPRT1	HPS5	HPS6	HRAS	HSF1	HSF2	HSF4	HSPA9	ICMT	ID4	IER2	IER3	IFITM1	IFITM2	IFITM3	IL12RB1	IL15RA	IL27RA	IL2RA	IL6	IL6ST	IMP3	IMPA1	IMPA2	ING2	ING3	INHBB	INO80	INSC	INSM1	IRF1	IRF2	IRF2BPL	IRF3	IRF4	IRF5	IRF7	IRF8	IRF9	ISL2	ISX	ISYNA1	JAK3	JDP2	JDP2(var2)	JOSD1	JUN	JUN(var2)	JUN::JUNB(var2)	JUNB	JUNB(var2)	JUND	JUND(var2)	KAT2B	KAT5	KCNB1	KCND1	KCND2	KCND3	KCNIP2	KCNIP2-AS1	KIF3C	KIF9	KLC2	KLC3	KLF13	KLF14	KLF16	KLF4	KLF5	KLF9	KLHL18	KLHL5	KPNB1	KXD1	LBX1	LBX2	LDB1	LDB2	LDHAL6A	LDHAL6B	LDHB	LDHC	LHX2	LHX6	LHX9	LIF	LIG3	LINC00881	LINC01258	LINC01259	LINC01273	LMAN1L	LMNA	LMO2	LMX1A	LMX1B	LPAR2	LRFN4	LRRC56	LSM4	LTBP3	LYL1	MAF	MAF::NFE2	MAFF	MAFK	MAGOH	MAN1A1	MAN2A2	MAN2B2	MAN2C1	MAP1LC3BP1	MAP2K1P1	MAP3K11	MAP4	MAX	MAX::MYC	MCCD1P1	MCHR1	MCMBP	MDC1	MDC1-AS1	ME1	ME2	MEAF6	MEF2A	MEF2B	MEF2C	MEF2D	MEIS1	MEIS2	MEIS3	MEOX1	METTL8	MGA	MGAT1	MGAT3	MGEA5	MICALL1	MICF	MIR1281	MIR210HG	MIR574	MIR638	MIR639	MIR658	MIR877	MITF	MIXL1	MKL1	MLX	MLXIPL	MMACHC	MNT	MORF4L1	MORF4L2	MPDU1	MPI	MPND	MRE11	MRGBP	MRI1	MRPL1	MRPL10	MRPL11	MRPL12	MRPL13	MRPL14	MRPL15	MRPL16	MRPL17	MRPL18	MRPL19	MRPL20	MRPL21	MRPL22	MRPL23	MRPL27	MRPL28	MRPL3	MRPL32	MRPL33	MRPL34	MRPL35	MRPL36	MRPL37	MRPL38	MRPL39	MRPL4	MRPL40	MRPL41	MRPL42	MRPL43	MRPL44	MRPL46	MRPL47	MRPL48	MRPL49	MRPL50	MRPL51	MRPL52	MRPL53	MRPL57	MRPL58	MRPL9	MRPS18A	MRPS18B	MRPS30	MRPS6	MRRF	MSC	MSH4	MSH5	MSX1	MSX2	MTAP	MTF1	MTMR3	MTO1	MTX1	MUC1	MUS81	MVB12A	MXD1	MXI1	MYB	MYBL1	MYBL2	MYBPC3	MYC	MYCN	MYF6	MYH13	MYH6	MYH7	MYH8	MYL1	MYL2	MYL3	MYL4	MYO18A	MYO9B	MYSM1	MZF1	MZF1(var2)	NAPA	NAPB	NASP	NBEAL2	NCOR1	NCOR2	NDUFB3	NDUFB7	NEIL1	NEIL2	NEURL4	NFATC2	NFATC3	NFE2	NFE2L2	NFIA	NFIC	NFIC::TLX1	NFIL3	NFIX	NFKB1	NFKB2	NFKBIE	NFYA	NFYB	NFYC	NHLH1	NIF3L1	NKAPL	NKD2	NKX2-3	NKX2-8	NKX3-1	NKX3-2	NKX6-1	NKX6-2	NME6	NOL7	NOLC1	NOTO	NPAS4	NPS	NR1A4	NR1A4::RXRA	NR2C2	NR2F1	NR2F2	NR2F6	NR3C1	NR3C2	NR4A1	NR4A2	NRADDP	NRBF2	NRF1	NRL	NRM	NRP1	NSF	NTN4	NUFIP2	NUP214	OCEL1	ODF3L1	OGG1	OLIG2	OLIG3	ORC2	OSM	OTX1	OTX2	P4HA2	PABPC1	PACS1	PACSIN2	PALM3	PAOX	PARD6B	PARP1	PAX1	PAX4	PAX5	PAX7	PBX1	PBX2	PBX3	PBX4	PC	PCBP1	PCBP1-AS1	PCNA	PCNXL3	PDGFB	PDHA1	PDHA2	PDHB	PDX1	PELI3	PFKL	PFKM	PFKP	PGAM2	PGK1	PGK2	PHC2	PHF12	PHF23	PHOX2A	PHRF1	PICK1	PIDD1	PIK3R1	PIK3R2	PIP4K2A	PITX3	PKIB	PKLR	PKM	PKN1	PKNOX1	PKNOX2	PLA2G1B	PLA2G6	PLAG1	PLAUR	PLXND1	PMF1	PNKP	PNMA8B	PNPLA2	POLB	POLD1	POLDIP3	POLE	POLL	POLR2A	POLR2F	POMC	POU1F1	POU2F1	POU2F2	POU3F1	POU3F2	POU3F4	POU5F1	POU5F1B	POU6F2	PPARG	PPARGC1A	PPCDC	PPIL3	PPM1N	PPP1R10	PPP1R11	PPP1R18	PPRC1	PRC1	PRCC	PRDM1	PRDX1	PRDX3	PRDX5	PRKACA	PRKDC	PRM3	PROX1	PRR3	PRRX1	PSAP	PSD	PSMA1	PSMA3	PSMA7	PSMA8	PSMB10	PSMB11	PSMB4	PSMB6	PSMB7	PSMB8	PSMB8-AS1	PSMB9	PSMC1	PSMD1	PSMD10	PSMD11	PSMD12	PSMD13	PSMD5	PSMD6	PSMD7	PSMD9	PTGIS	PTH	PTH1R	PTHLH	PTMAP1	PTPN1	PTPN23	RAB10	RAB11B	RAB1A	RAB1B	RAB25	RAB33B	RAB3A	RAD50	RANBP9	RANP1	RARA	RAX	RAX2	RBBP4	RBBP7	RBBP8	RBM14	RBM14-RBM4	RBM4	RBM4B	RBPJ	RBX1	RCE1	REL	RELA	RELB	RERE	REST	RFX1	RFX2	RFX3	RFX4	RFX5	RGS10	RHOA	RHOXF1	RIC8A	RIN1	RING1	RIT1	RLN3	RN7SKP17	RN7SL354P	RN7SL368P	RNA5-8SP5	RNA5SP152	RNASE1	RNASEH2A	RNASEH2B	RNASEH2C	RNF114	RNF2	RNF4	RNH1	RNPS1	RNU4-34P	RNU4-39P	RNU6-1218P	RORA	RORA(var2)	RORC	RPL17P33	RPL18A	RPL3	RPL30P11	RPL36AP45	RPLP2	RPP21	RPP25	RPS19BP1	RPS6	RPS6KA1	RPS6KA3	RRAGA	RREB1	RRP36	RUNX1	RUNX2	RUNX3	RUSC1-AS1	RUVBL1	RUVBL2	RXRB	RXRG	SAMD1	SAMM50	SAP130	SAP18	SAP30	SAP30L	SARAF	SART1	SAT2	SCAMP2	SCAMP5	SCAP	SCFD1	SCGB1C1	SCRT1	SCRT2	SCT	SCTR	SCYL1	SEC22A	SEC22C	SEC23A	SEM1	SEMA3C	SEMA3E	SEMA4A	SENP3	SEPT7-AS1	SESN2	SF3A1	SF3B2	SGSM3	SHBG	SHOX	SIN3A	SIN3B	SIRT3	SIX1	SIX2	SLC25A17	SLC25A37	SLC25A44	SLC27A1	SLC2A4	SMAD3	SMARCA5	SMARCC1	SMG1	SMG5	SMG6	SMG7	SMG8	SMG9	SNAI1	SNAI2	SNORA52	SNORA65	SNORD83A	SNRNP27	SNRPB	SNRPD1	SNRPFP4	SNRPG	SNUPN	SOD1	SOX10	SOX21	SOX4	SOX9	SP1	SP2	SP3	SP4	SP8	SPATA2	SPDEF	SPI1	SPIB	SPIC	SPRY4	SPTAN1	SPTBN2	SREBF1	SREBF2	SREBF2(var2)	SRF	SRL	SRXN1	SRY	SSBP2	SSH1	SSH2	SSH3	SSR3	SSSCA1	ST13	STAT1	STAT3	STUB1	STX10	STX17	STX18	STX5	STX6	SUCLA2P1	SUDS3	SUN2	SYNE1	SYNE3	SYT11	TAB1	TAL1::TCF3	TALDO1	TAOK1	TATDN1P1	TBP	TBR1	TBX1	TBX15	TBX19	TBX2	TBX20	TBX21	TBX4	TBX5	TCAP	TCF3	TCTEX1D4	TDGF1	TEAD1	TEAD2	TEAD3	TEAD4	TEC	TECR	TEF	TERT	TFAP2A	TFAP2A(var2)	TFAP2A(var3)	TFAP2B	TFAP2B(var3)	TFAP2C	TFAP2C(var2)	TFAP2C(var3)	TFAP4	TFCP2	TFDP1	TFE3	TFEB	TFEC	TGIF1	TGIF2	THAP1	TIA1	TIAL1	TIMM22	TIPARP	TIPARP-AS1	TLK1	TLR1	TLR6	TLX1	TMEM102	TMEM189	TMEM189-UBE2V1	TMEM63C	TMEM80	TMPOP1	TNFSF10	TNFSF13	TNNC1	TNNC2	TNNI1	TNNI2	TNNI3	TNNT1	TNNT2	TNNT3	TNP2	TNRC6B	TOB2P1	TOMM20	TOMM22	TOMM40	TOMM5	TOMM6	TOMM7	TOMM70	TP53	TP63	TP73	TPI1	TPM1	TPM2	TPM3	TPM4	TRAF6	TRAP1	TRIM31	TRIM39	TRMT1	TRPM7	TRRAP	TSG101	TSPAN14	TSPO	TTN	TUBB	TVP23A	TWIST1	TXN	UBA52	UBD	UBE2A	UBE2B	UBE2D3	UBE2D4	UBE2E1	UBE2E2	UBE2E3	UBE2G1	UBE2J1	UBE2K	UBE2L3	UBE2L6	UBE2N	UBE2R2	UBE2U	UBE2V1	UBE2V2	UBE2Z	UBLCP1	UBQLN4	UEVLD	ULK3	UNC45A	UNCX	UPF1	UPF2	UPF3A	UPF3B	UROD	USE1	USF1	USF2	USP14	USP17L2	USP8	UTP11	VAMP7	VARS2	VAV3	VDR	VENTX	VIP	VIPAS39	VIPR1	VIPR2	VPS25P1	VPS26BP1	VPS29	VPS33B	VPS72	VSX1	VSX2	XBP1	XPNPEP3	XPO1	XRCC1	YEATS4	YIF1A	YKT6	YY1	YY2	ZBTB18	ZBTB33	ZBTB4	ZBTB7A	ZBTB7B	ZBTB7C	ZDHHC24	ZEB1	ZIC1	ZIC3	ZIC4	ZKSCAN3	ZKSCAN4	ZNF143	ZNF165	ZNF180	ZNF184	ZNF217	ZNF24	ZNF263	ZNF354C	ZNF506	ZNF740	ZNRD1	ZNRD1-AS1	ZSCAN26	ZSCAN31	ZSCAN4	ZSWIM4
keratinocyte	A4GALT	ABCF1	ABHD15	ABHD8	ABT1	ACADVL	ACAP1	ACER2	ACSS1	ACTB	ACTC1	ACTL6A	ACTN2	ACTR1A	ADAM15	ADCY9	ADCYAP1	ADCYAP1R1	ADK	ADM	ADNP	ADRM1	ADSL	AK1	AK2	AK4	AK8	AK9	AKR1A1	ALDH1A3	ALDH3A1	ALDOA	ALDOB	ALDOC	ALOX12	ALS2CL	ALX3	AMPD3	ANG	ANGPTL4	ANKRD13B	ANKRD16	ANKRD2	ANKRD33B-AS1	ANKRD54	ANKRD55	ANO8	ANO9	ANXA4	AOX2P	AOX3P	AP2A2	AP5B1	AP5S1	AP5Z1	APBB1	APEX1	APOBEC3A	APOBEC3B	APOBEC3B-AS1	APOBEC3C	APOBEC3D	APOPT1	APRT	APTX	AR	ARAP3	ARFGAP3	ARHGAP32	ARHGDIG	ARHGEF2	ARID4B	ARNT	ARNT::HIF1A	ARRDC3	ASB13	ASCL1	ASF1B	ASH1L	ASH1L-AS1	ASH1L-IT1	ASPRV1	ASXL2	ATAT1	ATF4	ATF7	ATF7IP	ATHL1	ATM	ATN1	ATOX1	ATP10D	ATP1B2	ATP5F1B	ATP7B	B3GALNT1	B3GNT3	B4GALNT4	B4GALT5	BABAM1	BACH2	BAG3	BANF1	BARHL2	BARX1	BATF3	BATF::JUN	BBS1	BCL3	BET1	BET1L	BGLAP	BHLHE22	BHLHE23	BHLHE40	BHLHE41	BIK	BLM	BMI1	BRCC3	BRD8	BRMS1	BRMS1L	BST2	BSX	BTAF1	BTBD19	BTRC	BZW1	C10orf76	C11orf68	C11orf80	C15orf39	C15orf52	C19orf53	C19orf57	C19orf60	C19orf67	C1orf61	C22orf23	C2orf42	C5orf56	C6orf1	C6orf136	CACNA1A	CACNA1I	CALCA	CALCR	CASC11	CASC3	CASC8	CASP10	CASP7	CAT	CATSPER1	CATSPER3	CATSPER4	CBX2	CBX4	CBX6	CBX7	CBX8	CBY1	CC2D1A	CCDC12	CCDC124	CCDC130	CCDC157	CCDC85B	CCDC87	CCND1	CCNE1	CCNG2	CCRL2	CCS	CCT3	CD180	CD68	CD97	CDC25A	CDC34	CDCA7	CDHR5	CDKN2C	CDNF	CDX1	CDX2	CEBPA	CEBPB	CEBPD	CEBPE	CEBPG	CENPA	CENPB	CFL1	CFLAR	CFLAR-AS1	CHD4	CHEK2	CIPC	CLDN7	CLEC4G	CLK1	CLOCK	CNN2P1	CNPY2	COG3	COMMD4	COMP	COPE	COX5A	COX5BP7	COX6A1	COX6CP2	CPA5	CPLX3	CREB1	CREB3	CREB3L1	CREB5	CREBBP	CRLF1	CRTC3-AS1	CRYBA1	CSK	CSNK1E	CSPG4	CSPG5	CST6	CTBP1	CTCF	CTCFL	CTDNEP1	CTSF	CTSW	CUEDC2	CXCL8	CYB5R3	CYLD	DAP3P2	DCAF15	DCAF17	DCUN1D5	DDA1	DDR1	DDR1-AS1	DDX17	DDX20	DDX39A	DDX39BP1	DDX49	DEAF1	DHX16	DLG4	DMAP1	DMC1	DMRT3	DNAJB1	DNAJC1	DNAJC27	DNAJC27-AS1	DNAL4	DNASE1	DNM1P35	DNMT3A	DNMT3B	DPCD	DPCR1	DPP3	DR1	DRAM1	DRAP1	DUSP4	DUX4	DUX4L17	DUXA	DVL2	E2F1	E2F4	E2F6	E2F7	E2F8	EBF1	EEF1DP1	EFEMP2	EFNA1	EFNA3	EGR1	EGR2	EGR3	EGR4	EHBP1L1	EHF	EIF1AD	EIF2B3	EIF3A	EIF3L	EIF4A1	ELF1	ELF3	ELF4	ELF5	ELK1	ELK3	ELK4	ELL	ELOVL3	ELP5	ELP6	EMX1	EMX2	EN1	EN2	ENO1	ENO2	ENO3	ENO4	ENPP7	ENTPD4	EOMES	EP300	EP400	EPC1	EPC2	EPS8L2	ERCC2	ERF	ERG	ESR1	ESR2	ESRRA	ESRRB	ESX1	ETF1	ETHE1	ETS1	ETV1	ETV2	ETV3	ETV4	ETV5	ETV6	EWSR1-FLI1	EXOSC5	FAM114A1	FAM126B	FAM136A	FAM183CP	FAM208B	FAM213A	FAM227A	FAM45A	FAM65C	FAM89B	FBN2	FBXL15	FBXO18	FBXW12	FBXW4	FCHO1	FEN1	FES	FEV	FIBP	FIGLA	FKBP8	FLI1	FLOT1	FOS	FOS::JUN	FOS::JUN(var2)	FOS::JUNB	FOS::JUND	FOSB	FOSB::JUN	FOSB::JUNB	FOSB::JUNB(var2)	FOSL1	FOSL1::JUN	FOSL1::JUN(var2)	FOSL1::JUNB	FOSL1::JUND	FOSL1::JUND(var2)	FOSL2	FOSL2::JUN	FOSL2::JUN(var2)	FOSL2::JUNB	FOSL2::JUNB(var2)	FOSL2::JUND	FOSL2::JUND(var2)	FOXA1	FOXB1	FOXC1	FOXC2	FOXD1	FOXD2	FOXF2	FOXG1	FOXH1	FOXI1	FOXK1	FOXK2	FOXL1	FOXO1	FOXO3	FOXO4	FOXO6	FOXP1	FOXP2	FOXP3	FUNDC2P4	FURIN	FXR2	GAB1	GABARAP	GABBR1	GABPA	GABPB1	GABPB1-AS1	GADD45GIP1	GAL3ST3	GALR3	GAPDHP37	GAPDHS	GAREML	GAST	GATA1::TAL1	GATA2	GATA3	GATA5	GATA6	GATSL3	GBA	GBAP1	GBF1	GBX1	GBX2	GCG	GCGR	GCM1	GCM2	GDF15	GDI2	GEMIN5	GFM1	GFM2	GHRH	GHSR	GIP	GIPC1	GIPR	GIT1	GLI2	GLIS2	GLIS3	GLMP	GLP1R	GMCL1	GMEB2	GNAI2P1	GNAI3	GNL1	GOLGA2	GOLGA2P4	GON4L	GORASP2	GOSR1	GOSR2	GP2	GPALPP1	GPBP1	GPI	GPS2	GRHL1	GRHL2	GRK5	GRK5-IT1	GSC	GSC2	GSN-AS1	GSPT1	GSPT2	GSTZ1	GSX1	GTF2H1	GTF2H4	GTF3AP2	GTPBP1	GTPBP3	GUCY2C	H1F0	H2AFJ	H2AFV	H2AFX	H2AFY	H2AFY2	H2AFZ	H2BFM	H2BFWT	HAUS6	HAUS8	HCAR1	HCAR2	HCAR3	HCG14	HCG15	HCG16	HCG18	HCG20	HCG21	HCG22	HCG4	HCG4B	HCG4P11	HCG4P5	HCG9P5	HDAC1	HDAC10	HDAC11	HDAC2	HDAC3	HDAC4	HDAC5	HDAC6	HDAC8	HDAC9	HDDC3	HDHD3	HECTD3	HES5	HES7	HESX1	HEY1	HEY2	HIC2	HIF1A	HINFP	HIST1H1B	HIST1H1C	HIST1H1D	HIST1H1E	HIST1H1PS1	HIST1H2AA	HIST1H2AC	HIST1H2AD	HIST1H2AG	HIST1H2AH	HIST1H2AI	HIST1H2AJ	HIST1H2APS3	HIST1H2APS4	HIST1H2BA	HIST1H2BC	HIST1H2BD	HIST1H2BJ	HIST1H2BK	HIST1H2BL	HIST1H2BN	HIST1H2BPS2	HIST1H3D	HIST1H3J	HIST1H4C	HIST1H4H	HIST1H4J	HIST1H4PS1	HIST2H2AB	HIST2H2AC	HIST2H2BE	HIST2H2BF	HIST3H2A	HIST3H2BB	HIST3H3	HIST4H4	HLA-A	HLA-DQB2	HLA-E	HLA-F	HLA-F-AS1	HLA-G	HLA-K	HLA-N	HLA-U	HLA-V	HLF	HMGN1P14	HMGN4	HNF1A	HNF1B	HNF4A	HNF4G	HOMER3	HOXA10	HOXA13	HOXA2	HOXC10	HOXC11	HOXC12	HOXC13	HOXD11	HOXD12	HPRT1	HPS5	HPS6	HRAS	HSF1	HSF2	HSF4	HSPA8P4	HSPA9	ICMT	ID4	IER2	IER3	IFITM1	IFITM2	IFITM3	IFITM4P	IFITM5	IFITM9P	IL12RB1	IL15RA	IL27RA	IL2RA	IL6	IL6ST	IMP3	IMPA1	IMPA2	ING2	ING3	INHBB	INO80	INSC	INSM1	IRF1	IRF2	IRF2BPL	IRF3	IRF4	IRF5	IRF7	IRF8	IRF9	ISL2	ISX	ISYNA1	JAK3	JAZF1	JAZF1-AS1	JDP2	JDP2(var2)	JOSD1	JUN	JUN(var2)	JUN::JUNB	JUN::JUNB(var2)	JUNB	JUNB(var2)	JUND	JUND(var2)	KAT2B	KAT5	KCMF1	KCNB1	KCND1	KCND2	KCND3	KCNIP2	KCNIP2-AS1	KCNK7	KCNN4	KIAA1683	KIF3C	KIF9	KIF9-AS1	KLC2	KLC3	KLF13	KLF14	KLF16	KLF4	KLF5	KLF9	KLHL18	KLHL26	KLHL5	KPNB1	KRT15	KRT18P4	KRT8P26	KXD1	LBX1	LBX2	LDB1	LDB2	LDHAL6A	LDHAL6B	LDHB	LDHC	LGMN	LHX2	LHX6	LHX9	LIF	LIG3	LINC00460	LINC00578	LINC00589	LINC00881	LINC01001	LINC01258	LINC01259	LINC01270	LINC01272	LINC01273	LINC01513	LMAN1L	LMNA	LMNTD2	LMO2	LMX1A	LMX1B	LPAR2	LPCAT1	LRFN4	LRP12	LRRC2	LRRC56	LSM4	LTBP3	LTF	LYL1	MAF	MAF::NFE2	MAFF	MAFK	MAGOH	MAN1A1	MAN2A2	MAN2B2	MAN2C1	MAP2K1P1	MAP3K11	MAP4	MARCH5	MAST2	MAST4	MAX	MAX::MYC	MBP	MCCD1P1	MCHR1	MCMBP	MCUR1	MDC1	MDC1-AS1	ME1	ME2	MEAF6	MEF2A	MEF2B	MEF2C	MEF2D	MEIS1	MEIS2	MEIS3	MEOX1	MEOX2	METAP1D	METTL8	MEX3A	MGA	MGAT1	MGAT3	MGAT3-AS1	MGEA5	MICALL1	MICC	MIEF1	MIR1281	MIR1285-2	MIR1301	MIR1302-5	MIR210HG	MIR2115	MIR555	MIR631	MIR638	MIR639	MIR645	MIR658	MIR659	MIR877	MIR9-1	MITF	MIXL1	MKL1	MLX	MLXIPL	MMACHC	MNT	MORF4L1	MORF4L2	MPDU1	MPI	MPND	MRE11	MRGBP	MRI1	MRPL1	MRPL10	MRPL11	MRPL12	MRPL13	MRPL14	MRPL15	MRPL16	MRPL17	MRPL18	MRPL19	MRPL20	MRPL21	MRPL22	MRPL23	MRPL27	MRPL28	MRPL3	MRPL32	MRPL33	MRPL34	MRPL35	MRPL35P2	MRPL36	MRPL37	MRPL38	MRPL39	MRPL4	MRPL40	MRPL41	MRPL42	MRPL43	MRPL44	MRPL46	MRPL47	MRPL48	MRPL49	MRPL50	MRPL51	MRPL52	MRPL53	MRPL57	MRPL58	MRPL9	MRPS18A	MRPS18AP1	MRPS18B	MRPS30	MRPS6	MRRF	MSC	MSH4	MSH5	MSX1	MSX2	MTAP	MTF1	MTMR3	MTO1	MTX1	MUC1	MUC21	MUS81	MVB12A	MXD1	MXI1	MYB	MYBL1	MYBL2	MYBPC3	MYC	MYCN	MYDGF	MYEOV	MYF6	MYH13	MYH6	MYH7	MYH8	MYL1	MYL2	MYL3	MYL4	MYO18A	MYO9B	MYSM1	MZF1	MZF1(var2)	NACC1	NAPA	NAPB	NASP	NBEAL2	NCOR1	NCOR2	NDUFB1P1	NDUFB3	NDUFB7	NEIL1	NEIL2	NEURL4	NEUROD1	NEUROD2	NEUROG2	NFATC2	NFATC3	NFE2	NFE2L2	NFIA	NFIC	NFIC::TLX1	NFIL3	NFIX	NFKB1	NFKB2	NFKBIE	NFYA	NFYB	NFYC	NHLH1	NIF3L1	NKD2	NKX2-3	NKX2-8	NKX3-1	NKX3-2	NKX6-1	NKX6-2	NLRP6	NME6	NOL7	NOLC1	NOP56P1	NOTO	NPM3	NPS	NPTXR	NR1A4	NR1A4::RXRA	NR2C2	NR2F1	NR2F2	NR2F6	NR3C1	NR3C2	NR4A1	NR4A2	NR4A2::RXRA	NRADDP	NRBF2	NREP	NRF1	NRL	NRM	NRP1	NSF	NTN4	NUFIP1	NUFIP2	NUP214	OCEL1	ODF3	ODF3L1	OGG1	OLIG1	OLIG2	OLIG3	ORC2	OSM	OSTCP5	OTX1	OTX2	OVOL1	OVOL1-AS1	P4HA2	PABPC1	PACS1	PACSIN2	PALM3	PAOX	PARD6B	PARP1	PAX1	PAX4	PAX5	PAX7	PAX9	PBX1	PBX2	PBX3	PBX4	PC	PCBP1	PCBP1-AS1	PCNA	PCNXL3	PCYOX1	PDGFB	PDHA1	PDHA2	PDHB	PDX1	PELI3	PFKL	PFKM	PFKP	PGAM1P5	PGAM2	PGK1	PGK2	PGPEP1	PHC2	PHF12	PHF23	PHOX2A	PHRF1	PICK1	PIDD1	PIK3R1	PIK3R2	PIP4K2A	PITX3	PKIB	PKLR	PKM	PKN1	PKNOX1	PKNOX2	PKP3	PLA2G1B	PLA2G6	PLAG1	PLAUR	PLBD1	PLBD1-AS1	PLVAP	PLXND1	PMF1	PNKP	PNMA8B	PNPLA2	PODNL1	POLB	POLD1	POLDIP3	POLE	POLL	POLR2A	POLR2F	POMC	POU1F1	POU2F1	POU2F2	POU3F1	POU3F2	POU3F4	POU5F1	POU5F1B	POU5F1P4	POU6F2	PPARA::RXRA	PPARG	PPARG::RXRA	PPARGC1A	PPCDC	PPIL1P1	PPIL3	PPM1N	PPP1R10	PPP1R11	PPP1R18	PPRC1	PRC1	PRCC	PRDM1	PRDX1	PRDX3	PRDX3P1	PRDX5	PRKACA	PRKDC	PRM1	PRM2	PRM3	PROX1	PRR3	PRRX1	PRSS29P	PRSS50	PSAP	PSD	PSMA1	PSMA3	PSMA7	PSMA8	PSMB10	PSMB11	PSMB4	PSMB6	PSMB7	PSMB8	PSMB9	PSMC1	PSMC1P4	PSMD1	PSMD10	PSMD11	PSMD12	PSMD13	PSMD5	PSMD6	PSMD7	PSMD9	PTDSS2	PTGER1	PTGES3P2	PTGIS	PTH	PTH1R	PTHLH	PTMAP1	PTPN1	PTPN23	PTPN9	PVT1	RAB10	RAB11B	RAB1A	RAB1B	RAB25	RAB33B	RAB3A	RAD50	RANBP9	RANP1	RARA	RARA(var2)	RARA::RXRA	RARA::RXRG	RASSF7	RAX	RAX2	RBBP4	RBBP7	RBBP8	RBM14	RBM14-RBM4	RBM4	RBM4B	RBPJ	RBPMS	RBX1	RCCD1	RCE1	REL	RELA	RELB	RERE	REST	RFX1	RFX2	RFX3	RFX4	RFX5	RGS10	RHOA	RHOXF1	RIC8A	RIN1	RING1	RIT1	RLN3	RN7SKP134	RN7SKP17	RN7SKP186	RN7SL12P	RN7SL309P	RN7SL354P	RN7SL363P	RN7SL368P	RN7SL445P	RN7SL636P	RN7SL672P	RN7SL745P	RN7SL749P	RN7SL838P	RN7SL870P	RNA5-8SP5	RNA5SP184	RNA5SP185	RNASE1	RNASEH2A	RNASEH2B	RNASEH2C	RNF2	RNF39	RNF4	RNH1	RNPS1	RNU1-7P	RNU1-84P	RNU4-34P	RNU4-39P	RNU5E-6P	RNU6-1034P	RNU6-106P	RNU6-1218P	RNU6-1297P	RNU6-147P	RNU6-237P	RNU6-299P	RNU6-312P	RNU6-379P	RNU6-447P	RNU6-491P	RNU6-539P	RNU6-543P	RNU6-645P	RNU6-711P	RNU6-762P	RNU6-919P	RNU6-942P	RNU6-991P	RNU7-128P	RNU7-14P	RNY4P6	RORA	RORA(var2)	RORB	RORC	RPL13P4	RPL17P22	RPL17P33	RPL18A	RPL3	RPL30P11	RPL36AP45	RPL36P2	RPL5P34	RPL7P4	RPL7P52	RPLP2	RPP21	RPP25	RPS19BP1	RPS6	RPS6KA1	RPS6KA3	RRAGA	RREB1	RRP36	RTP3	RUNX1	RUNX2	RUNX3	RUSC1-AS1	RUVBL1	RUVBL2	RXRB	RXRG	SAMD1	SAMM50	SAP130	SAP18	SAP30	SAP30L	SARAF	SART1	SAT2	SBF2-AS1	SCAMP2	SCAMP3	SCAP	SCARNA8	SCFD1	SCGB1C1	SCRT1	SCRT2	SCT	SCTR	SCYL1	SEC22A	SEC22C	SEC23A	SEC23IP	SEM1	SEMA3C	SEMA3E	SEMA4A	SENP3	SEPT7-AS1	SESN2	SETD2	SF3A1	SF3B2	SFTA2	SFXN4	SGSM3	SHOX	SIGIRR	SIK3-IT1	SIN3A	SIN3B	SIPA1	SIRT3	SIX1	SIX2	SLC22A4	SLC25A17	SLC25A37	SLC25A44	SLC27A1	SLC27A6	SLC29A2	SLC2A4	SLC45A1	SLC9A8	SMAD2::SMAD3::SMAD4	SMAD3	SMARCA5	SMARCC1	SMARCE1P6	SMG1	SMG5	SMG6	SMG7	SMG8	SMG9	SNAI1	SNAI2	SNORA19	SNORA48	SNORA52	SNORA65	SNORA74A	SNORD10	SNORD83A	SNORD83B	SNRNP27	SNRPB	SNRPD1	SNRPFP1	SNRPFP4	SNRPG	SNRPGP15	SNUPN	SNX32	SOD1	SOX10	SOX15	SOX21	SOX4	SOX9	SP1	SP2	SP3	SP4	SP8	SPATA2	SPDEF	SPI1	SPIB	SPIC	SPRY4	SPTAN1	SPTBN2	SREBF1	SREBF2	SREBF2(var2)	SRF	SRL	SRXN1	SRY	SSBP2	SSBP4	SSH1	SSH2	SSH3	SSR3	SSSCA1	ST13	STARD13-IT1	STAT1	STAT1::STAT2	STAT3	STUB1	STX10	STX17	STX18	STX5	STX6	SUCLA2P1	SUDS3	SUMO1P1	SUN2	SWAP70	SYNE1	SYNGR1	SYT11	T	TAB1	TAL1::TCF3	TALDO1	TAOK1	TATDN1P1	TBC1D10A	TBC1D16	TBP	TBR1	TBX1	TBX15	TBX19	TBX2	TBX20	TBX21	TBX4	TBX5	TCAP	TCF3	TCTEX1D4	TDGF1	TEAD1	TEAD2	TEAD3	TEAD4	TEC	TECR	TEF	TERT	TET1	TFAP2A	TFAP2A(var2)	TFAP2A(var3)	TFAP2B	TFAP2B(var2)	TFAP2B(var3)	TFAP2C	TFAP2C(var2)	TFAP2C(var3)	TFAP4	TFCP2	TFDP1	TFE3	TFEB	TFEC	TGIF1	TGIF2	THAP1	TIA1	TIAL1	TIMM22	TIPARP	TIPARP-AS1	TLK1	TLR1	TLR6	TLX1	TMCO5A	TMEM102	TMEM184B	TMEM189	TMEM189-UBE2V1	TMEM59L	TMEM80	TMIE	TMPOP1	TMSB4XP6	TNFSF10	TNFSF13	TNNC1	TNNC2	TNNI1	TNNI2	TNNI3	TNNT1	TNNT2	TNNT3	TNP2	TNRC6B	TOMM20	TOMM22	TOMM40	TOMM5	TOMM6	TOMM7	TOMM70	TP53	TP53I13	TP63	TP73	TPI1	TPM1	TPM2	TPM3	TPM4	TRAF6	TRAP1	TRERNA1	TRIM26	TRIM31	TRIM31-AS1	TRIM38	TRIM39	TRMT1	TRPM7	TRRAP	TSG101	TSGA10IP	TSPAN14	TSPO	TTLL1	TTN	TUBB	TVP23A	TWF1P1	TWIST1	TXN	UBA52	UBD	UBE2A	UBE2B	UBE2D3	UBE2D4	UBE2E1	UBE2E2	UBE2E3	UBE2G1	UBE2J1	UBE2K	UBE2L3	UBE2L6	UBE2N	UBE2R2	UBE2U	UBE2V1	UBE2V2	UBE2Z	UBLCP1	UBQLN4	UEVLD	ULK3	UNC45A	UNCX	UPF1	UPF2	UPF3A	UPF3B	UQCRHP2	UROD	USE1	USF1	USF2	USHBP1	USP14	USP17L2	USP8	UTP11	VAMP7	VARS2	VAV3	VAX1	VAX2	VDR	VENTX	VHLL	VIP	VIPAS39	VIPR1	VIPR2	VPS26BP1	VPS29	VPS33B	VPS72	VSX1	VSX2	XBP1	XIRP1	XPNPEP3	XPO1	XRCC1	YEATS4	YIF1A	YKT6	YY1	YY1AP1	YY2	ZBTB18	ZBTB33	ZBTB4	ZBTB7A	ZBTB7B	ZBTB7C	ZEB1	ZFPL1	ZIC1	ZIC3	ZIC4	ZKSCAN8	ZNF112	ZNF143	ZNF165	ZNF180	ZNF184	ZNF217	ZNF24	ZNF263	ZNF282	ZNF283	ZNF354C	ZNF506	ZNF575	ZNF589	ZNF740	ZNF860	ZNRD1	ZNRD1-AS1	ZSCAN16	ZSCAN31	ZSCAN4	ZSWIM4
fibroblasts_fetal_skin_upper_back	A4GALT	ABCF1	ABHD8	ABT1	ACADVL	ACAP1	ACER2	ACSS1	ACTB	ACTC1	ACTL6A	ACTN2	ACTN3	ACTR1A	ADCY9	ADCYAP1	ADCYAP1R1	ADK	ADM	ADNP	ADRM1	ADSL	AK1	AK2	AK4	AK8	AK9	AKR1A1	ALDH1A3	ALDH3A1	ALDOA	ALDOB	ALDOC	ALOX12	ALS2CL	ALX3	AMPD3	ANG	ANGPTL4	ANKLE1	ANKRD16	ANKRD33B-AS1	ANKRD54	ANKRD55	ANO8	ANO9	AP2A2	AP5B1	AP5S1	AP5Z1	APBB1	APEX1	APOBEC3A	APOBEC3B	APOBEC3B-AS1	APOBEC3C	APOBEC3D	APOBEC3F	APOBEC3G	APOBEC3H	APOPT1	APRT	APTX	AR	ARAP3	ARFGAP3	ARHGAP32	ARHGDIG	ARHGEF2	ARID4B	ARNT	ARNT::HIF1A	ARRDC3	ASB13	ASCL1	ASF1B	ASH1L	ASH1L-AS1	ASH1L-IT1	ASXL2	ATAT1	ATF4	ATF7	ATF7IP	ATHL1	ATM	ATN1	ATOX1	ATP1B2	ATP5F1B	ATP7B	B3GALNT1	B4GALNT4	B4GALT5	BABAM1	BACH2	BAG3	BANF1	BARHL2	BARX1	BATF3	BATF::JUN	BBS1	BCL3	BET1	BET1L	BGLAP	BHLHE22	BHLHE23	BHLHE40	BHLHE41	BIK	BLM	BMI1	BRCC3	BRD8	BRMS1	BRMS1L	BST2	BSX	BTAF1	BTBD19	BTRC	BZW1	C10orf76	C11orf68	C15orf39	C19orf53	C19orf67	C22orf23	C2orf42	C5orf56	C6orf1	C6orf136	CACNA1A	CALCA	CALCR	CASC11	CASC3	CASP10	CASP7	CAT	CATSPER1	CATSPER3	CATSPER4	CBX2	CBX4	CBX6	CBX7	CBX8	CBY1	CCDC12	CCDC124	CCDC130	CCDC157	CCDC85B	CCND1	CCNE1	CCNG2	CCRL2	CCS	CCT3	CD180	CD97	CDC25A	CDC34	CDKN2C	CDNF	CDX1	CDX2	CEBPA	CEBPB	CEBPD	CEBPE	CEBPG	CENPA	CENPB	CFL1	CFLAR	CHD4	CHEK2	CIPC	CLDN7	CLK2	CLOCK	CNN2P1	CNPY2	COG3	COMMD3	COMMD4	COMP	COPE	COX5A	COX5BP7	COX6A1	CPA5	CREB1	CREB3	CREB3L1	CREB5	CREBBP	CRLF1	CRTC3-AS1	CSK	CSNK1E	CSPG4	CSPG5	CST6	CTBP1	CTCF	CTCFL	CTDNEP1	CTSW	CXCL8	CYB5R3	CYLD	DAP3P1	DCAF15	DCUN1D5	DDA1	DDR1	DDR1-AS1	DDX17	DDX20	DDX39A	DDX49	DEAF1	DENND4C	DHX16	DMAP1	DMC1	DMRT3	DNAJB1	DNAJC1	DNAJC27	DNAJC27-AS1	DNAL4	DNASE1	DNM1P35	DNMT3A	DNMT3B	DPCD	DPCR1	DR1	DRAP1	DSTNP4	DUSP4	DUX4	DUXA	DVL2	E2F1	E2F4	E2F6	E2F7	E2F8	EBF1	EEF1DP1	EFEMP2	EFNA1	EFNA3	EFR3B	EGR1	EGR2	EGR3	EGR4	EHBP1L1	EHF	EIF1AD	EIF2B3	EIF3A	EIF3L	EIF4A1	ELF1	ELF3	ELF4	ELF5	ELK1	ELK3	ELK4	ELL	ELOVL3	ELP5	ELP6	EMX1	EMX2	EN1	EN2	ENO1	ENO2	ENO3	ENO4	ENPP7	ENTPD4	EOMES	EP300	EP400	EPC1	EPC2	EPS8L2	ERCC2	ERF	ERG	ESR1	ESR2	ESRRA	ESRRB	ESX1	ETF1	ETHE1	ETS1	ETV1	ETV2	ETV3	ETV4	ETV5	ETV6	EWSR1-FLI1	EXOSC5	FAM114A1	FAM183CP	FAM208B	FAM213A	FAM227A	FAM45A	FAM65C	FAM89B	FBN2	FBXL15	FBXO18	FBXW12	FBXW4	FCHO1	FEN1	FEV	FIBP	FIGLA	FKBP8	FLI1	FLOT1	FOS	FOS::JUN	FOS::JUN(var2)	FOS::JUNB	FOS::JUND	FOSB	FOSB::JUN	FOSB::JUNB	FOSB::JUNB(var2)	FOSL1	FOSL1::JUN	FOSL1::JUN(var2)	FOSL1::JUNB	FOSL1::JUND	FOSL1::JUND(var2)	FOSL2	FOSL2::JUN	FOSL2::JUN(var2)	FOSL2::JUNB	FOSL2::JUNB(var2)	FOSL2::JUND	FOSL2::JUND(var2)	FOXA1	FOXB1	FOXC1	FOXC2	FOXD1	FOXD2	FOXF2	FOXG1	FOXH1	FOXI1	FOXK1	FOXK2	FOXL1	FOXO1	FOXO3	FOXO4	FOXO6	FOXP1	FOXP2	FOXP3	FUNDC2P4	FURIN	FXR2	GAB1	GABARAP	GABBR1	GABPA	GABPB1	GABPB1-AS1	GADD45GIP1	GAL3ST3	GALR3	GAPDHP37	GAPDHS	GAREML	GAST	GATA1::TAL1	GATA2	GATA3	GATA5	GATA6	GATSL3	GBA	GBAP1	GBF1	GBX1	GBX2	GCG	GCGR	GCM1	GCM2	GDF15	GDI2	GEMIN5	GFM1	GFM2	GHRH	GHSR	GIP	GIPC1	GIPR	GIT1	GLI2	GLIS2	GLIS3	GLP1R	GMCL1	GMEB2	GNAI3	GNL1	GOLGA2	GOLGA2P4	GON4L	GORASP2	GOSR1	GOSR2	GP2	GPALPP1	GPBP1	GPI	GPS2	GRHL1	GRHL2	GRK5	GSC	GSC2	GSN-AS1	GSPT1	GSPT2	GSTZ1	GSX1	GTF2H1	GTF2H4	GTPBP1	GTPBP3	GUCY2C	H1F0	H2AFJ	H2AFV	H2AFX	H2AFY	H2AFY2	H2AFZ	H2BFM	H2BFWT	HAUS6	HAUS8	HCAR1	HCAR2	HCG11	HCG14	HCG15	HCG16	HCG20	HCG21	HCG22	HCN3	HDAC1	HDAC10	HDAC11	HDAC2	HDAC3	HDAC4	HDAC5	HDAC6	HDAC8	HDAC9	HDDC3	HECTD3	HES5	HES7	HESX1	HEY1	HEY2	HIC2	HIF1A	HINFP	HIST1H1C	HIST1H1D	HIST1H1E	HIST1H1PS1	HIST1H2AA	HIST1H2AC	HIST1H2AD	HIST1H2AG	HIST1H2AH	HIST1H2AI	HIST1H2AJ	HIST1H2APS4	HIST1H2BA	HIST1H2BC	HIST1H2BD	HIST1H2BJ	HIST1H2BK	HIST1H2BL	HIST1H2BN	HIST1H2BPS2	HIST1H3D	HIST1H3J	HIST1H4H	HIST2H2AB	HIST2H2AC	HIST2H2BE	HIST2H2BF	HIST3H2A	HIST3H2BB	HIST3H3	HLA-A	HLA-E	HLA-F	HLA-G	HLF	HMGN1P17	HMGN4	HNF1A	HNF1B	HNF4A	HNF4G	HOMER3	HOXA10	HOXA13	HOXA2	HOXC10	HOXC11	HOXC12	HOXC13	HOXD11	HOXD12	HPRT1	HPS5	HPS6	HRAS	HSD17B11	HSF1	HSF2	HSF4	HSPA9	ICMT	ID4	IER2	IER3	IFITM1	IFITM2	IFITM3	IFITM5	IL12RB1	IL15RA	IL27RA	IL2RA	IL6	IL6ST	IMP3	IMPA1	IMPA2	ING2	ING3	INHBB	INO80	INSC	INSM1	IRF1	IRF2	IRF2BPL	IRF3	IRF4	IRF5	IRF7	IRF8	IRF9	ISL2	ISX	ISYNA1	JAK3	JAZF1	JAZF1-AS1	JDP2	JDP2(var2)	JOSD1	JUN	JUN(var2)	JUN::JUNB	JUN::JUNB(var2)	JUNB	JUNB(var2)	JUND	JUND(var2)	KAT2B	KAT5	KCNB1	KCND1	KCND2	KCND3	KCNG1	KCNIP2	KCNIP2-AS1	KCNK7	KIAA1683	KIF3C	KIF9	KIF9-AS1	KLC2	KLC3	KLF13	KLF14	KLF16	KLF4	KLF5	KLF9	KLHL18	KLHL26	KLHL5	KPNB1	KRT18P4	KRT8P26	KXD1	LBX1	LBX2	LDB1	LDB2	LDHAL6A	LDHAL6B	LDHB	LDHC	LGMN	LHX2	LHX6	LHX9	LIF	LIG3	LINC00460	LINC00578	LINC00589	LINC00881	LINC01001	LINC01258	LINC01259	LINC01270	LINC01272	LINC01273	LMAN1L	LMNA	LMNTD2	LMO2	LMO4	LMX1A	LMX1B	LPAR2	LRFN4	LRP12	LRRC2	LRRC56	LSM4	LTBP3	LTF	LYL1	MAF	MAF::NFE2	MAFF	MAFK	MAGOH	MAN1A1	MAN2A2	MAN2C1	MAP1LC3BP1	MAP2K1P1	MAP3K11	MAP4	MAST2	MAX	MAX::MYC	MBP	MCHR1	MCMBP	MCUR1	MDC1	MDC1-AS1	ME1	ME2	MEAF6	MEF2A	MEF2B	MEF2C	MEF2D	MEIS1	MEIS2	MEIS3	MEOX1	MEOX2	METAP1D	MEX3A	MGA	MGAT1	MGAT3	MGAT3-AS1	MGEA5	MICALL1	MIEF1	MIR1281	MIR210HG	MIR555	MIR631	MIR638	MIR639	MIR645	MIR658	MIR659	MITF	MIXL1	MKL1	MLX	MLXIPL	MMACHC	MNT	MORF4L1	MORF4L2	MPDU1	MPI	MPND	MRE11	MRGBP	MRI1	MRPL1	MRPL10	MRPL11	MRPL12	MRPL13	MRPL14	MRPL15	MRPL16	MRPL17	MRPL18	MRPL19	MRPL20	MRPL21	MRPL22	MRPL23	MRPL27	MRPL28	MRPL3	MRPL32	MRPL33	MRPL34	MRPL35	MRPL35P2	MRPL36	MRPL37	MRPL38	MRPL39	MRPL4	MRPL40	MRPL41	MRPL42	MRPL43	MRPL44	MRPL46	MRPL47	MRPL48	MRPL49	MRPL50	MRPL51	MRPL52	MRPL53	MRPL57	MRPL58	MRPL9	MRPS18A	MRPS18B	MRPS30	MRPS6	MRRF	MSC	MSH4	MSH5	MSI1	MSX1	MSX2	MTAP	MTF1	MTMR3	MTO1	MTX1	MUC21	MUS81	MVB12A	MXD1	MXI1	MYB	MYBL1	MYBL2	MYBPC3	MYC	MYCN	MYDGF	MYEOV	MYF6	MYH13	MYH6	MYH7	MYH8	MYL1	MYL2	MYL3	MYL4	MYO18A	MYO9B	MYSM1	MZF1	MZF1(var2)	NACC1	NAPA	NAPB	NASP	NBEAL2	NCOR1	NCOR2	NDUFB1P1	NDUFB3	NDUFB7	NEIL1	NEIL2	NEURL4	NEUROD1	NEUROD2	NEUROG2	NFATC2	NFATC3	NFE2	NFE2L2	NFIA	NFIC	NFIC::TLX1	NFIL3	NFIX	NFKB1	NFKB2	NFKBIE	NFYA	NFYB	NFYC	NHLH1	NIF3L1	NKD2	NKX2-3	NKX2-6	NKX2-8	NKX3-1	NKX3-2	NKX6-1	NKX6-2	NLRP6	NME6	NOL7	NOLC1	NOTO	NPAS4	NPS	NPTXR	NR1A4	NR1A4::RXRA	NR2C2	NR2F1	NR2F2	NR2F6	NR3C1	NR3C2	NR4A1	NR4A2	NRBF2	NREP	NRF1	NRL	NRM	NRP1	NSF	NTN4	NUFIP1	NUFIP2	NUP214	OCEL1	ODF3	ODF3L1	OGG1	OLIG1	OLIG2	OLIG3	ORC2	OSM	OTX1	OTX2	P4HA2	PABPC1	PACSIN2	PALM3	PAOX	PARD6B	PARP1	PAX1	PAX4	PAX5	PAX7	PAX9	PBX1	PBX2	PBX3	PBX4	PC	PCBP1	PCBP1-AS1	PCNA	PCNXL3	PDGFB	PDHA1	PDHA2	PDHB	PDX1	PELI3	PFKL	PFKM	PFKP	PGAM1P5	PGAM2	PGBD1	PGK1	PGK2	PGPEP1	PHC2	PHF12	PHF23	PHOX2A	PHRF1	PICK1	PIDD1	PIK3R1	PIK3R2	PIP4K2A	PITX3	PKLR	PKM	PKN1	PKNOX1	PKNOX2	PKP3	PLA2G1B	PLA2G6	PLAG1	PLAUR	PLIN2	PLXND1	PMF1	PNKP	PNMA8B	PNPLA2	PODNL1	POLB	POLD1	POLDIP3	POLE	POLL	POLR2A	POLR2F	POMC	POU1F1	POU2F1	POU2F2	POU3F1	POU3F2	POU3F4	POU5F1	POU5F1B	POU5F1P4	POU6F2	PPARA::RXRA	PPARG	PPARG::RXRA	PPARGC1A	PPCDC	PPIL1P1	PPIL3	PPP1R10	PPP1R11	PPP1R18	PPP1R2P2	PPRC1	PRC1	PRCC	PRDM1	PRDX1	PRDX3	PRDX3P1	PRDX5	PRKACA	PRKDC	PRM1	PRM2	PRM3	PROX1	PRR3	PRRX1	PRSS42	PRSS44	PRSS45	PRSS50	PSAP	PSD	PSMA1	PSMA3	PSMA7	PSMA8	PSMB10	PSMB11	PSMB4	PSMB6	PSMB7	PSMB8	PSMB9	PSMC1	PSMC1P4	PSMD1	PSMD10	PSMD11	PSMD12	PSMD13	PSMD5	PSMD6	PSMD7	PSMD9	PTDSS2	PTGER1	PTGIS	PTH	PTH1R	PTHLH	PTMAP1	PTPN1	PTPN23	PTPN9	PVT1	RAB10	RAB11B	RAB1A	RAB1B	RAB25	RAB33B	RAB3A	RAD50	RANBP9	RARA	RARA(var2)	RARA::RXRA	RARA::RXRG	RASSF7	RAX	RAX2	RBBP4	RBBP7	RBBP8	RBM14	RBM14-RBM4	RBM4	RBM4B	RBPJ	RBPMS	RBX1	RCCD1	RCE1	REL	RELA	RELB	RERE	REST	RFX1	RFX2	RFX3	RFX4	RFX5	RGS10	RHOA	RHOXF1	RIC8A	RIN1	RING1	RIT1	RLN3	RN7SKP17	RN7SKP186	RN7SL309P	RN7SL354P	RN7SL445P	RN7SL636P	RN7SL672P	RN7SL838P	RN7SL870P	RNA5-8SP5	RNA5SP152	RNA5SP158	RNA5SP184	RNA5SP185	RNASE1	RNASEH2A	RNASEH2B	RNASEH2C	RNF114	RNF2	RNF4	RNH1	RNPS1	RNU1-106P	RNU1-7P	RNU1-84P	RNU4-39P	RNU4-63P	RNU5E-6P	RNU6-106P	RNU6-1218P	RNU6-1297P	RNU6-147P	RNU6-264P	RNU6-299P	RNU6-502P	RNU6-539P	RNU6-543P	RNU6-900P	RNU6-919P	RNU6-979P	RNU6-991P	RNU7-128P	RNU7-14P	RNY4P6	RORA	RORA(var2)	RORB	RORC	RPL13P4	RPL17P22	RPL17P33	RPL18A	RPL3	RPL30P11	RPL36AP45	RPL5P34	RPL7P4	RPLP2	RPP21	RPP25	RPS19BP1	RPS27P25	RPS6	RPS6KA1	RPS6KA3	RRAGA	RREB1	RRP36	RUNX1	RUNX2	RUNX3	RUSC1-AS1	RUVBL1	RUVBL2	RXRB	RXRG	SAMD1	SAMM50	SAP130	SAP18	SAP30	SAP30L	SARAF	SART1	SAT2	SBF2-AS1	SCAMP2	SCAMP3	SCAP	SCARNA8	SCFD1	SCGB1C1	SCRT1	SCRT2	SCT	SCTR	SCYL1	SDHCP2	SEC22A	SEC22C	SEC23A	SEC23IP	SEM1	SEMA3C	SEMA3E	SEMA4A	SENP3	SEPT7-AS1	SESN2	SETD2	SF3A1	SF3B2	SFTA2	SGSM3	SHBG	SHOX	SIGIRR	SIK3-IT1	SIN3A	SIN3B	SIPA1	SIRT3	SIX1	SIX2	SLC22A4	SLC22A5	SLC25A17	SLC25A37	SLC25A44	SLC27A1	SLC2A4	SLC45A1	SLC9A8	SMAD2::SMAD3::SMAD4	SMAD3	SMARCA5	SMARCC1	SMG1	SMG5	SMG6	SMG7	SMG8	SMG9	SNAI1	SNAI2	SNORA52	SNORA65	SNORA74A	SNORD83A	SNORD83B	SNRNP27	SNRPB	SNRPD1	SNRPFP1	SNRPFP4	SNRPG	SNRPGP15	SNUPN	SNX20	SOD1	SOX10	SOX15	SOX21	SOX4	SOX9	SP1	SP2	SP3	SP4	SP8	SPATA2	SPDEF	SPI1	SPIB	SPIC	SPRY4	SPTAN1	SPTBN2	SREBF1	SREBF2	SREBF2(var2)	SRF	SRL	SRXN1	SRY	SSBP2	SSBP4	SSH1	SSH2	SSH3	SSR3	SSSCA1	ST13	STARD13-IT1	STAT1	STAT1::STAT2	STAT3	STC1	STUB1	STX10	STX17	STX18	STX5	STX6	SUDS3	SUN2	SWAP70	SYNE1	SYNGR1	SYT11	T	TAB1	TAL1::TCF3	TALDO1	TATDN1P1	TBP	TBR1	TBX1	TBX15	TBX19	TBX2	TBX20	TBX21	TBX4	TBX5	TCAP	TCF3	TCTEX1D4	TDGF1	TEAD1	TEAD2	TEAD3	TEAD4	TEC	TECR	TEF	TERT	TET1	TFAP2A	TFAP2A(var2)	TFAP2A(var3)	TFAP2B	TFAP2B(var2)	TFAP2B(var3)	TFAP2C	TFAP2C(var2)	TFAP2C(var3)	TFAP4	TFCP2	TFDP1	TFE3	TFEB	TFEC	TGIF1	TGIF2	THAP1	TIA1	TIAL1	TIMM22	TIPARP	TIPARP-AS1	TLK1	TLR1	TLR6	TLX1	TMEM102	TMEM189	TMEM189-UBE2V1	TMEM63C	TMEM80	TMIE	TMSB4XP6	TNFSF10	TNFSF13	TNNC1	TNNC2	TNNI1	TNNI2	TNNI3	TNNT1	TNNT2	TNNT3	TNP2	TNRC6B	TOB2P1	TOMM20	TOMM22	TOMM40	TOMM5	TOMM6	TOMM7	TOMM70	TP53	TP63	TP73	TPI1	TPM1	TPM2	TPM3	TPM4	TRAF6	TRAP1	TRERNA1	TRIM26	TRIM31	TRIM31-AS1	TRIM38	TRMT1	TRPM7	TRRAP	TSG101	TSGA10IP	TSPAN14	TSPO	TTLL1	TTN	TUBB	TVP23A	TWIST1	TXN	UBA52	UBD	UBE2A	UBE2B	UBE2D3	UBE2D4	UBE2E1	UBE2E2	UBE2E3	UBE2G1	UBE2J1	UBE2K	UBE2L3	UBE2L6	UBE2N	UBE2R2	UBE2U	UBE2V1	UBE2V2	UBE2Z	UBLCP1	UBQLN4	UBXN8	UEVLD	ULK3	UNC45A	UNCX	UPF1	UPF2	UPF3A	UPF3B	UQCRHP2	UROD	USE1	USF1	USF2	USHBP1	USP14	USP17L2	USP8	UTP11	VAMP7	VARS2	VAV3	VAX1	VAX2	VDR	VENTX	VIP	VIPAS39	VIPR1	VIPR2	VPS25P1	VPS26BP1	VPS29	VPS33B	VPS72	VSX1	VSX2	XBP1	XIRP1	XPNPEP3	XPO1	XRCC1	YEATS4	YIF1A	YKT6	YY1	YY2	ZBTB18	ZBTB33	ZBTB4	ZBTB7A	ZBTB7B	ZBTB7C	ZDHHC24	ZEB1	ZIC1	ZIC3	ZIC4	ZNF112	ZNF143	ZNF165	ZNF180	ZNF184	ZNF217	ZNF24	ZNF263	ZNF282	ZNF322	ZNF354C	ZNF506	ZNF575	ZNF740	ZNF860	ZNRD1	ZNRD1-AS1	ZSCAN16	ZSCAN26	ZSCAN4	ZSWIM4
fibroblasts_fetal_skin_abdomen	A4GALT	ABCF1	ABHD15	ABT1	ACADVL	ACAP1	ACER2	ACSS1	ACTB	ACTC1	ACTL6A	ACTN2	ACTR1A	ADCY9	ADCYAP1	ADCYAP1R1	ADK	ADM	ADNP	ADRM1	ADSL	AK1	AK2	AK4	AK8	AK9	AKR1A1	ALDH1A3	ALDH3A1	ALDOA	ALDOB	ALDOC	ALOX12	ALS2CL	ALX3	AMPD3	ANG	ANGPTL4	ANKLE1	ANKRD16	ANKRD2	ANKRD33B-AS1	ANKRD54	ANKRD55	ANO8	ANO9	AP2A2	AP5B1	AP5S1	AP5Z1	APBB1	APEX1	APOBEC3B	APOPT1	APRT	APTX	AR	ARAP3	ARC	ARFGAP3	ARHGAP32	ARHGDIG	ARHGEF2	ARID4B	ARNT	ARNT::HIF1A	ARRDC3	ASB13	ASCL1	ASF1B	ASXL2	ATAT1	ATF4	ATF7	ATF7IP	ATHL1	ATM	ATN1	ATOX1	ATP1B2	ATP5F1B	ATP7B	B3GALNT1	B4GALNT4	B4GALT5	BABAM1	BACH2	BAG3	BANF1	BARHL2	BARX1	BATF3	BATF::JUN	BBS1	BCL11A	BCL3	BET1	BET1L	BGLAP	BHLHE22	BHLHE23	BHLHE40	BHLHE41	BIK	BLM	BMI1	BRCC3	BRD8	BRI3	BRMS1	BRMS1L	BST2	BSX	BTAF1	BTBD19	BTRC	BZW1	C10orf76	C11orf68	C15orf39	C19orf53	C19orf57	C19orf67	C22orf23	C2orf42	C5orf56	C6orf1	C6orf136	CACNA1A	CALCA	CALCR	CASC11	CASC3	CASP10	CASP7	CAT	CATSPER1	CATSPER3	CATSPER4	CBX2	CBX4	CBX6	CBX7	CBX8	CBY1	CC2D1A	CCDC12	CCDC124	CCDC130	CCDC157	CCDC62	CCDC85B	CCND1	CCNE1	CCNG2	CCRL2	CCS	CCT3	CD180	CD97	CDC25A	CDC34	CDKN2A-AS1	CDKN2C	CDNF	CDX1	CDX2	CEBPA	CEBPB	CEBPD	CEBPE	CEBPG	CENPA	CENPB	CFL1	CFLAR	CHD4	CHEK2	CIPC	CLDN7	CLK1	CLK2	CLOCK	CNN2P1	CNPY2	COG3	COMMD3	COMMD4	COMP	COPE	COX5A	COX6A1	CPA5	CREB1	CREB3	CREB3L1	CREB5	CREBBP	CRLF1	CRTC3-AS1	CSK	CSNK1E	CSPG4	CST6	CTBP1	CTCF	CTCFL	CTDNEP1	CTSW	CUEDC2	CXCL8	CYB5R3	CYLD	DCAF15	DCAF17	DCUN1D5	DDA1	DDR1	DDR1-AS1	DDX17	DDX20	DDX39A	DDX39BP1	DDX39BP2	DDX49	DHX16	DMAP1	DMC1	DMRT3	DNAJB1	DNAJC1	DNAJC27	DNAJC27-AS1	DNAL4	DNASE1	DNM1P35	DNMT3A	DNMT3B	DPCD	DPCR1	DPP3	DR1	DRAM1	DRAP1	DSTNP4	DUSP4	DUX4	DUXA	DVL2	E2F1	E2F4	E2F6	E2F7	E2F8	EBF1	EEF1DP1	EFEMP2	EFNA1	EFNA3	EFR3B	EGR1	EGR2	EGR3	EGR4	EHBP1L1	EHF	EIF1AD	EIF2B3	EIF3A	EIF3L	EIF4A1	ELF1	ELF3	ELF4	ELF5	ELK1	ELK3	ELK4	ELL	ELOVL3	ELP5	ELP6	EMX1	EMX2	EN1	EN2	ENO1	ENO2	ENO3	ENO4	ENPP7	ENTPD4	EOMES	EP300	EP400	EPC1	EPC2	EPS8L2	ERCC2	ERF	ERG	ESR1	ESR2	ESRRA	ESRRB	ESX1	ETF1	ETHE1	ETS1	ETV1	ETV2	ETV3	ETV4	ETV5	ETV6	EXOSC5	FAM114A1	FAM183CP	FAM208B	FAM219B	FAM45A	FAM89B	FBN2	FBXL15	FBXO18	FBXW12	FCHO1	FEN1	FEV	FIBP	FIGLA	FKBP8	FLI1	FLOT1	FOS	FOS::JUN	FOS::JUN(var2)	FOS::JUNB	FOS::JUND	FOSB	FOSB::JUN	FOSB::JUNB	FOSB::JUNB(var2)	FOSL1	FOSL1::JUN	FOSL1::JUN(var2)	FOSL1::JUNB	FOSL1::JUND	FOSL1::JUND(var2)	FOSL2	FOSL2::JUN	FOSL2::JUN(var2)	FOSL2::JUNB	FOSL2::JUNB(var2)	FOSL2::JUND	FOSL2::JUND(var2)	FOXA1	FOXB1	FOXC1	FOXC2	FOXD1	FOXD2	FOXF2	FOXG1	FOXH1	FOXI1	FOXK1	FOXK2	FOXL1	FOXO1	FOXO3	FOXO4	FOXO6	FOXP1	FOXP2	FOXP3	FUNDC2P4	FURIN	FXR2	GAB1	GABARAP	GABBR1	GABPA	GABPB1	GABPB1-AS1	GADD45GIP1	GAL3ST3	GALR3	GAPDHP37	GAPDHS	GAREML	GAST	GATA1::TAL1	GATA2	GATA3	GATA5	GATA6	GATSL3	GBA	GBAP1	GBF1	GBX1	GBX2	GCG	GCGR	GCM1	GCM2	GDF15	GDI2	GEMIN5	GFM1	GFM2	GHRH	GHSR	GIP	GIPC1	GIPR	GIT1	GLI2	GLIS2	GLIS3	GLP1R	GMCL1	GMEB2	GNAI3	GNL1	GOLGA2	GOLGA2P4	GON4L	GORASP2	GOSR1	GOSR2	GP2	GPALPP1	GPBP1	GPI	GPS2	GRHL1	GRHL2	GRK5	GSC	GSC2	GSN-AS1	GSPT1	GSPT2	GSTZ1	GSX1	GTF2H1	GTF2H4	GTPBP1	GTPBP3	GUCY2C	H1F0	H2AFJ	H2AFV	H2AFX	H2AFY	H2AFY2	H2AFZ	H2BFM	H2BFWT	HAUS6	HAUS8	HCAR1	HCAR2	HCAR3	HCG14	HCG15	HCG16	HCG20	HCG21	HCG4B	HCG4P11	HCG4P5	HCN3	HDAC1	HDAC10	HDAC11	HDAC2	HDAC3	HDAC4	HDAC5	HDAC6	HDAC8	HDAC9	HECTD3	HES5	HES7	HESX1	HEY1	HEY2	HIC2	HIF1A	HINFP	HIST1H1B	HIST1H1C	HIST1H1D	HIST1H1E	HIST1H1PS1	HIST1H2AA	HIST1H2AC	HIST1H2AD	HIST1H2AG	HIST1H2AH	HIST1H2AI	HIST1H2AJ	HIST1H2APS3	HIST1H2APS4	HIST1H2BA	HIST1H2BC	HIST1H2BD	HIST1H2BJ	HIST1H2BK	HIST1H2BL	HIST1H2BN	HIST1H2BPS2	HIST1H3D	HIST1H3J	HIST1H4C	HIST1H4H	HIST1H4J	HIST1H4PS1	HIST2H2AB	HIST2H2AC	HIST2H2BE	HIST2H2BF	HIST3H2A	HIST3H2BB	HIST3H3	HLA-A	HLA-DQB2	HLA-E	HLA-F	HLA-G	HLA-K	HLA-U	HLF	HMGN1P17	HMGN4	HNF1A	HNF1B	HNF4A	HNF4G	HOMER3	HOXA10	HOXA13	HOXA2	HOXC10	HOXC11	HOXC12	HOXC13	HOXD11	HOXD12	HPRT1	HPS5	HPS6	HRAS	HSD17B11	HSF1	HSF2	HSF4	HSPA9	ICMT	ID4	IER2	IER3	IFITM1	IFITM2	IFITM3	IFITM5	IFITM9P	IL12RB1	IL15RA	IL27RA	IL2RA	IL6	IL6ST	IMP3	IMPA1	IMPA2	ING2	ING3	INHBB	INO80	INSC	INSM1	IRF1	IRF2	IRF2BPL	IRF3	IRF4	IRF5	IRF7	IRF8	IRF9	ISL2	ISX	ISYNA1	JAK3	JAZF1	JAZF1-AS1	JDP2	JDP2(var2)	JOSD1	JUN	JUN(var2)	JUN::JUNB	JUN::JUNB(var2)	JUNB	JUNB(var2)	JUND	JUND(var2)	KAT2B	KAT5	KCMF1	KCNB1	KCND1	KCND2	KCND3	KCNG1	KCNIP2	KCNIP2-AS1	KCNK7	KIAA0408	KIAA1683	KIF3C	KIF9	KLC2	KLC3	KLF13	KLF14	KLF16	KLF4	KLF5	KLF9	KLHL18	KLHL26	KLHL5	KPNB1	KRT18P4	KXD1	LBX1	LBX2	LDB1	LDB2	LDHAL6A	LDHAL6B	LDHB	LDHC	LGMN	LHX2	LHX6	LHX9	LIF	LIG3	LINC00460	LINC00578	LINC00589	LINC00881	LINC01001	LINC01183	LINC01258	LINC01259	LINC01270	LINC01273	LINC01513	LMAN1L	LMNA	LMO2	LMO4	LMX1A	LMX1B	LPAR2	LRP12	LRRC2	LSM4	LTBP3	LTF	LYL1	MAF	MAF::NFE2	MAFF	MAFK	MAGOH	MAN1A1	MAN2A2	MAN2C1	MAP1LC3BP1	MAP2K1P1	MAP3K11	MAP4	MARK2P9	MAX	MAX::MYC	MBP	MCCD1P1	MCCD1P2	MCHR1	MCMBP	MCUR1	MDC1	MDC1-AS1	ME1	ME2	MEAF6	MEF2A	MEF2B	MEF2C	MEF2D	MEIS1	MEIS2	MEIS3	MEOX1	MEOX2	METAP1D	METTL8	MEX3A	MGA	MGAT1	MGAT3	MGEA5	MICALL1	MIR1281	MIR1301	MIR210HG	MIR574	MIR631	MIR638	MIR639	MIR658	MIR877	MITF	MIXL1	MKL1	MLX	MLXIPL	MMACHC	MNT	MORF4L1	MORF4L2	MPDU1	MPI	MPND	MRE11	MRGBP	MRI1	MRPL1	MRPL10	MRPL11	MRPL12	MRPL13	MRPL14	MRPL15	MRPL16	MRPL17	MRPL18	MRPL19	MRPL20	MRPL21	MRPL22	MRPL23	MRPL27	MRPL28	MRPL3	MRPL32	MRPL33	MRPL34	MRPL35	MRPL35P2	MRPL36	MRPL37	MRPL38	MRPL39	MRPL4	MRPL40	MRPL41	MRPL42	MRPL43	MRPL44	MRPL46	MRPL47	MRPL48	MRPL49	MRPL50	MRPL51	MRPL52	MRPL53	MRPL57	MRPL58	MRPL9	MRPS18A	MRPS18B	MRPS30	MRPS6	MRRF	MSC	MSH4	MSH5	MSX1	MSX2	MTAP	MTF1	MTMR3	MTO1	MTX1	MUC1	MUC21	MUS81	MVB12A	MXD1	MXI1	MYB	MYBL1	MYBL2	MYBPC3	MYC	MYCN	MYF6	MYH13	MYH6	MYH7	MYH8	MYL1	MYL2	MYL3	MYL4	MYO18A	MYO9B	MYSM1	MZF1	MZF1(var2)	NACC1	NAPA	NAPB	NASP	NBEAL2	NCOR1	NCOR2	NDUFB1P1	NDUFB3	NDUFB7	NEIL1	NEIL2	NEURL4	NEUROD1	NEUROD2	NEUROG2	NFATC2	NFATC3	NFE2	NFE2L2	NFIA	NFIC	NFIC::TLX1	NFIL3	NFIX	NFKB1	NFKB2	NFKBIE	NFYA	NFYB	NFYC	NHLH1	NIF3L1	NKAPL	NKD2	NKX2-3	NKX2-6	NKX2-8	NKX3-1	NKX3-2	NKX6-1	NKX6-2	NLRP6	NME6	NOL7	NOLC1	NOTO	NPS	NR1A4	NR1A4::RXRA	NR2C2	NR2F1	NR2F2	NR2F6	NR3C1	NR3C2	NR4A1	NR4A2	NR4A2::RXRA	NRBF2	NREP	NRF1	NRL	NRM	NRP1	NSF	NTN4	NUFIP1	NUFIP2	NUP214	OCEL1	ODF3	ODF3L1	OGG1	OLIG1	OLIG2	OLIG3	ORC2	OSM	OTX1	OTX2	P4HA2	PABPC1	PACS1	PACSIN2	PALM3	PAOX	PARD6B	PARP1	PAX1	PAX4	PAX5	PAX9	PBX1	PBX2	PBX3	PBX4	PC	PCBP1	PCBP1-AS1	PCNA	PCNXL3	PDGFB	PDHA1	PDHA2	PDHB	PDX1	PELI3	PFKL	PFKM	PFKP	PGAM2	PGK1	PGK2	PGPEP1	PHC2	PHF12	PHF23	PHOX2A	PHRF1	PICK1	PIDD1	PIK3R1	PIK3R2	PIP4K2A	PITX3	PKLR	PKM	PKN1	PKNOX1	PKNOX2	PKP3	PLA2G1B	PLA2G6	PLAG1	PLAUR	PLXND1	PMF1	PNKP	PNMA8B	PNPLA2	PODNL1	POLB	POLD1	POLDIP3	POLE	POLL	POLR2A	POLR2F	POMC	POU1F1	POU2F1	POU2F2	POU3F1	POU3F2	POU3F4	POU5F1	POU5F1B	POU5F1P4	POU6F2	PPARA::RXRA	PPARG	PPARG::RXRA	PPARGC1A	PPCDC	PPIL1P1	PPIL3	PPM1N	PPP1R10	PPP1R11	PPP1R18	PPRC1	PRC1	PRCC	PRDM1	PRDX1	PRDX3	PRDX5	PRKACA	PRKDC	PRM1	PRM2	PRM3	PROX1	PRR3	PRRX1	PRSS50	PSAP	PSD	PSMA1	PSMA3	PSMA7	PSMA8	PSMB10	PSMB11	PSMB4	PSMB6	PSMB7	PSMB8	PSMB8-AS1	PSMB9	PSMC1	PSMC1P4	PSMD1	PSMD10	PSMD11	PSMD12	PSMD13	PSMD5	PSMD6	PSMD7	PSMD9	PTDSS2	PTGIS	PTH	PTH1R	PTHLH	PTMAP1	PTPN1	PTPN23	PTPN9	PVT1	RAB10	RAB11B	RAB1A	RAB1B	RAB25	RAB33B	RAB3A	RANBP9	RARA	RARA(var2)	RARA::RXRA	RARA::RXRG	RAX	RAX2	RBBP4	RBBP7	RBBP8	RBM14	RBM14-RBM4	RBM4	RBPJ	RBPMS	RBX1	RCCD1	RCE1	REL	RELA	RELB	RERE	REST	RFX1	RFX2	RFX3	RFX4	RFX5	RGS10	RHOA	RHOXF1	RIC8A	RIN1	RING1	RIT1	RLN3	RN7SKP17	RN7SKP186	RN7SL354P	RN7SL445P	RN7SL745P	RN7SL838P	RNA5-8SP5	RNA5SP152	RNA5SP158	RNA5SP184	RNA5SP185	RNASE1	RNASEH2A	RNASEH2B	RNASEH2C	RNF114	RNF2	RNF4	RNH1	RNPS1	RNU1-106P	RNU1-7P	RNU4-39P	RNU4-63P	RNU5E-6P	RNU6-1034P	RNU6-1218P	RNU6-1297P	RNU6-147P	RNU6-264P	RNU6-299P	RNU6-539P	RNU6-543P	RNU6-711P	RNU6-919P	RNU6-942P	RNU6-991P	RNU7-128P	RNU7-14P	RNY4P6	RORA	RORA(var2)	RORB	RORC	RPL13P4	RPL17P22	RPL17P33	RPL18A	RPL23AP1	RPL3	RPL30P11	RPL36AP45	RPL5P34	RPL7P4	RPL7P52	RPLP2	RPP21	RPP25	RPS19BP1	RPS6	RPS6KA1	RPS6KA3	RRAGA	RREB1	RRP36	RUNX1	RUNX2	RUNX3	RUSC1-AS1	RUVBL1	RUVBL2	RXRB	RXRG	SAMD1	SAMM50	SAP130	SAP18	SAP30	SAP30L	SARAF	SART1	SAT2	SBF2-AS1	SCAMP2	SCAMP3	SCAMP5	SCAP	SCARNA8	SCFD1	SCGB1C1	SCRT1	SCRT2	SCT	SCTR	SCYL1	SDHCP2	SEC22A	SEC22C	SEC23A	SEC23IP	SEM1	SEMA3C	SEMA3E	SEMA4A	SENP3	SEPT7-AS1	SESN2	SETD2	SF3A1	SF3B2	SFTA2	SGSM3	SHBG	SHOX	SIGIRR	SIK3-IT1	SIN3A	SIN3B	SIRT3	SIX1	SIX2	SLC22A4	SLC22A5	SLC25A17	SLC25A37	SLC25A44	SLC27A1	SLC27A6	SLC2A4	SLC45A1	SLC9A8	SMAD2::SMAD3::SMAD4	SMAD3	SMARCA5	SMARCC1	SMARCE1P6	SMG1	SMG5	SMG6	SMG7	SMG8	SMG9	SNAI1	SNAI2	SNORA19	SNORA52	SNORA65	SNORA74A	SNORD83A	SNORD83B	SNRNP27	SNRPB	SNRPD1	SNRPFP1	SNRPFP4	SNRPG	SNUPN	SOD1	SOX10	SOX15	SOX21	SOX4	SOX9	SP1	SP2	SP3	SP4	SP8	SPATA2	SPDEF	SPI1	SPIB	SPIC	SPRY4	SPTAN1	SPTBN2	SREBF1	SREBF2	SREBF2(var2)	SRF	SRL	SRXN1	SRY	SSBP2	SSBP4	SSH1	SSH2	SSH3	SSR3	SSSCA1	ST13	STARD13-IT1	STAT1	STAT1::STAT2	STAT3	STUB1	STX10	STX17	STX18	STX5	STX6	SUDS3	SUMO1P1	SUN2	SWAP70	SYNE1	SYNE3	SYT11	T	TAB1	TAL1::TCF3	TALDO1	TATDN1P1	TBC1D10A	TBP	TBR1	TBX1	TBX15	TBX19	TBX2	TBX20	TBX21	TBX4	TBX5	TCAP	TCF3	TCTEX1D4	TDGF1	TEAD1	TEAD2	TEAD3	TEAD4	TEC	TECPR1	TECR	TEF	TERT	TET1	TFAP2A	TFAP2A(var2)	TFAP2A(var3)	TFAP2B	TFAP2B(var2)	TFAP2B(var3)	TFAP2C	TFAP2C(var2)	TFAP2C(var3)	TFAP4	TFCP2	TFDP1	TFE3	TFEB	TFEC	TGIF1	TGIF2	THAP1	TIA1	TIAL1	TIMM22	TIPARP	TIPARP-AS1	TLK1	TLR1	TLR6	TLX1	TMEM184B	TMEM189	TMEM189-UBE2V1	TMEM63C	TMEM80	TMIE	TMSB4XP6	TNFSF10	TNFSF13	TNNC1	TNNC2	TNNI1	TNNI2	TNNI3	TNNT1	TNNT2	TNNT3	TNP2	TNRC6B	TOB2P1	TOMM20	TOMM22	TOMM40	TOMM5	TOMM6	TOMM7	TOMM70	TP53	TP53I13	TP63	TP73	TPI1	TPM1	TPM2	TPM3	TPM4	TRAF6	TRAP1	TRERNA1	TRIM26	TRIM31	TRIM31-AS1	TRMT1	TRPM7	TRRAP	TSG101	TSPAN14	TSPO	TTLL1	TTN	TUBB	TUBBP1	TWIST1	TXN	UBA52	UBD	UBE2A	UBE2B	UBE2D3	UBE2D4	UBE2E1	UBE2E2	UBE2E3	UBE2G1	UBE2J1	UBE2K	UBE2L3	UBE2L6	UBE2N	UBE2R2	UBE2U	UBE2V1	UBE2V2	UBE2Z	UBLCP1	UBQLN4	UBXN8	UEVLD	ULK3	UNCX	UPF1	UPF2	UPF3A	UPF3B	UQCRHP2	UROD	USE1	USF1	USF2	USHBP1	USP14	USP17L2	USP8	UTP11	VAMP7	VARS2	VAV3	VAX1	VAX2	VDR	VENTX	VIP	VIPAS39	VIPR1	VIPR2	VPS25P1	VPS26BP1	VPS29	VPS33B	VPS72	VSX1	VSX2	XBP1	XIRP1	XPNPEP3	XPO1	XRCC1	YEATS4	YIF1A	YKT6	YY1	YY2	ZBTB18	ZBTB33	ZBTB4	ZBTB7A	ZBTB7B	ZBTB7C	ZEB1	ZFPL1	ZIC1	ZIC3	ZIC4	ZKSCAN4	ZNF112	ZNF143	ZNF165	ZNF180	ZNF184	ZNF217	ZNF24	ZNF263	ZNF282	ZNF311	ZNF322	ZNF354C	ZNF575	ZNF740	ZNF860	ZNRD1	ZNRD1-AS1	ZSCAN16	ZSCAN26	ZSCAN31	ZSCAN4	ZSWIM4
fibroblasts_fetal_skin_quadriceps_right	A4GALT	ABCF1	ABHD15	ABHD8	ABT1	ACADVL	ACAP1	ACER2	ACSS1	ACTB	ACTBP8	ACTC1	ACTL6A	ACTN2	ACTR1A	ADCY9	ADCYAP1	ADCYAP1R1	ADK	ADM	ADNP	ADRM1	ADSL	AK1	AK2	AK4	AK8	AK9	AKR1A1	ALDH1A3	ALDH3A1	ALDOA	ALDOB	ALDOC	ALOX12	ALS2CL	ALX3	AMPD3	ANG	ANGPTL4	ANKLE1	ANKRD16	ANKRD2	ANKRD33B-AS1	ANKRD54	ANKRD55	ANO9	AP2A2	AP5B1	AP5S1	AP5Z1	APBB1	APEX1	APOA1-AS	APOBEC3A	APOBEC3B	APOPT1	APRT	APTX	AR	ARAP3	ARFGAP3	ARHGAP32	ARHGDIG	ARHGEF2	ARID4B	ARNT	ARNT::HIF1A	ARRDC3	ASB13	ASCL1	ASF1B	ASH1L	ASH1L-AS1	ASH1L-IT1	ASPRV1	ASXL2	ATAT1	ATF4	ATF7	ATF7IP	ATHL1	ATM	ATN1	ATOX1	ATP1B2	ATP5F1B	ATP7B	B3GALNT1	B4GALNT4	B4GALT5	BABAM1	BACH2	BAG3	BANF1	BARHL2	BARX1	BATF3	BATF::JUN	BBS1	BCL3	BET1	BET1L	BGLAP	BHLHE22	BHLHE23	BHLHE40	BHLHE41	BIK	BLM	BMI1	BRCC3	BRD8	BRMS1	BRMS1L	BST2	BSX	BTAF1	BTBD19	BTRC	BZW1	C10orf76	C11orf68	C15orf39	C19orf53	C19orf60	C19orf67	C1orf198	C1orf61	C22orf23	C2orf42	C5orf56	C6orf1	C6orf136	CABP7	CACNA1A	CALCA	CALCR	CASC11	CASC3	CASP10	CASP7	CAT	CATSPER1	CATSPER3	CATSPER4	CBX2	CBX4	CBX6	CBX7	CBX8	CBY1	CCDC12	CCDC124	CCDC130	CCDC157	CCDC85B	CCDC87	CCND1	CCNE1	CCNG2	CCRL2	CCS	CCT3	CD180	CD248	CD68	CD97	CDC25A	CDC34	CDHR5	CDKN2A-AS1	CDKN2C	CDNF	CDX1	CDX2	CEBPA	CEBPB	CEBPD	CEBPE	CEBPG	CENPA	CENPB	CFL1	CFLAR	CFLAR-AS1	CHD4	CHEK2	CIPC	CLDN7	CLEC2B	CLK1	CLK2	CLOCK	CNN2P1	CNPY2	COG3	COL26A1	COMMD4	COMP	COPE	COX5A	COX6A1	CPA5	CREB1	CREB3	CREB3L1	CREB5	CREBBP	CRLF1	CRTC3-AS1	CSK	CSNK1E	CSPG4	CST6	CTBP1	CTCF	CTCFL	CTDNEP1	CTSW	CUEDC2	CXCL8	CYB5R3	CYBRD1	CYLD	DCAF15	DCAF17	DCUN1D5	DDA1	DDR1	DDR1-AS1	DDX17	DDX20	DDX39A	DDX39BP1	DDX39BP2	DDX49	DEAF1	DHX16	DMAP1	DMC1	DMRT3	DNAJB1	DNAJC1	DNAJC27	DNAJC27-AS1	DNAL4	DNASE1	DNM1P35	DNMT3A	DNMT3B	DPCD	DPCR1	DPP3	DR1	DRAM1	DRAP1	DRD4	DSTNP4	DUSP4	DUX4	DUXA	DVL2	E2F1	E2F4	E2F6	E2F7	E2F8	EBF1	EEF1DP1	EFEMP2	EFNA1	EFNA3	EFR3B	EGR1	EGR2	EGR3	EGR4	EHBP1L1	EHF	EIF1AD	EIF2B3	EIF3A	EIF3L	EIF4A1	ELF1	ELF3	ELF4	ELF5	ELK1	ELK3	ELK4	ELL	ELOVL3	ELP5	ELP6	EMX1	EMX2	EN1	EN2	ENO1	ENO2	ENO3	ENO4	ENPP7	ENTPD4	EOMES	EP300	EP400	EPC1	EPC2	EPS8L2	ERCC2	ERF	ERG	ESR1	ESR2	ESRRA	ESRRB	ESX1	ETF1	ETS1	ETV1	ETV2	ETV3	ETV4	ETV5	ETV6	EXOSC5	FAM114A1	FAM183CP	FAM208B	FAM219B	FAM227A	FAM45A	FAM89B	FBN2	FBXL15	FBXO18	FBXW12	FBXW4	FCHO1	FEN1	FES	FEV	FIBP	FIGLA	FKBP8	FLI1	FLOT1	FOS	FOS::JUN	FOS::JUN(var2)	FOS::JUNB	FOS::JUND	FOSB	FOSB::JUN	FOSB::JUNB	FOSB::JUNB(var2)	FOSL1	FOSL1::JUN	FOSL1::JUN(var2)	FOSL1::JUNB	FOSL1::JUND	FOSL1::JUND(var2)	FOSL2	FOSL2::JUN	FOSL2::JUN(var2)	FOSL2::JUNB	FOSL2::JUNB(var2)	FOSL2::JUND	FOSL2::JUND(var2)	FOXA1	FOXB1	FOXC1	FOXC2	FOXD1	FOXD2	FOXF2	FOXG1	FOXH1	FOXI1	FOXK1	FOXK2	FOXL1	FOXO1	FOXO3	FOXO4	FOXO6	FOXP1	FOXP2	FOXP3	FUNDC2P4	FURIN	FXR2	GAB1	GABARAP	GABBR1	GABPA	GABPB1	GABPB1-AS1	GADD45GIP1	GAL3ST3	GALR3	GAPDHP37	GAPDHS	GAREML	GAST	GATA1::TAL1	GATA2	GATA3	GATA5	GATA6	GATSL3	GBA	GBAP1	GBF1	GBX1	GBX2	GCG	GCGR	GCM1	GCM2	GDF15	GDI2	GEMIN5	GFM1	GFM2	GHRH	GHSR	GIP	GIPC1	GIPR	GIT1	GLI2	GLIS2	GLIS3	GLMP	GLP1R	GMCL1	GMEB2	GNAI3	GNL1	GOLGA2	GOLGA2P4	GON4L	GORASP2	GOSR1	GOSR2	GP2	GPALPP1	GPBP1	GPI	GPS2	GRHL1	GRHL2	GRK5	GRK5-IT1	GSC	GSC2	GSN-AS1	GSPT1	GSPT2	GSTZ1	GSX1	GTF2H1	GTF2H4	GTF3AP2	GTPBP1	GTPBP3	GUCY2C	H1F0	H2AFJ	H2AFV	H2AFX	H2AFY	H2AFY2	H2AFZ	H2BFM	H2BFWT	HAUS6	HAUS8	HCAR1	HCAR2	HCAR3	HCG11	HCG14	HCG15	HCG16	HCG20	HCG21	HCG4B	HCG4P5	HCN3	HDAC1	HDAC10	HDAC11	HDAC2	HDAC3	HDAC4	HDAC5	HDAC6	HDAC8	HDAC9	HDDC3	HECTD3	HES5	HES7	HESX1	HEY1	HEY2	HIC2	HIF1A	HINFP	HIST1H1B	HIST1H1C	HIST1H1D	HIST1H1E	HIST1H1PS1	HIST1H2AA	HIST1H2AC	HIST1H2AD	HIST1H2AG	HIST1H2AH	HIST1H2AI	HIST1H2AJ	HIST1H2APS3	HIST1H2APS4	HIST1H2BA	HIST1H2BC	HIST1H2BD	HIST1H2BJ	HIST1H2BK	HIST1H2BL	HIST1H2BN	HIST1H2BPS2	HIST1H3D	HIST1H3J	HIST1H4C	HIST1H4H	HIST1H4J	HIST1H4PS1	HIST2H2AB	HIST2H2AC	HIST2H2BE	HIST2H2BF	HIST3H2A	HIST3H2BB	HIST3H3	HLA-A	HLA-E	HLA-F	HLA-G	HLA-K	HLA-U	HLF	HMGN1P17	HMGN4	HNF1A	HNF1B	HNF4A	HNF4G	HOMER3	HORMAD2	HORMAD2-AS1	HOXA10	HOXA13	HOXA2	HOXC10	HOXC11	HOXC12	HOXC13	HOXD11	HOXD12	HPRT1	HPS5	HPS6	HRAS	HSD17B11	HSF1	HSF2	HSF4	HSPA9	ICMT	ID4	IER2	IER3	IFITM1	IFITM2	IFITM3	IFITM5	IL12RB1	IL15RA	IL27RA	IL2RA	IL6	IL6ST	IMP3	IMPA1	IMPA2	ING2	ING3	INHBB	INO80	INSC	INSM1	IRF1	IRF2	IRF2BPL	IRF3	IRF4	IRF5	IRF7	IRF8	IRF9	ISL2	ISX	ISYNA1	JAK3	JAZF1	JAZF1-AS1	JDP2	JDP2(var2)	JOSD1	JUN	JUN(var2)	JUN::JUNB	JUN::JUNB(var2)	JUNB	JUNB(var2)	JUND	JUND(var2)	KAT2B	KAT5	KCMF1	KCNB1	KCND1	KCND2	KCND3	KCNG1	KCNIP2	KCNIP2-AS1	KCNK7	KCNN4	KIAA0408	KIAA1683	KIF3C	KIF9	KIF9-AS1	KLC2	KLC3	KLF13	KLF14	KLF16	KLF4	KLF5	KLF9	KLHL18	KLHL26	KLHL5	KPNB1	KRT8P26	KXD1	LBX1	LBX2	LDB1	LDB2	LDHAL6A	LDHAL6B	LDHB	LDHC	LGMN	LHX2	LHX6	LHX9	LIF	LIG3	LINC00460	LINC00533	LINC00578	LINC00589	LINC00881	LINC01001	LINC01183	LINC01258	LINC01259	LINC01270	LINC01272	LINC01273	LINC01513	LMAN1L	LMNA	LMNTD2	LMO2	LMO4	LMX1A	LMX1B	LPAR2	LRFN4	LRP12	LRRC2	LRRC56	LSM4	LTBP3	LTF	LYL1	MAF	MAF::NFE2	MAFF	MAFK	MAGOH	MAN1A1	MAN2A2	MAN2B2	MAN2C1	MAP1S	MAP2K1P1	MAP3K11	MAP4	MAST2	MAX	MAX::MYC	MBP	MCCD1P1	MCCD1P2	MCHR1	MCMBP	MCUR1	MDC1	MDC1-AS1	ME1	ME2	MEAF6	MEF2A	MEF2B	MEF2C	MEF2D	MEIS1	MEIS2	MEIS3	MEOX1	MEOX2	METAP1D	METTL8	MEX3A	MGA	MGAT1	MGAT3	MGEA5	MICALL1	MIEF1	MIR1281	MIR1285-2	MIR210HG	MIR555	MIR631	MIR638	MIR639	MIR658	MIR659	MIR9-1	MITF	MIXL1	MKL1	MLX	MLXIPL	MMACHC	MNT	MORF4L1	MORF4L2	MPDU1	MPI	MPND	MRE11	MRGBP	MRI1	MRPL1	MRPL10	MRPL11	MRPL12	MRPL13	MRPL14	MRPL15	MRPL16	MRPL17	MRPL18	MRPL19	MRPL20	MRPL21	MRPL22	MRPL23	MRPL27	MRPL28	MRPL3	MRPL32	MRPL33	MRPL34	MRPL35	MRPL35P2	MRPL36	MRPL37	MRPL38	MRPL39	MRPL4	MRPL40	MRPL41	MRPL42	MRPL43	MRPL44	MRPL46	MRPL47	MRPL48	MRPL49	MRPL50	MRPL51	MRPL52	MRPL53	MRPL57	MRPL58	MRPL9	MRPS18A	MRPS18B	MRPS30	MRPS6	MRRF	MSC	MSH4	MSH5	MSTO1	MSX1	MSX2	MTAP	MTF1	MTMR3	MTO1	MTX1	MUC1	MUC21	MUS81	MVB12A	MXD1	MXI1	MYB	MYBL1	MYBL2	MYBPC3	MYC	MYCN	MYDGF	MYEOV	MYF6	MYH13	MYH6	MYH7	MYH8	MYL1	MYL2	MYL3	MYL4	MYO18A	MYO9B	MYSM1	MZF1	MZF1(var2)	NACC1	NAPA	NAPB	NASP	NBEAL2	NCOR1	NCOR2	NDUFB1P1	NDUFB3	NDUFB7	NEIL1	NEIL2	NEURL4	NEUROD1	NEUROD2	NEUROG2	NFATC2	NFATC3	NFE2	NFE2L2	NFIA	NFIC	NFIC::TLX1	NFIL3	NFIX	NFKB1	NFKB2	NFKBIE	NFYA	NFYB	NFYC	NHLH1	NIF3L1	NKAPL	NKD2	NKX2-3	NKX2-6	NKX2-8	NKX3-1	NKX3-2	NKX6-1	NKX6-2	NLRP6	NME6	NOL7	NOLC1	NOTO	NPAS4	NPM3	NPS	NPTXR	NR1A4	NR1A4::RXRA	NR2C2	NR2F1	NR2F2	NR2F6	NR3C1	NR3C2	NR4A1	NR4A2	NR4A2::RXRA	NRADDP	NRBF2	NREP	NRF1	NRL	NRM	NRP1	NSF	NTN4	NUFIP1	NUFIP2	NUP214	OCEL1	ODF3	ODF3L1	OGG1	OLIG1	OLIG2	OLIG3	ORC2	OSM	OTX1	OTX2	OVOL1	OVOL1-AS1	P4HA2	PABPC1	PACS1	PACSIN2	PALM3	PAOX	PARD6B	PARP1	PAX1	PAX4	PAX5	PAX7	PAX9	PBX1	PBX2	PBX3	PBX4	PC	PCBP1	PCBP1-AS1	PCNA	PCNXL3	PDGFB	PDHA1	PDHA2	PDHB	PDX1	PELI3	PFKL	PFKM	PFKP	PGAM2	PGK1	PGK2	PGPEP1	PHC2	PHF12	PHF23	PHOX2A	PHRF1	PICK1	PIDD1	PIK3R1	PIK3R2	PIP4K2A	PITX3	PKDCC	PKIB	PKLR	PKM	PKN1	PKNOX1	PKNOX2	PKP3	PLA2G1B	PLA2G6	PLAG1	PLAUR	PLXND1	PMF1	PNKP	PNMA8B	PNPLA2	PODNL1	POLB	POLD1	POLDIP3	POLE	POLL	POLR2A	POLR2F	POMC	POU1F1	POU2F1	POU2F2	POU3F1	POU3F2	POU3F4	POU5F1	POU5F1B	POU5F1P4	POU6F2	PPARA::RXRA	PPARG	PPARG::RXRA	PPARGC1A	PPCDC	PPIL1P1	PPIL3	PPM1N	PPP1R10	PPP1R11	PPP1R18	PPP1R2P2	PPRC1	PRC1	PRCC	PRDM1	PRDM4	PRDX1	PRDX3	PRDX5	PRKACA	PRKDC	PRM1	PRM2	PRM3	PROX1	PRR3	PRRX1	PRSS50	PSAP	PSD	PSMA1	PSMA3	PSMA7	PSMA8	PSMB10	PSMB11	PSMB4	PSMB6	PSMB7	PSMB8	PSMB9	PSMC1	PSMC1P4	PSMD1	PSMD10	PSMD11	PSMD12	PSMD13	PSMD5	PSMD6	PSMD7	PSMD9	PTDSS2	PTGES3P2	PTGIS	PTH	PTH1R	PTHLH	PTMAP1	PTPN1	PTPN23	PTPN9	PVT1	RAB10	RAB11B	RAB1A	RAB1B	RAB25	RAB33B	RAB3A	RAD50	RANBP9	RARA	RARA(var2)	RARA::RXRA	RARA::RXRG	RASSF7	RAX	RAX2	RBBP4	RBBP7	RBBP8	RBM14	RBM14-RBM4	RBM4	RBM4B	RBPJ	RBPMS	RBX1	RCCD1	RCE1	REL	RELA	RELB	RERE	REST	RFX1	RFX2	RFX3	RFX4	RFX5	RGS10	RHOA	RHOXF1	RIC8A	RIN1	RING1	RIT1	RLN3	RN7SKP17	RN7SKP186	RN7SL309P	RN7SL354P	RN7SL445P	RN7SL636P	RN7SL745P	RN7SL838P	RNA5-8SP5	RNA5SP184	RNA5SP185	RNASE1	RNASEH2A	RNASEH2B	RNASEH2C	RNF114	RNF2	RNF4	RNH1	RNPS1	RNU1-106P	RNU1-7P	RNU4-34P	RNU4-39P	RNU4-63P	RNU5E-6P	RNU6-106P	RNU6-1165P	RNU6-1218P	RNU6-1297P	RNU6-147P	RNU6-299P	RNU6-502P	RNU6-539P	RNU6-543P	RNU6-919P	RNU6-942P	RNU6-991P	RNU7-128P	RNU7-14P	RNU7-26P	RNY4P6	RORA	RORA(var2)	RORB	RORC	RPL13P4	RPL17P22	RPL17P33	RPL18A	RPL3	RPL30P11	RPL36AP45	RPL5P34	RPL7P4	RPLP2	RPP21	RPP25	RPS19BP1	RPS6	RPS6KA1	RPS6KA3	RRAGA	RREB1	RRP36	RTP3	RUNX1	RUNX2	RUNX3	RUSC1-AS1	RUVBL1	RUVBL2	RXRB	RXRG	SAMD1	SAMM50	SAP130	SAP18	SAP30	SAP30L	SARAF	SART1	SAT2	SBF2-AS1	SCAMP2	SCAMP3	SCAP	SCFD1	SCGB1C1	SCRT1	SCRT2	SCT	SCTR	SCYL1	SEC22A	SEC22C	SEC23A	SEC23IP	SEM1	SEMA3C	SEMA3E	SEMA4A	SENP3	SEPT7-AS1	SESN2	SETD2	SF3A1	SF3B2	SFTA2	SGSM3	SHBG	SHOX	SIGIRR	SIK3-IT1	SIN3A	SIN3B	SIPA1	SIRT3	SIX1	SIX2	SLC22A4	SLC22A5	SLC25A17	SLC25A37	SLC25A44	SLC27A1	SLC27A6	SLC2A4	SLC45A1	SLC9A8	SMAD2::SMAD3::SMAD4	SMAD3	SMARCA5	SMARCC1	SMG1	SMG5	SMG6	SMG7	SMG8	SMG9	SNAI1	SNAI2	SNORA52	SNORA65	SNORA74A	SNORD83A	SNORD83B	SNRNP27	SNRPB	SNRPD1	SNRPFP1	SNRPFP4	SNRPG	SNUPN	SNX32	SOD1	SOX10	SOX15	SOX21	SOX4	SOX9	SP1	SP2	SP3	SP4	SP8	SPATA2	SPDEF	SPI1	SPIB	SPIC	SPRY4	SPTAN1	SPTBN2	SREBF1	SREBF2	SREBF2(var2)	SRF	SRL	SRXN1	SRY	SSBP2	SSBP4	SSH1	SSH2	SSH3	SSR3	SSSCA1	ST13	STARD13-IT1	STAT1	STAT1::STAT2	STAT3	STUB1	STX10	STX17	STX18	STX5	STX6	SUDS3	SUN2	SWAP70	SYNE1	SYNE3	SYT11	T	TAB1	TAL1::TCF3	TALDO1	TAOK1	TATDN1P1	TBP	TBR1	TBX1	TBX15	TBX19	TBX2	TBX20	TBX21	TBX4	TBX5	TCAP	TCF3	TCTEX1D4	TDGF1	TEAD1	TEAD2	TEAD3	TEAD4	TECPR1	TECR	TEF	TERT	TET1	TFAP2A	TFAP2A(var2)	TFAP2A(var3)	TFAP2B	TFAP2B(var2)	TFAP2B(var3)	TFAP2C	TFAP2C(var2)	TFAP2C(var3)	TFAP4	TFCP2	TFDP1	TFE3	TFEB	TFEC	TGIF1	TGIF2	THAP1	TIA1	TIAL1	TIMM22	TIPARP	TIPARP-AS1	TLK1	TLR1	TLR6	TLX1	TMEM102	TMEM14D	TMEM189-UBE2V1	TMEM63C	TMEM80	TMIE	TNFSF10	TNFSF13	TNNC1	TNNC2	TNNI1	TNNI2	TNNI3	TNNT1	TNNT2	TNNT3	TNP2	TNRC6B	TOB2P1	TOMM20	TOMM22	TOMM40	TOMM5	TOMM6	TOMM7	TOMM70	TP53	TP53I13	TP63	TP73	TPI1	TPM1	TPM2	TPM3	TPM3P7	TPM4	TRAF6	TRAP1	TRERNA1	TRIM26	TRIM31	TRIM31-AS1	TRIM38	TRMT1	TRPM7	TRRAP	TSG101	TSGA10IP	TSPAN14	TSPO	TTLL1	TTN	TUBB	TWIST1	TXN	UBA52	UBD	UBE2A	UBE2B	UBE2D3	UBE2D4	UBE2E1	UBE2E2	UBE2E3	UBE2G1	UBE2J1	UBE2K	UBE2L3	UBE2L6	UBE2N	UBE2R2	UBE2U	UBE2V1	UBE2V2	UBE2Z	UBLCP1	UBQLN4	UBXN8	UEVLD	ULK3	UNC45A	UNCX	UPF1	UPF2	UPF3A	UPF3B	UQCRHP2	UROD	USE1	USF1	USF2	USHBP1	USP14	USP17L2	USP8	UTP11	VAMP7	VARS2	VAV3	VAX1	VAX2	VDR	VENTX	VHLL	VIP	VIPAS39	VIPR1	VIPR2	VPS25P1	VPS26BP1	VPS29	VPS33B	VPS72	VSX1	VSX2	XBP1	XIRP1	XPNPEP3	XPO1	XRCC1	YEATS4	YIF1A	YKT6	YY1	YY1AP1	YY2	ZBBX	ZBTB18	ZBTB33	ZBTB4	ZBTB7A	ZBTB7B	ZBTB7C	ZDHHC22	ZEB1	ZFPL1	ZIC1	ZIC3	ZIC4	ZKSCAN4	ZNF112	ZNF143	ZNF165	ZNF180	ZNF184	ZNF217	ZNF24	ZNF263	ZNF282	ZNF322	ZNF354C	ZNF575	ZNF740	ZNF860	ZNRD1	ZNRD1-AS1	ZSCAN26	ZSCAN4	ZSWIM4
fetal_muscle	A4GALT	ABCF1	ABHD15	ABHD8	ABT1	ACADVL	ACAP1	ACER2	ACSS1	ACTB	ACTBP8	ACTC1	ACTL6A	ACTN2	ACTN3	ACTR1A	ADAM15	ADAM29	ADCY9	ADCYAP1	ADCYAP1R1	ADK	ADM	ADNP	ADRM1	ADSL	AK1	AK2	AK4	AK8	AK9	AKR1A1	ALDH1A3	ALDH3A1	ALDOA	ALDOB	ALDOC	ALOX12	ALS2CL	ALX3	AMPD3	ANG	ANGPTL4	ANKRD13B	ANKRD16	ANKRD2	ANKRD33B-AS1	ANKRD54	ANKRD55	ANO8	ANO9	ANXA4	AP2A2	AP5B1	AP5S1	AP5Z1	APBB1	APEX1	APOA1-AS	APOBEC3A	APOBEC3B	APOBEC3D	APOPT1	APRT	APTX	AR	ARAP3	ARC	ARFGAP3	ARHGAP32	ARHGDIG	ARHGEF2	ARID4B	ARNT	ARNT::HIF1A	ARRDC3	ASB13	ASCL1	ASF1B	ASH1L	ASH1L-AS1	ASXL2	ATAD3B	ATAT1	ATF4	ATF7	ATF7IP	ATHL1	ATM	ATN1	ATOX1	ATP10D	ATP1B2	ATP5F1B	ATP7B	B3GALNT1	B3GNT3	B4GALNT4	B4GALT5	B4GAT1	BABAM1	BACH2	BAG3	BAIAP2L2	BANF1	BARHL2	BARX1	BATF3	BATF::JUN	BBS1	BCL11A	BCL3	BET1	BET1L	BGLAP	BHLHE22	BHLHE23	BHLHE40	BHLHE41	BIK	BLM	BMI1	BRCC3	BRD8	BRI3	BRMS1	BRMS1L	BST2	BSX	BTAF1	BTBD19	BTRC	BZW1	C10orf76	C11orf68	C11orf80	C15orf39	C15orf52	C19orf53	C19orf60	C19orf67	C1orf61	C22orf23	C2orf42	C5orf56	C6orf1	C6orf136	CABP7	CACNA1A	CACNA1I	CALCA	CALCR	CASC11	CASC3	CASP10	CASP7	CAT	CATSPER1	CATSPER3	CATSPER4	CBX2	CBX4	CBX6	CBX7	CBX8	CBY1	CCDC12	CCDC124	CCDC130	CCDC157	CCDC85B	CCDC87	CCNB1IP1P1	CCND1	CCNE1	CCNG2	CCRL2	CCS	CCT3	CD180	CD68	CD97	CDC25A	CDC34	CDHR5	CDKN2C	CDNF	CDX1	CDX2	CEBPA	CEBPB	CEBPD	CEBPE	CEBPG	CENPA	CENPB	CFL1	CFLAR	CHD4	CHEK2	CIPC	CLDN7	CLEC2B	CLK1	CLK2	CLOCK	CLPTM1L	CNN2P1	CNPY2	COG3	COL26A1	COMMD3	COMMD4	COMP	COPE	COX5A	COX6A1	CPA5	CREB1	CREB3	CREB3L1	CREB5	CREBBP	CRLF1	CRTC3-AS1	CRYBA1	CSK	CSNK1E	CSPG4	CSPG5	CST6	CTBP1	CTCF	CTCFL	CTDNEP1	CTSF	CTSW	CUEDC2	CXCL8	CYB5R3	CYBRD1	CYLD	DCAF15	DCAF17	DCUN1D5	DDA1	DDR1	DDR1-AS1	DDX17	DDX20	DDX39A	DDX39BP1	DDX39BP2	DDX49	DEAF1	DHX16	DLG4	DMAP1	DMC1	DMRT3	DNAJB1	DNAJB7	DNAJC1	DNAJC27	DNAJC27-AS1	DNAL4	DNASE1	DNM1P35	DNMT3A	DNMT3B	DPCD	DPCR1	DPP3	DR1	DRAM1	DRAP1	DUSP4	DUX4	DUX4L17	DUXA	DVL2	E2F1	E2F4	E2F6	E2F7	E2F8	EBF1	EEF1DP1	EFEMP2	EFNA1	EFNA3	EFR3B	EGR1	EGR2	EGR3	EGR4	EHBP1L1	EHF	EIF1AD	EIF2B3	EIF3A	EIF3L	EIF4A1	ELF1	ELF3	ELF4	ELF5	ELK1	ELK3	ELK4	ELL	ELOVL3	ELP5	ELP6	EMX1	EMX2	EN1	EN2	ENO1	ENO2	ENO3	ENO4	ENPP7	ENTPD4	EOMES	EP300	EP400	EPC1	EPC2	EPS8L2	ERCC2	ERF	ERG	ESR1	ESR2	ESRRA	ESRRB	ESX1	ETF1	ETHE1	ETS1	ETV1	ETV2	ETV3	ETV4	ETV5	ETV6	EXOSC5	FAM114A1	FAM126B	FAM189B	FAM208B	FAM213A	FAM219B	FAM227A	FAM45A	FAM65C	FAM89B	FBN2	FBXL15	FBXO18	FBXW12	FBXW4	FCHO1	FEN1	FES	FEV	FIBP	FIGLA	FKBP8	FLI1	FLOT1	FOS	FOS::JUN	FOS::JUN(var2)	FOS::JUNB	FOS::JUND	FOSB	FOSB::JUN	FOSB::JUNB	FOSB::JUNB(var2)	FOSL1	FOSL1::JUN	FOSL1::JUN(var2)	FOSL1::JUNB	FOSL1::JUND	FOSL1::JUND(var2)	FOSL2	FOSL2::JUN	FOSL2::JUN(var2)	FOSL2::JUNB	FOSL2::JUNB(var2)	FOSL2::JUND	FOSL2::JUND(var2)	FOXA1	FOXB1	FOXC1	FOXC2	FOXD1	FOXD2	FOXF2	FOXG1	FOXH1	FOXI1	FOXK1	FOXK2	FOXL1	FOXO1	FOXO3	FOXO4	FOXO6	FOXP1	FOXP2	FOXP3	FOXQ1	FUNDC2P4	FURIN	FXR2	GAB1	GABARAP	GABBR1	GABPA	GABPB1	GABPB1-AS1	GADD45GIP1	GAL3ST3	GALR3	GAPDHP37	GAPDHS	GAREML	GAST	GATA1::TAL1	GATA2	GATA3	GATA5	GATA6	GATSL3	GBA	GBAP1	GBF1	GBX1	GBX2	GCG	GCGR	GCM1	GCM2	GDF15	GDI2	GEMIN5	GFM1	GFM2	GHRH	GHSR	GIP	GIPC1	GIPR	GIT1	GLI2	GLIS2	GLIS3	GLMP	GLP1R	GMCL1	GMEB2	GNAI2P1	GNAI3	GNL1	GOLGA2	GOLGA2P4	GON4L	GORASP2	GOSR1	GOSR2	GP2	GPALPP1	GPBP1	GPI	GPS2	GRHL1	GRHL2	GRK5	GRK5-IT1	GSC	GSC2	GSN-AS1	GSPT1	GSPT2	GSTZ1	GSX1	GTF2H1	GTF2H4	GTPBP1	GTPBP3	GUCY2C	H1F0	H2AFJ	H2AFV	H2AFX	H2AFY	H2AFY2	H2AFZ	H2BFM	H2BFWT	HAUS6	HAUS8	HCG11	HCG14	HCG15	HCG16	HCG18	HCG19P	HCG20	HCG21	HCG22	HCG4B	HCG4P3	HCG4P5	HCG4P7	HCG9	HCG9P5	HCN3	HDAC1	HDAC10	HDAC11	HDAC2	HDAC3	HDAC4	HDAC5	HDAC6	HDAC8	HDAC9	HDDC3	HDHD3	HECTD3	HES5	HES7	HESX1	HEY1	HEY2	HIC2	HIF1A	HINFP	HIST1H1B	HIST1H1C	HIST1H1D	HIST1H1E	HIST1H1PS1	HIST1H2AA	HIST1H2AC	HIST1H2AD	HIST1H2AG	HIST1H2AH	HIST1H2AI	HIST1H2AJ	HIST1H2APS3	HIST1H2APS4	HIST1H2BA	HIST1H2BC	HIST1H2BD	HIST1H2BJ	HIST1H2BK	HIST1H2BL	HIST1H2BN	HIST1H2BPS2	HIST1H3D	HIST1H3J	HIST1H4C	HIST1H4H	HIST1H4J	HIST1H4PS1	HIST2H2AB	HIST2H2AC	HIST2H2BE	HIST2H2BF	HIST3H2A	HIST3H2BB	HIST3H3	HIST4H4	HLA-A	HLA-DQB2	HLA-E	HLA-F	HLA-F-AS1	HLA-G	HLA-H	HLA-J	HLA-K	HLA-L	HLA-U	HLF	HMGN1P14	HMGN1P17	HMGN2P18	HMGN4	HNF1A	HNF1B	HNF4A	HNF4G	HOMER3	HORMAD2	HORMAD2-AS1	HOXA10	HOXA13	HOXA2	HOXC10	HOXC11	HOXC12	HOXC13	HOXD11	HOXD12	HPRT1	HPS5	HPS6	HRAS	HSD17B11	HSF1	HSF2	HSF4	HSPA9	ICMT	ID4	IER2	IER3	IFITM1	IFITM2	IFITM3	IFITM4P	IFITM5	IL12RB1	IL15RA	IL27RA	IL2RA	IL6	IL6ST	IMP3	IMPA1	IMPA2	ING2	ING3	INHBB	INO80	INSC	INSM1	IRF1	IRF2	IRF2BPL	IRF3	IRF4	IRF5	IRF7	IRF8	IRF9	ISL2	ISX	ISYNA1	JAK3	JAZF1	JAZF1-AS1	JDP2	JDP2(var2)	JOSD1	JUN	JUN(var2)	JUN::JUNB	JUN::JUNB(var2)	JUNB	JUNB(var2)	JUND	JUND(var2)	KAT2B	KAT5	KCMF1	KCNB1	KCND1	KCND2	KCND3	KCNG1	KCNIP2	KCNIP2-AS1	KCNK7	KIAA0408	KIAA1683	KIF3C	KIF9	KIF9-AS1	KLC2	KLC3	KLF13	KLF14	KLF16	KLF4	KLF5	KLF9	KLHL18	KLHL26	KLHL5	KPNB1	KRT13	KRT15	KRT19	KRTCAP2	KXD1	LARP1P1	LBX1	LBX2	LDB1	LDB2	LDHAL6A	LDHAL6B	LDHB	LDHC	LEPROTL1	LGMN	LHX2	LHX6	LHX9	LIF	LIG3	LINC00533	LINC00578	LINC00589	LINC00881	LINC01001	LINC01065	LINC01183	LINC01258	LINC01259	LINC01270	LINC01272	LINC01556	LMAN1L	LMNA	LMNTD2	LMO2	LMO4	LMX1A	LMX1B	LPAR2	LPCAT1	LRFN4	LRP12	LRRC2	LRRC56	LSM4	LTBP3	LTF	LYL1	MAF	MAF::NFE2	MAFF	MAFK	MAGOH	MAN1A1	MAN2A2	MAN2B2	MAN2C1	MAP1LC3BP1	MAP1S	MAP3K11	MAP4	MARCH5	MAST2	MAST3	MAST4	MAX	MAX::MYC	MCCD1P1	MCCD1P2	MCHR1	MCMBP	MCUR1	MDC1	ME1	ME2	MEAF6	MEF2A	MEF2B	MEF2C	MEF2D	MEIS1	MEIS2	MEIS3	MEOX1	MEOX2	METAP1D	METTL8	MEX3A	MGA	MGAT1	MGAT3	MGEA5	MICALL1	MICC	MICF	MIR1281	MIR1301	MIR210HG	MIR324	MIR345	MIR574	MIR631	MIR638	MIR639	MIR658	MIR659	MIR877	MITF	MIXL1	MKL1	MLX	MLXIPL	MMACHC	MNT	MORF4L1	MORF4L2	MPDU1	MPI	MPND	MRE11	MRGBP	MRI1	MRPL1	MRPL10	MRPL11	MRPL12	MRPL13	MRPL14	MRPL15	MRPL16	MRPL17	MRPL18	MRPL19	MRPL20	MRPL21	MRPL22	MRPL23	MRPL27	MRPL28	MRPL3	MRPL32	MRPL33	MRPL34	MRPL35	MRPL35P2	MRPL36	MRPL37	MRPL38	MRPL39	MRPL4	MRPL40	MRPL41	MRPL42	MRPL43	MRPL44	MRPL46	MRPL47	MRPL48	MRPL49	MRPL50	MRPL51	MRPL52	MRPL53	MRPL57	MRPL58	MRPL9	MRPS18A	MRPS18AP1	MRPS18B	MRPS18CP4	MRPS30	MRPS6	MRRF	MSC	MSH4	MSH5	MSTO1	MSX1	MSX2	MTAP	MTF1	MTMR3	MTO1	MTX1	MUC1	MUC21	MUS81	MVB12A	MXD1	MXI1	MYB	MYBL1	MYBL2	MYBPC3	MYC	MYCN	MYDGF	MYEOV	MYF6	MYH13	MYH6	MYH7	MYH8	MYL1	MYL2	MYL3	MYL4	MYO18A	MYO9B	MYSM1	MZF1	MZF1(var2)	NACC1	NAPA	NAPB	NASP	NBEAL2	NCOR1	NCOR2	NDUFB1P1	NDUFB3	NDUFB7	NEIL1	NEIL2	NEURL4	NEUROD1	NEUROD2	NEUROG2	NFATC2	NFATC3	NFE2	NFE2L2	NFIA	NFIC	NFIC::TLX1	NFIL3	NFIX	NFKB1	NFKB2	NFKBIE	NFYA	NFYB	NFYC	NHLH1	NIF3L1	NKAPL	NKD2	NKX2-3	NKX3-1	NKX3-2	NKX6-1	NKX6-2	NLRP6	NME6	NOL7	NOLC1	NOP56P1	NOTO	NPAS4	NPM3	NPS	NPTXR	NR1A4	NR1A4::RXRA	NR2C2	NR2F1	NR2F2	NR2F6	NR3C1	NR3C2	NR4A1	NR4A2	NR4A2::RXRA	NRADDP	NRBF2	NREP	NRF1	NRL	NRM	NRP1	NSF	NTN4	NUFIP1	NUFIP2	NUP214	OCEL1	ODF3	ODF3L1	OGG1	OLIG1	OLIG2	OLIG3	OR2I1P	OR4F2P	ORC2	OSM	OTX1	OTX2	OVOL1	OVOL1-AS1	P4HA2	PABPC1	PACS1	PACSIN2	PALM3	PAOX	PARD6B	PARP1	PAX1	PAX4	PAX5	PAX7	PAX9	PBX1	PBX2	PBX3	PBX4	PC	PCBP1	PCBP1-AS1	PCNA	PCNXL3	PCYOX1	PDGFB	PDHA1	PDHA2	PDHB	PDLIM4	PDX1	PELI3	PFKL	PFKM	PFKP	PGAM1P5	PGAM2	PGBD1	PGK1	PGK2	PGPEP1	PHC2	PHF12	PHF23	PHGR1	PHOX2A	PHRF1	PICK1	PIDD1	PIK3R1	PIK3R2	PIP4K2A	PITX3	PKDCC	PKIB	PKLR	PKM	PKN1	PKNOX1	PKNOX2	PKP3	PLA2G1B	PLA2G6	PLAG1	PLAUR	PLBD1	PLBD1-AS1	PLEKHF1	PLIN2	PLVAP	PLXND1	PMF1	PNKP	PNMA8B	PNPLA2	PODNL1	POLB	POLD1	POLDIP3	POLE	POLL	POLR2A	POLR2F	POMC	POU1F1	POU2F1	POU2F2	POU3F1	POU3F2	POU3F4	POU5F1	POU5F1B	POU6F2	PPARA::RXRA	PPARG	PPARG::RXRA	PPARGC1A	PPCDC	PPIL3	PPM1N	PPP1R10	PPP1R11	PPP1R18	PPP1R2P2	PPRC1	PRC1	PRCC	PRDM1	PRDM4	PRDX1	PRDX3	PRDX5	PRKACA	PRKDC	PRM1	PRM2	PRM3	PROX1	PRR3	PRRX1	PRSS29P	PRSS42	PRSS44	PRSS45	PRSS50	PSAP	PSD	PSMA1	PSMA3	PSMA7	PSMA8	PSMB10	PSMB11	PSMB4	PSMB6	PSMB7	PSMB8	PSMB8-AS1	PSMB9	PSMC1	PSMD1	PSMD10	PSMD11	PSMD12	PSMD13	PSMD5	PSMD6	PSMD7	PSMD9	PTDSS2	PTGES3P2	PTGIS	PTH	PTH1R	PTHLH	PTMAP1	PTPN1	PTPN23	PTPN9	PVT1	RAB10	RAB11B	RAB1A	RAB1B	RAB25	RAB33B	RAB3A	RAD50	RANBP9	RANP1	RARA	RARA(var2)	RARA::RXRA	RARA::RXRG	RASSF7	RAX	RAX2	RBBP4	RBBP7	RBBP8	RBM14	RBM14-RBM4	RBM4	RBM4B	RBPJ	RBPMS	RBX1	RCCD1	RCE1	REL	RELA	RELB	RERE	REST	RFX1	RFX2	RFX3	RFX4	RFX5	RGS10	RHOA	RHOXF1	RIC8A	RIN1	RING1	RIT1	RLN3	RN7SKP17	RN7SL354P	RN7SL445P	RN7SL749P	RN7SL838P	RN7SL870P	RNA5-8SP5	RNA5SP152	RNA5SP158	RNA5SP185	RNASE1	RNASEH2A	RNASEH2B	RNASEH2C	RNF114	RNF2	RNF4	RNH1	RNPS1	RNU4-34P	RNU4-39P	RNU4-63P	RNU5E-6P	RNU6-1005P	RNU6-1025P	RNU6-1165P	RNU6-196P	RNU6-379P	RNU6-447P	RNU6-502P	RNU6-539P	RNU6-900P	RNU6-919P	RNU6-979P	RNU6-991P	RNU7-128P	RNU7-26P	RNY4P6	RORA	RORA(var2)	RORB	RORC	RPL13P	RPL13P4	RPL18A	RPL3	RPL30P11	RPL36AP45	RPL7P4	RPL7P52	RPLP2	RPP21	RPP25	RPS19BP1	RPS27P25	RPS6	RPS6KA1	RPS6KA3	RPSAP2	RRAGA	RREB1	RRP36	RSL24D1P1	RTP3	RUNX1	RUNX2	RUNX3	RUSC1-AS1	RUVBL1	RUVBL2	RXRB	RXRG	SAMD1	SAMM50	SAP130	SAP18	SAP30	SAP30L	SARAF	SART1	SAT2	SBF2-AS1	SCAMP2	SCAMP3	SCAMP5	SCAP	SCFD1	SCGB1C1	SCRT1	SCRT2	SCT	SCTR	SCYL1	SDHCP2	SEC22A	SEC22C	SEC23A	SEC23IP	SEM1	SEMA3C	SEMA3E	SEMA4A	SENP3	SEPT7-AS1	SESN2	SETD2	SF3A1	SF3B2	SFTA2	SFXN4	SGSM3	SHBG	SHOX	SIGIRR	SIK3-IT1	SIN3A	SIN3B	SIPA1	SIRT3	SIX1	SIX2	SLC12A7	SLC16A8	SLC22A4	SLC22A5	SLC25A17	SLC25A22	SLC25A37	SLC25A44	SLC27A1	SLC27A6	SLC29A2	SLC2A4	SLC35G6	SLC45A1	SLC9A8	SMAD3	SMARCA5	SMARCC1	SMG1	SMG5	SMG6	SMG7	SMG8	SMG9	SNAI1	SNAI2	SNORA48	SNORA52	SNORA65	SNORA74A	SNORD83A	SNRNP27	SNRPB	SNRPD1	SNRPFP1	SNRPFP4	SNRPG	SNUPN	SNX32	SOD1	SOX10	SOX15	SOX21	SOX4	SOX9	SP1	SP2	SP3	SP4	SP8	SPATA2	SPDEF	SPI1	SPIB	SPIC	SPRY4	SPTAN1	SPTBN2	SREBF1	SREBF2	SREBF2(var2)	SRF	SRL	SRXN1	SRY	SSBP2	SSBP4	SSH1	SSH2	SSH3	SSR3	SSSCA1	ST13	STARD13-IT1	STAT1	STAT1::STAT2	STAT3	STUB1	STX10	STX17	STX18	STX5	STX6	SUCLA2P1	SUDS3	SUN2	SWAP70	SYNE1	SYNE3	SYNGR1	SYT11	T	TAB1	TAL1::TCF3	TALDO1	TAOK1	TATDN1P1	TBC1D10A	TBC1D16	TBP	TBR1	TBX1	TBX15	TBX19	TBX2	TBX20	TBX21	TBX4	TBX5	TCAP	TCF3	TCTEX1D4	TDGF1	TEAD1	TEAD2	TEAD3	TEAD4	TECPR1	TECR	TEF	TERT	TET1	TFAP2A	TFAP2A(var2)	TFAP2A(var3)	TFAP2B	TFAP2B(var2)	TFAP2B(var3)	TFAP2C	TFAP2C(var2)	TFAP2C(var3)	TFAP4	TFCP2	TFDP1	TFE3	TFEB	TFEC	TGIF1	TGIF2	THAP1	TIA1	TIAL1	TIMM22	TIPARP	TIPARP-AS1	TLK1	TLR1	TLR6	TLX1	TMEM102	TMEM14D	TMEM184B	TMEM189	TMEM189-UBE2V1	TMEM241	TMEM59L	TMEM63C	TMEM80	TMIE	TMPOP1	TNFSF10	TNFSF12	TNFSF12-TNFSF13	TNFSF13	TNK1	TNNC1	TNNC2	TNNI1	TNNI2	TNNI3	TNNT1	TNNT2	TNNT3	TNP2	TNRC6B	TOB2P1	TOMM20	TOMM22	TOMM40	TOMM5	TOMM6	TOMM7	TOMM70	TP53	TP53I13	TP63	TP73	TPI1	TPM1	TPM2	TPM3	TPM3P7	TPM4	TPSG1	TRAF6	TRAP1	TRERNA1	TRIM26	TRIM27	TRIM31	TRIM31-AS1	TRIM38	TRIM39	TRMT1	TRPM7	TRRAP	TSG101	TSGA10IP	TSPAN14	TSPO	TTLL1	TTN	TUBB	TVP23A	TWIST1	TXN	UBA52	UBD	UBE2A	UBE2B	UBE2D3	UBE2D4	UBE2E1	UBE2E2	UBE2E3	UBE2G1	UBE2J1	UBE2K	UBE2L3	UBE2L5P	UBE2L6	UBE2N	UBE2R2	UBE2U	UBE2V1	UBE2V2	UBE2Z	UBLCP1	UBQLN1P1	UBQLN4	UEVLD	ULK3	UNC45A	UPF1	UPF2	UPF3A	UPF3B	UROD	USE1	USF1	USF2	USP14	USP17L2	USP8	UTP11	VAMP7	VARS2	VAV3	VAX1	VAX2	VDR	VENTX	VIP	VIPAS39	VIPR1	VIPR2	VPS26BP1	VPS29	VPS33B	VPS72	VSX1	VSX2	WBP1LP10	WBP2NL	XBP1	XPNPEP3	XPO1	XRCC1	YEATS4	YIF1A	YKT6	YY1	YY1AP1	YY2	ZBBX	ZBTB18	ZBTB33	ZBTB4	ZBTB7A	ZBTB7B	ZBTB7C	ZDHHC24	ZEB1	ZFPL1	ZIC1	ZIC3	ZIC4	ZKSCAN3	ZKSCAN4	ZKSCAN8	ZNF112	ZNF14	ZNF143	ZNF165	ZNF180	ZNF184	ZNF217	ZNF24	ZNF263	ZNF282	ZNF283	ZNF311	ZNF322	ZNF354C	ZNF506	ZNF575	ZNF589	ZNF740	ZNF860	ZNRD1	ZNRD1-AS1	ZSCAN16	ZSCAN26	ZSCAN31	ZSCAN4	ZSWIM4
fetal_muscle_arm	A4GALT	ABCF1	ABHD15	ABHD8	ABT1	ACADVL	ACAP1	ACER2	ACSS1	ACTB	ACTBP8	ACTC1	ACTL6A	ACTN2	ACTN3	ACTR1A	ADAM15	ADAM29	ADCY9	ADCYAP1	ADCYAP1R1	ADK	ADM	ADNP	ADRM1	ADSL	AK1	AK2	AK4	AK8	AK9	AKR1A1	ALDH1A3	ALDH3A1	ALDOA	ALDOB	ALDOC	ALOX12	ALS2CL	ALX3	AMPD3	ANG	ANGPTL4	ANKLE1	ANKRD13B	ANKRD16	ANKRD2	ANKRD33B-AS1	ANKRD54	ANKRD55	ANKRD63	ANO1-AS2	ANO8	ANO9	ANXA4	AP2A2	AP5B1	AP5S1	AP5Z1	APBB1	APEX1	APOA1-AS	APOBEC3A	APOBEC3B	APOBEC3B-AS1	APOBEC3C	APOBEC3D	APOBEC3F	APOBEC3G	APOPT1	APRT	APTX	AR	ARAP3	ARC	ARFGAP3	ARHGAP32	ARHGDIG	ARHGEF2	ARID4B	ARNT	ARNT::HIF1A	ARRDC3	ASB13	ASCL1	ASF1B	ASH1L	ASH1L-AS1	ASH1L-IT1	ASXL2	ATAD3B	ATAT1	ATF4	ATF7	ATF7IP	ATHL1	ATM	ATN1	ATOX1	ATP10D	ATP1B2	ATP5F1B	ATP7B	B3GALNT1	B4GALNT4	B4GALT5	B4GAT1	BABAM1	BACH2	BAG3	BAIAP2L2	BANF1	BARHL2	BARX1	BATF3	BATF::JUN	BBS1	BCL11A	BCL3	BEST4	BET1	BET1L	BGLAP	BHLHE22	BHLHE23	BHLHE40	BHLHE41	BIK	BLM	BMI1	BRCC3	BRD8	BRI3	BRMS1	BRMS1L	BST2	BSX	BTAF1	BTBD19	BTRC	BZW1	C10orf76	C11orf68	C11orf80	C15orf39	C15orf52	C19orf53	C19orf57	C19orf60	C19orf67	C1orf198	C1orf61	C22orf23	C2orf42	C5orf56	C6orf1	C6orf136	CABP7	CACNA1A	CALCA	CALCR	CASC11	CASC3	CASP10	CASP7	CAT	CATSPER1	CATSPER3	CATSPER4	CBX2	CBX4	CBX6	CBX7	CBX8	CBY1	CC2D1A	CCDC12	CCDC124	CCDC130	CCDC157	CCDC170	CCDC85B	CCDC87	CCNB1IP1P1	CCND1	CCNE1	CCNG2	CCRL2	CCS	CCT3	CD180	CD248	CD68	CD97	CDC25A	CDC34	CDCA7	CDHR5	CDKN2C	CDNF	CDX1	CDX2	CEBPA	CEBPB	CEBPD	CEBPE	CEBPG	CENPA	CENPB	CERS1	CFL1	CFLAR	CFLAR-AS1	CHD4	CHEK2	CHST10	CIPC	CLDN7	CLEC2B	CLK1	CLK2	CLOCK	CLPTM1L	CNIH2	CNN2P1	CNPY2	COG3	COL26A1	COMMD3	COMMD4	COMP	COPE	COX5A	COX5BP7	COX6A1	CPA5	CPLX3	CRACR2B	CREB1	CREB3	CREB3L1	CREB5	CREBBP	CRLF1	CRTC3-AS1	CRYBA1	CSK	CSNK1E	CSPG4	CSPG5	CST6	CTBP1	CTCF	CTCFL	CTDNEP1	CTSF	CTSW	CUEDC2	CXCL8	CYB5R3	CYBRD1	CYLD	DAP3P1	DCAF15	DCAF17	DCUN1D5	DDA1	DDR1	DDR1-AS1	DDX17	DDX20	DDX39A	DDX49	DEAF1	DHX16	DLG4	DMAP1	DMC1	DMRT3	DNAJB1	DNAJC1	DNAJC27	DNAJC27-AS1	DNAL4	DNASE1	DNM1P35	DNMT3A	DNMT3B	DPCD	DPCR1	DPP3	DR1	DRAM1	DRAP1	DRD4	DSTNP4	DUSP4	DUX4	DUX4L17	DUXA	DVL2	E2F1	E2F4	E2F6	E2F7	E2F8	EBF1	EEF1DP1	EFEMP2	EFNA1	EFNA3	EFR3B	EGR1	EGR2	EGR3	EGR4	EHBP1L1	EHF	EIF1AD	EIF2B3	EIF3A	EIF3L	EIF4A1	ELF1	ELF3	ELF4	ELF5	ELK1	ELK3	ELK4	ELL	ELOVL3	ELP5	ELP6	EMX1	EMX2	EN1	EN2	ENO1	ENO2	ENO3	ENO4	ENPP7	ENTPD4	EOMES	EP300	EP400	EPC1	EPC2	EPS8L2	ERCC2	ERF	ERG	ESR1	ESR2	ESRRA	ESRRB	ESX1	ETF1	ETHE1	ETS1	ETV1	ETV2	ETV3	ETV4	ETV5	ETV6	EWSR1-FLI1	EXOSC5	FAM114A1	FAM126B	FAM136A	FAM183CP	FAM189B	FAM208B	FAM213A	FAM219B	FAM227A	FAM45A	FAM65C	FAM89B	FBN2	FBXL15	FBXO18	FBXW12	FBXW4	FCHO1	FEN1	FES	FEV	FGF11	FIBP	FIGLA	FKBP8	FLI1	FLOT1	FOS	FOS::JUN	FOS::JUN(var2)	FOS::JUNB	FOS::JUND	FOSB	FOSB::JUN	FOSB::JUNB	FOSB::JUNB(var2)	FOSL1	FOSL1::JUN	FOSL1::JUN(var2)	FOSL1::JUNB	FOSL1::JUND	FOSL1::JUND(var2)	FOSL2	FOSL2::JUN	FOSL2::JUN(var2)	FOSL2::JUNB	FOSL2::JUNB(var2)	FOSL2::JUND	FOSL2::JUND(var2)	FOXA1	FOXB1	FOXC1	FOXC2	FOXD1	FOXD2	FOXF2	FOXG1	FOXH1	FOXI1	FOXK1	FOXK2	FOXL1	FOXO1	FOXO3	FOXO4	FOXO6	FOXP1	FOXP2	FOXP3	FUNDC2P4	FURIN	FXR2	GAB1	GABARAP	GABBR1	GABPA	GABPB1	GABPB1-AS1	GADD45GIP1	GAL3ST3	GALR3	GAPDHP37	GAPDHS	GAREML	GAST	GATA1::TAL1	GATA2	GATA3	GATA5	GATA6	GATSL3	GBA	GBAP1	GBF1	GBX1	GBX2	GCG	GCGR	GCM1	GCM2	GDF15	GDI2	GEMIN5	GFM1	GFM2	GHRH	GHSR	GIP	GIPC1	GIPR	GIT1	GLI2	GLIS2	GLIS3	GLMP	GLP1R	GMCL1	GMEB2	GNAI2P1	GNAI3	GNL1	GOLGA2	GON4L	GORASP2	GOSR1	GOSR2	GP2	GPALPP1	GPBP1	GPI	GPS2	GRHL1	GRHL2	GRK5	GRK5-IT1	GSC	GSC2	GSN-AS1	GSPT1	GSPT2	GSTZ1	GSX1	GTF2H1	GTF2H4	GTPBP1	GTPBP3	GUCY2C	H1F0	H2AFJ	H2AFV	H2AFX	H2AFY	H2AFY2	H2AFZ	H2BFM	H2BFWT	HAUS6	HAUS8	HCG11	HCG14	HCG15	HCG16	HCG18	HCG19P	HCG20	HCG21	HCG22	HCG4B	HCG4P3	HCG4P5	HCG4P7	HCG9	HCG9P5	HCN3	HDAC1	HDAC10	HDAC11	HDAC2	HDAC3	HDAC4	HDAC5	HDAC6	HDAC8	HDAC9	HDDC3	HDHD3	HECTD3	HES5	HES7	HESX1	HEY1	HEY2	HIC2	HIF1A	HINFP	HIST1H1B	HIST1H1C	HIST1H1D	HIST1H1E	HIST1H1PS1	HIST1H2AA	HIST1H2AC	HIST1H2AD	HIST1H2AG	HIST1H2AH	HIST1H2AI	HIST1H2AJ	HIST1H2APS3	HIST1H2APS4	HIST1H2BA	HIST1H2BC	HIST1H2BD	HIST1H2BJ	HIST1H2BK	HIST1H2BL	HIST1H2BN	HIST1H2BPS2	HIST1H3D	HIST1H3J	HIST1H4C	HIST1H4H	HIST1H4J	HIST1H4PS1	HIST2H2AB	HIST2H2AC	HIST2H2BE	HIST2H2BF	HIST3H2A	HIST3H2BB	HIST3H3	HIST4H4	HLA-A	HLA-DQB2	HLA-E	HLA-F	HLA-F-AS1	HLA-G	HLA-H	HLA-J	HLA-K	HLA-L	HLA-N	HLA-U	HLF	HMGN1P14	HMGN1P17	HMGN2P18	HMGN4	HNF1A	HNF1B	HNF4A	HNF4G	HOMER3	HORMAD2	HORMAD2-AS1	HOXA10	HOXA13	HOXA2	HOXC10	HOXC11	HOXC12	HOXC13	HOXD11	HOXD12	HPRT1	HPS5	HPS6	HRAS	HSD17B11	HSF1	HSF2	HSF4	HSPA9	ICMT	ID4	IER2	IER3	IFITM1	IFITM2	IFITM3	IFITM4P	IFITM5	IL12RB1	IL15RA	IL27RA	IL2RA	IL6	IL6ST	IMP3	IMPA1	IMPA2	ING2	ING3	INHBB	INO80	INSC	INSM1	IRF1	IRF2	IRF2BPL	IRF3	IRF4	IRF5	IRF7	IRF8	IRF9	ISL2	ISX	ISYNA1	JAK3	JAZF1	JAZF1-AS1	JDP2	JDP2(var2)	JOSD1	JUN	JUN(var2)	JUN::JUNB	JUN::JUNB(var2)	JUNB	JUNB(var2)	JUND	JUND(var2)	KAT2B	KAT5	KCMF1	KCNB1	KCND1	KCND2	KCND3	KCNG1	KCNIP2	KCNIP2-AS1	KCNK7	KIAA0408	KIAA1683	KIF3C	KIF9	KIF9-AS1	KLC2	KLC3	KLF13	KLF14	KLF16	KLF4	KLF5	KLF9	KLHL18	KLHL26	KLHL5	KPNB1	KRTCAP2	KXD1	LARP1P1	LBX1	LBX2	LDB1	LDB2	LDHAL6A	LDHAL6B	LDHB	LDHC	LEPROTL1	LGMN	LHX2	LHX6	LHX9	LIF	LIG3	LINC00460	LINC00533	LINC00578	LINC00589	LINC00881	LINC01001	LINC01065	LINC01183	LINC01258	LINC01259	LINC01270	LINC01272	LINC01273	LINC01511	LINC01513	LINC01556	LMAN1L	LMNA	LMNTD2	LMO2	LMO4	LMX1A	LMX1B	LPAR2	LPCAT1	LRCH2	LRFN4	LRP12	LRRC2	LRRC26	LRRC56	LSM4	LTBP3	LTF	LYL1	MAF	MAF::NFE2	MAFF	MAFK	MAGOH	MAN1A1	MAN2A2	MAN2B2	MAN2C1	MAP1S	MAP2K1P1	MAP3K11	MAP4	MARCH5	MARK2P9	MAST2	MAST3	MAST4	MAX	MAX::MYC	MBP	MCHR1	MCMBP	MCUR1	MDC1	MDC1-AS1	ME1	ME2	MEAF6	MEF2A	MEF2B	MEF2C	MEF2D	MEIS1	MEIS2	MEIS3	MEOX1	MEOX2	METAP1D	METTL8	MEX3A	MGA	MGAT1	MGAT3	MGAT3-AS1	MGEA5	MICALL1	MICC	MIEF1	MIR1281	MIR1301	MIR181C	MIR181D	MIR210HG	MIR345	MIR555	MIR574	MIR631	MIR638	MIR639	MIR658	MIR659	MIR877	MIR9-1	MITF	MIXL1	MKL1	MLX	MLXIPL	MMACHC	MNT	MORF4L1	MORF4L2	MPDU1	MPI	MPND	MRE11	MRGBP	MRI1	MRPL1	MRPL10	MRPL11	MRPL12	MRPL13	MRPL14	MRPL15	MRPL16	MRPL17	MRPL18	MRPL19	MRPL20	MRPL21	MRPL22	MRPL23	MRPL27	MRPL28	MRPL3	MRPL32	MRPL33	MRPL34	MRPL35	MRPL35P2	MRPL36	MRPL37	MRPL38	MRPL39	MRPL4	MRPL40	MRPL41	MRPL42	MRPL43	MRPL44	MRPL46	MRPL47	MRPL48	MRPL49	MRPL50	MRPL51	MRPL52	MRPL53	MRPL57	MRPL58	MRPL9	MRPS18A	MRPS18B	MRPS18CP4	MRPS30	MRPS6	MRRF	MSC	MSH4	MSH5	MSTO1	MSX1	MSX2	MTAP	MTF1	MTMR3	MTO1	MTX1	MTX1P1	MUC1	MUC21	MUS81	MVB12A	MXD1	MXI1	MYB	MYBL1	MYBL2	MYBPC3	MYC	MYCN	MYDGF	MYEOV	MYF6	MYH13	MYH6	MYH7	MYH8	MYL1	MYL2	MYL3	MYL4	MYO18A	MYO9B	MYSM1	MZF1	MZF1(var2)	NACC1	NANOS3	NAPA	NAPB	NASP	NBEAL2	NCOR1	NCOR2	NDUFB1P1	NDUFB3	NDUFB7	NEFH	NEIL1	NEIL2	NEURL4	NEUROD1	NEUROD2	NEUROG2	NFATC2	NFATC3	NFE2	NFE2L2	NFIA	NFIC	NFIC::TLX1	NFIL3	NFIX	NFKB1	NFKB2	NFKBIE	NFYA	NFYB	NFYC	NHLH1	NIF3L1	NKAPL	NKD2	NKX2-3	NKX2-6	NKX2-8	NKX3-1	NKX3-2	NKX6-1	NKX6-2	NLRP6	NME6	NOL7	NOLC1	NOP56P1	NOTO	NPAS4	NPM3	NPS	NPTXR	NR1A4	NR1A4::RXRA	NR2C2	NR2F1	NR2F2	NR2F6	NR3C1	NR3C2	NR4A1	NR4A2	NR4A2::RXRA	NRADDP	NRBF2	NREP	NRF1	NRL	NRM	NRP1	NSF	NTN4	NUFIP1	NUFIP2	NUP214	OCEL1	ODF3	ODF3L1	OGG1	OLIG1	OLIG2	OLIG3	OR2I1P	OR4F2P	ORC2	OSM	OTX1	OTX2	OVOL1	OVOL1-AS1	P4HA2	PABPC1	PACS1	PACSIN2	PAIP1P1	PALM3	PAOX	PARD6B	PARP1	PAX1	PAX4	PAX5	PAX7	PAX9	PBX1	PBX2	PBX3	PBX4	PC	PCBP1	PCBP1-AS1	PCNA	PCNXL3	PCYOX1	PDGFB	PDHA1	PDHA2	PDHB	PDLIM4	PDX1	PELI3	PFKL	PFKM	PFKP	PGAM1P5	PGAM2	PGBD1	PGK1	PGK2	PGPEP1	PHC2	PHF12	PHF23	PHGR1	PHOX2A	PHRF1	PICK1	PIDD1	PIK3R1	PIK3R2	PIP4K2A	PITX3	PKDCC	PKIB	PKLR	PKM	PKN1	PKNOX1	PKNOX2	PKP3	PLA2G1B	PLA2G6	PLAG1	PLAUR	PLBD1	PLBD1-AS1	PLCB2-AS1	PLEKHF1	PLVAP	PLXND1	PMF1	PNKP	PNMA8B	PNPLA2	PODNL1	POLB	POLD1	POLDIP3	POLE	POLL	POLR2A	POLR2F	POMC	POU1F1	POU2F1	POU2F2	POU3F1	POU3F2	POU3F4	POU5F1	POU5F1B	POU5F1P4	POU6F2	PPARA::RXRA	PPARG	PPARG::RXRA	PPARGC1A	PPCDC	PPIL1P1	PPIL3	PPM1N	PPP1R10	PPP1R11	PPP1R18	PPRC1	PRC1	PRCC	PRDM1	PRDM4	PRDX1	PRDX3	PRDX5	PRKACA	PRKDC	PRM1	PRM2	PRM3	PROX1	PRR3	PRRX1	PRSS42	PRSS44	PRSS45	PRSS50	PSAP	PSD	PSMA1	PSMA3	PSMA7	PSMA8	PSMB10	PSMB11	PSMB4	PSMB6	PSMB7	PSMB8	PSMB8-AS1	PSMB9	PSMC1	PSMD1	PSMD10	PSMD11	PSMD12	PSMD13	PSMD5	PSMD6	PSMD7	PSMD9	PTDSS2	PTGES3P2	PTGIS	PTH	PTH1R	PTHLH	PTMAP1	PTPN1	PTPN23	PTPN9	PVT1	PYY3	RAB10	RAB11B	RAB1A	RAB1B	RAB25	RAB33B	RAB3A	RAD50	RANBP9	RANP1	RARA	RARA(var2)	RARA::RXRA	RARA::RXRG	RASSF7	RAX	RAX2	RBBP4	RBBP7	RBBP8	RBM14	RBM14-RBM4	RBM4	RBM4B	RBPJ	RBPMS	RBX1	RCCD1	RCE1	REL	RELA	RELB	RERE	REST	RFX1	RFX2	RFX3	RFX4	RFX5	RGS10	RHOA	RHOXF1	RIC8A	RIN1	RING1	RIT1	RLN3	RN7SKP17	RN7SKP186	RN7SL354P	RN7SL445P	RN7SL749P	RN7SL838P	RN7SL870P	RNA5SP115	RNA5SP152	RNA5SP158	RNA5SP184	RNA5SP185	RNASE1	RNASEH2A	RNASEH2B	RNASEH2C	RNF114	RNF2	RNF39	RNF4	RNH1	RNPS1	RNU1-106P	RNU1-7P	RNU4-34P	RNU4-39P	RNU4-63P	RNU5A-3P	RNU5E-6P	RNU6-1005P	RNU6-1025P	RNU6-106P	RNU6-1165P	RNU6-1175P	RNU6-1218P	RNU6-1297P	RNU6-196P	RNU6-237P	RNU6-299P	RNU6-379P	RNU6-447P	RNU6-502P	RNU6-539P	RNU6-900P	RNU6-919P	RNU6-942P	RNU6-991P	RNU7-128P	RNU7-26P	RNY4P6	RORA	RORA(var2)	RORB	RORC	RPL13P	RPL13P4	RPL17P22	RPL17P33	RPL18A	RPL3	RPL30P11	RPL36AP45	RPL7P4	RPL7P52	RPLP2	RPP21	RPP25	RPS19BP1	RPS6	RPS6KA1	RPS6KA3	RRAGA	RREB1	RRP36	RSL24D1P1	RTP3	RUNX1	RUNX2	RUNX3	RUSC1-AS1	RUVBL1	RUVBL2	RXRB	RXRG	SAMD1	SAMM50	SAP130	SAP18	SAP30	SAP30L	SARAF	SART1	SAT2	SBF2-AS1	SCAMP2	SCAMP3	SCAMP5	SCAP	SCFD1	SCGB1C1	SCRT1	SCRT2	SCT	SCTR	SCYL1	SDHAP3	SDHCP2	SEC22A	SEC22C	SEC23A	SEC23IP	SEM1	SEMA3C	SEMA3E	SEMA4A	SENP3	SEPT7-AS1	SESN2	SETD2	SF3A1	SF3B2	SFTA2	SFXN4	SGSM3	SHBG	SHOX	SIGIRR	SIK3-IT1	SIN3A	SIN3B	SIPA1	SIRT3	SIX1	SIX2	SLC12A7	SLC16A8	SLC17A2	SLC22A4	SLC22A5	SLC25A17	SLC25A22	SLC25A37	SLC25A44	SLC27A1	SLC27A6	SLC29A2	SLC2A4	SLC35G6	SLC45A1	SLC9A8	SMAD2::SMAD3::SMAD4	SMAD3	SMARCA5	SMARCC1	SMG1	SMG5	SMG6	SMG7	SMG8	SMG9	SMIM18	SNAI1	SNAI2	SNORA48	SNORA52	SNORA65	SNORA74A	SNORD10	SNORD83A	SNORD83B	SNRNP27	SNRPB	SNRPD1	SNRPFP1	SNRPFP4	SNRPG	SNUPN	SNX32	SOD1	SOX10	SOX15	SOX21	SOX4	SOX9	SP1	SP2	SP3	SP4	SP8	SPATA2	SPDEF	SPI1	SPIB	SPIC	SPRY4	SPTAN1	SPTBN2	SREBF1	SREBF2	SREBF2(var2)	SRF	SRL	SRXN1	SRY	SSBP2	SSBP4	SSH1	SSH2	SSH3	SSR3	SSSCA1	ST13	STARD13-IT1	STAT1	STAT1::STAT2	STAT3	STUB1	STX10	STX17	STX18	STX5	STX6	SUCLA2P1	SUDS3	SUN2	SWAP70	SYNE1	SYNE3	SYNGR1	SYT11	T	TAB1	TAL1::TCF3	TALDO1	TAOK1	TATDN1P1	TBC1D10A	TBC1D16	TBP	TBR1	TBX1	TBX15	TBX19	TBX2	TBX20	TBX21	TBX4	TBX5	TCAP	TCF3	TCTEX1D4	TDGF1	TEAD1	TEAD2	TEAD3	TEAD4	TEC	TECPR1	TECR	TEF	TERT	TET1	TFAP2A	TFAP2A(var2)	TFAP2A(var3)	TFAP2B	TFAP2B(var2)	TFAP2B(var3)	TFAP2C	TFAP2C(var2)	TFAP2C(var3)	TFAP4	TFCP2	TFDP1	TFE3	TFEB	TFEC	TGIF1	TGIF2	THAP1	TIA1	TIAL1	TIMM22	TIPARP	TIPARP-AS1	TLK1	TLR1	TLR6	TLX1	TMEM102	TMEM14D	TMEM184B	TMEM189	TMEM189-UBE2V1	TMEM210	TMEM241	TMEM59L	TMEM63C	TMEM80	TMIE	TMPOP1	TNFSF10	TNFSF12	TNFSF12-TNFSF13	TNFSF13	TNK1	TNNC1	TNNC2	TNNI1	TNNI2	TNNI3	TNNT1	TNNT2	TNNT3	TNP2	TNRC6B	TOB2P1	TOMM20	TOMM22	TOMM40	TOMM5	TOMM6	TOMM7	TOMM70	TP53	TP53I13	TP63	TP73	TPI1	TPM1	TPM2	TPM3	TPM4	TRAF6	TRAP1	TRERNA1	TRIM15	TRIM26	TRIM27	TRIM31	TRIM38	TRIM39	TRMT1	TRPM7	TRRAP	TSG101	TSGA10IP	TSPAN14	TSPO	TTLL1	TTN	TUBB	TUBBP1	TWIST1	TXN	UBA52	UBD	UBE2A	UBE2B	UBE2D3	UBE2D4	UBE2E1	UBE2E2	UBE2E3	UBE2G1	UBE2J1	UBE2K	UBE2L3	UBE2L5P	UBE2L6	UBE2N	UBE2R2	UBE2U	UBE2V1	UBE2V2	UBE2Z	UBLCP1	UBQLN1P1	UBQLN4	UBXN8	UEVLD	ULK3	UNC45A	UNCX	UPF1	UPF2	UPF3A	UPF3B	UROD	USE1	USF1	USF2	USHBP1	USP14	USP17L2	USP8	UTP11	VAMP7	VARS2	VAV3	VAX1	VAX2	VDR	VENTX	VIP	VIPAS39	VIPR1	VIPR2	VPS26BP1	VPS29	VPS33B	VPS72	VSX1	VSX2	WBP1LP10	WBP2NL	XBP1	XIRP1	XPNPEP3	XPO1	XRCC1	YEATS4	YIF1A	YKT6	YY1	YY1AP1	YY2	ZBBX	ZBTB18	ZBTB33	ZBTB4	ZBTB7A	ZBTB7B	ZBTB7C	ZDHHC22	ZDHHC24	ZEB1	ZFPL1	ZIC1	ZIC3	ZIC4	ZKSCAN3	ZKSCAN4	ZKSCAN8	ZNF112	ZNF14	ZNF143	ZNF165	ZNF180	ZNF184	ZNF217	ZNF24	ZNF263	ZNF282	ZNF283	ZNF311	ZNF322	ZNF354C	ZNF365	ZNF506	ZNF575	ZNF589	ZNF704	ZNF740	ZNF860	ZNRD1	ZNRD1-AS1	ZSCAN16	ZSCAN26	ZSCAN31	ZSCAN4	ZSWIM4	ZSWIM5
[truncated: 170,393 more chars]
